# Supplementary material for: Elucidation of transient protein-protein interactions within carrier protein-dependent biosynthesis
Source: Commun Biol. 2021 Mar 16;4:340. doi: 10.1038/s42003-021-01838-3 (PMC7966745; doi:10.1038/s42003-021-01838-3)
Supplement: Supplementary file 4 — Supplementary Data 1–4 [file 42003_2021_1838_MOESM4_ESM.zip]

Archive with 4 entries (4 files):
- Supplementarydata/Supplementary Data 1.xlsx
- Supplementarydata/Supplementary Data 2.xlsx
- Supplementarydata/Supplementary Data 3.xlsx
- Supplementarydata/Supplementary Data 4.xlsx
