# Supplementary material for: Elucidation of transient protein-protein interactions within carrier protein-dependent biosynthesis
Source: Commun Biol. 2021 Mar 16;4:340. doi: 10.1038/s42003-021-01838-3 (PMC7966745; doi:10.1038/s42003-021-01838-3)
Supplement: Supplementary file 4 — Supplementary Data 1–4 [file 42003_2021_1838_MOESM4_ESM.zip › Supplementarydata/Supplementary Data 1.xlsx]

## Sheet: Sheet1
Peak list of zero point and saturated FabF titration points
CSPs were calculated form these chemical shifts using the CSP equation:
Residue	Zero point 1H peak	Zero point 15N Peak	Saturated 1H peak	Saturated 15N Peak
03I	8.57	121.215	8.574	121.214
04E	8.532	118.385	8.522	118.413
05E	7.782	117.169	7.753	117.067
06R	8.271	119.589	8.272	119.731
07V	8.847	118.887	8.869	118.731
08K	8.152	116.799	8.152	116.683
09K	8.199	120.264	8.188	120.226
10I	7.561	119.173	7.566	118.388
11I	8.243	118.641	8.226	118.693
12G	8.399	105.015	8.352	105.058
13E	8.142	119.956	8.109	120.23
14Q	8.346	117.156	8.441	117.299
15L	8.024	113.236	8.012	112.196
16G	7.745	109.597	7.716	109.732
17V	7.812	114.458	7.808	113.903
18K	8.466	122.713	8.483	122.49
19Q	8.704	122.536	8.705	122.367
20E	9.329	116.26	9.324	116.48
21E	7.81	116.694	7.787	116.658
22V	7.464	122.103	7.474	122.087
23T	7.27	115.423	7.229	115.118
24N	8.532	118.385	8.522	118.413
25N	8.026	111.683	8.024	111.458
26A	7.236	122.607	7.273	122.529
27S	9.871	116.772	9.9	117.013
28F	7.498	124.698	7.494	125.616
29V	8.682	116.397	8.638	116.655
30E	8.218	116.529	8.214	116.429
31D	7.709	113.747	7.766	113.265
32L	7.308	115.187	7.282	115.26
33G	7.158	106.181	7.303	106.436
34A	8.393	122.45	8.421	122.644
35D	9.237	122.792	9.256	121.955
36S	8.588	112.988	8.608	112.672
37L	8.114	123.253	8.13	123.138
38D	8.271	119.589	8.291	119.815
39T	8.116	111.653	8.055	112.295
40V	7.174	120.936	7.169	121.703
41E	7.725	119.111	7.784	119.1
42L	8.351	121.134	8.285	120.999
43V	7.925	118.949	7.934	118.975
44M	7.727	116.101	7.749	116.589
45A	8.059	120.675	8.016	120.219
46L	8.318	119.97	8.303	120.187
47E	8.581	119.522	8.506	119.389
48E	7.81	116.694	7.787	116.588
49E	7.871	119.406	7.884	119.412
50F	7.702	111.944	7.709	111.952
51D	7.809	122.137	7.777	121.763
52T	7.971	112.022	8.012	112.196
53E	8.049	122.387	8.037	122.645
54I	10.325	129.462	10.293	128.625
55P	0	0	0	0
56D	8.823	124.934	8.847	124.753
57E	9.172	115.993	9.26	116.394
58E	7.156	115.712	7.146	115.849
59A	8.114	123.253	8.13	123.138
60E	7.493	112.037	7.485	112.4
61K	6.969	113.744	7.023	113.929
62I	7.569	122.511	7.57	121.944
63T	7.971	112.022	8.012	112.196
64T	7.171	110.106	7.031	110.465
65V	7.931	121.163	7.911	120.502
66Q	8.616	117.698	8.458	117.439
67A	7.725	119.111	7.807	119.385
68A	7.89	122.432	7.82	121.446
69I	8.053	118.918	8.005	118.68
70D	9.051	118.888	9.088	118.642
71Y	8.105	121.417	8.101	120.881
72I	8.122	120.58	8.1	120.905
73N	8.769	117.956	8.77	117.97
74G	7.779	104.714	7.749	104.743
75H	7.587	118.351	7.566	118.388
