# Supplementary material for: Elucidation of transient protein-protein interactions within carrier protein-dependent biosynthesis
Source: Commun Biol. 2021 Mar 16;4:340. doi: 10.1038/s42003-021-01838-3 (PMC7966745; doi:10.1038/s42003-021-01838-3)
Supplement: Supplementary file 4 — Supplementary Data 1–4 [file 42003_2021_1838_MOESM4_ESM.zip › Supplementarydata/Supplementary Data 2.xlsx]

## Sheet: Sheet1
Peak list of zero point and saturated FabI titration points
CSPs were calculated form these chemical shifts using the CSP equation:
Residue	zero point 1H peak	Zero point 15N Peak	Saturated 1H peak	Saturated 15N Peak
03I	8.627	121.2	8.619	121.18
04E	8.595	118.32	8.589	118.32
05E	7.838	117.15	7.833	117.1
06R	8.329	119.57	8.342	119.71
07V	8.903	118.83	8.897	118.88
08K	8.208	116.76	8.211	116.82
09K	8.261	120.12	8.24	120.24
10I	7.605	119.06	7.628	118.69
11I	8.293	118.63	8.246	118.64
12G	8.448	105	8.436	104.99
13E	8.188	119.89	8.18	119.9
14Q	8.4	117.11	8.378	117.13
15L	8.079	113.21	8.005	112.85
16G	7.793	109.61	7.788	109.59
17V	7.864	114.42	7.848	114.17
18K	8.526	122.69	8.523	122.65
19Q	8.765	122.47	8.759	122.37
20E	9.389	116.29	9.373	116.25
21E	7.864	116.7	7.851	116.66
22V	7.515	122.09	7.516	122.09
23T	7.328	115.36	7.33	115.3
24N	8.567	118.43	8.57	118.36
25N	8.085	111.71	8.076	112.03
26A	7.29	122.57	7.306	122.54
27S	9.929	116.71	9.947	116.83
28F	7.544	124.71	7.571	125.19
29V	8.746	116.41	8.754	116.63
30E	8.281	116.48	8.293	116.42
31D	7.767	113.67	7.787	113.48
32L	7.346	115.16	7.333	115.33
33G	7.225	106.21	7.259	106.26
34A	8.462	122.48	8.467	122.47
35D	9.294	122.74	9.279	122.32
36S	8.64	112.89	8.664	112.34
37L	8.157	123.31	8.056	123.44
38D	8.329	119.57	8.342	119.71
39T	8.158	111.54	8.13	111.27
40V	7.221	120.84	7.2	120.74
41E	7.796	118.85	7.838	118.99
42L	8.383	121.05	8.434	121.01
43V	7.952	118.77	7.944	119.31
44M	7.74	116.68	7.851	116.66
45A	8.11	120.75	8.177	120.36
46L	8.377	120.16	8.362	119.87
47E	8.669	119.5	8.558	119.26
48E	7.838	117.15	7.833	117.1
49E	7.944	119.12	7.944	119.31
50F	7.788	111.22	7.764	111.4
51D	7.849	122.06	7.838	121.96
52T	8.039	111.93	8.07	112.09
53E	8.097	122.31	8.076	122.4
54I	0	0	0	0
55P	0	0	0	0
56D	8.884	125.03	8.884	124.65
57E	9.24	115.94	9.292	116.15
58E	7.207	115.63	7.208	115.66
59A	8.157	123.31	8.251	123.66
60E	7.549	112.13	7.545	112.43
61K	7.007	113.71	7.048	113.91
62I	7.628	122.43	7.59	122.11
63T	8.039	111.93	8.07	112.09
64T	7.207	110.13	7.162	110.37
65V	7.988	121.12	7.998	120.92
66Q	8.667	117.66	8.549	117.51
67A	7.796	118.85	7.853	118.99
68A	7.946	122.39	7.947	122.86
69I	8.096	118.94	8.056	118.67
70D	9.107	118.78	9.131	118.64
71Y	8.123	121.12	8.125	121.13
72I	8.188	119.89	8.18	119.9
73N	8.81	117.79	8.809	117.85
74G	7.832	104.75	7.811	104.97
75H	7.644	118.42	7.628	118.69
