# Supplementary material for: Elucidation of transient protein-protein interactions within carrier protein-dependent biosynthesis
Source: Commun Biol. 2021 Mar 16;4:340. doi: 10.1038/s42003-021-01838-3 (PMC7966745; doi:10.1038/s42003-021-01838-3)
Supplement: Supplementary file 4 — Supplementary Data 1–4 [file 42003_2021_1838_MOESM4_ESM.zip › Supplementarydata/Supplementary Data 3.xlsx]

## Sheet: Sheet1
Peak list of zeropoint and saturated FabG titration points
CSPs were calculated form these chemical shifts using the CSP equation:
Residue	Zero point 1H peak	Zero point 15N Peak	Saturated 1H peak	Saturated 15N Peak
03I	8.616	121.22	8.623	121.22
04E	8.585	118.32	8.595	118.34
05E	7.836	117.12	7.841	117.13
06R	8.329	119.61	8.341	119.69
07V	8.893	118.76	8.899	118.86
08K	8.209	116.75	8.243	116.87
09K	8.244	120.33	8.232	120.23
10I	7.605	119.12	7.636	118.75
11I	8.291	118.63	8.236	118.89
12G	8.451	105	8.447	105.12
13E	8.188	119.93	8.197	119.92
14Q	8.396	117.13	8.382	117.2
15L	8.075	113.17	7.992	112.96
16G	7.794	109.6	7.789	109.64
17V	7.862	114.35	7.854	114.18
18K	8.525	122.66	8.536	122.63
19Q	8.766	122.45	8.775	122.37
20E	9.377	116.25	9.388	116.32
21E	7.859	116.68	7.861	116.66
22V	7.516	122.11	7.523	122.09
23T	7.31	115.27	7.334	115.31
24N	8.585	118.32	8.595	118.34
25N	8.082	111.7	8.065	110.94
26A	7.29	122.55	7.315	122.56
27S	9.929	116.69	9.938	116.93
28F	7.538	124.68	7.533	125.43
29V	8.747	116.37	8.735	116.54
30E	8.275	116.47	8.295	116.43
31D	7.76	113.68	7.793	113.38
32L	7.353	115.12	7.375	115.44
33G	7.207	106.2	7.304	106.25
34A	8.449	122.38	8.449	122.5
35D	9.315	122.83	9.379	121.71
36S	8.631	112.84	8.657	111.64
37L	8.163	123.24	8.048	123.44
38D	8.311	119.38	8.341	119.69
39T	8.166	111.54	8.154	112.13
40V	7.21	120.78	7.243	121.79
41E	7.797	118.79	7.848	119.18
42L	8.388	121.09	8.445	120.88
43V	7.975	118.92	7.958	119.28
44M	7.729	116.63	7.771	116.38
45A	8.122	121.22	8.127	121.11
46L	8.365	120.21	8.374	120.13
47E	8.677	119.63	8.558	119.97
48E	7.834	116.81	7.841	117.13
49E	7.93	119.38	7.958	119.28
50F	7.782	111.24	7.731	111.84
51D	7.843	121.98	7.789	121.74
52T	8.027	111.95	8.084	111.75
53E	8.081	122.23	8.072	122.36
54I	0	0	0	0
55P	0	0	0	0
56D	8.883	124.98	8.953	124.78
57E	9.237	115.95	9.285	116.15
58E	7.201	115.67	7.189	115.68
59A	8.15	122.45	8.251	122.66
60E	7.545	111.96	7.548	112.42
61K	7.011	113.85	7.003	113.45
62I	7.612	122.39	7.606	121.99
63T	8.027	111.95	8.084	111.75
64T	7.215	110.14	7.086	110.4
65V	7.98	121.12	8.029	120.92
66Q	8.666	117.62	8.595	118.34
67A	7.764	118.95	7.818	119.13
68A	7.931	122.34	7.866	121.43
69I	8.094	118.79	8.069	118.69
70D	9.098	118.77	9.152	118.58
71Y	8.122	121.22	8.127	121.11
72I	8.188	120.44	8.179	120.58
73N	8.806	117.94	8.812	117.92
74G	7.817	105.03	7.812	105.04
75H	7.637	118.7	7.636	118.75
