# Supplementary material for: Elucidation of transient protein-protein interactions within carrier protein-dependent biosynthesis
Source: Commun Biol. 2021 Mar 16;4:340. doi: 10.1038/s42003-021-01838-3 (PMC7966745; doi:10.1038/s42003-021-01838-3)
Supplement: Supplementary file 4 — Supplementary Data 1–4 [file 42003_2021_1838_MOESM4_ESM.zip › Supplementarydata/Supplementary Data 4.xlsx]

## Sheet: Sheet1
Peak list of zero point and saturated TesA titration points
CSPs were calculated form these chemical shifts using the CSP equation:
Residue	Zero point 1H peak	Zero point 15N Peak	Saturated 1H peak	Saturated 15N Peak
03I	8.641	121.46	8.638	121.45
04E	8.603	118.64	8.601	118.64
05E	7.837	117.36	7.836	117.34
06R	8.332	119.72	8.336	119.86
07V	8.907	119.03	8.903	118.95
08K	8.219	117.09	8.222	117.11
09K	8.269	120.41	8.26	120.39
10I	7.613	119.29	7.616	119.31
11I	8.308	118.87	8.299	118.89
12G	8.472	105.3	8.47	105.32
13E	8.198	120.09	8.197	120.04
14Q	8.401	117.38	8.388	117.25
15L	8.085	113.38	8.072	113.35
16G	7.807	109.75	7.802	109.73
17V	7.87	114.55	7.858	114.44
18K	8.528	123.03	8.527	122.99
19Q	8.781	122.87	8.783	122.82
20E	9.409	116.51	9.416	116.53
21E	7.87	116.91	7.864	116.89
22V	7.521	122.25	7.518	122.22
23T	7.325	115.54	7.325	115.46
24N	8.576	118.78	8.601	118.64
25N	8.085	111.91	8.073	111.96
26A	7.288	122.8	7.289	122.76
27S	9.929	116.91	9.931	117.15
28F	7.553	124.99	7.557	125.03
29V	8.753	116.61	8.757	116.64
30E	8.297	116.73	8.298	116.71
31D	7.793	114.38	7.759	113.74
32L	7.349	115.35	7.325	115.46
33G	7.223	106.4	7.225	106.38
34A	8.447	122.59	8.448	122.55
35D	9.304	123.07	9.308	122.91
36S	8.646	113.13	8.654	112.93
37L	8.167	123.47	8.16	123.45
38D	8.332	119.72	8.336	119.86
39T	8.162	111.74	8.156	111.58
40V	7.222	120.99	7.224	120.97
41E	7.805	119.03	7.829	119.16
42L	8.396	121.29	8.399	120.99
43V	7.974	119.03	7.986	119.14
44M	7.758	116.92	7.864	116.89
45A	8.128	121.39	8.129	120.94
46L	8.383	120.4	8.389	120.38
47E	8.694	119.86	8.678	119.74
48E	7.843	116.94	7.864	116.89
49E	7.939	119.55	7.949	119.4
50F	7.779	111.41	7.767	111.52
51D	7.862	122.21	7.851	122.13
52T	8.018	112.08	8.063	112.12
53E	8.109	122.44	8.108	122.4
54I	0	0	0	0
55P	0	0	0	0
56D	8.906	125.3	8.923	125.33
57E	9.253	116.19	9.287	116.14
58E	7.21	115.89	7.201	115.91
59A	8.175	122.84	8.177	122.84
60E	7.549	112.19	7.551	112.3
61K	7.024	113.99	7.022	113.94
62I	7.62	122.63	7.62	122.46
63T	8.018	112.08	7.982	112.24
64T	7.231	110.21	7.217	110.22
65V	7.988	121.4	7.988	121.33
66Q	8.676	117.92	8.667	117.88
67A	7.775	119.23	7.782	119.2
68A	7.938	122.63	7.932	122.54
69I	8.111	119.03	8.103	118.98
70D	9.107	119.08	9.109	119.06
71Y	8.156	121.59	8.151	121.45
72I	8.192	120.69	8.195	120.64
73N	8.832	118.2	8.825	118.18
74G	7.826	104.93	7.828	104.96
75H	7.64	118.56	7.643	118.6
