# Supplementary material for: Elucidation of transient protein-protein interactions within carrier protein-dependent biosynthesis
Source: Commun Biol. 2021 Mar 16;4:340. doi: 10.1038/s42003-021-01838-3 (PMC7966745; doi:10.1038/s42003-021-01838-3)
Supplement: Supplementary file 5 — Supplementary Data 5 [file 42003_2021_1838_MOESM5_ESM.zip]

Archive with 47 entries (40 files):
- Protein_protein_docked_models/Protein_protein_docked_models/
- Protein_protein_docked_models/Protein_protein_docked_models/FabA/
- Protein_protein_docked_models/Protein_protein_docked_models/FabA/FabARank1.pdb
- Protein_protein_docked_models/Protein_protein_docked_models/FabA/FabARank10.pdb
- Protein_protein_docked_models/Protein_protein_docked_models/FabA/FabARank2.pdb
- Protein_protein_docked_models/Protein_protein_docked_models/FabA/FabARank3.pdb
- Protein_protein_docked_models/Protein_protein_docked_models/FabA/FabARank4.pdb
- Protein_protein_docked_models/Protein_protein_docked_models/FabA/FabARank5.pdb
- Protein_protein_docked_models/Protein_protein_docked_models/FabA/FabARank6.pdb
- Protein_protein_docked_models/Protein_protein_docked_models/FabA/FabARank7.pdb
- Protein_protein_docked_models/Protein_protein_docked_models/FabA/FabARank8.pdb
- Protein_protein_docked_models/Protein_protein_docked_models/FabA/FabARank9.pdb
- Protein_protein_docked_models/Protein_protein_docked_models/FabB/
- Protein_protein_docked_models/Protein_protein_docked_models/FabB/FabBRank1.pdb
- Protein_protein_docked_models/Protein_protein_docked_models/FabB/FabBRank10.pdb
- Protein_protein_docked_models/Protein_protein_docked_models/FabB/FabBRank2.pdb
- Protein_protein_docked_models/Protein_protein_docked_models/FabB/FabBRank3.pdb
- Protein_protein_docked_models/Protein_protein_docked_models/FabB/FabBRank4.pdb
- Protein_protein_docked_models/Protein_protein_docked_models/FabB/FabBRank5.pdb
- Protein_protein_docked_models/Protein_protein_docked_models/FabB/FabBRank6.pdb
- Protein_protein_docked_models/Protein_protein_docked_models/FabB/FabBRank7.pdb
- Protein_protein_docked_models/Protein_protein_docked_models/FabB/FabBRank8.pdb
- Protein_protein_docked_models/Protein_protein_docked_models/FabB/FabBRank9.pdb
- Protein_protein_docked_models/Protein_protein_docked_models/FabF/
- Protein_protein_docked_models/Protein_protein_docked_models/FabF/FabFRank1.pdb
- Protein_protein_docked_models/Protein_protein_docked_models/FabF/FabFRank10.pdb
- Protein_protein_docked_models/Protein_protein_docked_models/FabF/FabFRank2.pdb
- Protein_protein_docked_models/Protein_protein_docked_models/FabF/FabFRank3.pdb
- Protein_protein_docked_models/Protein_protein_docked_models/FabF/FabFRank4.pdb
- Protein_protein_docked_models/Protein_protein_docked_models/FabF/FabFRank5.pdb
- Protein_protein_docked_models/Protein_protein_docked_models/FabF/FabFRank6.pdb
- Protein_protein_docked_models/Protein_protein_docked_models/FabF/FabFRank7.pdb
- Protein_protein_docked_models/Protein_protein_docked_models/FabF/FabFRank8.pdb
- Protein_protein_docked_models/Protein_protein_docked_models/FabF/FabFRank9.pdb
- Protein_protein_docked_models/Protein_protein_docked_models/FabG/
- Protein_protein_docked_models/Protein_protein_docked_models/FabG/FabGRank1.pdb
- Protein_protein_docked_models/Protein_protein_docked_models/FabG/FabGRank2.pdb
- Protein_protein_docked_models/Protein_protein_docked_models/FabG/FabGRank3.pdb
- Protein_protein_docked_models/Protein_protein_docked_models/FabI/
- Protein_protein_docked_models/Protein_protein_docked_models/FabI/FabIRank1.pdb
- Protein_protein_docked_models/Protein_protein_docked_models/FabI/FabIRank2.pdb
- Protein_protein_docked_models/Protein_protein_docked_models/FabI/FabIRank3.pdb
- Protein_protein_docked_models/Protein_protein_docked_models/LEGEND_readme.docx
- Protein_protein_docked_models/Protein_protein_docked_models/TesA/
- Protein_protein_docked_models/Protein_protein_docked_models/TesA/TesARank1.pdb
- Protein_protein_docked_models/Protein_protein_docked_models/TesA/TesARank2.pdb
- Protein_protein_docked_models/Protein_protein_docked_models/TesA/TesARank3.pdb
