# Supplementary material for: Elucidation of transient protein-protein interactions within carrier protein-dependent biosynthesis
Source: Commun Biol. 2021 Mar 16;4:340. doi: 10.1038/s42003-021-01838-3 (PMC7966745; doi:10.1038/s42003-021-01838-3)
Supplement: Supplementary file 5 — Supplementary Data 5 [file 42003_2021_1838_MOESM5_ESM.zip › Protein_protein_docked_models/Protein_protein_docked_models/FabA/FabARank3.pdb]

HEADER                                                        FABA4SPECPOS3
EXPDTA    THEORETICAL MODEL
REMARK   3                                                              
REMARK   3 REFINEMENT OR HYDROGEN PLACEMENT:                            
REMARK   3   PROGRAM 1                  ICM 3.8                     
REMARK   3   AUTHORS 1      R.ABAGYAN, M.TOTROV                         
REMARK 800                                                             
REMARK 800 SITE                                                        
REMARK 800 SITE_IDENTIFIER: AC1                                    
REMARK 800 SITE_DESCRIPTION: ID:AC5 binding site for residue zn a 405                    
REMARK 800                                                             
REMARK 800 SITE                                                        
REMARK 800 SITE_IDENTIFIER: AC2                                    
REMARK 800 SITE_DESCRIPTION: ID:AC7 binding site for residue zn a 407                    
REMARK 800                                                             
REMARK 800 SITE                                                        
REMARK 800 SITE_IDENTIFIER: AC3                                    
REMARK 800 SITE_DESCRIPTION: ID:BC1 binding site for residue pm5 a 301                   
SITE     1 AC1  1 ASP A  56  
SITE     1 AC2  1 ALA A  77  
SITE     1 AC3  9 PHE A  28  SER A  36  THR A  39  VAL A  43  
SITE     2 AC3  9 LEU A  46  THR A  52  ALA A  59  GLU A  60  
SITE     3 AC3  9 ILE A  62  
SEQRES   1    331  VAL ASP LYS ARG GLU SER TYR THR LYS GLU ASP LEU LEU 
SEQRES   2    331  ALA SER GLY ARG GLY GLU LEU PHE GLY ALA LYS GLY PRO 
SEQRES   3    331  GLN LEU PRO ALA PRO ASN MET LEU MET MET ASP ARG VAL 
SEQRES   4    331  VAL LYS MET THR GLU THR GLY GLY ASN PHE ASP LYS GLY 
SEQRES   5    331  TYR VAL GLU ALA GLU LEU ASP ILE ASN PRO ASP LEU TRP 
SEQRES   6    331  PHE PHE GLY CYS HIS PHE ILE GLY ASP PRO VAL MET PRO 
SEQRES   7    331  GLY CYS LEU GLY LEU ASP ALA MET TRP GLN LEU VAL GLY 
SEQRES   8    331  PHE TYR LEU GLY TRP LEU GLY GLY GLU GLY LYS GLY ARG 
SEQRES   9    331  ALA LEU GLY VAL GLY GLU VAL LYS PHE THR GLY GLN VAL 
SEQRES  10    331  LEU PRO THR ALA LYS LYS VAL THR TYR ARG ILE HIE PHE 
SEQRES  11    331  LYS ARG ILE VAL ASN ARG ARG LEU ILE MET GLY LEU ALA 
SEQRES  12    331  ASP GLY GLU VAL LEU VAL ASP GLY ARG LEU ILE TYR THR 
SEQRES  13    331  ALA SER ASP LEU LYS VAL GLY LEU PHE GLN LYS ARG GLU 
SEQRES  14    331  SER TYR THR LYS GLU ASP LEU LEU ALA SER GLY ARG GLY 
SEQRES  15    331  GLU LEU PHE GLY ALA LYS GLY PRO GLN LEU PRO ALA PRO 
SEQRES  16    331  ASN MET LEU MET MET ASP ARG VAL VAL LYS MET THR GLU 
SEQRES  17    331  THR GLY GLY ASN PHE ASP LYS GLY TYR VAL GLU ALA GLU 
SEQRES  18    331  LEU ASP ILE ASN PRO ASP LEU TRP PHE PHE GLY CYS HIS 
SEQRES  19    331  PHE ILE GLY ASP PRO VAL MET PRO GLY CYS LEU GLY LEU 
SEQRES  20    331  ASP ALA MET TRP GLN LEU VAL GLY PHE TYR LEU GLY TRP 
SEQRES  21    331  LEU GLY GLY GLU GLY LYS GLY ARG ALA LEU GLY VAL GLY 
SEQRES  22    331  GLU VAL LYS PHE THR GLY GLN VAL LEU PRO THR ALA LYS 
SEQRES  23    331  LYS VAL THR TYR ARG ILE HIE PHE LYS ARG ILE VAL ASN 
SEQRES  24    331  ARG ARG LEU ILE MET GLY LEU ALA ASP GLY GLU VAL LEU 
SEQRES  25    331  VAL ASP GLY ARG LEU ILE TYR THR ALA SER ASP LEU LYS 
SEQRES  26    331  VAL GLY LEU PHE GLN ASP                             
SEQRES   1 A   77  SER THR ILE GLU GLU ARG VAL LYS LYS ILE ILE GLY GLU 
SEQRES   2 A   77  GLN LEU GLY VAL LYS GLN GLU GLU VAL THR ASN ASN ALA 
SEQRES   3 A   77  SER PHE VAL GLU ASP LEU GLY ALA ASP SER LEU ASP THR 
SEQRES   4 A   77  VAL GLU LEU VAL MET ALA LEU GLU GLU GLU PHE ASP THR 
SEQRES   5 A   77  GLU ILE PRO ASP GLU GLU ALA GLU LYS ILE THR THR VAL 
SEQRES   6 A   77  GLN ALA ALA ILE ASP TYR ILE ASN GLY HIS GLN ALA     
HELIX    1  HA TYR      7  TYR      7  9
HELIX    2  HB LYS      9  GLY     16  1
HELIX    3  HC TRP     65  CYS     69  1
HELIX    4  HD PHE     71  PHE     71  9
HELIX    5  HE ASP     74  ASP     74  9
HELIX    6  HF GLY     79  TRP     96  1
HELIX    7  HG TYR      7  TYR      7  9
HELIX    8  HH LYS      9  GLY     16  1
HELIX    9  HI TRP     65  GLY     68  1
HELIX   10  HJ PHE     71  PHE     71  9
HELIX   11  HK ASP     74  ASP     74  9
HELIX   12  HL GLY     79  TRP     96  1
HELIX   13  HM ILE A    3  LEU A   15  1
HELIX   14  HN GLN A   19  GLU A   21  1
HELIX   15  HO SER A   27  SER A   27  9
HELIX   16  HP SER A   36  GLU A   49  1
HELIX   17  HQ ASP A   56  LYS A   61  1
HELIX   18  HR THR A   64  THR A   64  9
HELIX   19  HS VAL A   65  ALA A   68  1
HELIX   20  HT ASP A   70  HIE A   75  1
SHEET    1  SA 1 ARG    38  VAL    39  0
SHEET    2  SB 1 LYS    41  THR    43  0
SHEET    3  SC 1 TYR    53  ASP    59  0
SHEET    4  SD 1 LYS   102  ALA   105  0
SHEET    5  SE 1 GLY   107  VAL   108  0
SHEET    6  SF 1 VAL   111  PHE   113  0
SHEET    7  SG 1 LYS   123  PHE   130  0
SHEET    8  SH 1 ARG   132  ASN   135  0
SHEET    9  SI 1 ILE   139  VAL   149  0
SHEET   10  SJ 1 ARG   152  LEU   153  0
SHEET   11  SK 1 TYR   155  ALA   157  0
SHEET   12  SL 1 LEU   160  PHE   165  0
SHEET   13  SM 1 ARG    38  VAL    39  0
SHEET   14  SN 1 LYS    41  THR    43  0
SHEET   15  SO 1 TYR    53  ASP    59  0
SHEET   16  SP 1 LYS   102  ALA   105  0
SHEET   17  SQ 1 GLY   107  VAL   108  0
SHEET   18  SR 1 GLU   110  PHE   113  0
SHEET   19  SS 1 LYS   123  PHE   130  0
SHEET   20  ST 1 ARG   132  ASN   135  0
SHEET   21  SU 1 ILE   139  VAL   149  0
SHEET   22  SV 1 ARG   152  LEU   153  0
SHEET   23  SW 1 TYR   155  SER   158  0
SHEET   24  SX 1 LEU   160  PHE   165  0
ATOM      1  N   VAL     1      47.227  58.363  45.477  1.00 47.97           N
ATOM      2  CA  VAL     1      47.964  57.095  45.785  1.00 45.56           C
ATOM      3  C   VAL     1      49.404  57.128  45.261  1.00 46.74           C
ATOM      4  O   VAL     1      49.666  57.433  44.091  1.00 38.81           O
ATOM      5  HA  VAL     1      48.011  56.997  46.870  1.00 20.00           H
ATOM      6  CB  VAL     1      47.224  55.802  45.279  1.00 49.50           C
ATOM      7  HB  VAL     1      47.090  55.137  46.132  1.00 20.00           H
ATOM      8  CG1 VAL     1      45.843  56.127  44.727  1.00 44.53           C
ATOM      9 1HG1 VAL     1      45.229  56.560  45.517  1.00 20.00           H
ATOM     10 2HG1 VAL     1      45.938  56.841  43.908  1.00 20.00           H
ATOM     11 3HG1 VAL     1      45.374  55.214  44.361  1.00 20.00           H
ATOM     12  CG2 VAL     1      48.048  55.010  44.252  1.00 42.99           C
ATOM     13 1HG2 VAL     1      48.217  55.627  43.369  1.00 20.00           H
ATOM     14 2HG2 VAL     1      49.007  54.733  44.691  1.00 20.00           H
ATOM     15 3HG2 VAL     1      47.505  54.109  43.967  1.00 20.00           H
ATOM     16  HN  VAL     1      47.758  59.051  44.981  1.00 20.00           H
ATOM     17  N   ASP     2      50.319  56.805  46.165  1.00 45.64           N
ATOM     18  CA  ASP     2      51.744  56.709  45.867  1.00 50.39           C
ATOM     19  C   ASP     2      51.976  55.443  45.040  1.00 42.73           C
ATOM     20  O   ASP     2      51.990  54.339  45.577  1.00 42.74           O
ATOM     21  HA  ASP     2      51.985  57.623  45.323  1.00 20.00           H
ATOM     22  CB  ASP     2      52.518  56.641  47.181  1.00 47.06           C
ATOM     23 1HB  ASP     2      52.070  57.320  47.907  1.00 20.00           H
ATOM     24 2HB  ASP     2      52.447  55.637  47.598  1.00 20.00           H
ATOM     25  CG  ASP     2      53.990  56.998  47.030  1.00 59.94           C
ATOM     26  OD1 ASP     2      54.556  56.824  45.923  1.00 66.21           O
ATOM     27  OD2 ASP     2      54.579  57.460  48.038  1.00 64.65           O
ATOM     28  HN  ASP     2      50.112  56.601  47.122  1.00 20.00           H
ATOM     29  N   LYS     3      52.126  55.607  43.730  1.00 41.90           N
ATOM     30  CA  LYS     3      52.371  54.477  42.831  1.00 42.38           C
ATOM     31  C   LYS     3      53.672  53.720  43.147  1.00 45.27           C
ATOM     32  O   LYS     3      54.731  54.328  43.308  1.00 37.20           O
ATOM     33  HA  LYS     3      51.556  53.767  42.969  1.00 20.00           H
ATOM     34  CB  LYS     3      52.410  54.961  41.382  1.00 38.62           C
ATOM     35 1HB  LYS     3      53.119  55.784  41.288  1.00 20.00           H
ATOM     36 2HB  LYS     3      52.767  54.159  40.736  1.00 20.00           H
ATOM     37  CG  LYS     3      51.078  55.429  40.854  1.00 39.49           C
ATOM     38 1HG  LYS     3      50.366  54.604  40.871  1.00 20.00           H
ATOM     39 2HG  LYS     3      50.679  56.208  41.503  1.00 20.00           H
ATOM     40  CD  LYS     3      51.203  55.963  39.438  1.00 41.56           C
ATOM     41 1HD  LYS     3      52.193  56.396  39.295  1.00 20.00           H
ATOM     42 2HD  LYS     3      51.108  55.143  38.726  1.00 20.00           H
ATOM     43  CE  LYS     3      50.131  57.008  39.183  1.00 43.60           C
ATOM     44 1HE  LYS     3      49.145  56.545  39.227  1.00 20.00           H
ATOM     45 2HE  LYS     3      50.161  57.767  39.965  1.00 20.00           H
ATOM     46  NZ  LYS     3      50.259  57.687  37.883  1.00 57.07           N
ATOM     47 1HZ  LYS     3      49.505  58.357  37.775  1.00 20.00           H
ATOM     48 2HZ  LYS     3      51.149  58.171  37.841  1.00 20.00           H
ATOM     49 3HZ  LYS     3      50.211  57.002  37.137  1.00 20.00           H
ATOM     50  HN  LYS     3      52.084  56.494  43.269  1.00 20.00           H
ATOM     51  N   ARG     4      53.570  52.392  43.241  1.00 39.57           N
ATOM     52  CA  ARG     4      54.745  51.507  43.285  1.00 34.54           C
ATOM     53  C   ARG     4      54.625  50.672  42.029  1.00 33.27           C
ATOM     54  O   ARG     4      53.561  50.667  41.422  1.00 33.79           O
ATOM     55  HA  ARG     4      55.602  52.181  43.282  1.00 20.00           H
ATOM     56  CB  ARG     4      54.711  50.630  44.540  1.00 36.93           C
ATOM     57 1HB  ARG     4      53.728  50.170  44.640  1.00 20.00           H
ATOM     58 2HB  ARG     4      55.434  49.820  44.442  1.00 20.00           H
ATOM     59  CG  ARG     4      55.015  51.386  45.825  1.00 47.49           C
ATOM     60 1HG  ARG     4      56.055  51.712  45.822  1.00 20.00           H
ATOM     61 2HG  ARG     4      54.400  52.285  45.877  1.00 20.00           H
ATOM     62  CD  ARG     4      54.760  50.533  47.049  1.00 51.38           C
ATOM     63 1HD  ARG     4      55.092  51.059  47.944  1.00 20.00           H
ATOM     64 2HD  ARG     4      53.691  50.356  47.162  1.00 20.00           H
ATOM     65  NE  ARG     4      55.448  49.248  46.971  1.00 45.67           N
ATOM     66  HE  ARG     4      55.044  48.534  46.399  1.00 20.00           H
ATOM     67  CZ  ARG     4      56.583  48.944  47.606  1.00 51.26           C
ATOM     68  NH1 ARG     4      57.187  49.834  48.397  1.00 49.08           N
ATOM     69 1HH1 ARG     4      56.790  50.744  48.521  1.00 20.00           H
ATOM     70 2HH1 ARG     4      58.036  49.592  48.866  1.00 20.00           H
ATOM     71  NH2 ARG     4      57.113  47.726  47.455  1.00 35.50           N
ATOM     72 1HH2 ARG     4      57.963  47.489  47.926  1.00 20.00           H
ATOM     73 2HH2 ARG     4      56.660  47.053  46.871  1.00 20.00           H
ATOM     74  HN  ARG     4      52.701  51.900  43.288  1.00 20.00           H
ATOM     75  N   GLU     5      55.668  49.968  41.601  1.00 22.61           N
ATOM     76  CA  GLU     5      55.568  49.277  40.312  1.00 22.46           C
ATOM     77  C   GLU     5      55.280  47.790  40.454  1.00 20.68           C
ATOM     78  O   GLU     5      55.113  47.083  39.460  1.00 24.71           O
ATOM     79  HA  GLU     5      54.730  49.747  39.796  1.00 20.00           H
ATOM     80  CB  GLU     5      56.814  49.514  39.456  1.00 34.84           C
ATOM     81 1HB  GLU     5      57.690  49.605  40.099  1.00 20.00           H
ATOM     82 2HB  GLU     5      56.906  48.722  38.713  1.00 20.00           H
ATOM     83  CG  GLU     5      56.741  50.828  38.652  1.00 52.08           C
ATOM     84 1HG  GLU     5      55.743  50.946  38.230  1.00 20.00           H
ATOM     85 2HG  GLU     5      56.908  51.676  39.317  1.00 20.00           H
ATOM     86  CD  GLU     5      57.762  50.898  37.510  1.00 57.71           C
ATOM     87  OE1 GLU     5      58.632  51.796  37.540  1.00 64.79           O
ATOM     88  OE2 GLU     5      57.696  50.061  36.581  1.00 59.14           O
ATOM     89  HN  GLU     5      56.527  49.878  42.106  1.00 20.00           H
ATOM     90  N   SER     6      55.228  47.311  41.682  1.00 19.11           N
ATOM     91  CA  SER     6      54.867  45.925  41.950  1.00 17.49           C
ATOM     92  C   SER     6      54.265  45.803  43.332  1.00 21.20           C
ATOM     93  O   SER     6      54.504  46.648  44.197  1.00 20.66           O
ATOM     94  HA  SER     6      54.131  45.666  41.189  1.00 20.00           H
ATOM     95  CB  SER     6      56.088  44.990  41.791  1.00 22.45           C
ATOM     96 1HB  SER     6      55.797  43.969  42.035  1.00 20.00           H
ATOM     97 2HB  SER     6      56.411  44.990  40.750  1.00 20.00           H
ATOM     98  OG  SER     6      57.145  45.411  42.631  1.00 21.57           O
ATOM     99  HG  SER     6      57.517  46.280  42.303  1.00 20.00           H
ATOM    100  HN  SER     6      55.427  47.849  42.501  1.00 20.00           H
ATOM    101  N   TYR     7      53.496  44.737  43.541  1.00 15.09           N
ATOM    102  CA  TYR     7      52.735  44.525  44.783  1.00 15.38           C
ATOM    103  C   TYR     7      52.789  43.064  45.210  1.00 17.84           C
ATOM    104  O   TYR     7      52.718  42.136  44.379  1.00 15.52           O
ATOM    105  HA  TYR     7      53.184  45.142  45.562  1.00 20.00           H
ATOM    106  CB  TYR     7      51.237  44.991  44.614  1.00 16.24           C
ATOM    107 1HB  TYR     7      50.794  44.458  43.773  1.00 20.00           H
ATOM    108 2HB  TYR     7      50.676  44.706  45.504  1.00 20.00           H
ATOM    109  CG  TYR     7      51.137  46.480  44.394  1.00 15.79           C
ATOM    110  CD1 TYR     7      51.039  47.350  45.465  1.00 20.64           C
ATOM    111  HD1 TYR     7      50.992  46.960  46.482  1.00 20.00           H
ATOM    112  CD2 TYR     7      51.218  47.018  43.134  1.00 20.58           C
ATOM    113  HD2 TYR     7      51.311  46.348  42.279  1.00 20.00           H
ATOM    114  CE1 TYR     7      50.999  48.699  45.284  1.00 24.09           C
ATOM    115  HE1 TYR     7      50.911  49.374  46.136  1.00 20.00           H
ATOM    116  CE2 TYR     7      51.188  48.382  42.940  1.00 21.04           C
ATOM    117  HE2 TYR     7      51.258  48.790  41.931  1.00 20.00           H
ATOM    118  CZ  TYR     7      51.070  49.213  44.026  1.00 23.84           C
ATOM    119  OH  TYR     7      51.037  50.571  43.843  1.00 25.40           O
ATOM    120  HH  TYR     7      51.067  51.036  44.728  1.00 20.00           H
ATOM    121  HN  TYR     7      53.372  43.999  42.878  1.00 20.00           H
ATOM    122  N   THR     8      52.890  42.853  46.509  1.00 15.71           N
ATOM    123  CA  THR     8      52.978  41.514  47.067  1.00 15.15           C
ATOM    124  C   THR     8      51.559  40.962  47.351  1.00 14.97           C
ATOM    125  O   THR     8      50.585  41.694  47.296  1.00 13.75           O
ATOM    126  HA  THR     8      53.435  40.861  46.323  1.00 20.00           H
ATOM    127  CB  THR     8      53.673  41.541  48.412  1.00 14.91           C
ATOM    128  HB  THR     8      53.908  40.532  48.749  1.00 20.00           H
ATOM    129  OG1 THR     8      52.846  42.274  49.348  1.00 15.52           O
ATOM    130  HG1 THR     8      53.055  43.251  49.297  1.00 20.00           H
ATOM    131  CG2 THR     8      55.079  42.206  48.291  1.00 21.50           C
ATOM    132 1HG2 THR     8      54.964  43.249  47.994  1.00 20.00           H
ATOM    133 2HG2 THR     8      55.668  41.678  47.541  1.00 20.00           H
ATOM    134 3HG2 THR     8      55.588  42.157  49.253  1.00 20.00           H
ATOM    135  HN  THR     8      52.913  43.582  47.194  1.00 20.00           H
ATOM    136  N   LYS     9      51.467  39.699  47.741  1.00 14.51           N
ATOM    137  CA  LYS     9      50.162  39.149  48.111  1.00 17.65           C
ATOM    138  C   LYS     9      49.557  39.944  49.276  1.00 20.49           C
ATOM    139  O   LYS     9      48.372  40.291  49.264  1.00 15.07           O
ATOM    140  HA  LYS     9      49.504  39.262  47.249  1.00 20.00           H
ATOM    141  CB  LYS     9      50.277  37.691  48.501  1.00 17.68           C
ATOM    142 1HB  LYS     9      50.864  37.156  47.755  1.00 20.00           H
ATOM    143 2HB  LYS     9      50.811  37.605  49.447  1.00 20.00           H
ATOM    144  CG  LYS     9      48.887  37.048  48.628  1.00 22.61           C
ATOM    145 1HG  LYS     9      48.189  37.766  49.059  1.00 20.00           H
ATOM    146 2HG  LYS     9      48.510  36.791  47.638  1.00 20.00           H
ATOM    147  CD  LYS     9      48.928  35.825  49.476  1.00 27.84           C
ATOM    148 1HD  LYS     9      49.850  35.276  49.284  1.00 20.00           H
ATOM    149 2HD  LYS     9      48.940  36.108  50.528  1.00 20.00           H
ATOM    150  CE  LYS     9      47.720  34.908  49.206  1.00 36.36           C
ATOM    151 1HE  LYS     9      46.800  35.414  49.499  1.00 20.00           H
ATOM    152 2HE  LYS     9      47.644  34.702  48.138  1.00 20.00           H
ATOM    153  NZ  LYS     9      47.845  33.610  49.963  1.00 35.36           N
ATOM    154 1HZ  LYS     9      47.049  33.019  49.753  1.00 20.00           H
ATOM    155 2HZ  LYS     9      48.699  33.139  49.686  1.00 20.00           H
ATOM    156 3HZ  LYS     9      47.871  33.801  50.959  1.00 20.00           H
ATOM    157  HN  LYS     9      52.246  39.075  47.803  1.00 20.00           H
ATOM    158  N   GLU    10      50.379  40.300  50.258  1.00 16.11           N
ATOM    159  CA  GLU    10      49.862  41.075  51.378  1.00 16.37           C
ATOM    160  C   GLU    10      49.256  42.425  50.942  1.00 16.49           C
ATOM    161  O   GLU    10      48.235  42.829  51.500  1.00 21.82           O
ATOM    162  HA  GLU    10      49.074  40.462  51.815  1.00 20.00           H
ATOM    163  CB  GLU    10      50.924  41.260  52.477  1.00 20.69           C
ATOM    164 1HB  GLU    10      51.141  40.299  52.944  1.00 20.00           H
ATOM    165 2HB  GLU    10      51.806  41.744  52.058  1.00 20.00           H
ATOM    166  CG  GLU    10      50.474  42.173  53.616  1.00 28.50           C
ATOM    167 1HG  GLU    10      51.230  42.180  54.402  1.00 20.00           H
ATOM    168 2HG  GLU    10      50.384  43.197  53.252  1.00 20.00           H
ATOM    169  CD  GLU    10      49.121  41.773  54.258  1.00 36.99           C
ATOM    170  OE1 GLU    10      48.915  40.559  54.540  1.00 35.14           O
ATOM    171  OE2 GLU    10      48.278  42.683  54.493  1.00 34.33           O
ATOM    172  HN  GLU    10      51.352  40.069  50.285  1.00 20.00           H
ATOM    173  N   ASP    11      49.879  43.107  49.988  1.00 16.68           N
ATOM    174  CA  ASP    11      49.327  44.316  49.379  1.00 15.36           C
ATOM    175  C   ASP    11      47.973  43.996  48.748  1.00 19.69           C
ATOM    176  O   ASP    11      47.027  44.778  48.860  1.00 15.03           O
ATOM    177  HA  ASP    11      49.246  45.036  50.193  1.00 20.00           H
ATOM    178  CB  ASP    11      50.220  44.838  48.254  1.00 17.55           C
ATOM    179 1HB  ASP    11      50.440  44.031  47.555  1.00 20.00           H
ATOM    180 2HB  ASP    11      49.692  45.610  47.694  1.00 20.00           H
ATOM    181  CG  ASP    11      51.569  45.433  48.765  1.00 27.22           C
ATOM    182  OD1 ASP    11      51.539  46.079  49.835  1.00 22.15           O
ATOM    183  OD2 ASP    11      52.629  45.252  48.087  1.00 19.74           O
ATOM    184  HN  ASP    11      50.769  42.854  49.610  1.00 20.00           H
ATOM    185  N   LEU    12      47.885  42.864  48.056  1.00 14.38           N
ATOM    186  CA  LEU    12      46.604  42.531  47.420  1.00 13.57           C
ATOM    187  C   LEU    12      45.522  42.180  48.430  1.00 17.34           C
ATOM    188  O   LEU    12      44.337  42.494  48.200  1.00 15.02           O
ATOM    189  HA  LEU    12      46.264  43.419  46.886  1.00 20.00           H
ATOM    190  CB  LEU    12      46.759  41.407  46.396  1.00 14.92           C
ATOM    191 1HB  LEU    12      47.049  40.499  46.924  1.00 20.00           H
ATOM    192 2HB  LEU    12      45.785  41.217  45.945  1.00 20.00           H
ATOM    193  CG  LEU    12      47.766  41.622  45.255  1.00 13.10           C
ATOM    194  HG  LEU    12      48.772  41.536  45.666  1.00 20.00           H
ATOM    195  CD1 LEU    12      47.613  40.511  44.164  1.00 17.98           C
ATOM    196 1HD1 LEU    12      47.835  39.538  44.603  1.00 20.00           H
ATOM    197 2HD1 LEU    12      46.592  40.514  43.783  1.00 20.00           H
ATOM    198 3HD1 LEU    12      48.306  40.708  43.346  1.00 20.00           H
ATOM    199  CD2 LEU    12      47.649  42.992  44.610  1.00 16.17           C
ATOM    200 1HD2 LEU    12      46.622  43.153  44.283  1.00 20.00           H
ATOM    201 2HD2 LEU    12      47.924  43.759  45.334  1.00 20.00           H
ATOM    202 3HD2 LEU    12      48.317  43.048  43.750  1.00 20.00           H
ATOM    203  HN  LEU    12      48.641  42.220  47.940  1.00 20.00           H
ATOM    204  N   LEU    13      45.880  41.523  49.518  1.00 13.69           N
ATOM    205  CA  LEU    13      44.927  41.277  50.585  1.00 17.57           C
ATOM    206  C   LEU    13      44.511  42.591  51.258  1.00 20.68           C
ATOM    207  O   LEU    13      43.326  42.778  51.578  1.00 19.42           O
ATOM    208  HA  LEU    13      44.037  40.839  50.134  1.00 20.00           H
ATOM    209  CB  LEU    13      45.483  40.294  51.612  1.00 21.17           C
ATOM    210 1HB  LEU    13      46.398  40.715  52.030  1.00 20.00           H
ATOM    211 2HB  LEU    13      44.768  40.211  52.430  1.00 20.00           H
ATOM    212  CG  LEU    13      45.783  38.899  51.077  1.00 20.16           C
ATOM    213  HG  LEU    13      46.513  38.992  50.272  1.00 20.00           H
ATOM    214  CD1 LEU    13      46.399  38.070  52.169  1.00 25.13           C
ATOM    215 1HD1 LEU    13      47.311  38.552  52.520  1.00 20.00           H
ATOM    216 2HD1 LEU    13      45.695  37.978  52.996  1.00 20.00           H
ATOM    217 3HD1 LEU    13      46.638  37.080  51.782  1.00 20.00           H
ATOM    218  CD2 LEU    13      44.507  38.213  50.517  1.00 21.11           C
ATOM    219 1HD2 LEU    13      43.683  38.352  51.217  1.00 20.00           H
ATOM    220 2HD2 LEU    13      44.247  38.659  49.557  1.00 20.00           H
ATOM    221 3HD2 LEU    13      44.696  37.148  50.384  1.00 20.00           H
ATOM    222  HN  LEU    13      46.799  41.163  49.676  1.00 20.00           H
ATOM    223  N   ALA    14      45.466  43.503  51.460  1.00 18.31           N
ATOM    224  CA  ALA    14      45.124  44.859  51.922  1.00 17.54           C
ATOM    225  C   ALA    14      44.120  45.553  50.978  1.00 17.53           C
ATOM    226  O   ALA    14      43.192  46.218  51.438  1.00 19.20           O
ATOM    227  HA  ALA    14      44.652  44.768  52.900  1.00 20.00           H
ATOM    228  CB  ALA    14      46.362  45.722  52.100  1.00 17.61           C
ATOM    229 1HB  ALA    14      47.031  45.254  52.822  1.00 20.00           H
ATOM    230 2HB  ALA    14      46.875  45.824  51.143  1.00 20.00           H
ATOM    231 3HB  ALA    14      46.069  46.708  52.462  1.00 20.00           H
ATOM    232  HN  ALA    14      46.441  43.333  51.316  1.00 20.00           H
ATOM    233  N   SER    15      44.299  45.382  49.668  1.00 14.77           N
ATOM    234  CA  SER    15      43.395  45.949  48.670  1.00 16.13           C
ATOM    235  C   SER    15      41.972  45.445  48.875  1.00 17.81           C
ATOM    236  O   SER    15      41.018  46.214  48.801  1.00 17.80           O
ATOM    237  HA  SER    15      43.437  47.028  48.822  1.00 20.00           H
ATOM    238  CB  SER    15      43.859  45.555  47.267  1.00 18.46           C
ATOM    239 1HB  SER    15      44.788  46.075  47.033  1.00 20.00           H
ATOM    240 2HB  SER    15      44.076  44.488  47.243  1.00 20.00           H
ATOM    241  OG  SER    15      42.904  45.853  46.282  1.00 17.77           O
ATOM    242  HG  SER    15      42.708  46.834  46.281  1.00 20.00           H
ATOM    243  HN  SER    15      45.054  44.861  49.270  1.00 20.00           H
ATOM    244  N   GLY    16      41.841  44.159  49.154  1.00 17.50           N
ATOM    245  CA  GLY    16      40.530  43.573  49.430  1.00 18.08           C
ATOM    246  C   GLY    16      39.847  44.147  50.666  1.00 20.70           C
ATOM    247  O   GLY    16      38.624  44.187  50.746  1.00 16.11           O
ATOM    248 1HA  GLY    16      39.872  43.727  48.575  1.00 20.00           H
ATOM    249 2HA  GLY    16      40.630  42.496  49.566  1.00 20.00           H
ATOM    250  HN  GLY    16      42.605  43.515  49.195  1.00 20.00           H
ATOM    251  N   ARG    17      40.634  44.625  51.618  1.00 19.52           N
ATOM    252  CA  ARG    17      40.111  45.281  52.813  1.00 19.89           C
ATOM    253  C   ARG    17      39.899  46.768  52.628  1.00 20.66           C
ATOM    254  O   ARG    17      39.480  47.443  53.535  1.00 24.84           O
ATOM    255  HA  ARG    17      39.156  44.792  53.004  1.00 20.00           H
ATOM    256  CB  ARG    17      41.088  45.103  53.976  1.00 21.82           C
ATOM    257 1HB  ARG    17      42.046  45.558  53.724  1.00 20.00           H
ATOM    258 2HB  ARG    17      40.710  45.624  54.856  1.00 20.00           H
ATOM    259  CG  ARG    17      41.335  43.670  54.350  1.00 21.67           C
ATOM    260 1HG  ARG    17      40.387  43.135  54.398  1.00 20.00           H
ATOM    261 2HG  ARG    17      41.935  43.188  53.578  1.00 20.00           H
ATOM    262  CD  ARG    17      42.059  43.559  55.709  1.00 22.96           C
ATOM    263 1HD  ARG    17      41.520  44.129  56.465  1.00 20.00           H
ATOM    264 2HD  ARG    17      42.071  42.521  56.040  1.00 20.00           H
ATOM    265  NE  ARG    17      43.432  44.040  55.670  1.00 23.04           N
ATOM    266  HE  ARG    17      43.598  45.004  55.882  1.00 20.00           H
ATOM    267  CZ  ARG    17      44.490  43.289  55.372  1.00 22.77           C
ATOM    268  NH1 ARG    17      44.360  42.001  55.068  1.00 15.67           N
ATOM    269 1HH1 ARG    17      43.454  41.578  55.060  1.00 20.00           H
ATOM    270 2HH1 ARG    17      45.168  41.456  54.847  1.00 20.00           H
ATOM    271  NH2 ARG    17      45.703  43.824  55.402  1.00 26.47           N
ATOM    272 1HH2 ARG    17      46.502  43.265  55.179  1.00 20.00           H
ATOM    273 2HH2 ARG    17      45.819  44.787  55.647  1.00 20.00           H
ATOM    274  HN  ARG    17      41.633  44.576  51.595  1.00 20.00           H
ATOM    275  N   GLY    18      40.203  47.306  51.470  1.00 17.80           N
ATOM    276  CA  GLY    18      40.062  48.737  51.286  1.00 24.19           C
ATOM    277  C   GLY    18      41.211  49.543  51.868  1.00 28.47           C
ATOM    278  O   GLY    18      41.087  50.750  52.035  1.00 25.87           O
ATOM    279 1HA  GLY    18      39.989  48.965  50.223  1.00 20.00           H
ATOM    280 2HA  GLY    18      39.136  49.078  51.750  1.00 20.00           H
ATOM    281  HN  GLY    18      40.534  46.787  50.682  1.00 20.00           H
ATOM    282  N   GLU    19      42.339  48.885  52.138  1.00 22.00           N
ATOM    283  CA  GLU    19      43.457  49.532  52.848  1.00 22.40           C
ATOM    284  C   GLU    19      44.748  49.719  52.028  1.00 30.87           C
ATOM    285  O   GLU    19      45.821  49.937  52.608  1.00 30.09           O
ATOM    286  HA  GLU    19      43.094  50.524  53.117  1.00 20.00           H
ATOM    287  CB  GLU    19      43.772  48.738  54.122  1.00 25.23           C
ATOM    288 1HB  GLU    19      43.937  47.691  53.870  1.00 20.00           H
ATOM    289 2HB  GLU    19      44.615  49.195  54.640  1.00 20.00           H
ATOM    290  CG  GLU    19      42.616  48.758  55.115  1.00 29.83           C
ATOM    291 1HG  GLU    19      42.549  49.742  55.580  1.00 20.00           H
ATOM    292 2HG  GLU    19      41.677  48.590  54.588  1.00 20.00           H
ATOM    293  CD  GLU    19      42.718  47.721  56.230  1.00 36.24           C
ATOM    294  OE1 GLU    19      43.663  46.902  56.241  1.00 36.89           O
ATOM    295  OE2 GLU    19      41.820  47.729  57.103  1.00 48.02           O
ATOM    296  HN  GLU    19      42.504  47.932  51.886  1.00 20.00           H
ATOM    297  N   LEU    20      44.661  49.634  50.703  1.00 24.31           N
ATOM    298  CA  LEU    20      45.824  49.856  49.847  1.00 28.10           C
ATOM    299  C   LEU    20      45.792  51.227  49.145  1.00 30.78           C
ATOM    300  O   LEU    20      46.759  51.969  49.236  1.00 34.49           O
ATOM    301  HA  LEU    20      46.707  49.848  50.486  1.00 20.00           H
ATOM    302  CB  LEU    20      46.007  48.714  48.830  1.00 25.85           C
ATOM    303 1HB  LEU    20      46.004  47.768  49.371  1.00 20.00           H
ATOM    304 2HB  LEU    20      45.143  48.705  48.165  1.00 20.00           H
ATOM    305  CG  LEU    20      47.283  48.789  47.978  1.00 22.07           C
ATOM    306  HG  LEU    20      47.343  49.785  47.539  1.00 20.00           H
ATOM    307  CD1 LEU    20      48.569  48.602  48.821  1.00 27.75           C
ATOM    308 1HD1 LEU    20      48.670  49.433  49.519  1.00 20.00           H
ATOM    309 2HD1 LEU    20      48.506  47.667  49.377  1.00 20.00           H
ATOM    310 3HD1 LEU    20      49.436  48.575  48.160  1.00 20.00           H
ATOM    311  CD2 LEU    20      47.279  47.775  46.824  1.00 18.56           C
ATOM    312 1HD2 LEU    20      47.218  46.765  47.228  1.00 20.00           H
ATOM    313 2HD2 LEU    20      46.420  47.962  46.180  1.00 20.00           H
ATOM    314 3HD2 LEU    20      48.197  47.880  46.245  1.00 20.00           H
ATOM    315  HN  LEU    20      43.818  49.419  50.211  1.00 20.00           H
ATOM    316  N   PHE    21      44.700  51.556  48.462  1.00 32.33           N
ATOM    317  CA  PHE    21      44.556  52.849  47.780  1.00 34.14           C
ATOM    318  C   PHE    21      43.640  53.829  48.522  1.00 41.70           C
ATOM    319  O   PHE    21      42.982  54.653  47.885  1.00 49.76           O
ATOM    320  HA  PHE    21      45.550  53.293  47.715  1.00 20.00           H
ATOM    321  CB  PHE    21      43.908  52.665  46.404  1.00 36.66           C
ATOM    322 1HB  PHE    21      42.904  52.262  46.537  1.00 20.00           H
ATOM    323 2HB  PHE    21      43.799  53.642  45.932  1.00 20.00           H
ATOM    324  CG  PHE    21      44.656  51.768  45.464  1.00 31.67           C
ATOM    325  CD1 PHE    21      46.032  51.703  45.466  1.00 30.67           C
ATOM    326  HD1 PHE    21      46.605  52.307  46.170  1.00 20.00           H
ATOM    327  CD2 PHE    21      43.952  51.011  44.543  1.00 31.12           C
ATOM    328  HD2 PHE    21      42.864  51.075  44.526  1.00 20.00           H
ATOM    329  CE1 PHE    21      46.693  50.881  44.585  1.00 29.79           C
ATOM    330  HE1 PHE    21      47.781  50.824  44.605  1.00 20.00           H
ATOM    331  CE2 PHE    21      44.612  50.195  43.640  1.00 25.97           C
ATOM    332  HE2 PHE    21      44.045  49.616  42.911  1.00 20.00           H
ATOM    333  CZ  PHE    21      45.963  50.118  43.663  1.00 25.17           C
ATOM    334  HZ  PHE    21      46.483  49.463  42.965  1.00 20.00           H
ATOM    335  HN  PHE    21      43.904  50.960  48.360  1.00 20.00           H
ATOM    336  N   GLY    22      43.530  53.725  49.840  1.00 43.42           N
ATOM    337  CA  GLY    22      42.563  54.545  50.564  1.00 48.56           C
ATOM    338  C   GLY    22      41.126  54.071  50.395  1.00 43.29           C
ATOM    339  O   GLY    22      40.803  53.367  49.438  1.00 41.97           O
ATOM    340 1HA  GLY    22      42.804  54.545  51.627  1.00 20.00           H
ATOM    341 2HA  GLY    22      42.629  55.578  50.222  1.00 20.00           H
ATOM    342  HN  GLY    22      44.079  53.105  50.400  1.00 20.00           H
ATOM    343  N   ALA    23      40.250  54.462  51.319  1.00 41.76           N
ATOM    344  CA  ALA    23      38.866  53.971  51.329  1.00 50.85           C
ATOM    345  C   ALA    23      38.072  54.264  50.057  1.00 42.05           C
ATOM    346  O   ALA    23      37.187  53.495  49.686  1.00 47.06           O
ATOM    347  HA  ALA    23      38.900  52.886  51.427  1.00 20.00           H
ATOM    348  CB  ALA    23      38.130  54.539  52.503  1.00 57.78           C
ATOM    349 1HB  ALA    23      38.587  54.182  53.426  1.00 20.00           H
ATOM    350 2HB  ALA    23      38.180  55.628  52.471  1.00 20.00           H
ATOM    351 3HB  ALA    23      37.088  54.222  52.467  1.00 20.00           H
ATOM    352  HN  ALA    23      40.464  55.103  52.056  1.00 20.00           H
ATOM    353  N   LYS    24      38.354  55.376  49.394  1.00 33.80           N
ATOM    354  CA  LYS    24      37.565  55.715  48.206  1.00 37.81           C
ATOM    355  C   LYS    24      38.042  55.006  46.937  1.00 30.76           C
ATOM    356  O   LYS    24      37.351  55.026  45.918  1.00 29.33           O
ATOM    357  HA  LYS    24      36.544  55.379  48.385  1.00 20.00           H
ATOM    358  CB  LYS    24      37.548  57.218  47.978  1.00 39.26           C
ATOM    359 1HB  LYS    24      38.564  57.610  48.030  1.00 20.00           H
ATOM    360 2HB  LYS    24      37.175  57.434  46.977  1.00 20.00           H
ATOM    361  CG  LYS    24      36.683  57.980  48.992  1.00 40.19           C
ATOM    362 1HG  LYS    24      35.652  57.631  48.931  1.00 20.00           H
ATOM    363 2HG  LYS    24      37.032  57.770  50.003  1.00 20.00           H
ATOM    364  CD  LYS    24      36.756  59.470  48.704  1.00 44.62           C
ATOM    365 1HD  LYS    24      37.795  59.800  48.736  1.00 20.00           H
ATOM    366 2HD  LYS    24      36.390  59.668  47.696  1.00 20.00           H
ATOM    367  CE  LYS    24      35.955  60.291  49.682  1.00 47.72           C
ATOM    368 1HE  LYS    24      34.893  60.080  49.559  1.00 20.00           H
ATOM    369 2HE  LYS    24      36.219  60.013  50.702  1.00 20.00           H
ATOM    370  NZ  LYS    24      36.215  61.743  49.466  1.00 40.12           N
ATOM    371 1HZ  LYS    24      35.580  62.289  50.038  1.00 20.00           H
ATOM    372 2HZ  LYS    24      37.172  61.957  49.724  1.00 20.00           H
ATOM    373 3HZ  LYS    24      36.070  61.971  48.489  1.00 20.00           H
ATOM    374  HN  LYS    24      39.081  56.012  49.652  1.00 20.00           H
ATOM    375  N   GLY    25      39.227  54.401  46.983  1.00 29.74           N
ATOM    376  CA  GLY    25      39.727  53.650  45.840  1.00 28.47           C
ATOM    377  C   GLY    25      39.041  52.301  45.727  1.00 22.91           C
ATOM    378  O   GLY    25      38.424  51.837  46.687  1.00 25.97           O
ATOM    379 1HA  GLY    25      39.564  54.221  44.926  1.00 20.00           H
ATOM    380 2HA  GLY    25      40.803  53.506  45.938  1.00 20.00           H
ATOM    381  HN  GLY    25      39.834  54.420  47.777  1.00 20.00           H
ATOM    382  N   PRO    26      39.135  51.661  44.558  1.00 22.60           N
ATOM    383  CA  PRO    26      38.521  50.343  44.405  1.00 20.15           C
ATOM    384  C   PRO    26      39.235  49.287  45.225  1.00 24.47           C
ATOM    385  O   PRO    26      40.435  49.434  45.548  1.00 26.30           O
ATOM    386  HA  PRO    26      37.499  50.358  44.783  1.00 20.00           H
ATOM    387  CB  PRO    26      38.712  50.057  42.907  1.00 17.21           C
ATOM    388 1HB  PRO    26      38.811  48.990  42.712  1.00 20.00           H
ATOM    389 2HB  PRO    26      37.864  50.410  42.320  1.00 20.00           H
ATOM    390  CG  PRO    26      39.962  50.792  42.551  1.00 21.61           C
ATOM    391 1HG  PRO    26      40.848  50.231  42.849  1.00 20.00           H
ATOM    392 2HG  PRO    26      40.033  50.951  41.475  1.00 20.00           H
ATOM    393  CD  PRO    26      39.804  52.083  43.321  1.00 21.71           C
ATOM    394 1HD  PRO    26      40.768  52.551  43.522  1.00 20.00           H
ATOM    395 2HD  PRO    26      39.206  52.809  42.770  1.00 20.00           H
ATOM    396  N   GLN    27      38.494  48.236  45.542  1.00 19.15           N
ATOM    397  CA  GLN    27      38.986  47.046  46.220  1.00 18.58           C
ATOM    398  C   GLN    27      39.095  45.888  45.218  1.00 18.16           C
ATOM    399  O   GLN    27      38.246  45.728  44.347  1.00 17.82           O
ATOM    400  HA  GLN    27      39.975  47.313  46.593  1.00 20.00           H
ATOM    401  CB  GLN    27      38.001  46.633  47.341  1.00 19.50           C
ATOM    402 1HB  GLN    27      37.022  46.425  46.911  1.00 20.00           H
ATOM    403 2HB  GLN    27      38.345  45.712  47.811  1.00 20.00           H
ATOM    404  CG  GLN    27      37.837  47.660  48.395  1.00 24.38           C
ATOM    405 1HG  GLN    27      38.801  47.866  48.861  1.00 20.00           H
ATOM    406 2HG  GLN    27      37.494  48.593  47.948  1.00 20.00           H
ATOM    407  CD  GLN    27      36.852  47.279  49.502  1.00 31.11           C
ATOM    408  OE1 GLN    27      36.447  46.117  49.663  1.00 28.59           O
ATOM    409  NE2 GLN    27      36.515  48.265  50.313  1.00 36.62           N
ATOM    410 1HE2 GLN    27      36.900  49.178  50.177  1.00 20.00           H
ATOM    411 2HE2 GLN    27      35.875  48.099  51.063  1.00 20.00           H
ATOM    412  HN  GLN    27      37.517  48.161  45.343  1.00 20.00           H
ATOM    413  N   LEU    28      40.119  45.059  45.384  1.00 18.51           N
ATOM    414  CA  LEU    28      40.122  43.741  44.787  1.00 17.12           C
ATOM    415  C   LEU    28      39.140  42.858  45.562  1.00 18.15           C
ATOM    416  O   LEU    28      38.859  43.118  46.733  1.00 14.60           O
ATOM    417  HA  LEU    28      39.768  43.846  43.761  1.00 20.00           H
ATOM    418  CB  LEU    28      41.517  43.116  44.884  1.00 19.77           C
ATOM    419 1HB  LEU    28      41.905  43.296  45.886  1.00 20.00           H
ATOM    420 2HB  LEU    28      41.419  42.037  44.769  1.00 20.00           H
ATOM    421  CG  LEU    28      42.474  43.673  43.839  1.00 18.83           C
ATOM    422  HG  LEU    28      42.424  44.762  43.876  1.00 20.00           H
ATOM    423  CD1 LEU    28      43.909  43.249  44.194  1.00 16.81           C
ATOM    424 1HD1 LEU    28      44.167  43.631  45.182  1.00 20.00           H
ATOM    425 2HD1 LEU    28      43.977  42.161  44.196  1.00 20.00           H
ATOM    426 3HD1 LEU    28      44.601  43.655  43.456  1.00 20.00           H
ATOM    427  CD2 LEU    28      42.047  43.201  42.416  1.00 19.63           C
ATOM    428 1HD2 LEU    28      41.928  42.118  42.413  1.00 20.00           H
ATOM    429 2HD2 LEU    28      41.102  43.672  42.146  1.00 20.00           H
ATOM    430 3HD2 LEU    28      42.813  43.485  41.694  1.00 20.00           H
ATOM    431  HN  LEU    28      40.936  45.280  45.917  1.00 20.00           H
ATOM    432  N   PRO    29      38.652  41.785  44.921  1.00 15.55           N
ATOM    433  CA  PRO    29      37.988  40.731  45.690  1.00 15.23           C
ATOM    434  C   PRO    29      38.977  40.135  46.697  1.00 17.07           C
ATOM    435  O   PRO    29      40.196  40.173  46.482  1.00 17.85           O
ATOM    436  HA  PRO    29      37.168  41.150  46.272  1.00 20.00           H
ATOM    437  CB  PRO    29      37.646  39.672  44.621  1.00 16.37           C
ATOM    438 1HB  PRO    29      38.333  38.827  44.659  1.00 20.00           H
ATOM    439 2HB  PRO    29      36.642  39.272  44.760  1.00 20.00           H
ATOM    440  CG  PRO    29      37.751  40.368  43.302  1.00 17.07           C
ATOM    441 1HG  PRO    29      38.049  39.677  42.514  1.00 20.00           H
ATOM    442 2HG  PRO    29      36.794  40.796  43.005  1.00 20.00           H
ATOM    443  CD  PRO    29      38.783  41.439  43.500  1.00 14.89           C
ATOM    444 1HD  PRO    29      39.793  41.055  43.356  1.00 20.00           H
ATOM    445 2HD  PRO    29      38.650  42.260  42.795  1.00 20.00           H
ATOM    446  N   ALA    30      38.459  39.589  47.780  1.00 14.72           N
ATOM    447  CA  ALA    30      39.226  38.745  48.667  1.00 13.30           C
ATOM    448  C   ALA    30      39.166  37.296  48.180  1.00 17.04           C
ATOM    449  O   ALA    30      38.340  36.951  47.329  1.00 17.86           O
ATOM    450  HA  ALA    30      40.262  39.084  48.635  1.00 20.00           H
ATOM    451  CB  ALA    30      38.712  38.855  50.074  1.00 20.40           C
ATOM    452 1HB  ALA    30      38.811  39.885  50.417  1.00 20.00           H
ATOM    453 2HB  ALA    30      37.663  38.562  50.101  1.00 20.00           H
ATOM    454 3HB  ALA    30      39.290  38.199  50.724  1.00 20.00           H
ATOM    455  HN  ALA    30      37.510  39.713  48.070  1.00 20.00           H
ATOM    456  N   PRO    31      40.039  36.432  48.710  1.00 15.91           N
ATOM    457  CA  PRO    31      39.873  35.002  48.413  1.00 16.47           C
ATOM    458  C   PRO    31      38.481  34.564  48.850  1.00 18.14           C
ATOM    459  O   PRO    31      38.006  35.121  49.826  1.00 18.81           O
ATOM    460  HA  PRO    31      39.933  34.832  47.338  1.00 20.00           H
ATOM    461  CB  PRO    31      40.927  34.335  49.281  1.00 16.30           C
ATOM    462 1HB  PRO    31      40.515  34.017  50.239  1.00 20.00           H
ATOM    463 2HB  PRO    31      41.339  33.447  48.801  1.00 20.00           H
ATOM    464  CG  PRO    31      42.004  35.422  49.467  1.00 21.83           C
ATOM    465 1HG  PRO    31      42.577  35.258  50.380  1.00 20.00           H
ATOM    466 2HG  PRO    31      42.715  35.418  48.641  1.00 20.00           H
ATOM    467  CD  PRO    31      41.241  36.708  49.525  1.00 21.71           C
ATOM    468 1HD  PRO    31      40.879  36.915  50.532  1.00 20.00           H
ATOM    469 2HD  PRO    31      41.859  37.555  49.227  1.00 20.00           H
ATOM    470  N   ASN    32      37.833  33.626  48.175  1.00 17.87           N
ATOM    471  CA  ASN    32      38.379  32.842  47.069  1.00 17.23           C
ATOM    472  C   ASN    32      38.248  33.395  45.649  1.00 17.99           C
ATOM    473  O   ASN    32      38.651  32.705  44.686  1.00 20.00           O
ATOM    474  HA  ASN    32      39.440  32.730  47.294  1.00 20.00           H
ATOM    475  CB  ASN    32      37.714  31.460  47.101  1.00 21.96           C
ATOM    476 1HB  ASN    32      36.639  31.573  47.244  1.00 20.00           H
ATOM    477 2HB  ASN    32      37.857  30.962  46.142  1.00 20.00           H
ATOM    478  CG  ASN    32      38.258  30.580  48.191  1.00 25.02           C
ATOM    479  OD1 ASN    32      39.346  30.815  48.698  1.00 21.32           O
ATOM    480  ND2 ASN    32      37.533  29.517  48.512  1.00 28.72           N
ATOM    481 1HD2 ASN    32      36.673  29.337  48.036  1.00 20.00           H
ATOM    482 2HD2 ASN    32      37.847  28.897  49.230  1.00 20.00           H
ATOM    483  HN  ASN    32      36.888  33.357  48.359  1.00 20.00           H
ATOM    484  N   MET    33      37.721  34.606  45.481  1.00 15.23           N
ATOM    485  CA  MET    33      37.616  35.212  44.149  1.00 17.12           C
ATOM    486  C   MET    33      38.902  35.929  43.672  1.00 13.52           C
ATOM    487  O   MET    33      39.083  36.159  42.452  1.00 15.06           O
ATOM    488  HA  MET    33      37.410  34.388  43.467  1.00 20.00           H
ATOM    489  CB  MET    33      36.450  36.178  44.073  1.00 13.60           C
ATOM    490 1HB  MET    33      36.423  36.793  44.973  1.00 20.00           H
ATOM    491 2HB  MET    33      36.588  36.855  43.229  1.00 20.00           H
ATOM    492  CG  MET    33      35.047  35.530  43.917  1.00 16.71           C
ATOM    493 1HG  MET    33      34.815  34.929  44.796  1.00 20.00           H
ATOM    494 2HG  MET    33      34.284  36.306  43.851  1.00 20.00           H
ATOM    495  SD  MET    33      34.972  34.483  42.434  1.00 20.01           S
ATOM    496  CE  MET    33      35.362  35.628  41.135  1.00 19.53           C
ATOM    497 1HE  MET    33      34.654  36.457  41.156  1.00 20.00           H
ATOM    498 2HE  MET    33      36.373  36.010  41.279  1.00 20.00           H
ATOM    499 3HE  MET    33      35.299  35.121  40.172  1.00 20.00           H
ATOM    500  HN  MET    33      37.370  35.172  46.227  1.00 20.00           H
ATOM    501  N   LEU    34      39.781  36.312  44.597  1.00 14.33           N
ATOM    502  CA  LEU    34      41.058  36.901  44.201  1.00 15.42           C
ATOM    503  C   LEU    34      41.849  35.899  43.327  1.00 16.50           C
ATOM    504  O   LEU    34      42.080  34.771  43.734  1.00 16.44           O
ATOM    505  HA  LEU    34      40.839  37.782  43.597  1.00 20.00           H
ATOM    506  CB  LEU    34      41.871  37.274  45.452  1.00 14.61           C
ATOM    507 1HB  LEU    34      41.299  38.001  46.029  1.00 20.00           H
ATOM    508 2HB  LEU    34      41.974  36.384  46.073  1.00 20.00           H
ATOM    509  CG  LEU    34      43.279  37.855  45.200  1.00 14.17           C
ATOM    510  HG  LEU    34      43.827  37.159  44.565  1.00 20.00           H
ATOM    511  CD1 LEU    34      43.182  39.182  44.448  1.00 16.31           C
ATOM    512 1HD1 LEU    34      42.781  39.006  43.450  1.00 20.00           H
ATOM    513 2HD1 LEU    34      42.522  39.860  44.990  1.00 20.00           H
ATOM    514 3HD1 LEU    34      44.174  39.628  44.368  1.00 20.00           H
ATOM    515  CD2 LEU    34      44.045  38.029  46.519  1.00 15.28           C
ATOM    516 1HD2 LEU    34      43.526  38.752  47.148  1.00 20.00           H
ATOM    517 2HD2 LEU    34      44.100  37.071  47.036  1.00 20.00           H
ATOM    518 3HD2 LEU    34      45.053  38.388  46.309  1.00 20.00           H
ATOM    519  HN  LEU    34      39.630  36.225  45.582  1.00 20.00           H
ATOM    520  N   MET    35      42.249  36.303  42.133  1.00 16.07           N
ATOM    521  CA  MET    35      42.874  35.350  41.196  1.00 16.09           C
ATOM    522  C   MET    35      44.337  35.694  40.846  1.00 18.16           C
ATOM    523  O   MET    35      44.852  35.281  39.827  1.00 18.54           O
ATOM    524  HA  MET    35      42.855  34.385  41.703  1.00 20.00           H
ATOM    525  CB  MET    35      42.029  35.192  39.934  1.00 14.04           C
ATOM    526 1HB  MET    35      41.747  36.175  39.555  1.00 20.00           H
ATOM    527 2HB  MET    35      42.619  34.708  39.156  1.00 20.00           H
ATOM    528  CG  MET    35      40.776  34.373  40.209  1.00 14.03           C
ATOM    529 1HG  MET    35      40.232  34.798  41.053  1.00 20.00           H
ATOM    530 2HG  MET    35      40.110  34.413  39.347  1.00 20.00           H
ATOM    531  SD  MET    35      41.179  32.647  40.570  1.00 19.86           S
ATOM    532  CE  MET    35      40.124  32.444  42.008  1.00 24.19           C
ATOM    533 1HE  MET    35      40.538  33.007  42.845  1.00 20.00           H
ATOM    534 2HE  MET    35      39.125  32.815  41.781  1.00 20.00           H
ATOM    535 3HE  MET    35      40.069  31.388  42.272  1.00 20.00           H
ATOM    536  HN  MET    35      42.158  37.242  41.801  1.00 20.00           H
ATOM    537  N   MET    36      44.995  36.416  41.740  1.00 16.60           N
ATOM    538  CA  MET    36      46.423  36.698  41.596  1.00 18.92           C
ATOM    539  C   MET    36      47.081  36.640  42.945  1.00 19.39           C
ATOM    540  O   MET    36      46.449  36.979  43.971  1.00 20.33           O
ATOM    541  HA  MET    36      46.813  35.915  40.946  1.00 20.00           H
ATOM    542  CB  MET    36      46.660  38.108  41.139  1.00 18.20           C
ATOM    543 1HB  MET    36      45.959  38.778  41.636  1.00 20.00           H
ATOM    544 2HB  MET    36      47.662  38.424  41.428  1.00 20.00           H
ATOM    545  CG  MET    36      46.525  38.304  39.704  1.00 30.21           C
ATOM    546 1HG  MET    36      47.506  38.460  39.256  1.00 20.00           H
ATOM    547 2HG  MET    36      46.103  37.410  39.244  1.00 20.00           H
ATOM    548  SD  MET    36      45.483  39.699  39.485  1.00 58.19           S
ATOM    549  CE  MET    36      44.026  38.845  39.810  1.00 16.29           C
ATOM    550 1HE  MET    36      44.028  37.902  39.264  1.00 20.00           H
ATOM    551 2HE  MET    36      43.952  38.646  40.879  1.00 20.00           H
ATOM    552 3HE  MET    36      43.174  39.446  39.493  1.00 20.00           H
ATOM    553  HN  MET    36      44.576  36.812  42.557  1.00 20.00           H
ATOM    554  N   ASP    37      48.354  36.261  42.923  1.00 15.52           N
ATOM    555  CA  ASP    37      49.192  36.277  44.122  1.00 15.47           C
ATOM    556  C   ASP    37      50.058  37.515  44.204  1.00 17.18           C
ATOM    557  O   ASP    37      50.485  37.880  45.300  1.00 20.38           O
ATOM    558  HA  ASP    37      48.495  36.230  44.959  1.00 20.00           H
ATOM    559  CB  ASP    37      50.101  35.051  44.161  1.00 15.17           C
ATOM    560 1HB  ASP    37      50.536  34.885  43.175  1.00 20.00           H
ATOM    561 2HB  ASP    37      50.928  35.229  44.848  1.00 20.00           H
ATOM    562  CG  ASP    37      49.366  33.791  44.593  1.00 24.63           C
ATOM    563  OD1 ASP    37      48.545  33.871  45.550  1.00 23.36           O
ATOM    564  OD2 ASP    37      49.619  32.715  43.978  1.00 20.58           O
ATOM    565  HN  ASP    37      48.829  35.942  42.102  1.00 20.00           H
ATOM    566  N   ARG    38      50.335  38.141  43.061  1.00 16.47           N
ATOM    567  CA  ARG    38      51.208  39.301  43.028  1.00 14.69           C
ATOM    568  C   ARG    38      51.038  40.073  41.747  1.00 15.80           C
ATOM    569  O   ARG    38      50.627  39.532  40.723  1.00 15.86           O
ATOM    570  HA  ARG    38      50.904  39.903  43.884  1.00 20.00           H
ATOM    571  CB  ARG    38      52.684  38.864  43.166  1.00 17.78           C
ATOM    572 1HB  ARG    38      53.324  39.745  43.225  1.00 20.00           H
ATOM    573 2HB  ARG    38      52.818  38.310  44.095  1.00 20.00           H
ATOM    574  CG  ARG    38      53.192  38.001  42.038  1.00 20.03           C
ATOM    575 1HG  ARG    38      52.473  37.210  41.829  1.00 20.00           H
ATOM    576 2HG  ARG    38      53.282  38.598  41.130  1.00 20.00           H
ATOM    577  CD  ARG    38      54.578  37.372  42.393  1.00 18.29           C
ATOM    578 1HD  ARG    38      55.009  36.900  41.510  1.00 20.00           H
ATOM    579 2HD  ARG    38      55.271  38.153  42.707  1.00 20.00           H
ATOM    580  NE  ARG    38      54.387  36.405  43.447  1.00 19.31           N
ATOM    581  HE  ARG    38      54.405  36.732  44.392  1.00 20.00           H
ATOM    582  CZ  ARG    38      54.189  35.109  43.253  1.00 20.91           C
ATOM    583  NH1 ARG    38      54.229  34.581  42.042  1.00 23.24           N
ATOM    584 1HH1 ARG    38      54.412  35.162  41.249  1.00 20.00           H
ATOM    585 2HH1 ARG    38      54.077  33.601  41.919  1.00 20.00           H
ATOM    586  NH2 ARG    38      53.965  34.330  44.288  1.00 21.77           N
ATOM    587 1HH2 ARG    38      53.814  33.351  44.153  1.00 20.00           H
ATOM    588 2HH2 ARG    38      53.945  34.717  45.210  1.00 20.00           H
ATOM    589  HN  ARG    38      49.973  37.866  42.170  1.00 20.00           H
ATOM    590  N   VAL    39      51.373  41.350  41.797  1.00 13.69           N
ATOM    591  CA  VAL    39      51.477  42.166  40.599  1.00 14.45           C
ATOM    592  C   VAL    39      52.975  42.442  40.417  1.00 22.32           C
ATOM    593  O   VAL    39      53.628  42.976  41.320  1.00 19.14           O
ATOM    594  HA  VAL    39      51.095  41.577  39.765  1.00 20.00           H
ATOM    595  CB  VAL    39      50.680  43.461  40.726  1.00 22.05           C
ATOM    596  HB  VAL    39      51.000  43.964  41.639  1.00 20.00           H
ATOM    597  CG1 VAL    39      50.942  44.417  39.568  1.00 20.60           C
ATOM    598 1HG1 VAL    39      52.005  44.658  39.528  1.00 20.00           H
ATOM    599 2HG1 VAL    39      50.641  43.946  38.632  1.00 20.00           H
ATOM    600 3HG1 VAL    39      50.368  45.332  39.715  1.00 20.00           H
ATOM    601  CG2 VAL    39      49.186  43.146  40.843  1.00 21.57           C
ATOM    602 1HG2 VAL    39      48.815  42.785  39.884  1.00 20.00           H
ATOM    603 2HG2 VAL    39      49.035  42.380  41.603  1.00 20.00           H
ATOM    604 3HG2 VAL    39      48.645  44.050  41.124  1.00 20.00           H
ATOM    605  HN  VAL    39      51.576  41.842  42.643  1.00 20.00           H
ATOM    606  N   VAL    40      53.526  42.020  39.288  1.00 18.50           N
ATOM    607  CA  VAL    40      54.999  42.094  39.117  1.00 21.30           C
ATOM    608  C   VAL    40      55.435  43.294  38.311  1.00 22.16           C
ATOM    609  O   VAL    40      56.577  43.705  38.409  1.00 22.25           O
ATOM    610  HA  VAL    40      55.441  42.196  40.108  1.00 20.00           H
ATOM    611  CB  VAL    40      55.620  40.834  38.485  1.00 20.07           C
ATOM    612  HB  VAL    40      56.691  41.007  38.376  1.00 20.00           H
ATOM    613  CG1 VAL    40      55.419  39.652  39.395  1.00 23.13           C
ATOM    614 1HG1 VAL    40      55.790  39.893  40.391  1.00 20.00           H
ATOM    615 2HG1 VAL    40      54.357  39.413  39.451  1.00 20.00           H
ATOM    616 3HG1 VAL    40      55.964  38.794  39.002  1.00 20.00           H
ATOM    617  CG2 VAL    40      55.068  40.558  37.107  1.00 22.14           C
ATOM    618 1HG2 VAL    40      54.023  40.259  37.187  1.00 20.00           H
ATOM    619 2HG2 VAL    40      55.142  41.460  36.499  1.00 20.00           H
ATOM    620 3HG2 VAL    40      55.641  39.757  36.640  1.00 20.00           H
ATOM    621  HN  VAL    40      53.008  41.644  38.519  1.00 20.00           H
ATOM    622  N   LYS    41      54.553  43.860  37.503  1.00 22.47           N
ATOM    623  CA  LYS    41      54.907  45.052  36.748  1.00 22.38           C
ATOM    624  C   LYS    41      53.695  45.916  36.469  1.00 24.92           C
ATOM    625  O   LYS    41      52.629  45.404  36.147  1.00 21.27           O
ATOM    626  HA  LYS    41      55.590  45.638  37.363  1.00 20.00           H
ATOM    627  CB  LYS    41      55.611  44.662  35.439  1.00 25.83           C
ATOM    628 1HB  LYS    41      56.431  43.976  35.652  1.00 20.00           H
ATOM    629 2HB  LYS    41      54.913  44.133  34.790  1.00 20.00           H
ATOM    630  CG  LYS    41      56.171  45.838  34.667  1.00 40.23           C
ATOM    631 1HG  LYS    41      55.360  46.507  34.377  1.00 20.00           H
ATOM    632 2HG  LYS    41      56.843  46.411  35.306  1.00 20.00           H
ATOM    633  CD  LYS    41      56.928  45.374  33.412  1.00 49.65           C
ATOM    634 1HD  LYS    41      57.800  44.789  33.704  1.00 20.00           H
ATOM    635 2HD  LYS    41      56.289  44.720  32.819  1.00 20.00           H
ATOM    636  CE  LYS    41      57.383  46.551  32.544  1.00 60.94           C
ATOM    637 1HE  LYS    41      56.532  47.192  32.314  1.00 20.00           H
ATOM    638 2HE  LYS    41      58.101  47.160  33.094  1.00 20.00           H
ATOM    639  NZ  LYS    41      58.006  46.101  31.272  1.00 59.09           N
ATOM    640 1HZ  LYS    41      58.235  46.909  30.703  1.00 20.00           H
ATOM    641 2HZ  LYS    41      58.852  45.580  31.476  1.00 20.00           H
ATOM    642 3HZ  LYS    41      57.356  45.507  30.769  1.00 20.00           H
ATOM    643  HN  LYS    41      53.623  43.520  37.364  1.00 20.00           H
ATOM    644  N   MET    42      53.864  47.222  36.642  1.00 23.50           N
ATOM    645  CA  MET    42      52.816  48.190  36.354  1.00 23.95           C
ATOM    646  C   MET    42      53.458  49.435  35.808  1.00 27.30           C
ATOM    647  O   MET    42      54.249  50.042  36.489  1.00 29.91           O
ATOM    648  HA  MET    42      52.179  47.719  35.606  1.00 20.00           H
ATOM    649  CB  MET    42      52.058  48.593  37.609  1.00 25.57           C
ATOM    650 1HB  MET    42      52.749  49.026  38.332  1.00 20.00           H
ATOM    651 2HB  MET    42      51.328  49.365  37.365  1.00 20.00           H
ATOM    652  CG  MET    42      51.331  47.486  38.289  1.00 30.28           C
ATOM    653 1HG  MET    42      50.758  46.914  37.559  1.00 20.00           H
ATOM    654 2HG  MET    42      52.043  46.799  38.745  1.00 20.00           H
ATOM    655  SD  MET    42      50.204  48.099  39.570  1.00 32.74           S
ATOM    656  CE  MET    42      48.819  48.696  38.619  1.00 24.94           C
ATOM    657 1HE  MET    42      49.121  49.576  38.051  1.00 20.00           H
ATOM    658 2HE  MET    42      48.487  47.917  37.933  1.00 20.00           H
ATOM    659 3HE  MET    42      48.003  48.961  39.292  1.00 20.00           H
ATOM    660  HN  MET    42      54.710  47.637  36.978  1.00 20.00           H
ATOM    661  N   THR    43      53.113  49.820  34.581  1.00 27.28           N
ATOM    662  CA  THR    43      53.647  51.054  34.013  1.00 28.46           C
ATOM    663  C   THR    43      52.573  51.874  33.318  1.00 31.23           C
ATOM    664  O   THR    43      51.621  51.320  32.745  1.00 25.97           O
ATOM    665  HA  THR    43      54.024  51.673  34.828  1.00 20.00           H
ATOM    666  CB  THR    43      54.755  50.748  32.997  1.00 27.75           C
ATOM    667  HB  THR    43      55.270  51.661  32.696  1.00 20.00           H
ATOM    668  OG1 THR    43      54.203  50.040  31.892  1.00 28.54           O
ATOM    669  HG1 THR    43      53.436  50.553  31.506  1.00 20.00           H
ATOM    670  CG2 THR    43      55.872  49.899  33.640  1.00 31.98           C
ATOM    671 1HG2 THR    43      55.577  48.850  33.638  1.00 20.00           H
ATOM    672 2HG2 THR    43      56.035  50.230  34.666  1.00 20.00           H
ATOM    673 3HG2 THR    43      56.793  50.019  33.070  1.00 20.00           H
ATOM    674  HN  THR    43      52.489  49.310  33.989  1.00 20.00           H
ATOM    675  N   GLU    44      52.747  53.195  33.354  1.00 27.07           N
ATOM    676  CA  GLU    44      51.799  54.136  32.751  1.00 34.42           C
ATOM    677  C   GLU    44      51.874  54.117  31.235  1.00 34.49           C
ATOM    678  O   GLU    44      50.890  54.374  30.563  1.00 34.93           O
ATOM    679  HA  GLU    44      50.813  53.795  33.065  1.00 20.00           H
ATOM    680  CB  GLU    44      52.044  55.558  33.259  1.00 36.03           C
ATOM    681 1HB  GLU    44      53.114  55.769  33.260  1.00 20.00           H
ATOM    682 2HB  GLU    44      51.467  56.266  32.664  1.00 20.00           H
ATOM    683  CG  GLU    44      51.587  55.776  34.684  1.00 42.29           C
ATOM    684 1HG  GLU    44      50.562  55.425  34.799  1.00 20.00           H
ATOM    685 2HG  GLU    44      52.204  55.186  35.362  1.00 20.00           H
ATOM    686  CD  GLU    44      51.655  57.237  35.104  1.00 52.12           C
ATOM    687  OE1 GLU    44      52.416  57.553  36.048  1.00 59.83           O
ATOM    688  OE2 GLU    44      50.941  58.063  34.495  1.00 57.97           O
ATOM    689  HN  GLU    44      53.527  53.645  33.789  1.00 20.00           H
ATOM    690  N   THR    45      53.058  53.834  30.704  1.00 30.99           N
ATOM    691  CA  THR    45      53.230  53.686  29.276  1.00 36.06           C
ATOM    692  C   THR    45      53.608  52.235  29.039  1.00 37.64           C
ATOM    693  O   THR    45      53.438  51.391  29.928  1.00 32.92           O
ATOM    694  HA  THR    45      52.274  53.886  28.792  1.00 20.00           H
ATOM    695  CB  THR    45      54.308  54.631  28.733  1.00 44.34           C
ATOM    696  HB  THR    45      54.413  54.523  27.653  1.00 20.00           H
ATOM    697  OG1 THR    45      55.531  54.404  29.430  1.00 36.39           O
ATOM    698  HG1 THR    45      55.482  54.802  30.346  1.00 20.00           H
ATOM    699  CG2 THR    45      53.883  56.081  28.932  1.00 45.05           C
ATOM    700 1HG2 THR    45      53.835  56.303  29.998  1.00 20.00           H
ATOM    701 2HG2 THR    45      52.902  56.237  28.484  1.00 20.00           H
ATOM    702 3HG2 THR    45      54.609  56.741  28.456  1.00 20.00           H
ATOM    703  HN  THR    45      53.894  53.706  31.238  1.00 20.00           H
ATOM    704  N   GLY    46      54.098  51.925  27.847  1.00 36.69           N
ATOM    705  CA  GLY    46      54.384  50.543  27.519  1.00 33.84           C
ATOM    706  C   GLY    46      53.125  49.740  27.212  1.00 31.08           C
ATOM    707  O   GLY    46      52.007  50.274  27.162  1.00 29.26           O
ATOM    708 1HA  GLY    46      55.048  50.501  26.655  1.00 20.00           H
ATOM    709 2HA  GLY    46      54.910  50.070  28.348  1.00 20.00           H
ATOM    710  HN  GLY    46      54.293  52.596  27.131  1.00 20.00           H
ATOM    711  N   GLY    47      53.326  48.446  26.998  1.00 28.50           N
ATOM    712  CA  GLY    47      52.299  47.582  26.462  1.00 28.64           C
ATOM    713  C   GLY    47      52.147  47.790  24.970  1.00 29.16           C
ATOM    714  O   GLY    47      52.696  48.728  24.411  1.00 30.75           O
ATOM    715 1HA  GLY    47      52.551  46.542  26.666  1.00 20.00           H
ATOM    716 2HA  GLY    47      51.352  47.784  26.961  1.00 20.00           H
ATOM    717  HN  GLY    47      54.188  47.976  27.187  1.00 20.00           H
ATOM    718  N   ASN    48      51.364  46.930  24.335  1.00 32.38           N
ATOM    719  CA  ASN    48      51.194  46.922  22.887  1.00 31.69           C
ATOM    720  C   ASN    48      50.727  48.227  22.260  1.00 37.97           C
ATOM    721  O   ASN    48      50.888  48.407  21.057  1.00 38.10           O
ATOM    722  HA  ASN    48      52.173  46.659  22.485  1.00 20.00           H
ATOM    723  CB  ASN    48      50.206  45.820  22.491  1.00 32.92           C
ATOM    724 1HB  ASN    48      49.305  45.899  23.099  1.00 20.00           H
ATOM    725 2HB  ASN    48      49.903  45.955  21.453  1.00 20.00           H
ATOM    726  CG  ASN    48      50.791  44.442  22.657  1.00 33.67           C
ATOM    727  OD1 ASN    48      51.994  44.301  22.815  1.00 28.86           O
ATOM    728  ND2 ASN    48      49.938  43.414  22.610  1.00 35.47           N
ATOM    729 1HD2 ASN    48      48.962  43.581  22.470  1.00 20.00           H
ATOM    730 2HD2 ASN    48      50.276  42.479  22.715  1.00 20.00           H
ATOM    731  HN  ASN    48      50.828  46.220  24.791  1.00 20.00           H
ATOM    732  N   PHE    49      50.111  49.108  23.047  1.00 30.19           N
ATOM    733  CA  PHE    49      49.597  50.378  22.526  1.00 29.80           C
ATOM    734  C   PHE    49      50.322  51.562  23.122  1.00 32.99           C
ATOM    735  O   PHE    49      49.945  52.704  22.874  1.00 27.19           O
ATOM    736  HA  PHE    49      49.753  50.372  21.447  1.00 20.00           H
ATOM    737  CB  PHE    49      48.094  50.491  22.814  1.00 28.52           C
ATOM    738 1HB  PHE    49      47.949  50.630  23.885  1.00 20.00           H
ATOM    739 2HB  PHE    49      47.706  51.383  22.322  1.00 20.00           H
ATOM    740  CG  PHE    49      47.325  49.298  22.359  1.00 33.97           C
ATOM    741  CD1 PHE    49      46.891  49.197  21.048  1.00 41.31           C
ATOM    742  HD1 PHE    49      47.102  49.999  20.341  1.00 20.00           H
ATOM    743  CD2 PHE    49      47.072  48.249  23.229  1.00 31.40           C
ATOM    744  HD2 PHE    49      47.429  48.318  24.257  1.00 20.00           H
ATOM    745  CE1 PHE    49      46.189  48.085  20.622  1.00 41.52           C
ATOM    746  HE1 PHE    49      45.832  48.027  19.594  1.00 20.00           H
ATOM    747  CE2 PHE    49      46.394  47.132  22.811  1.00 28.86           C
ATOM    748  HE2 PHE    49      46.210  46.311  23.503  1.00 20.00           H
ATOM    749  CZ  PHE    49      45.942  47.051  21.502  1.00 40.64           C
ATOM    750  HZ  PHE    49      45.392  46.171  21.168  1.00 20.00           H
ATOM    751  HN  PHE    49      49.958  48.972  24.026  1.00 20.00           H
ATOM    752  N   ASP    50      51.352  51.267  23.919  1.00 30.55           N
ATOM    753  CA  ASP    50      52.128  52.265  24.637  1.00 32.84           C
ATOM    754  C   ASP    50      51.249  53.136  25.517  1.00 36.68           C
ATOM    755  O   ASP    50      51.588  54.281  25.789  1.00 36.17           O
ATOM    756  HA  ASP    50      52.846  51.698  25.230  1.00 20.00           H
ATOM    757  CB  ASP    50      52.928  53.124  23.641  1.00 44.70           C
ATOM    758 1HB  ASP    50      53.224  52.516  22.786  1.00 20.00           H
ATOM    759 2HB  ASP    50      52.297  53.926  23.258  1.00 20.00           H
ATOM    760  CG  ASP    50      54.187  53.744  24.261  1.00 46.76           C
ATOM    761  OD1 ASP    50      54.557  53.413  25.419  1.00 43.15           O
ATOM    762  OD2 ASP    50      54.819  54.571  23.567  1.00 53.01           O
ATOM    763  HN  ASP    50      51.678  50.338  24.091  1.00 20.00           H
ATOM    764  N   LYS    51      50.123  52.593  25.976  1.00 32.07           N
ATOM    765  CA  LYS    51      49.224  53.342  26.843  1.00 29.78           C
ATOM    766  C   LYS    51      49.047  52.676  28.212  1.00 30.46           C
ATOM    767  O   LYS    51      48.157  53.032  28.969  1.00 26.87           O
ATOM    768  HA  LYS    51      49.677  54.318  27.018  1.00 20.00           H
ATOM    769  CB  LYS    51      47.888  53.561  26.143  1.00 33.71           C
ATOM    770 1HB  LYS    51      47.575  52.640  25.652  1.00 20.00           H
ATOM    771 2HB  LYS    51      47.123  53.805  26.880  1.00 20.00           H
ATOM    772  CG  LYS    51      47.953  54.684  25.102  1.00 36.56           C
ATOM    773 1HG  LYS    51      48.018  55.649  25.606  1.00 20.00           H
ATOM    774 2HG  LYS    51      48.857  54.577  24.502  1.00 20.00           H
ATOM    775  CD  LYS    51      46.754  54.668  24.207  1.00 45.42           C
ATOM    776 1HD  LYS    51      46.826  53.832  23.512  1.00 20.00           H
ATOM    777 2HD  LYS    51      45.854  54.513  24.802  1.00 20.00           H
ATOM    778  CE  LYS    51      46.594  55.960  23.404  1.00 56.46           C
ATOM    779 1HE  LYS    51      47.168  56.760  23.872  1.00 20.00           H
ATOM    780 2HE  LYS    51      46.997  55.824  22.400  1.00 20.00           H
ATOM    781  NZ  LYS    51      45.137  56.355  23.322  1.00 66.58           N
ATOM    782 1HZ  LYS    51      45.035  57.142  22.691  1.00 20.00           H
ATOM    783 2HZ  LYS    51      44.594  55.572  22.976  1.00 20.00           H
ATOM    784 3HZ  LYS    51      44.805  56.617  24.244  1.00 20.00           H
ATOM    785  HN  LYS    51      49.824  51.663  25.765  1.00 20.00           H
ATOM    786  N   GLY    52      49.931  51.738  28.539  1.00 24.86           N
ATOM    787  CA  GLY    52      49.926  51.133  29.858  1.00 24.46           C
ATOM    788  C   GLY    52      50.036  49.627  29.816  1.00 23.38           C
ATOM    789  O   GLY    52      49.577  48.972  28.881  1.00 25.82           O
ATOM    790 1HA  GLY    52      50.755  51.527  30.446  1.00 20.00           H
ATOM    791 2HA  GLY    52      49.008  51.401  30.382  1.00 20.00           H
ATOM    792  HN  GLY    52      50.638  51.396  27.920  1.00 20.00           H
ATOM    793  N   TYR    53      50.636  49.083  30.856  1.00 22.65           N
ATOM    794  CA  TYR    53      50.898  47.662  30.946  1.00 25.42           C
ATOM    795  C   TYR    53      50.832  47.203  32.393  1.00 24.06           C
ATOM    796  O   TYR    53      51.306  47.890  33.301  1.00 23.80           O
ATOM    797  HA  TYR    53      50.135  47.142  30.367  1.00 20.00           H
ATOM    798  CB  TYR    53      52.288  47.357  30.394  1.00 24.16           C
ATOM    799 1HB  TYR    53      52.349  47.722  29.369  1.00 20.00           H
ATOM    800 2HB  TYR    53      53.027  47.910  30.973  1.00 20.00           H
ATOM    801  CG  TYR    53      52.667  45.903  30.404  1.00 23.82           C
ATOM    802  CD1 TYR    53      52.099  45.016  29.493  1.00 22.89           C
ATOM    803  HD1 TYR    53      51.366  45.373  28.769  1.00 20.00           H
ATOM    804  CD2 TYR    53      53.595  45.408  31.316  1.00 25.95           C
ATOM    805  HD2 TYR    53      54.040  46.093  32.037  1.00 20.00           H
ATOM    806  CE1 TYR    53      52.444  43.681  29.483  1.00 23.44           C
ATOM    807  HE1 TYR    53      51.995  42.995  28.765  1.00 20.00           H
ATOM    808  CE2 TYR    53      53.951  44.060  31.323  1.00 24.00           C
ATOM    809  HE2 TYR    53      54.674  43.682  32.046  1.00 20.00           H
ATOM    810  CZ  TYR    53      53.363  43.205  30.385  1.00 26.22           C
ATOM    811  OH  TYR    53      53.692  41.871  30.367  1.00 29.17           O
ATOM    812  HH  TYR    53      54.476  41.705  30.964  1.00 20.00           H
ATOM    813  HN  TYR    53      50.953  49.599  31.652  1.00 20.00           H
ATOM    814  N   VAL    54      50.254  46.030  32.605  1.00 23.98           N
ATOM    815  CA  VAL    54      50.294  45.395  33.907  1.00 19.24           C
ATOM    816  C   VAL    54      50.612  43.945  33.682  1.00 23.93           C
ATOM    817  O   VAL    54      50.100  43.331  32.740  1.00 21.93           O
ATOM    818  HA  VAL    54      51.096  45.864  34.477  1.00 20.00           H
ATOM    819  CB  VAL    54      48.930  45.452  34.654  1.00 27.45           C
ATOM    820  HB  VAL    54      48.187  44.951  34.034  1.00 20.00           H
ATOM    821  CG1 VAL    54      49.025  44.722  35.955  1.00 24.63           C
ATOM    822 1HG1 VAL    54      49.210  43.665  35.766  1.00 20.00           H
ATOM    823 2HG1 VAL    54      49.844  45.135  36.544  1.00 20.00           H
ATOM    824 3HG1 VAL    54      48.090  44.835  36.504  1.00 20.00           H
ATOM    825  CG2 VAL    54      48.508  46.871  34.910  1.00 32.52           C
ATOM    826 1HG2 VAL    54      49.134  47.301  35.692  1.00 20.00           H
ATOM    827 2HG2 VAL    54      48.618  47.454  33.995  1.00 20.00           H
ATOM    828 3HG2 VAL    54      47.466  46.889  35.229  1.00 20.00           H
ATOM    829  HN  VAL    54      49.763  45.514  31.903  1.00 20.00           H
ATOM    830  N   GLU    55      51.432  43.382  34.563  1.00 20.14           N
ATOM    831  CA  GLU    55      51.666  41.952  34.543  1.00 18.68           C
ATOM    832  C   GLU    55      51.531  41.400  35.947  1.00 21.02           C
ATOM    833  O   GLU    55      52.018  42.019  36.914  1.00 16.60           O
ATOM    834  HA  GLU    55      50.888  41.541  33.900  1.00 20.00           H
ATOM    835  CB  GLU    55      53.027  41.649  33.958  1.00 23.01           C
ATOM    836 1HB  GLU    55      53.068  41.995  32.925  1.00 20.00           H
ATOM    837 2HB  GLU    55      53.803  42.084  34.588  1.00 20.00           H
ATOM    838  CG  GLU    55      53.363  40.171  33.895  1.00 21.77           C
ATOM    839 1HG  GLU    55      53.437  39.768  34.905  1.00 20.00           H
ATOM    840 2HG  GLU    55      52.558  39.633  33.394  1.00 20.00           H
ATOM    841  CD  GLU    55      54.676  39.910  33.155  1.00 31.31           C
ATOM    842  OE1 GLU    55      54.974  40.643  32.173  1.00 28.90           O
ATOM    843  OE2 GLU    55      55.390  38.972  33.573  1.00 27.97           O
ATOM    844  HN  GLU    55      51.924  43.888  35.272  1.00 20.00           H
ATOM    845  N   ALA    56      50.862  40.246  36.052  1.00 19.57           N
ATOM    846  CA  ALA    56      50.580  39.639  37.347  1.00 17.05           C
ATOM    847  C   ALA    56      50.750  38.136  37.262  1.00 16.20           C
ATOM    848  O   ALA    56      50.854  37.582  36.179  1.00 17.46           O
ATOM    849  HA  ALA    56      51.302  40.033  38.062  1.00 20.00           H
ATOM    850  CB  ALA    56      49.153  40.024  37.865  1.00 18.07           C
ATOM    851 1HB  ALA    56      48.993  41.094  37.728  1.00 20.00           H
ATOM    852 2HB  ALA    56      48.401  39.470  37.304  1.00 20.00           H
ATOM    853 3HB  ALA    56      49.072  39.777  38.924  1.00 20.00           H
ATOM    854  HN  ALA    56      50.515  39.728  35.270  1.00 20.00           H
ATOM    855  N   GLU    57      50.812  37.489  38.417  1.00 15.72           N
ATOM    856  CA  GLU    57      51.029  36.057  38.494  1.00 17.37           C
ATOM    857  C   GLU    57      50.172  35.390  39.524  1.00 18.27           C
ATOM    858  O   GLU    57      49.822  35.993  40.538  1.00 17.02           O
ATOM    859  HA  GLU    57      50.758  35.670  37.512  1.00 20.00           H
ATOM    860  CB  GLU    57      52.496  35.756  38.862  1.00 18.40           C
ATOM    861 1HB  GLU    57      52.720  36.169  39.846  1.00 20.00           H
ATOM    862 2HB  GLU    57      52.680  34.684  38.792  1.00 20.00           H
ATOM    863  CG  GLU    57      53.495  36.384  37.929  1.00 22.06           C
ATOM    864 1HG  GLU    57      53.334  36.015  36.916  1.00 20.00           H
ATOM    865 2HG  GLU    57      53.345  37.464  37.902  1.00 20.00           H
ATOM    866  CD  GLU    57      54.975  36.108  38.319  1.00 27.55           C
ATOM    867  OE1 GLU    57      55.256  35.659  39.458  1.00 24.39           O
ATOM    868  OE2 GLU    57      55.840  36.364  37.458  1.00 25.04           O
ATOM    869  HN  GLU    57      50.716  37.929  39.310  1.00 20.00           H
ATOM    870  N   LEU    58      49.908  34.110  39.291  1.00 15.31           N
ATOM    871  CA  LEU    58      49.215  33.245  40.243  1.00 18.23           C
ATOM    872  C   LEU    58      49.955  31.937  40.284  1.00 16.88           C
ATOM    873  O   LEU    58      50.159  31.311  39.236  1.00 16.73           O
ATOM    874  HA  LEU    58      49.273  33.723  41.221  1.00 20.00           H
ATOM    875  CB  LEU    58      47.760  32.983  39.777  1.00 18.02           C
ATOM    876 1HB  LEU    58      47.238  33.939  39.729  1.00 20.00           H
ATOM    877 2HB  LEU    58      47.791  32.585  38.763  1.00 20.00           H
ATOM    878  CG  LEU    58      46.904  32.029  40.624  1.00 19.53           C
ATOM    879  HG  LEU    58      47.498  31.142  40.844  1.00 20.00           H
ATOM    880  CD1 LEU    58      46.523  32.652  41.970  1.00 21.20           C
ATOM    881 1HD1 LEU    58      47.428  32.910  42.520  1.00 20.00           H
ATOM    882 2HD1 LEU    58      45.933  33.553  41.800  1.00 20.00           H
ATOM    883 3HD1 LEU    58      45.937  31.938  42.548  1.00 20.00           H
ATOM    884  CD2 LEU    58      45.626  31.571  39.830  1.00 20.18           C
ATOM    885 1HD2 LEU    58      44.992  32.436  39.632  1.00 20.00           H
ATOM    886 2HD2 LEU    58      45.928  31.118  38.886  1.00 20.00           H
ATOM    887 3HD2 LEU    58      45.072  30.843  40.422  1.00 20.00           H
ATOM    888  HN  LEU    58      50.159  33.632  38.450  1.00 20.00           H
ATOM    889  N   ASP    59      50.386  31.545  41.470  1.00 18.40           N
ATOM    890  CA  ASP    59      51.043  30.266  41.687  1.00 19.20           C
ATOM    891  C   ASP    59      50.007  29.140  41.654  1.00 19.51           C
ATOM    892  O   ASP    59      48.903  29.271  42.211  1.00 19.08           O
ATOM    893  HA  ASP    59      51.774  30.179  40.883  1.00 20.00           H
ATOM    894  CB  ASP    59      51.765  30.263  43.035  1.00 19.65           C
ATOM    895 1HB  ASP    59      51.052  30.466  43.834  1.00 20.00           H
ATOM    896 2HB  ASP    59      52.185  29.275  43.225  1.00 20.00           H
ATOM    897  CG  ASP    59      52.889  31.302  43.095  1.00 26.57           C
ATOM    898  OD1 ASP    59      53.409  31.656  42.024  1.00 24.02           O
ATOM    899  OD2 ASP    59      53.239  31.773  44.200  1.00 31.26           O
ATOM    900  HN  ASP    59      50.297  32.089  42.305  1.00 20.00           H
ATOM    901  N   ILE    60      50.374  28.038  41.017  1.00 16.78           N
ATOM    902  CA  ILE    60      49.455  26.931  40.826  1.00 15.86           C
ATOM    903  C   ILE    60      49.850  25.810  41.771  1.00 19.95           C
ATOM    904  O   ILE    60      51.021  25.439  41.896  1.00 18.36           O
ATOM    905  HA  ILE    60      48.459  27.284  41.094  1.00 20.00           H
ATOM    906  CB  ILE    60      49.379  26.477  39.362  1.00 16.38           C
ATOM    907  HB  ILE    60      50.385  26.217  39.032  1.00 20.00           H
ATOM    908  CG1 ILE    60      48.884  27.632  38.479  1.00 16.08           C
ATOM    909 1HG1 ILE    60      49.525  28.503  38.619  1.00 20.00           H
ATOM    910 2HG1 ILE    60      48.957  27.349  37.429  1.00 20.00           H
ATOM    911  CG2 ILE    60      48.557  25.217  39.241  1.00 17.61           C
ATOM    912 1HG2 ILE    60      49.148  24.365  39.576  1.00 20.00           H
ATOM    913 2HG2 ILE    60      47.663  25.306  39.859  1.00 20.00           H
ATOM    914 3HG2 ILE    60      48.267  25.071  38.200  1.00 20.00           H
ATOM    915  CD1 ILE    60      47.401  28.086  38.747  1.00 19.45           C
ATOM    916 1HD1 ILE    60      46.808  27.226  39.056  1.00 20.00           H
ATOM    917 2HD1 ILE    60      47.388  28.838  39.536  1.00 20.00           H
ATOM    918 3HD1 ILE    60      46.980  28.509  37.835  1.00 20.00           H
ATOM    919  HN  ILE    60      51.285  27.892  40.632  1.00 20.00           H
ATOM    920  N   ASN    61      48.847  25.311  42.479  1.00 18.13           N
ATOM    921  CA  ASN    61      49.039  24.300  43.489  1.00 18.10           C
ATOM    922  C   ASN    61      47.812  23.409  43.390  1.00 22.03           C
ATOM    923  O   ASN    61      46.697  23.918  43.247  1.00 20.49           O
ATOM    924  HA  ASN    61      49.975  23.807  43.227  1.00 20.00           H
ATOM    925  CB  ASN    61      49.140  25.013  44.859  1.00 24.50           C
ATOM    926 1HB  ASN    61      49.915  25.779  44.819  1.00 20.00           H
ATOM    927 2HB  ASN    61      48.201  25.522  45.078  1.00 20.00           H
ATOM    928  CG  ASN    61      49.452  24.086  46.003  1.00 30.22           C
ATOM    929  OD1 ASN    61      48.800  23.069  46.198  1.00 29.17           O
ATOM    930  ND2 ASN    61      50.461  24.456  46.800  1.00 28.05           N
ATOM    931 1HD2 ASN    61      50.957  25.305  46.617  1.00 20.00           H
ATOM    932 2HD2 ASN    61      50.719  23.884  47.578  1.00 20.00           H
ATOM    933  HN  ASN    61      47.893  25.591  42.371  1.00 20.00           H
ATOM    934  N   PRO    62      48.002  22.088  43.441  1.00 25.70           N
ATOM    935  CA  PRO    62      46.829  21.211  43.364  1.00 25.55           C
ATOM    936  C   PRO    62      45.840  21.401  44.486  1.00 28.20           C
ATOM    937  O   PRO    62      44.740  20.885  44.316  1.00 26.03           O
ATOM    938  HA  PRO    62      46.255  21.429  42.463  1.00 20.00           H
ATOM    939  CB  PRO    62      47.412  19.794  43.407  1.00 26.53           C
ATOM    940 1HB  PRO    62      46.866  19.157  44.102  1.00 20.00           H
ATOM    941 2HB  PRO    62      47.367  19.312  42.431  1.00 20.00           H
ATOM    942  CG  PRO    62      48.809  19.948  43.840  1.00 29.06           C
ATOM    943 1HG  PRO    62      48.912  19.768  44.910  1.00 20.00           H
ATOM    944 2HG  PRO    62      49.460  19.236  43.333  1.00 20.00           H
ATOM    945  CD  PRO    62      49.258  21.330  43.530  1.00 27.26           C
ATOM    946 1HD  PRO    62      49.912  21.724  44.308  1.00 20.00           H
ATOM    947 2HD  PRO    62      49.815  21.371  42.594  1.00 20.00           H
ATOM    948  N   ASP    63      46.179  22.120  45.563  1.00 24.83           N
ATOM    949  CA  ASP    63      45.203  22.352  46.634  1.00 29.06           C
ATOM    950  C   ASP    63      44.299  23.588  46.418  1.00 21.51           C
ATOM    951  O   ASP    63      43.446  23.868  47.250  1.00 22.87           O
ATOM    952  HA  ASP    63      44.598  21.447  46.671  1.00 20.00           H
ATOM    953  CB  ASP    63      45.880  22.372  48.030  1.00 27.68           C
ATOM    954 1HB  ASP    63      45.117  22.410  48.808  1.00 20.00           H
ATOM    955 2HB  ASP    63      46.442  21.450  48.179  1.00 20.00           H
ATOM    956  CG  ASP    63      46.835  23.554  48.239  1.00 36.54           C
ATOM    957  OD1 ASP    63      46.628  24.640  47.637  1.00 35.16           O
ATOM    958  OD2 ASP    63      47.802  23.406  49.046  1.00 45.23           O
ATOM    959  HN  ASP    63      47.081  22.529  45.701  1.00 20.00           H
ATOM    960  N   LEU    64      44.462  24.306  45.311  1.00 19.08           N
ATOM    961  CA  LEU    64      43.584  25.435  45.043  1.00 19.46           C
ATOM    962  C   LEU    64      42.145  24.923  44.945  1.00 21.17           C
ATOM    963  O   LEU    64      41.878  23.896  44.332  1.00 18.39           O
ATOM    964  HA  LEU    64      43.657  26.115  45.892  1.00 20.00           H
ATOM    965  CB  LEU    64      43.997  26.186  43.771  1.00 17.46           C
ATOM    966 1HB  LEU    64      44.009  25.478  42.942  1.00 20.00           H
ATOM    967 2HB  LEU    64      43.231  26.928  43.546  1.00 20.00           H
ATOM    968  CG  LEU    64      45.371  26.858  43.929  1.00 19.94           C
ATOM    969  HG  LEU    64      46.110  26.082  44.125  1.00 20.00           H
ATOM    970  CD1 LEU    64      45.753  27.531  42.673  1.00 16.99           C
ATOM    971 1HD1 LEU    64      45.753  26.807  41.858  1.00 20.00           H
ATOM    972 2HD1 LEU    64      45.038  28.324  42.454  1.00 20.00           H
ATOM    973 3HD1 LEU    64      46.750  27.960  42.779  1.00 20.00           H
ATOM    974  CD2 LEU    64      45.322  27.862  45.114  1.00 26.02           C
ATOM    975 1HD2 LEU    64      44.365  28.384  45.109  1.00 20.00           H
ATOM    976 2HD2 LEU    64      45.437  27.322  46.053  1.00 20.00           H
ATOM    977 3HD2 LEU    64      46.130  28.586  45.010  1.00 20.00           H
ATOM    978  HN  LEU    64      45.166  24.124  44.625  1.00 20.00           H
ATOM    979  N   TRP    65      41.227  25.650  45.561  1.00 16.54           N
ATOM    980  CA  TRP    65      39.861  25.179  45.714  1.00 20.41           C
ATOM    981  C   TRP    65      39.181  24.728  44.403  1.00 18.84           C
ATOM    982  O   TRP    65      38.500  23.701  44.369  1.00 18.26           O
ATOM    983  HA  TRP    65      39.880  24.312  46.373  1.00 20.00           H
ATOM    984  CB  TRP    65      39.032  26.266  46.406  1.00 21.99           C
ATOM    985 1HB  TRP    65      38.059  25.853  46.672  1.00 20.00           H
ATOM    986 2HB  TRP    65      39.524  26.547  47.337  1.00 20.00           H
ATOM    987  CG  TRP    65      38.813  27.493  45.608  1.00 15.88           C
ATOM    988  CD1 TRP    65      39.649  28.549  45.490  1.00 22.86           C
ATOM    989  HD1 TRP    65      40.616  28.625  45.988  1.00 20.00           H
ATOM    990  CD2 TRP    65      37.683  27.776  44.777  1.00 20.72           C
ATOM    991  NE1 TRP    65      39.105  29.497  44.661  1.00 20.44           N
ATOM    992  HE1 TRP    65      39.516  30.375  44.415  1.00 20.00           H
ATOM    993  CE2 TRP    65      37.890  29.046  44.215  1.00 19.57           C
ATOM    994  CE3 TRP    65      36.503  27.096  44.491  1.00 19.57           C
ATOM    995  HE3 TRP    65      36.337  26.115  44.935  1.00 20.00           H
ATOM    996  CZ2 TRP    65      36.969  29.649  43.370  1.00 19.71           C
ATOM    997  HZ2 TRP    65      37.142  30.637  42.942  1.00 20.00           H
ATOM    998  CZ3 TRP    65      35.576  27.702  43.643  1.00 20.97           C
ATOM    999  HZ3 TRP    65      34.635  27.214  43.391  1.00 20.00           H
ATOM   1000  CH2 TRP    65      35.824  28.958  43.087  1.00 17.93           C
ATOM   1001  HH2 TRP    65      35.080  29.385  42.414  1.00 20.00           H
ATOM   1002  HN  TRP    65      41.401  26.553  45.956  1.00 20.00           H
ATOM   1003  N   PHE    66      39.366  25.492  43.344  1.00 15.87           N
ATOM   1004  CA  PHE    66      38.657  25.239  42.081  1.00 21.79           C
ATOM   1005  C   PHE    66      39.043  23.923  41.391  1.00 21.97           C
ATOM   1006  O   PHE    66      38.257  23.394  40.619  1.00 18.15           O
ATOM   1007  HA  PHE    66      37.593  25.194  42.311  1.00 20.00           H
ATOM   1008  CB  PHE    66      38.771  26.426  41.106  1.00 17.23           C
ATOM   1009 1HB  PHE    66      38.355  26.133  40.142  1.00 20.00           H
ATOM   1010 2HB  PHE    66      38.162  27.250  41.479  1.00 20.00           H
ATOM   1011  CG  PHE    66      40.168  26.922  40.893  1.00 19.80           C
ATOM   1012  CD1 PHE    66      41.086  26.175  40.176  1.00 19.22           C
ATOM   1013  HD1 PHE    66      40.793  25.216  39.748  1.00 20.00           H
ATOM   1014  CD2 PHE    66      40.571  28.148  41.405  1.00 23.28           C
ATOM   1015  HD2 PHE    66      39.859  28.743  41.977  1.00 20.00           H
ATOM   1016  CE1 PHE    66      42.387  26.631  39.990  1.00 18.56           C
ATOM   1017  HE1 PHE    66      43.107  26.019  39.447  1.00 20.00           H
ATOM   1018  CE2 PHE    66      41.853  28.605  41.218  1.00 23.00           C
ATOM   1019  HE2 PHE    66      42.158  29.562  41.642  1.00 20.00           H
ATOM   1020  CZ  PHE    66      42.762  27.847  40.488  1.00 17.77           C
ATOM   1021  HZ  PHE    66      43.771  28.221  40.312  1.00 20.00           H
ATOM   1022  HN  PHE    66      39.985  26.278  43.322  1.00 20.00           H
ATOM   1023  N   PHE    67      40.226  23.373  41.674  1.00 19.70           N
ATOM   1024  CA  PHE    67      40.612  22.098  41.069  1.00 17.99           C
ATOM   1025  C   PHE    67      39.749  20.946  41.586  1.00 19.50           C
ATOM   1026  O   PHE    67      39.501  19.977  40.868  1.00 24.18           O
ATOM   1027  HA  PHE    67      40.470  22.195  39.993  1.00 20.00           H
ATOM   1028  CB  PHE    67      42.088  21.750  41.314  1.00 16.53           C
ATOM   1029 1HB  PHE    67      42.309  21.873  42.374  1.00 20.00           H
ATOM   1030 2HB  PHE    67      42.247  20.699  41.075  1.00 20.00           H
ATOM   1031  CG  PHE    67      43.048  22.587  40.512  1.00 14.82           C
ATOM   1032  CD1 PHE    67      42.863  22.767  39.145  1.00 14.05           C
ATOM   1033  HD1 PHE    67      42.020  22.293  38.642  1.00 20.00           H
ATOM   1034  CD2 PHE    67      44.143  23.181  41.125  1.00 18.44           C
ATOM   1035  HD2 PHE    67      44.300  23.054  42.196  1.00 20.00           H
ATOM   1036  CE1 PHE    67      43.729  23.539  38.401  1.00 18.34           C
ATOM   1037  HE1 PHE    67      43.553  23.682  37.335  1.00 20.00           H
ATOM   1038  CE2 PHE    67      45.014  23.961  40.386  1.00 16.86           C
ATOM   1039  HE2 PHE    67      45.856  24.447  40.880  1.00 20.00           H
ATOM   1040  CZ  PHE    67      44.821  24.126  39.030  1.00 16.52           C
ATOM   1041  HZ  PHE    67      45.529  24.720  38.452  1.00 20.00           H
ATOM   1042  HN  PHE    67      40.898  23.780  42.293  1.00 20.00           H
ATOM   1043  N   GLY    68      39.296  21.062  42.817  1.00 19.53           N
ATOM   1044  CA  GLY    68      38.535  20.015  43.459  1.00 20.16           C
ATOM   1045  C   GLY    68      37.124  19.880  42.913  1.00 21.62           C
ATOM   1046  O   GLY    68      36.543  18.803  42.986  1.00 24.28           O
ATOM   1047 1HA  GLY    68      39.047  19.061  43.336  1.00 20.00           H
ATOM   1048 2HA  GLY    68      38.475  20.209  44.530  1.00 20.00           H
ATOM   1049  HN  GLY    68      39.440  21.867  43.392  1.00 20.00           H
ATOM   1050  N   CYS    69      36.580  20.964  42.379  1.00 18.94           N
ATOM   1051  CA  CYS    69      35.176  20.953  41.939  1.00 19.69           C
ATOM   1052  C   CYS    69      34.989  21.165  40.437  1.00 19.28           C
ATOM   1053  O   CYS    69      33.897  20.957  39.893  1.00 20.32           O
ATOM   1054  HA  CYS    69      34.776  19.972  42.194  1.00 20.00           H
ATOM   1055  CB  CYS    69      34.381  21.994  42.734  1.00 17.51           C
ATOM   1056 1HB  CYS    69      33.340  21.992  42.412  1.00 20.00           H
ATOM   1057 2HB  CYS    69      34.388  21.738  43.793  1.00 20.00           H
ATOM   1058  SG  CYS    69      34.990  23.668  42.580  1.00 21.89           S
ATOM   1059  HG  CYS    69      35.994  23.531  43.441  1.00 20.00           H
ATOM   1060  HN  CYS    69      37.068  21.827  42.245  1.00 20.00           H
ATOM   1061  N   HIS    70      36.037  21.582  39.746  1.00 20.00           N
ATOM   1062  CA  HIS    70      35.902  21.804  38.315  1.00 20.00           C
ATOM   1063  C   HIS    70      37.029  21.140  37.551  1.00 20.00           C
ATOM   1064  O   HIS    70      38.018  21.793  37.216  1.00 20.00           O
ATOM   1065  HA  HIS    70      34.963  21.340  38.013  1.00 20.00           H
ATOM   1066  CB  HIS    70      35.871  23.303  38.007  1.00 20.00           C
ATOM   1067 1HB  HIS    70      35.282  23.809  38.772  1.00 20.00           H
ATOM   1068 2HB  HIS    70      36.885  23.698  38.072  1.00 20.00           H
ATOM   1069  CG  HIS    70      35.305  23.631  36.660  1.00 20.00           C
ATOM   1070  ND1 HIS    70      34.438  24.682  36.453  1.00 20.00           N
ATOM   1071  HD1 HIS    70      34.107  25.314  37.154  1.00 20.00           H
ATOM   1072  CD2 HIS    70      35.482  23.046  35.452  1.00 20.00           C
ATOM   1073  HD2 HIS    70      36.105  22.181  35.227  1.00 20.00           H
ATOM   1074  CE1 HIS    70      34.105  24.731  35.176  1.00 20.00           C
ATOM   1075  HE1 HIS    70      33.434  25.457  34.716  1.00 20.00           H
ATOM   1076  NE2 HIS    70      34.725  23.749  34.546  1.00 20.00           N
ATOM   1077  HN  HIS    70      36.936  21.760  40.146  1.00 20.00           H
ATOM   1078  N   PHE    71      36.901  19.846  37.266  1.00 18.30           N
ATOM   1079  CA  PHE    71      35.763  18.997  37.626  1.00 21.79           C
ATOM   1080  C   PHE    71      36.237  17.888  38.543  1.00 23.75           C
ATOM   1081  O   PHE    71      37.435  17.532  38.544  1.00 19.37           O
ATOM   1082  HA  PHE    71      35.039  19.628  38.142  1.00 20.00           H
ATOM   1083  CB  PHE    71      35.209  18.310  36.370  1.00 18.67           C
ATOM   1084 1HB  PHE    71      35.949  17.601  36.000  1.00 20.00           H
ATOM   1085 2HB  PHE    71      34.325  17.735  36.643  1.00 20.00           H
ATOM   1086  CG  PHE    71      34.852  19.246  35.274  1.00 19.52           C
ATOM   1087  CD1 PHE    71      35.792  19.611  34.329  1.00 20.10           C
ATOM   1088  HD1 PHE    71      36.802  19.205  34.380  1.00 20.00           H
ATOM   1089  CD2 PHE    71      33.556  19.768  35.178  1.00 20.08           C
ATOM   1090  HD2 PHE    71      32.804  19.493  35.917  1.00 20.00           H
ATOM   1091  CE1 PHE    71      35.479  20.479  33.321  1.00 25.71           C
ATOM   1092  HE1 PHE    71      36.238  20.767  32.594  1.00 20.00           H
ATOM   1093  CE2 PHE    71      33.239  20.637  34.173  1.00 18.09           C
ATOM   1094  HE2 PHE    71      32.235  21.056  34.108  1.00 20.00           H
ATOM   1095  CZ  PHE    71      34.211  20.991  33.221  1.00 19.38           C
ATOM   1096  HZ  PHE    71      33.960  21.670  32.406  1.00 20.00           H
ATOM   1097  HN  PHE    71      37.584  19.313  36.767  1.00 20.00           H
ATOM   1098  N   ILE    72      35.310  17.287  39.284  1.00 18.68           N
ATOM   1099  CA  ILE    72      35.599  16.065  40.034  1.00 21.71           C
ATOM   1100  C   ILE    72      36.228  15.013  39.116  1.00 21.52           C
ATOM   1101  O   ILE    72      35.674  14.667  38.069  1.00 21.61           O
ATOM   1102  HA  ILE    72      36.328  16.319  40.804  1.00 20.00           H
ATOM   1103  CB  ILE    72      34.342  15.495  40.713  1.00 25.43           C
ATOM   1104  HB  ILE    72      33.582  15.338  39.948  1.00 20.00           H
ATOM   1105  CG1 ILE    72      33.803  16.513  41.709  1.00 20.90           C
ATOM   1106 1HG1 ILE    72      34.568  16.741  42.451  1.00 20.00           H
ATOM   1107 2HG1 ILE    72      33.572  17.445  41.193  1.00 20.00           H
ATOM   1108  CG2 ILE    72      34.663  14.158  41.419  1.00 26.18           C
ATOM   1109 1HG2 ILE    72      35.065  13.452  40.693  1.00 20.00           H
ATOM   1110 2HG2 ILE    72      35.398  14.330  42.205  1.00 20.00           H
ATOM   1111 3HG2 ILE    72      33.752  13.751  41.856  1.00 20.00           H
ATOM   1112  CD1 ILE    72      32.555  16.049  42.437  1.00 21.77           C
ATOM   1113 1HD1 ILE    72      31.820  15.701  41.712  1.00 20.00           H
ATOM   1114 2HD1 ILE    72      32.811  15.235  43.114  1.00 20.00           H
ATOM   1115 3HD1 ILE    72      32.138  16.879  43.008  1.00 20.00           H
ATOM   1116  HN  ILE    72      34.371  17.617  39.381  1.00 20.00           H
ATOM   1117  N   GLY    73      37.438  14.585  39.478  1.00 26.80           N
ATOM   1118  CA  GLY    73      38.209  13.640  38.679  1.00 24.19           C
ATOM   1119  C   GLY    73      38.873  14.180  37.417  1.00 31.20           C
ATOM   1120  O   GLY    73      39.488  13.411  36.678  1.00 28.57           O
ATOM   1121 1HA  GLY    73      39.005  13.209  39.287  1.00 20.00           H
ATOM   1122 2HA  GLY    73      37.568  12.818  38.363  1.00 20.00           H
ATOM   1123  HN  GLY    73      37.906  14.874  40.313  1.00 20.00           H
ATOM   1124  N   ASP    74      38.739  15.481  37.148  1.00 23.65           N
ATOM   1125  CA  ASP    74      39.230  16.088  35.917  1.00 21.37           C
ATOM   1126  C   ASP    74      39.561  17.565  36.201  1.00 23.66           C
ATOM   1127  O   ASP    74      38.897  18.480  35.702  1.00 18.89           O
ATOM   1128  HA  ASP    74      40.107  15.504  35.639  1.00 20.00           H
ATOM   1129  CB  ASP    74      38.170  15.932  34.807  1.00 25.56           C
ATOM   1130 1HB  ASP    74      38.022  14.875  34.587  1.00 20.00           H
ATOM   1131 2HB  ASP    74      37.214  16.323  35.155  1.00 20.00           H
ATOM   1132  CG  ASP    74      38.544  16.655  33.497  1.00 33.08           C
ATOM   1133  OD1 ASP    74      39.748  16.840  33.233  1.00 29.15           O
ATOM   1134  OD2 ASP    74      37.631  17.049  32.730  1.00 23.73           O
ATOM   1135  HN  ASP    74      38.297  16.136  37.761  1.00 20.00           H
ATOM   1136  N   PRO    75      40.585  17.796  37.041  1.00 20.54           N
ATOM   1137  CA  PRO    75      40.893  19.161  37.473  1.00 19.27           C
ATOM   1138  C   PRO    75      41.415  20.070  36.373  1.00 23.52           C
ATOM   1139  O   PRO    75      42.332  19.734  35.617  1.00 22.95           O
ATOM   1140  HA  PRO    75      39.988  19.660  37.818  1.00 20.00           H
ATOM   1141  CB  PRO    75      41.964  18.957  38.567  1.00 21.13           C
ATOM   1142 1HB  PRO    75      42.711  19.751  38.550  1.00 20.00           H
ATOM   1143 2HB  PRO    75      41.524  18.956  39.564  1.00 20.00           H
ATOM   1144  CG  PRO    75      42.579  17.625  38.242  1.00 23.46           C
ATOM   1145 1HG  PRO    75      43.373  17.728  37.502  1.00 20.00           H
ATOM   1146 2HG  PRO    75      43.025  17.171  39.127  1.00 20.00           H
ATOM   1147  CD  PRO    75      41.432  16.798  37.713  1.00 21.78           C
ATOM   1148 1HD  PRO    75      41.777  16.027  37.024  1.00 20.00           H
ATOM   1149 2HD  PRO    75      40.898  16.292  38.517  1.00 20.00           H
ATOM   1150  N   VAL    76      40.838  21.257  36.304  1.00 18.40           N
ATOM   1151  CA  VAL    76      41.307  22.254  35.353  1.00 19.98           C
ATOM   1152  C   VAL    76      40.968  23.618  35.946  1.00 25.08           C
ATOM   1153  O   VAL    76      40.017  23.716  36.717  1.00 24.44           O
ATOM   1154  HA  VAL    76      42.388  22.144  35.267  1.00 20.00           H
ATOM   1155  CB  VAL    76      40.723  22.002  33.924  1.00 21.06           C
ATOM   1156  HB  VAL    76      41.070  21.026  33.587  1.00 20.00           H
ATOM   1157  CG1 VAL    76      39.172  21.965  33.915  1.00 21.75           C
ATOM   1158 1HG1 VAL    76      38.826  21.093  34.470  1.00 20.00           H
ATOM   1159 2HG1 VAL    76      38.784  22.871  34.382  1.00 20.00           H
ATOM   1160 3HG1 VAL    76      38.816  21.906  32.886  1.00 20.00           H
ATOM   1161  CG2 VAL    76      41.234  23.032  32.950  1.00 23.20           C
ATOM   1162 1HG2 VAL    76      40.784  23.999  33.174  1.00 20.00           H
ATOM   1163 2HG2 VAL    76      42.318  23.107  33.036  1.00 20.00           H
ATOM   1164 3HG2 VAL    76      40.969  22.735  31.935  1.00 20.00           H
ATOM   1165  HN  VAL    76      40.070  21.540  36.878  1.00 20.00           H
ATOM   1166  N   MET    77      41.761  24.655  35.677  1.00 16.63           N
ATOM   1167  CA  MET    77      41.379  25.983  36.155  1.00 17.61           C
ATOM   1168  C   MET    77      40.229  26.519  35.305  1.00 14.83           C
ATOM   1169  O   MET    77      40.337  26.572  34.104  1.00 17.22           O
ATOM   1170  HA  MET    77      41.058  25.843  37.187  1.00 20.00           H
ATOM   1171  CB  MET    77      42.520  26.992  36.103  1.00 22.55           C
ATOM   1172 1HB  MET    77      43.417  26.556  36.543  1.00 20.00           H
ATOM   1173 2HB  MET    77      42.756  27.226  35.065  1.00 20.00           H
ATOM   1174  CG  MET    77      42.208  28.301  36.836  1.00 20.01           C
ATOM   1175 1HG  MET    77      41.292  28.740  36.440  1.00 20.00           H
ATOM   1176 2HG  MET    77      42.036  28.103  37.894  1.00 20.00           H
ATOM   1177  SD  MET    77      43.583  29.455  36.638  1.00 21.28           S
ATOM   1178  CE  MET    77      42.931  30.972  37.332  1.00 25.31           C
ATOM   1179 1HE  MET    77      41.983  31.213  36.852  1.00 20.00           H
ATOM   1180 2HE  MET    77      42.774  30.844  38.403  1.00 20.00           H
ATOM   1181 3HE  MET    77      43.640  31.783  37.163  1.00 20.00           H
ATOM   1182  HN  MET    77      42.615  24.587  35.161  1.00 20.00           H
ATOM   1183  N   PRO    78      39.131  26.954  35.951  1.00 19.50           N
ATOM   1184  CA  PRO    78      38.013  27.513  35.190  1.00 20.56           C
ATOM   1185  C   PRO    78      38.464  28.700  34.358  1.00 17.68           C
ATOM   1186  O   PRO    78      39.151  29.600  34.851  1.00 18.33           O
ATOM   1187  HA  PRO    78      37.637  26.778  34.478  1.00 20.00           H
ATOM   1188  CB  PRO    78      37.016  27.961  36.280  1.00 16.49           C
ATOM   1189 1HB  PRO    78      37.166  29.005  36.556  1.00 20.00           H
ATOM   1190 2HB  PRO    78      35.984  27.867  35.943  1.00 20.00           H
ATOM   1191  CG  PRO    78      37.273  27.073  37.434  1.00 18.54           C
ATOM   1192 1HG  PRO    78      37.004  27.558  38.372  1.00 20.00           H
ATOM   1193 2HG  PRO    78      36.683  26.159  37.367  1.00 20.00           H
ATOM   1194  CD  PRO    78      38.805  26.765  37.374  1.00 20.85           C
ATOM   1195 1HD  PRO    78      39.390  27.544  37.863  1.00 20.00           H
ATOM   1196 2HD  PRO    78      39.045  25.825  37.871  1.00 20.00           H
ATOM   1197  N   GLY    79      38.101  28.705  33.087  1.00 18.54           N
ATOM   1198  CA  GLY    79      38.423  29.837  32.244  1.00 18.08           C
ATOM   1199  C   GLY    79      37.814  31.139  32.744  1.00 20.84           C
ATOM   1200  O   GLY    79      38.440  32.192  32.603  1.00 19.38           O
ATOM   1201 1HA  GLY    79      39.505  29.957  32.187  1.00 20.00           H
ATOM   1202 2HA  GLY    79      38.069  29.653  31.230  1.00 20.00           H
ATOM   1203  HN  GLY    79      37.602  27.960  32.645  1.00 20.00           H
ATOM   1204  N   CYS    80      36.596  31.089  33.304  1.00 18.78           N
ATOM   1205  CA  CYS    80      35.968  32.296  33.828  1.00 19.30           C
ATOM   1206  C   CYS    80      36.828  32.978  34.932  1.00 18.86           C
ATOM   1207  O   CYS    80      36.848  34.199  35.046  1.00 18.36           O
ATOM   1208  HA  CYS    80      35.860  32.983  32.988  1.00 20.00           H
ATOM   1209  CB  CYS    80      34.558  32.016  34.361  1.00 24.50           C
ATOM   1210 1HB  CYS    80      34.036  32.956  34.544  1.00 20.00           H
ATOM   1211 2HB  CYS    80      33.980  31.471  33.615  1.00 20.00           H
ATOM   1212  SG  CYS    80      34.543  31.060  35.889  1.00 26.93           S
ATOM   1213  HG  CYS    80      34.801  32.085  36.697  1.00 20.00           H
ATOM   1214  HN  CYS    80      36.057  30.252  33.396  1.00 20.00           H
ATOM   1215  N   LEU    81      37.541  32.201  35.730  1.00 18.43           N
ATOM   1216  CA  LEU    81      38.381  32.824  36.753  1.00 18.10           C
ATOM   1217  C   LEU    81      39.656  33.488  36.178  1.00 21.87           C
ATOM   1218  O   LEU    81      40.170  34.458  36.731  1.00 19.49           O
ATOM   1219  HA  LEU    81      37.797  33.620  37.215  1.00 20.00           H
ATOM   1220  CB  LEU    81      38.727  31.793  37.822  1.00 16.20           C
ATOM   1221 1HB  LEU    81      39.223  30.951  37.339  1.00 20.00           H
ATOM   1222 2HB  LEU    81      39.448  32.238  38.508  1.00 20.00           H
ATOM   1223  CG  LEU    81      37.524  31.287  38.611  1.00 19.81           C
ATOM   1224  HG  LEU    81      36.840  30.801  37.916  1.00 20.00           H
ATOM   1225  CD1 LEU    81      37.981  30.257  39.611  1.00 19.47           C
ATOM   1226 1HD1 LEU    81      38.511  29.458  39.093  1.00 20.00           H
ATOM   1227 2HD1 LEU    81      38.648  30.725  40.336  1.00 20.00           H
ATOM   1228 3HD1 LEU    81      37.115  29.844  40.128  1.00 20.00           H
ATOM   1229  CD2 LEU    81      36.771  32.427  39.314  1.00 21.67           C
ATOM   1230 1HD2 LEU    81      37.454  32.960  39.976  1.00 20.00           H
ATOM   1231 2HD2 LEU    81      36.377  33.117  38.567  1.00 20.00           H
ATOM   1232 3HD2 LEU    81      35.948  32.014  39.897  1.00 20.00           H
ATOM   1233  HN  LEU    81      37.545  31.203  35.681  1.00 20.00           H
ATOM   1234  N   GLY    82      40.163  32.972  35.070  1.00 19.59           N
ATOM   1235  CA  GLY    82      41.251  33.627  34.381  1.00 17.91           C
ATOM   1236  C   GLY    82      40.783  34.938  33.800  1.00 17.32           C
ATOM   1237  O   GLY    82      41.460  35.956  33.830  1.00 18.15           O
ATOM   1238 1HA  GLY    82      42.075  33.797  35.074  1.00 20.00           H
ATOM   1239 2HA  GLY    82      41.628  32.979  33.590  1.00 20.00           H
ATOM   1240  HN  GLY    82      39.840  32.125  34.649  1.00 20.00           H
ATOM   1241  N   LEU    83      39.576  34.932  33.280  1.00 17.40           N
ATOM   1242  CA  LEU    83      38.994  36.138  32.751  1.00 16.83           C
ATOM   1243  C   LEU    83      38.743  37.133  33.890  1.00 17.89           C
ATOM   1244  O   LEU    83      38.993  38.324  33.747  1.00 20.57           O
ATOM   1245  HA  LEU    83      39.719  36.578  32.066  1.00 20.00           H
ATOM   1246  CB  LEU    83      37.662  35.798  32.035  1.00 21.86           C
ATOM   1247 1HB  LEU    83      37.873  35.089  31.235  1.00 20.00           H
ATOM   1248 2HB  LEU    83      37.010  35.292  32.746  1.00 20.00           H
ATOM   1249  CG  LEU    83      36.873  36.939  31.431  1.00 20.65           C
ATOM   1250  HG  LEU    83      36.558  37.602  32.238  1.00 20.00           H
ATOM   1251  CD1 LEU    83      37.704  37.786  30.479  1.00 24.28           C
ATOM   1252 1HD1 LEU    83      38.523  38.252  31.027  1.00 20.00           H
ATOM   1253 2HD1 LEU    83      38.109  37.154  29.689  1.00 20.00           H
ATOM   1254 3HD1 LEU    83      37.076  38.560  30.038  1.00 20.00           H
ATOM   1255  CD2 LEU    83      35.615  36.367  30.692  1.00 25.31           C
ATOM   1256 1HD2 LEU    83      35.903  35.494  30.106  1.00 20.00           H
ATOM   1257 2HD2 LEU    83      34.862  36.080  31.426  1.00 20.00           H
ATOM   1258 3HD2 LEU    83      35.205  37.130  30.030  1.00 20.00           H
ATOM   1259  HN  LEU    83      38.998  34.119  33.218  1.00 20.00           H
ATOM   1260  N   ASP    84      38.254  36.660  35.027  1.00 17.00           N
ATOM   1261  CA  ASP    84      38.110  37.565  36.160  1.00 19.55           C
ATOM   1262  C   ASP    84      39.402  38.191  36.616  1.00 20.59           C
ATOM   1263  O   ASP    84      39.381  39.340  37.059  1.00 17.71           O
ATOM   1264  HA  ASP    84      37.415  38.335  35.825  1.00 20.00           H
ATOM   1265  CB  ASP    84      37.470  36.933  37.383  1.00 20.16           C
ATOM   1266 1HB  ASP    84      36.905  36.049  37.087  1.00 20.00           H
ATOM   1267 2HB  ASP    84      38.246  36.600  38.072  1.00 20.00           H
ATOM   1268  CG  ASP    84      36.532  37.933  38.100  1.00 28.95           C
ATOM   1269  OD1 ASP    84      35.663  38.541  37.408  1.00 31.13           O
ATOM   1270  OD2 ASP    84      36.675  38.148  39.323  1.00 29.35           O
ATOM   1271  HN  ASP    84      37.973  35.710  35.162  1.00 20.00           H
ATOM   1272  N   ALA    85      40.505  37.434  36.572  1.00 18.37           N
ATOM   1273  CA  ALA    85      41.793  38.002  36.925  1.00 17.47           C
ATOM   1274  C   ALA    85      42.069  39.204  36.063  1.00 16.63           C
ATOM   1275  O   ALA    85      42.559  40.234  36.531  1.00 17.79           O
ATOM   1276  HA  ALA    85      41.741  38.320  37.966  1.00 20.00           H
ATOM   1277  CB  ALA    85      42.903  36.981  36.766  1.00 18.19           C
ATOM   1278 1HB  ALA    85      42.701  36.122  37.406  1.00 20.00           H
ATOM   1279 2HB  ALA    85      42.952  36.657  35.727  1.00 20.00           H
ATOM   1280 3HB  ALA    85      43.854  37.431  37.051  1.00 20.00           H
ATOM   1281  HN  ALA    85      40.512  36.471  36.305  1.00 20.00           H
ATOM   1282  N   MET    86      41.798  39.063  34.778  1.00 14.48           N
ATOM   1283  CA  MET    86      42.060  40.158  33.849  1.00 16.46           C
ATOM   1284  C   MET    86      41.178  41.379  34.180  1.00 17.98           C
ATOM   1285  O   MET    86      41.671  42.506  34.222  1.00 16.89           O
ATOM   1286  HA  MET    86      43.112  40.412  33.983  1.00 20.00           H
ATOM   1287  CB  MET    86      41.915  39.679  32.418  1.00 16.02           C
ATOM   1288 1HB  MET    86      40.935  39.222  32.281  1.00 20.00           H
ATOM   1289 2HB  MET    86      41.967  40.530  31.739  1.00 20.00           H
ATOM   1290  CG  MET    86      43.006  38.660  32.037  1.00 21.78           C
ATOM   1291 1HG  MET    86      43.987  39.041  32.323  1.00 20.00           H
ATOM   1292 2HG  MET    86      42.853  37.730  32.584  1.00 20.00           H
ATOM   1293  SD  MET    86      43.005  38.306  30.255  1.00 27.69           S
ATOM   1294  CE  MET    86      41.666  37.160  30.082  1.00 25.57           C
ATOM   1295 1HE  MET    86      41.837  36.302  30.731  1.00 20.00           H
ATOM   1296 2HE  MET    86      40.732  37.648  30.362  1.00 20.00           H
ATOM   1297 3HE  MET    86      41.605  36.826  29.046  1.00 20.00           H
ATOM   1298  HN  MET    86      41.412  38.233  34.376  1.00 20.00           H
ATOM   1299  N   TRP    87      39.900  41.156  34.468  1.00 16.05           N
ATOM   1300  CA  TRP    87      39.035  42.259  34.911  1.00 15.13           C
ATOM   1301  C   TRP    87      39.531  42.859  36.223  1.00 17.78           C
ATOM   1302  O   TRP    87      39.575  44.074  36.363  1.00 17.43           O
ATOM   1303  HA  TRP    87      39.064  43.034  34.145  1.00 20.00           H
ATOM   1304  CB  TRP    87      37.590  41.795  35.078  1.00 16.63           C
ATOM   1305 1HB  TRP    87      37.587  40.813  35.550  1.00 20.00           H
ATOM   1306 2HB  TRP    87      37.077  42.476  35.757  1.00 20.00           H
ATOM   1307  CG  TRP    87      36.823  41.721  33.781  1.00 19.95           C
ATOM   1308  CD1 TRP    87      36.895  42.579  32.732  1.00 21.48           C
ATOM   1309  HD1 TRP    87      37.543  43.456  32.699  1.00 20.00           H
ATOM   1310  CD2 TRP    87      35.885  40.706  33.410  1.00 15.84           C
ATOM   1311  NE1 TRP    87      36.036  42.177  31.730  1.00 19.38           N
ATOM   1312  HE1 TRP    87      35.884  42.643  30.858  1.00 20.00           H
ATOM   1313  CE2 TRP    87      35.418  41.028  32.119  1.00 17.86           C
ATOM   1314  CE3 TRP    87      35.381  39.576  34.054  1.00 22.01           C
ATOM   1315  HE3 TRP    87      35.744  39.338  35.054  1.00 20.00           H
ATOM   1316  CZ2 TRP    87      34.466  40.258  31.465  1.00 17.19           C
ATOM   1317  HZ2 TRP    87      34.096  40.522  30.474  1.00 20.00           H
ATOM   1318  CZ3 TRP    87      34.447  38.807  33.405  1.00 23.10           C
ATOM   1319  HZ3 TRP    87      34.023  37.916  33.868  1.00 20.00           H
ATOM   1320  CH2 TRP    87      34.002  39.149  32.106  1.00 21.49           C
ATOM   1321  HH2 TRP    87      33.272  38.502  31.620  1.00 20.00           H
ATOM   1322  HN  TRP    87      39.461  40.260  34.405  1.00 20.00           H
ATOM   1323  N   GLN    88      39.921  42.005  37.169  1.00 16.11           N
ATOM   1324  CA  GLN    88      40.487  42.476  38.420  1.00 16.93           C
ATOM   1325  C   GLN    88      41.696  43.403  38.167  1.00 19.97           C
ATOM   1326  O   GLN    88      41.850  44.446  38.804  1.00 18.58           O
ATOM   1327  HA  GLN    88      39.690  43.041  38.904  1.00 20.00           H
ATOM   1328  CB  GLN    88      40.880  41.293  39.326  1.00 18.82           C
ATOM   1329 1HB  GLN    88      41.475  40.578  38.758  1.00 20.00           H
ATOM   1330 2HB  GLN    88      41.506  41.649  40.144  1.00 20.00           H
ATOM   1331  CG  GLN    88      39.688  40.540  39.935  1.00 17.88           C
ATOM   1332 1HG  GLN    88      39.162  41.190  40.635  1.00 20.00           H
ATOM   1333 2HG  GLN    88      38.979  40.278  39.149  1.00 20.00           H
ATOM   1334  CD  GLN    88      40.086  39.258  40.673  1.00 18.10           C
ATOM   1335  OE1 GLN    88      41.181  39.142  41.218  1.00 23.39           O
ATOM   1336  NE2 GLN    88      39.176  38.285  40.688  1.00 19.00           N
ATOM   1337 1HE2 GLN    88      38.295  38.418  40.234  1.00 20.00           H
ATOM   1338 2HE2 GLN    88      39.374  37.423  41.153  1.00 20.00           H
ATOM   1339  HN  GLN    88      39.854  41.011  37.087  1.00 20.00           H
ATOM   1340  N   LEU    89      42.541  43.032  37.216  1.00 19.15           N
ATOM   1341  CA  LEU    89      43.790  43.773  37.001  1.00 19.93           C
ATOM   1342  C   LEU    89      43.519  45.097  36.318  1.00 20.34           C
ATOM   1343  O   LEU    89      44.172  46.089  36.626  1.00 20.26           O
ATOM   1344  HA  LEU    89      44.217  43.986  37.981  1.00 20.00           H
ATOM   1345  CB  LEU    89      44.784  42.927  36.211  1.00 18.50           C
ATOM   1346 1HB  LEU    89      44.288  42.566  35.310  1.00 20.00           H
ATOM   1347 2HB  LEU    89      45.602  43.571  35.888  1.00 20.00           H
ATOM   1348  CG  LEU    89      45.305  41.771  37.037  1.00 16.98           C
ATOM   1349  HG  LEU    89      44.457  41.293  37.527  1.00 20.00           H
ATOM   1350  CD1 LEU    89      45.959  40.747  36.082  1.00 20.14           C
ATOM   1351 1HD1 LEU    89      45.322  40.606  35.209  1.00 20.00           H
ATOM   1352 2HD1 LEU    89      46.934  41.118  35.764  1.00 20.00           H
ATOM   1353 3HD1 LEU    89      46.083  39.796  36.599  1.00 20.00           H
ATOM   1354  CD2 LEU    89      46.338  42.359  38.110  1.00 21.60           C
ATOM   1355 1HD2 LEU    89      47.008  43.066  37.620  1.00 20.00           H
ATOM   1356 2HD2 LEU    89      45.789  42.869  38.902  1.00 20.00           H
ATOM   1357 3HD2 LEU    89      46.921  41.544  38.538  1.00 20.00           H
ATOM   1358  HN  LEU    89      42.390  42.254  36.606  1.00 20.00           H
ATOM   1359  N   VAL    90      42.536  45.137  35.416  1.00 18.67           N
ATOM   1360  CA  VAL    90      42.148  46.412  34.811  1.00 20.28           C
ATOM   1361  C   VAL    90      41.631  47.362  35.916  1.00 21.70           C
ATOM   1362  O   VAL    90      42.035  48.526  35.988  1.00 20.53           O
ATOM   1363  HA  VAL    90      43.040  46.848  34.361  1.00 20.00           H
ATOM   1364  CB  VAL    90      41.096  46.206  33.672  1.00 25.53           C
ATOM   1365  HB  VAL    90      40.239  45.685  34.098  1.00 20.00           H
ATOM   1366  CG1 VAL    90      40.601  47.545  33.122  1.00 22.21           C
ATOM   1367 1HG1 VAL    90      40.360  48.211  33.950  1.00 20.00           H
ATOM   1368 2HG1 VAL    90      41.381  47.997  32.508  1.00 20.00           H
ATOM   1369 3HG1 VAL    90      39.710  47.382  32.516  1.00 20.00           H
ATOM   1370  CG2 VAL    90      41.707  45.370  32.565  1.00 23.44           C
ATOM   1371 1HG2 VAL    90      42.526  45.922  32.103  1.00 20.00           H
ATOM   1372 2HG2 VAL    90      42.087  44.438  32.982  1.00 20.00           H
ATOM   1373 3HG2 VAL    90      40.948  45.150  31.815  1.00 20.00           H
ATOM   1374  HN  VAL    90      42.025  44.334  35.110  1.00 20.00           H
ATOM   1375  N   GLY    91      40.753  46.867  36.792  1.00 19.61           N
ATOM   1376  CA  GLY    91      40.213  47.695  37.863  1.00 19.16           C
ATOM   1377  C   GLY    91      41.273  48.175  38.832  1.00 21.27           C
ATOM   1378  O   GLY    91      41.290  49.335  39.271  1.00 20.23           O
ATOM   1379 1HA  GLY    91      39.711  48.564  37.438  1.00 20.00           H
ATOM   1380 2HA  GLY    91      39.462  47.134  38.419  1.00 20.00           H
ATOM   1381  HN  GLY    91      40.416  45.926  36.775  1.00 20.00           H
ATOM   1382  N   PHE    92      42.190  47.271  39.153  1.00 19.30           N
ATOM   1383  CA  PHE    92      43.297  47.580  40.033  1.00 19.55           C
ATOM   1384  C   PHE    92      44.135  48.718  39.439  1.00 22.73           C
ATOM   1385  O   PHE    92      44.561  49.645  40.156  1.00 22.24           O
ATOM   1386  HA  PHE    92      42.874  47.891  40.988  1.00 20.00           H
ATOM   1387  CB  PHE    92      44.172  46.332  40.194  1.00 18.49           C
ATOM   1388 1HB  PHE    92      43.536  45.487  40.456  1.00 20.00           H
ATOM   1389 2HB  PHE    92      44.634  46.099  39.235  1.00 20.00           H
ATOM   1390  CG  PHE    92      45.240  46.479  41.228  1.00 19.19           C
ATOM   1391  CD1 PHE    92      44.930  46.425  42.580  1.00 21.25           C
ATOM   1392  HD1 PHE    92      43.897  46.286  42.897  1.00 20.00           H
ATOM   1393  CD2 PHE    92      46.551  46.639  40.851  1.00 20.93           C
ATOM   1394  HD2 PHE    92      46.805  46.686  39.792  1.00 20.00           H
ATOM   1395  CE1 PHE    92      45.918  46.546  43.537  1.00 22.12           C
ATOM   1396  HE1 PHE    92      45.658  46.518  44.595  1.00 20.00           H
ATOM   1397  CE2 PHE    92      47.551  46.762  41.813  1.00 19.86           C
ATOM   1398  HE2 PHE    92      48.590  46.906  41.517  1.00 20.00           H
ATOM   1399  CZ  PHE    92      47.215  46.701  43.159  1.00 23.52           C
ATOM   1400  HZ  PHE    92      47.997  46.778  43.914  1.00 20.00           H
ATOM   1401  HN  PHE    92      42.187  46.329  38.819  1.00 20.00           H
ATOM   1402  N   TYR    93      44.371  48.637  38.127  1.00 21.44           N
ATOM   1403  CA  TYR    93      45.170  49.651  37.434  1.00 19.59           C
ATOM   1404  C   TYR    93      44.472  51.015  37.500  1.00 22.03           C
ATOM   1405  O   TYR    93      45.102  52.041  37.765  1.00 22.65           O
ATOM   1406  HA  TYR    93      46.138  49.715  37.932  1.00 20.00           H
ATOM   1407  CB  TYR    93      45.448  49.208  36.003  1.00 23.85           C
ATOM   1408 1HB  TYR    93      45.895  48.214  36.021  1.00 20.00           H
ATOM   1409 2HB  TYR    93      44.501  49.123  35.470  1.00 20.00           H
ATOM   1410  CG  TYR    93      46.357  50.109  35.191  1.00 25.16           C
ATOM   1411  CD1 TYR    93      47.736  49.944  35.210  1.00 25.70           C
ATOM   1412  HD1 TYR    93      48.183  49.166  35.828  1.00 20.00           H
ATOM   1413  CD2 TYR    93      45.824  51.091  34.364  1.00 21.25           C
ATOM   1414  HD2 TYR    93      44.743  51.226  34.337  1.00 20.00           H
ATOM   1415  CE1 TYR    93      48.569  50.761  34.447  1.00 24.68           C
ATOM   1416  HE1 TYR    93      49.652  50.645  34.486  1.00 20.00           H
ATOM   1417  CE2 TYR    93      46.638  51.898  33.600  1.00 25.85           C
ATOM   1418  HE2 TYR    93      46.190  52.668  32.972  1.00 20.00           H
ATOM   1419  CZ  TYR    93      48.010  51.725  33.636  1.00 25.88           C
ATOM   1420  OH  TYR    93      48.809  52.539  32.877  1.00 28.74           O
ATOM   1421  HH  TYR    93      49.650  52.058  32.628  1.00 20.00           H
ATOM   1422  HN  TYR    93      44.030  47.902  37.542  1.00 20.00           H
ATOM   1423  N   LEU    94      43.157  51.033  37.309  1.00 21.02           N
ATOM   1424  CA  LEU    94      42.417  52.284  37.428  1.00 21.58           C
ATOM   1425  C   LEU    94      42.594  52.897  38.803  1.00 22.87           C
ATOM   1426  O   LEU    94      42.744  54.111  38.934  1.00 24.27           O
ATOM   1427  HA  LEU    94      42.834  52.981  36.700  1.00 20.00           H
ATOM   1428  CB  LEU    94      40.927  52.073  37.116  1.00 17.85           C
ATOM   1429 1HB  LEU    94      40.534  51.325  37.805  1.00 20.00           H
ATOM   1430 2HB  LEU    94      40.398  53.004  37.321  1.00 20.00           H
ATOM   1431  CG  LEU    94      40.664  51.637  35.677  1.00 23.55           C
ATOM   1432  HG  LEU    94      41.254  50.743  35.478  1.00 20.00           H
ATOM   1433  CD1 LEU    94      39.215  51.274  35.503  1.00 23.43           C
ATOM   1434 1HD1 LEU    94      38.933  50.535  36.252  1.00 20.00           H
ATOM   1435 2HD1 LEU    94      38.600  52.166  35.623  1.00 20.00           H
ATOM   1436 3HD1 LEU    94      39.062  50.859  34.507  1.00 20.00           H
ATOM   1437  CD2 LEU    94      41.071  52.705  34.683  1.00 26.47           C
ATOM   1438 1HD2 LEU    94      40.670  53.668  34.999  1.00 20.00           H
ATOM   1439 2HD2 LEU    94      42.159  52.763  34.636  1.00 20.00           H
ATOM   1440 3HD2 LEU    94      40.678  52.454  33.698  1.00 20.00           H
ATOM   1441  HN  LEU    94      42.614  50.225  37.081  1.00 20.00           H
ATOM   1442  N   GLY    95      42.597  52.051  39.831  1.00 21.42           N
ATOM   1443  CA  GLY    95      42.854  52.497  41.184  1.00 21.09           C
ATOM   1444  C   GLY    95      44.256  53.021  41.383  1.00 22.72           C
ATOM   1445  O   GLY    95      44.467  53.985  42.117  1.00 21.13           O
ATOM   1446 1HA  GLY    95      42.149  53.285  41.451  1.00 20.00           H
ATOM   1447 2HA  GLY    95      42.691  51.674  41.879  1.00 20.00           H
ATOM   1448  HN  GLY    95      42.426  51.070  39.748  1.00 20.00           H
ATOM   1449  N   TRP    96      45.216  52.347  40.763  1.00 22.21           N
ATOM   1450  CA  TRP    96      46.638  52.678  40.907  1.00 22.44           C
ATOM   1451  C   TRP    96      46.911  54.071  40.333  1.00 27.24           C
ATOM   1452  O   TRP    96      47.750  54.817  40.846  1.00 26.31           O
ATOM   1453  HA  TRP    96      46.874  52.679  41.971  1.00 20.00           H
ATOM   1454  CB  TRP    96      47.433  51.610  40.155  1.00 21.58           C
ATOM   1455 1HB  TRP    96      47.210  50.635  40.587  1.00 20.00           H
ATOM   1456 2HB  TRP    96      47.097  51.584  39.118  1.00 20.00           H
ATOM   1457  CG  TRP    96      48.917  51.733  40.120  1.00 23.68           C
ATOM   1458  CD1 TRP    96      49.780  51.452  41.127  1.00 24.48           C
ATOM   1459  HD1 TRP    96      49.477  51.129  42.123  1.00 20.00           H
ATOM   1460  CD2 TRP    96      49.722  52.086  38.984  1.00 22.40           C
ATOM   1461  NE1 TRP    96      51.082  51.634  40.708  1.00 22.70           N
ATOM   1462  HE1 TRP    96      51.905  51.507  41.261  1.00 20.00           H
ATOM   1463  CE2 TRP    96      51.075  52.021  39.399  1.00 25.28           C
ATOM   1464  CE3 TRP    96      49.440  52.451  37.669  1.00 26.21           C
ATOM   1465  HE3 TRP    96      48.400  52.498  37.345  1.00 20.00           H
ATOM   1466  CZ2 TRP    96      52.137  52.317  38.545  1.00 30.89           C
ATOM   1467  HZ2 TRP    96      53.173  52.270  38.879  1.00 20.00           H
ATOM   1468  CZ3 TRP    96      50.518  52.747  36.806  1.00 28.92           C
ATOM   1469  HZ3 TRP    96      50.354  53.040  35.769  1.00 20.00           H
ATOM   1470  CH2 TRP    96      51.841  52.673  37.260  1.00 28.76           C
ATOM   1471  HH2 TRP    96      52.642  52.909  36.559  1.00 20.00           H
ATOM   1472  HN  TRP    96      45.051  51.570  40.156  1.00 20.00           H
ATOM   1473  N   LEU    97      46.180  54.418  39.273  1.00 26.24           N
ATOM   1474  CA  LEU    97      46.281  55.734  38.640  1.00 29.98           C
ATOM   1475  C   LEU    97      45.633  56.826  39.485  1.00 33.13           C
ATOM   1476  O   LEU    97      45.797  58.013  39.199  1.00 34.08           O
ATOM   1477  HA  LEU    97      47.341  55.977  38.557  1.00 20.00           H
ATOM   1478  CB  LEU    97      45.590  55.732  37.290  1.00 29.36           C
ATOM   1479 1HB  LEU    97      44.567  55.382  37.428  1.00 20.00           H
ATOM   1480 2HB  LEU    97      45.529  56.761  36.934  1.00 20.00           H
ATOM   1481  CG  LEU    97      46.209  54.902  36.179  1.00 28.87           C
ATOM   1482  HG  LEU    97      46.253  53.865  36.512  1.00 20.00           H
ATOM   1483  CD1 LEU    97      45.305  54.976  34.965  1.00 32.18           C
ATOM   1484 1HD1 LEU    97      44.380  54.436  35.167  1.00 20.00           H
ATOM   1485 2HD1 LEU    97      45.076  56.019  34.746  1.00 20.00           H
ATOM   1486 3HD1 LEU    97      45.809  54.528  34.109  1.00 20.00           H
ATOM   1487  CD2 LEU    97      47.644  55.362  35.853  1.00 31.33           C
ATOM   1488 1HD2 LEU    97      47.649  56.437  35.673  1.00 20.00           H
ATOM   1489 2HD2 LEU    97      48.299  55.132  36.693  1.00 20.00           H
ATOM   1490 3HD2 LEU    97      47.999  54.843  34.963  1.00 20.00           H
ATOM   1491  HN  LEU    97      45.514  53.817  38.832  1.00 20.00           H
ATOM   1492  N   GLY    98      44.878  56.415  40.498  1.00 26.84           N
ATOM   1493  CA  GLY    98      44.224  57.349  41.398  1.00 28.61           C
ATOM   1494  C   GLY    98      42.705  57.420  41.263  1.00 27.84           C
ATOM   1495  O   GLY    98      42.064  58.192  41.971  1.00 30.74           O
ATOM   1496 1HA  GLY    98      44.450  57.084  42.431  1.00 20.00           H
ATOM   1497 2HA  GLY    98      44.616  58.353  41.234  1.00 20.00           H
ATOM   1498  HN  GLY    98      44.706  55.454  40.713  1.00 20.00           H
ATOM   1499  N   GLY    99      42.124  56.612  40.379  1.00 27.52           N
ATOM   1500  CA  GLY    99      40.675  56.573  40.229  1.00 26.54           C
ATOM   1501  C   GLY    99      39.979  56.157  41.514  1.00 25.44           C
ATOM   1502  O   GLY    99      40.425  55.240  42.198  1.00 27.53           O
ATOM   1503 1HA  GLY    99      40.311  57.555  39.927  1.00 20.00           H
ATOM   1504 2HA  GLY    99      40.407  55.876  39.435  1.00 20.00           H
ATOM   1505  HN  GLY    99      42.625  55.994  39.773  1.00 20.00           H
ATOM   1506  N   GLU   100      38.880  56.829  41.843  1.00 26.95           N
ATOM   1507  CA  GLU   100      38.082  56.471  43.008  1.00 30.77           C
ATOM   1508  C   GLU   100      36.731  55.927  42.582  1.00 25.88           C
ATOM   1509  O   GLU   100      36.181  56.357  41.595  1.00 28.74           O
ATOM   1510  HA  GLU   100      38.648  55.692  43.518  1.00 20.00           H
ATOM   1511  CB  GLU   100      37.903  57.683  43.917  1.00 40.08           C
ATOM   1512 1HB  GLU   100      37.465  58.505  43.351  1.00 20.00           H
ATOM   1513 2HB  GLU   100      37.318  57.403  44.792  1.00 20.00           H
ATOM   1514  CG  GLU   100      39.255  58.187  44.448  1.00 42.62           C
ATOM   1515 1HG  GLU   100      39.819  57.354  44.867  1.00 20.00           H
ATOM   1516 2HG  GLU   100      39.846  58.590  43.625  1.00 20.00           H
ATOM   1517  CD  GLU   100      39.137  59.265  45.519  1.00 49.36           C
ATOM   1518  OE1 GLU   100      40.150  59.499  46.216  1.00 60.17           O
ATOM   1519  OE2 GLU   100      38.057  59.886  45.642  1.00 50.93           O
ATOM   1520  HN  GLU   100      38.528  57.611  41.329  1.00 20.00           H
ATOM   1521  N   GLY   101      36.231  54.961  43.337  1.00 25.62           N
ATOM   1522  CA  GLY   101      34.938  54.347  43.071  1.00 24.75           C
ATOM   1523  C   GLY   101      34.994  52.850  43.313  1.00 28.81           C
ATOM   1524  O   GLY   101      36.063  52.302  43.645  1.00 32.90           O
ATOM   1525 1HA  GLY   101      34.179  54.797  43.711  1.00 20.00           H
ATOM   1526 2HA  GLY   101      34.643  54.544  42.040  1.00 20.00           H
ATOM   1527  HN  GLY   101      36.694  54.582  44.138  1.00 20.00           H
ATOM   1528  N   LYS   102      33.839  52.198  43.182  1.00 25.96           N
ATOM   1529  CA  LYS   102      33.723  50.751  43.283  1.00 22.78           C
ATOM   1530  C   LYS   102      34.027  50.142  41.901  1.00 22.85           C
ATOM   1531  O   LYS   102      33.556  50.639  40.878  1.00 23.58           O
ATOM   1532  HA  LYS   102      34.478  50.412  43.992  1.00 20.00           H
ATOM   1533  CB  LYS   102      32.286  50.366  43.665  1.00 25.22           C
ATOM   1534 1HB  LYS   102      31.593  50.738  42.911  1.00 20.00           H
ATOM   1535 2HB  LYS   102      32.188  49.281  43.679  1.00 20.00           H
ATOM   1536  CG  LYS   102      31.785  50.877  45.022  1.00 39.88           C
ATOM   1537 1HG  LYS   102      32.385  50.443  45.822  1.00 20.00           H
ATOM   1538 2HG  LYS   102      31.914  51.958  45.078  1.00 20.00           H
ATOM   1539  CD  LYS   102      30.309  50.507  45.201  1.00 33.30           C
ATOM   1540 1HD  LYS   102      29.686  51.194  44.628  1.00 20.00           H
ATOM   1541 2HD  LYS   102      30.130  49.508  44.803  1.00 20.00           H
ATOM   1542  CE  LYS   102      29.831  50.533  46.662  1.00 46.71           C
ATOM   1543 1HE  LYS   102      30.505  49.941  47.282  1.00 20.00           H
ATOM   1544 2HE  LYS   102      29.862  51.554  47.043  1.00 20.00           H
ATOM   1545  NZ  LYS   102      28.408  49.988  46.810  1.00 43.75           N
ATOM   1546 1HZ  LYS   102      28.132  50.024  47.785  1.00 20.00           H
ATOM   1547 2HZ  LYS   102      27.771  50.552  46.258  1.00 20.00           H
ATOM   1548 3HZ  LYS   102      28.378  49.028  46.485  1.00 20.00           H
ATOM   1549  HN  LYS   102      32.962  52.645  43.005  1.00 20.00           H
ATOM   1550  N   GLY   103      34.758  49.038  41.878  1.00 18.80           N
ATOM   1551  CA  GLY   103      35.138  48.413  40.629  1.00 20.92           C
ATOM   1552  C   GLY   103      33.994  47.560  40.122  1.00 20.41           C
ATOM   1553  O   GLY   103      33.378  46.820  40.907  1.00 21.46           O
ATOM   1554 1HA  GLY   103      35.395  49.180  39.898  1.00 20.00           H
ATOM   1555 2HA  GLY   103      36.030  47.805  40.779  1.00 20.00           H
ATOM   1556  HN  GLY   103      35.090  48.571  42.697  1.00 20.00           H
ATOM   1557  N   ARG   104      33.716  47.667  38.821  1.00 18.94           N
ATOM   1558  CA  ARG   104      32.762  46.792  38.158  1.00 22.03           C
ATOM   1559  C   ARG   104      33.219  46.413  36.735  1.00 22.54           C
ATOM   1560  O   ARG   104      33.487  47.274  35.902  1.00 18.97           O
ATOM   1561  HA  ARG   104      32.712  45.905  38.789  1.00 20.00           H
ATOM   1562  CB  ARG   104      31.389  47.475  38.047  1.00 17.97           C
ATOM   1563 1HB  ARG   104      31.487  48.408  37.491  1.00 20.00           H
ATOM   1564 2HB  ARG   104      30.707  46.839  37.484  1.00 20.00           H
ATOM   1565  CG  ARG   104      30.714  47.805  39.357  1.00 23.38           C
ATOM   1566 1HG  ARG   104      31.401  48.362  39.994  1.00 20.00           H
ATOM   1567 2HG  ARG   104      29.854  48.450  39.175  1.00 20.00           H
ATOM   1568  CD  ARG   104      30.267  46.537  40.065  1.00 23.54           C
ATOM   1569 1HD  ARG   104      29.756  45.880  39.362  1.00 20.00           H
ATOM   1570 2HD  ARG   104      31.135  45.993  40.437  1.00 20.00           H
ATOM   1571  NE  ARG   104      29.369  46.797  41.190  1.00 26.88           N
ATOM   1572  HE  ARG   104      28.388  46.849  41.004  1.00 20.00           H
ATOM   1573  CZ  ARG   104      29.755  46.972  42.452  1.00 28.03           C
ATOM   1574  NH1 ARG   104      31.054  46.938  42.809  1.00 24.39           N
ATOM   1575 1HH1 ARG   104      31.759  46.778  42.118  1.00 20.00           H
ATOM   1576 2HH1 ARG   104      31.314  47.073  43.765  1.00 20.00           H
ATOM   1577  NH2 ARG   104      28.836  47.178  43.385  1.00 25.22           N
ATOM   1578 1HH2 ARG   104      29.111  47.311  44.337  1.00 20.00           H
ATOM   1579 2HH2 ARG   104      27.868  47.201  43.137  1.00 20.00           H
ATOM   1580  HN  ARG   104      34.133  48.343  38.214  1.00 20.00           H
ATOM   1581  N   ALA   105      33.258  45.120  36.450  1.00 19.21           N
ATOM   1582  CA  ALA   105      33.460  44.654  35.093  1.00 19.82           C
ATOM   1583  C   ALA   105      32.261  45.064  34.244  1.00 22.10           C
ATOM   1584  O   ALA   105      31.106  44.955  34.694  1.00 22.41           O
ATOM   1585  HA  ALA   105      34.356  45.140  34.705  1.00 20.00           H
ATOM   1586  CB  ALA   105      33.597  43.179  35.076  1.00 19.18           C
ATOM   1587 1HB  ALA   105      34.435  42.885  35.708  1.00 20.00           H
ATOM   1588 2HB  ALA   105      32.681  42.725  35.453  1.00 20.00           H
ATOM   1589 3HB  ALA   105      33.776  42.843  34.055  1.00 20.00           H
ATOM   1590  HN  ALA   105      33.154  44.394  37.130  1.00 20.00           H
ATOM   1591  N   LEU   106      32.535  45.523  33.023  1.00 18.62           N
ATOM   1592  CA  LEU   106      31.467  45.988  32.106  1.00 21.71           C
ATOM   1593  C   LEU   106      31.321  45.089  30.883  1.00 20.87           C
ATOM   1594  O   LEU   106      30.268  45.051  30.218  1.00 20.22           O
ATOM   1595  HA  LEU   106      30.525  45.942  32.652  1.00 20.00           H
ATOM   1596  CB  LEU   106      31.749  47.408  31.641  1.00 19.69           C
ATOM   1597 1HB  LEU   106      32.577  47.380  30.933  1.00 20.00           H
ATOM   1598 2HB  LEU   106      30.877  47.771  31.097  1.00 20.00           H
ATOM   1599  CG  LEU   106      32.082  48.374  32.784  1.00 21.21           C
ATOM   1600  HG  LEU   106      32.885  47.937  33.377  1.00 20.00           H
ATOM   1601  CD1 LEU   106      32.591  49.695  32.209  1.00 30.54           C
ATOM   1602 1HD1 LEU   106      33.459  49.506  31.577  1.00 20.00           H
ATOM   1603 2HD1 LEU   106      31.804  50.160  31.615  1.00 20.00           H
ATOM   1604 3HD1 LEU   106      32.873  50.362  33.024  1.00 20.00           H
ATOM   1605  CD2 LEU   106      30.874  48.594  33.666  1.00 24.75           C
ATOM   1606 1HD2 LEU   106      30.014  48.850  33.047  1.00 20.00           H
ATOM   1607 2HD2 LEU   106      30.661  47.683  34.225  1.00 20.00           H
ATOM   1608 3HD2 LEU   106      31.076  49.408  34.362  1.00 20.00           H
ATOM   1609  HN  LEU   106      33.458  45.587  32.644  1.00 20.00           H
ATOM   1610  N   GLY   107      32.367  44.364  30.571  1.00 18.58           N
ATOM   1611  CA  GLY   107      32.277  43.439  29.474  1.00 23.16           C
ATOM   1612  C   GLY   107      33.595  43.075  28.852  1.00 20.05           C
ATOM   1613  O   GLY   107      34.688  43.412  29.354  1.00 21.90           O
ATOM   1614 1HA  GLY   107      31.802  42.518  29.809  1.00 20.00           H
ATOM   1615 2HA  GLY   107      31.644  43.858  28.691  1.00 20.00           H
ATOM   1616  HN  GLY   107      33.243  44.410  31.052  1.00 20.00           H
ATOM   1617  N   VAL   108      33.482  42.351  27.752  1.00 17.89           N
ATOM   1618  CA  VAL   108      34.657  41.969  26.986  1.00 20.71           C
ATOM   1619  C   VAL   108      34.256  41.708  25.532  1.00 21.54           C
ATOM   1620  O   VAL   108      33.112  41.348  25.258  1.00 17.85           O
ATOM   1621  HA  VAL   108      35.353  42.808  27.011  1.00 20.00           H
ATOM   1622  CB  VAL   108      35.353  40.749  27.598  1.00 17.80           C
ATOM   1623  HB  VAL   108      35.541  40.964  28.650  1.00 20.00           H
ATOM   1624  CG1 VAL   108      34.491  39.499  27.542  1.00 18.43           C
ATOM   1625 1HG1 VAL   108      33.592  39.651  28.140  1.00 20.00           H
ATOM   1626 2HG1 VAL   108      34.211  39.297  26.508  1.00 20.00           H
ATOM   1627 3HG1 VAL   108      35.052  38.653  27.938  1.00 20.00           H
ATOM   1628  CG2 VAL   108      36.705  40.511  26.910  1.00 18.46           C
ATOM   1629 1HG2 VAL   108      36.538  40.149  25.896  1.00 20.00           H
ATOM   1630 2HG2 VAL   108      37.264  41.446  26.874  1.00 20.00           H
ATOM   1631 3HG2 VAL   108      37.273  39.769  27.471  1.00 20.00           H
ATOM   1632  HN  VAL   108      32.611  42.027  27.383  1.00 20.00           H
ATOM   1633  N   GLY   109      35.205  41.911  24.612  1.00 19.55           N
ATOM   1634  CA  GLY   109      35.040  41.518  23.230  1.00 23.79           C
ATOM   1635  C   GLY   109      35.446  40.058  23.179  1.00 22.49           C
ATOM   1636  O   GLY   109      35.144  39.289  24.085  1.00 33.48           O
ATOM   1637 1HA  GLY   109      34.006  41.676  22.924  1.00 20.00           H
ATOM   1638 2HA  GLY   109      35.661  42.148  22.592  1.00 20.00           H
ATOM   1639  HN  GLY   109      36.087  42.343  24.804  1.00 20.00           H
ATOM   1640  N   GLU   110      36.122  39.651  22.138  1.00 27.56           N
ATOM   1641  CA  GLU   110      36.339  38.243  21.935  1.00 25.57           C
ATOM   1642  C   GLU   110      37.286  37.664  23.006  1.00 25.69           C
ATOM   1643  O   GLU   110      38.335  38.232  23.293  1.00 26.47           O
ATOM   1644  HA  GLU   110      35.356  37.782  22.032  1.00 20.00           H
ATOM   1645  CB  GLU   110      36.938  38.026  20.570  1.00 26.24           C
ATOM   1646 1HB  GLU   110      36.382  38.601  19.829  1.00 20.00           H
ATOM   1647 2HB  GLU   110      38.001  38.267  20.593  1.00 20.00           H
ATOM   1648  CG  GLU   110      36.868  36.596  20.108  1.00 30.14           C
ATOM   1649 1HG  GLU   110      37.643  36.012  20.605  1.00 20.00           H
ATOM   1650 2HG  GLU   110      35.909  36.164  20.395  1.00 20.00           H
ATOM   1651  CD  GLU   110      37.040  36.461  18.589  1.00 42.36           C
ATOM   1652  OE1 GLU   110      38.056  36.978  18.055  1.00 40.82           O
ATOM   1653  OE2 GLU   110      36.161  35.842  17.941  1.00 40.26           O
ATOM   1654  HN  GLU   110      36.512  40.264  21.450  1.00 20.00           H
ATOM   1655  N   VAL   111      36.888  36.532  23.562  1.00 17.40           N
ATOM   1656  CA  VAL   111      37.737  35.704  24.397  1.00 19.73           C
ATOM   1657  C   VAL   111      37.940  34.362  23.705  1.00 20.35           C
ATOM   1658  O   VAL   111      36.984  33.761  23.178  1.00 20.58           O
ATOM   1659  HA  VAL   111      38.700  36.207  24.488  1.00 20.00           H
ATOM   1660  CB  VAL   111      37.083  35.486  25.798  1.00 20.76           C
ATOM   1661  HB  VAL   111      36.143  34.955  25.650  1.00 20.00           H
ATOM   1662  CG1 VAL   111      37.958  34.639  26.675  1.00 17.91           C
ATOM   1663 1HG1 VAL   111      37.948  33.611  26.313  1.00 20.00           H
ATOM   1664 2HG1 VAL   111      38.978  35.024  26.650  1.00 20.00           H
ATOM   1665 3HG1 VAL   111      37.583  34.668  27.698  1.00 20.00           H
ATOM   1666  CG2 VAL   111      36.777  36.829  26.432  1.00 22.70           C
ATOM   1667 1HG2 VAL   111      37.605  37.514  26.250  1.00 20.00           H
ATOM   1668 2HG2 VAL   111      35.866  37.238  25.996  1.00 20.00           H
ATOM   1669 3HG2 VAL   111      36.641  36.701  27.506  1.00 20.00           H
ATOM   1670  HN  VAL   111      35.970  36.150  23.456  1.00 20.00           H
ATOM   1671  N   LYS   112      39.193  33.907  23.699  1.00 18.45           N
ATOM   1672  CA  LYS   112      39.576  32.615  23.165  1.00 21.66           C
ATOM   1673  C   LYS   112      40.410  31.840  24.172  1.00 23.08           C
ATOM   1674  O   LYS   112      41.428  32.332  24.641  1.00 21.35           O
ATOM   1675  HA  LYS   112      38.661  32.051  22.987  1.00 20.00           H
ATOM   1676  CB  LYS   112      40.362  32.785  21.858  1.00 20.58           C
ATOM   1677 1HB  LYS   112      41.333  33.234  22.068  1.00 20.00           H
ATOM   1678 2HB  LYS   112      40.553  31.808  21.414  1.00 20.00           H
ATOM   1679  CG  LYS   112      39.609  33.664  20.839  1.00 30.24           C
ATOM   1680 1HG  LYS   112      38.573  33.335  20.765  1.00 20.00           H
ATOM   1681 2HG  LYS   112      39.591  34.697  21.187  1.00 20.00           H
ATOM   1682  CD  LYS   112      40.181  33.680  19.409  1.00 31.23           C
ATOM   1683 1HD  LYS   112      40.849  32.830  19.271  1.00 20.00           H
ATOM   1684 2HD  LYS   112      39.371  33.570  18.688  1.00 20.00           H
ATOM   1685  CE  LYS   112      40.950  34.974  19.101  1.00 47.84           C
ATOM   1686 1HE  LYS   112      41.837  35.036  19.731  1.00 20.00           H
ATOM   1687 2HE  LYS   112      41.294  34.963  18.067  1.00 20.00           H
ATOM   1688  NZ  LYS   112      40.219  36.299  19.281  1.00 46.97           N
ATOM   1689 1HZ  LYS   112      40.791  37.053  18.916  1.00 20.00           H
ATOM   1690 2HZ  LYS   112      39.338  36.270  18.780  1.00 20.00           H
ATOM   1691 3HZ  LYS   112      40.042  36.457  20.267  1.00 20.00           H
ATOM   1692  HN  LYS   112      39.974  34.416  24.061  1.00 20.00           H
ATOM   1693  N   PHE   113      39.953  30.638  24.503  1.00 20.61           N
ATOM   1694  CA  PHE   113      40.684  29.729  25.347  1.00 18.02           C
ATOM   1695  C   PHE   113      41.255  28.629  24.453  1.00 24.17           C
ATOM   1696  O   PHE   113      40.501  27.848  23.895  1.00 22.81           O
ATOM   1697  HA  PHE   113      41.482  30.300  25.822  1.00 20.00           H
ATOM   1698  CB  PHE   113      39.778  29.055  26.399  1.00 22.24           C
ATOM   1699 1HB  PHE   113      39.029  28.452  25.886  1.00 20.00           H
ATOM   1700 2HB  PHE   113      40.381  28.373  26.999  1.00 20.00           H
ATOM   1701  CG  PHE   113      39.063  29.991  27.333  1.00 20.38           C
ATOM   1702  CD1 PHE   113      39.716  31.031  27.960  1.00 21.95           C
ATOM   1703  HD1 PHE   113      40.774  31.208  27.765  1.00 20.00           H
ATOM   1704  CD2 PHE   113      37.719  29.800  27.608  1.00 22.76           C
ATOM   1705  HD2 PHE   113      37.193  28.984  27.113  1.00 20.00           H
ATOM   1706  CE1 PHE   113      39.034  31.862  28.844  1.00 20.60           C
ATOM   1707  HE1 PHE   113      39.558  32.683  29.334  1.00 20.00           H
ATOM   1708  CE2 PHE   113      37.035  30.638  28.491  1.00 23.11           C
ATOM   1709  HE2 PHE   113      35.975  30.479  28.687  1.00 20.00           H
ATOM   1710  CZ  PHE   113      37.699  31.662  29.111  1.00 21.14           C
ATOM   1711  HZ  PHE   113      37.179  32.317  29.811  1.00 20.00           H
ATOM   1712  HN  PHE   113      39.075  30.270  24.197  1.00 20.00           H
ATOM   1713  N   THR   114      42.577  28.538  24.321  1.00 21.61           N
ATOM   1714  CA  THR   114      43.170  27.538  23.424  1.00 21.74           C
ATOM   1715  C   THR   114      44.010  26.473  24.145  1.00 29.41           C
ATOM   1716  O   THR   114      44.386  25.485  23.530  1.00 22.89           O
ATOM   1717  HA  THR   114      42.363  26.990  22.939  1.00 20.00           H
ATOM   1718  CB  THR   114      44.011  28.215  22.332  1.00 29.18           C
ATOM   1719  HB  THR   114      44.402  27.479  21.630  1.00 20.00           H
ATOM   1720  OG1 THR   114      45.046  29.001  22.931  1.00 29.32           O
ATOM   1721  HG1 THR   114      44.664  29.853  23.291  1.00 20.00           H
ATOM   1722  CG2 THR   114      43.135  29.112  21.484  1.00 28.65           C
ATOM   1723 1HG2 THR   114      42.750  29.928  22.096  1.00 20.00           H
ATOM   1724 2HG2 THR   114      42.302  28.534  21.084  1.00 20.00           H
ATOM   1725 3HG2 THR   114      43.722  29.521  20.661  1.00 20.00           H
ATOM   1726  HN  THR   114      43.229  29.122  24.805  1.00 20.00           H
ATOM   1727  N   GLY   115      44.291  26.663  25.441  1.00 17.85           N
ATOM   1728  CA  GLY   115      44.993  25.662  26.232  1.00 20.20           C
ATOM   1729  C   GLY   115      44.510  25.723  27.658  1.00 24.78           C
ATOM   1730  O   GLY   115      43.732  26.606  27.985  1.00 22.01           O
ATOM   1731 1HA  GLY   115      44.818  24.672  25.811  1.00 20.00           H
ATOM   1732 2HA  GLY   115      46.067  25.843  26.184  1.00 20.00           H
ATOM   1733  HN  GLY   115      44.046  27.488  25.951  1.00 20.00           H
ATOM   1734  N   GLN   116      44.955  24.804  28.500  1.00 24.62           N
ATOM   1735  CA  GLN   116      44.428  24.720  29.850  1.00 24.09           C
ATOM   1736  C   GLN   116      45.506  24.865  30.919  1.00 22.20           C
ATOM   1737  O   GLN   116      46.681  24.716  30.652  1.00 19.05           O
ATOM   1738  HA  GLN   116      43.731  25.554  29.941  1.00 20.00           H
ATOM   1739  CB  GLN   116      43.670  23.409  30.024  1.00 27.85           C
ATOM   1740 1HB  GLN   116      43.156  23.407  30.985  1.00 20.00           H
ATOM   1741 2HB  GLN   116      42.905  23.323  29.253  1.00 20.00           H
ATOM   1742  CG  GLN   116      44.505  22.178  29.963  1.00 34.15           C
ATOM   1743 1HG  GLN   116      45.216  22.257  29.140  1.00 20.00           H
ATOM   1744 2HG  GLN   116      45.087  22.084  30.880  1.00 20.00           H
ATOM   1745  CD  GLN   116      43.666  20.915  29.775  1.00 38.33           C
ATOM   1746  OE1 GLN   116      42.438  20.930  29.903  1.00 39.00           O
ATOM   1747  NE2 GLN   116      44.336  19.812  29.485  1.00 42.18           N
ATOM   1748 1HE2 GLN   116      45.332  19.840  29.401  1.00 20.00           H
ATOM   1749 2HE2 GLN   116      43.846  18.951  29.349  1.00 20.00           H
ATOM   1750  HN  GLN   116      45.658  24.131  28.272  1.00 20.00           H
ATOM   1751  N   VAL   117      45.066  25.195  32.115  1.00 17.73           N
ATOM   1752  CA  VAL   117      45.879  25.155  33.327  1.00 16.85           C
ATOM   1753  C   VAL   117      45.561  23.932  34.166  1.00 19.89           C
ATOM   1754  O   VAL   117      44.476  23.836  34.783  1.00 17.71           O
ATOM   1755  HA  VAL   117      46.923  25.087  33.021  1.00 20.00           H
ATOM   1756  CB  VAL   117      45.600  26.379  34.176  1.00 16.34           C
ATOM   1757  HB  VAL   117      44.568  26.319  34.522  1.00 20.00           H
ATOM   1758  CG1 VAL   117      46.508  26.420  35.416  1.00 20.82           C
ATOM   1759 1HG1 VAL   117      46.275  25.576  36.065  1.00 20.00           H
ATOM   1760 2HG1 VAL   117      47.551  26.362  35.105  1.00 20.00           H
ATOM   1761 3HG1 VAL   117      46.342  27.352  35.957  1.00 20.00           H
ATOM   1762  CG2 VAL   117      45.767  27.623  33.360  1.00 16.74           C
ATOM   1763 1HG2 VAL   117      46.755  27.626  32.900  1.00 20.00           H
ATOM   1764 2HG2 VAL   117      45.004  27.653  32.582  1.00 20.00           H
ATOM   1765 3HG2 VAL   117      45.663  28.497  34.004  1.00 20.00           H
ATOM   1766  HN  VAL   117      44.134  25.504  32.302  1.00 20.00           H
ATOM   1767  N   LEU   118      46.518  23.015  34.228  1.00 17.87           N
ATOM   1768  CA  LEU   118      46.420  21.836  35.073  1.00 15.36           C
ATOM   1769  C   LEU   118      47.132  22.050  36.403  1.00 18.47           C
ATOM   1770  O   LEU   118      47.994  22.943  36.530  1.00 18.09           O
ATOM   1771  HA  LEU   118      45.364  21.675  35.287  1.00 20.00           H
ATOM   1772  CB  LEU   118      47.013  20.621  34.360  1.00 19.72           C
ATOM   1773 1HB  LEU   118      48.070  20.814  34.174  1.00 20.00           H
ATOM   1774 2HB  LEU   118      46.958  19.767  35.034  1.00 20.00           H
ATOM   1775  CG  LEU   118      46.372  20.206  33.026  1.00 26.74           C
ATOM   1776  HG  LEU   118      46.482  21.032  32.323  1.00 20.00           H
ATOM   1777  CD1 LEU   118      47.099  19.012  32.445  1.00 37.08           C
ATOM   1778 1HD1 LEU   118      48.157  19.249  32.336  1.00 20.00           H
ATOM   1779 2HD1 LEU   118      46.985  18.158  33.112  1.00 20.00           H
ATOM   1780 3HD1 LEU   118      46.678  18.771  31.469  1.00 20.00           H
ATOM   1781  CD2 LEU   118      44.878  19.917  33.188  1.00 28.43           C
ATOM   1782 1HD2 LEU   118      44.724  19.275  34.055  1.00 20.00           H
ATOM   1783 2HD2 LEU   118      44.340  20.855  33.330  1.00 20.00           H
ATOM   1784 3HD2 LEU   118      44.506  19.417  32.294  1.00 20.00           H
ATOM   1785  HN  LEU   118      47.370  23.060  33.707  1.00 20.00           H
ATOM   1786  N   PRO   119      46.780  21.236  37.400  1.00 15.90           N
ATOM   1787  CA  PRO   119      47.336  21.467  38.735  1.00 18.27           C
ATOM   1788  C   PRO   119      48.844  21.215  38.796  1.00 19.69           C
ATOM   1789  O   PRO   119      49.467  21.608  39.757  1.00 19.17           O
ATOM   1790  HA  PRO   119      47.214  22.513  39.018  1.00 20.00           H
ATOM   1791  CB  PRO   119      46.580  20.479  39.630  1.00 23.10           C
ATOM   1792 1HB  PRO   119      47.263  19.869  40.220  1.00 20.00           H
ATOM   1793 2HB  PRO   119      45.926  20.995  40.334  1.00 20.00           H
ATOM   1794  CG  PRO   119      45.767  19.607  38.706  1.00 23.40           C
ATOM   1795 1HG  PRO   119      46.249  18.643  38.549  1.00 20.00           H
ATOM   1796 2HG  PRO   119      44.780  19.406  39.121  1.00 20.00           H
ATOM   1797  CD  PRO   119      45.629  20.308  37.418  1.00 23.62           C
ATOM   1798 1HD  PRO   119      45.660  19.614  36.578  1.00 20.00           H
ATOM   1799 2HD  PRO   119      44.683  20.847  37.353  1.00 20.00           H
ATOM   1800  N   THR   120      49.388  20.573  37.773  1.00 21.43           N
ATOM   1801  CA  THR   120      50.828  20.335  37.705  1.00 20.26           C
ATOM   1802  C   THR   120      51.619  21.554  37.218  1.00 23.55           C
ATOM   1803  O   THR   120      52.839  21.576  37.308  1.00 20.83           O
ATOM   1804  HA  THR   120      51.191  20.131  38.712  1.00 20.00           H
ATOM   1805  CB  THR   120      51.117  19.138  36.793  1.00 22.04           C
ATOM   1806  HB  THR   120      52.182  19.067  36.571  1.00 20.00           H
ATOM   1807  OG1 THR   120      50.313  19.235  35.617  1.00 20.70           O
ATOM   1808  HG1 THR   120      50.354  18.378  35.103  1.00 20.00           H
ATOM   1809  CG2 THR   120      50.809  17.822  37.528  1.00 28.06           C
ATOM   1810 1HG2 THR   120      49.788  17.849  37.908  1.00 20.00           H
ATOM   1811 2HG2 THR   120      51.503  17.700  38.360  1.00 20.00           H
ATOM   1812 3HG2 THR   120      50.918  16.986  36.837  1.00 20.00           H
ATOM   1813  HN  THR   120      48.869  20.216  36.997  1.00 20.00           H
ATOM   1814  N   ALA   121      50.929  22.555  36.685  1.00 17.74           N
ATOM   1815  CA  ALA   121      51.564  23.796  36.266  1.00 18.82           C
ATOM   1816  C   ALA   121      52.236  24.502  37.447  1.00 16.49           C
ATOM   1817  O   ALA   121      51.897  24.249  38.611  1.00 16.76           O
ATOM   1818  HA  ALA   121      52.336  23.545  35.538  1.00 20.00           H
ATOM   1819  CB  ALA   121      50.541  24.718  35.618  1.00 19.08           C
ATOM   1820 1HB  ALA   121      50.097  24.220  34.757  1.00 20.00           H
ATOM   1821 2HB  ALA   121      49.761  24.960  36.340  1.00 20.00           H
ATOM   1822 3HB  ALA   121      51.033  25.635  35.293  1.00 20.00           H
ATOM   1823  HN  ALA   121      49.941  22.535  36.533  1.00 20.00           H
ATOM   1824  N   LYS   122      53.179  25.392  37.135  1.00 20.12           N
ATOM   1825  CA  LYS   122      53.882  26.167  38.159  1.00 20.38           C
ATOM   1826  C   LYS   122      53.203  27.507  38.415  1.00 14.04           C
ATOM   1827  O   LYS   122      52.938  27.865  39.567  1.00 14.68           O
ATOM   1828  HA  LYS   122      53.839  25.598  39.087  1.00 20.00           H
ATOM   1829  CB  LYS   122      55.362  26.416  37.794  1.00 16.93           C
ATOM   1830 1HB  LYS   122      55.421  27.070  36.924  1.00 20.00           H
ATOM   1831 2HB  LYS   122      55.861  26.932  38.614  1.00 20.00           H
ATOM   1832  CG  LYS   122      56.115  25.167  37.496  1.00 17.34           C
ATOM   1833 1HG  LYS   122      55.887  24.413  38.249  1.00 20.00           H
ATOM   1834 2HG  LYS   122      55.795  24.766  36.535  1.00 20.00           H
ATOM   1835  CD  LYS   122      57.643  25.415  37.465  1.00 18.03           C
ATOM   1836 1HD  LYS   122      57.872  26.205  36.750  1.00 20.00           H
ATOM   1837 2HD  LYS   122      57.979  25.763  38.442  1.00 20.00           H
ATOM   1838  CE  LYS   122      58.378  24.145  37.087  1.00 20.79           C
ATOM   1839 1HE  LYS   122      58.158  23.361  37.811  1.00 20.00           H
ATOM   1840 2HE  LYS   122      58.029  23.791  36.117  1.00 20.00           H
ATOM   1841  NZ  LYS   122      59.845  24.412  37.043  1.00 20.25           N
ATOM   1842 1HZ  LYS   122      60.330  23.583  36.719  1.00 20.00           H
ATOM   1843 2HZ  LYS   122      60.030  25.182  36.409  1.00 20.00           H
ATOM   1844 3HZ  LYS   122      60.173  24.654  37.972  1.00 20.00           H
ATOM   1845  HN  LYS   122      53.471  25.593  36.200  1.00 20.00           H
ATOM   1846  N   LYS   123      52.924  28.213  37.342  1.00 16.81           N
ATOM   1847  CA  LYS   123      52.563  29.604  37.427  1.00 19.11           C
ATOM   1848  C   LYS   123      51.761  30.079  36.211  1.00 17.71           C
ATOM   1849  O   LYS   123      52.110  29.806  35.053  1.00 22.93           O
ATOM   1850  HA  LYS   123      51.919  29.722  38.298  1.00 20.00           H
ATOM   1851  CB  LYS   123      53.884  30.396  37.542  1.00 27.51           C
ATOM   1852 1HB  LYS   123      54.397  30.123  38.464  1.00 20.00           H
ATOM   1853 2HB  LYS   123      54.546  30.129  36.718  1.00 20.00           H
ATOM   1854  CG  LYS   123      53.771  31.900  37.537  1.00 31.91           C
ATOM   1855 1HG  LYS   123      53.174  32.221  36.684  1.00 20.00           H
ATOM   1856 2HG  LYS   123      53.249  32.232  38.434  1.00 20.00           H
ATOM   1857  CD  LYS   123      55.155  32.558  37.473  1.00 34.21           C
ATOM   1858 1HD  LYS   123      55.716  32.153  36.631  1.00 20.00           H
ATOM   1859 2HD  LYS   123      55.045  33.628  37.297  1.00 20.00           H
ATOM   1860  CE  LYS   123      55.935  32.332  38.760  1.00 27.66           C
ATOM   1861 1HE  LYS   123      55.258  32.367  39.613  1.00 20.00           H
ATOM   1862 2HE  LYS   123      56.385  31.339  38.750  1.00 20.00           H
ATOM   1863  NZ  LYS   123      57.029  33.369  38.953  1.00 29.95           N
ATOM   1864 1HZ  LYS   123      57.540  33.167  39.805  1.00 20.00           H
ATOM   1865 2HZ  LYS   123      57.664  33.341  38.163  1.00 20.00           H
ATOM   1866 3HZ  LYS   123      56.613  34.292  39.019  1.00 20.00           H
ATOM   1867  HN  LYS   123      52.941  27.847  36.412  1.00 20.00           H
ATOM   1868  N   VAL   124      50.685  30.799  36.489  1.00 14.96           N
ATOM   1869  CA  VAL   124      49.945  31.495  35.487  1.00 16.71           C
ATOM   1870  C   VAL   124      50.369  32.952  35.495  1.00 18.33           C
ATOM   1871  O   VAL   124      50.503  33.560  36.548  1.00 19.10           O
ATOM   1872  HA  VAL   124      50.202  31.055  34.523  1.00 20.00           H
ATOM   1873  CB  VAL   124      48.421  31.345  35.748  1.00 17.25           C
ATOM   1874  HB  VAL   124      48.242  31.537  36.806  1.00 20.00           H
ATOM   1875  CG1 VAL   124      47.652  32.358  34.952  1.00 16.99           C
ATOM   1876 1HG1 VAL   124      47.730  33.334  35.433  1.00 20.00           H
ATOM   1877 2HG1 VAL   124      48.063  32.416  33.944  1.00 20.00           H
ATOM   1878 3HG1 VAL   124      46.605  32.061  34.901  1.00 20.00           H
ATOM   1879  CG2 VAL   124      48.010  29.939  35.410  1.00 17.34           C
ATOM   1880 1HG2 VAL   124      48.328  29.702  34.395  1.00 20.00           H
ATOM   1881 2HG2 VAL   124      48.478  29.246  36.108  1.00 20.00           H
ATOM   1882 3HG2 VAL   124      46.926  29.851  35.482  1.00 20.00           H
ATOM   1883  HN  VAL   124      50.310  30.912  37.409  1.00 20.00           H
ATOM   1884  N   THR   125      50.539  33.507  34.309  1.00 15.42           N
ATOM   1885  CA  THR   125      50.870  34.911  34.121  1.00 16.43           C
ATOM   1886  C   THR   125      49.802  35.647  33.355  1.00 18.78           C
ATOM   1887  O   THR   125      49.342  35.178  32.327  1.00 20.41           O
ATOM   1888  HA  THR   125      50.925  35.386  35.101  1.00 20.00           H
ATOM   1889  CB  THR   125      52.200  35.049  33.343  1.00 22.65           C
ATOM   1890  HB  THR   125      52.151  34.520  32.391  1.00 20.00           H
ATOM   1891  OG1 THR   125      53.263  34.597  34.188  1.00 21.79           O
ATOM   1892  HG1 THR   125      53.686  35.376  34.652  1.00 20.00           H
ATOM   1893  CG2 THR   125      52.458  36.494  32.933  1.00 22.85           C
ATOM   1894 1HG2 THR   125      52.321  37.147  33.795  1.00 20.00           H
ATOM   1895 2HG2 THR   125      51.759  36.779  32.147  1.00 20.00           H
ATOM   1896 3HG2 THR   125      53.479  36.591  32.564  1.00 20.00           H
ATOM   1897  HN  THR   125      50.456  33.014  33.443  1.00 20.00           H
ATOM   1898  N   TYR   126      49.417  36.812  33.865  1.00 18.50           N
ATOM   1899  CA  TYR   126      48.453  37.650  33.195  1.00 15.51           C
ATOM   1900  C   TYR   126      49.143  38.869  32.645  1.00 18.64           C
ATOM   1901  O   TYR   126      49.892  39.523  33.384  1.00 20.16           O
ATOM   1902  HA  TYR   126      48.016  37.074  32.379  1.00 20.00           H
ATOM   1903  CB  TYR   126      47.375  38.124  34.169  1.00 17.06           C
ATOM   1904 1HB  TYR   126      47.811  38.857  34.849  1.00 20.00           H
ATOM   1905 2HB  TYR   126      46.592  38.636  33.608  1.00 20.00           H
ATOM   1906  CG  TYR   126      46.732  37.035  34.995  1.00 12.98           C
ATOM   1907  CD1 TYR   126      45.786  36.186  34.437  1.00 14.25           C
ATOM   1908  HD1 TYR   126      45.502  36.300  33.391  1.00 20.00           H
ATOM   1909  CD2 TYR   126      47.080  36.849  36.327  1.00 14.62           C
ATOM   1910  HD2 TYR   126      47.835  37.499  36.771  1.00 20.00           H
ATOM   1911  CE1 TYR   126      45.198  35.203  35.177  1.00 13.60           C
ATOM   1912  HE1 TYR   126      44.476  34.522  34.726  1.00 20.00           H
ATOM   1913  CE2 TYR   126      46.471  35.877  37.092  1.00 16.71           C
ATOM   1914  HE2 TYR   126      46.742  35.755  38.141  1.00 20.00           H
ATOM   1915  CZ  TYR   126      45.512  35.061  36.507  1.00 15.47           C
ATOM   1916  OH  TYR   126      44.880  34.084  37.250  1.00 17.43           O
ATOM   1917  HH  TYR   126      44.946  34.300  38.224  1.00 20.00           H
ATOM   1918  HN  TYR   126      49.758  37.185  34.728  1.00 20.00           H
ATOM   1919  N   ARG   127      48.894  39.183  31.376  1.00 15.88           N
ATOM   1920  CA  ARG   127      49.354  40.450  30.797  1.00 19.85           C
ATOM   1921  C   ARG   127      48.213  41.288  30.276  1.00 21.33           C
ATOM   1922  O   ARG   127      47.372  40.816  29.503  1.00 21.17           O
ATOM   1923  HA  ARG   127      49.856  40.965  31.616  1.00 20.00           H
ATOM   1924  CB  ARG   127      50.375  40.240  29.648  1.00 20.83           C
ATOM   1925 1HB  ARG   127      49.872  39.805  28.785  1.00 20.00           H
ATOM   1926 2HB  ARG   127      50.775  41.204  29.332  1.00 20.00           H
ATOM   1927  CG  ARG   127      51.551  39.350  29.981  1.00 22.93           C
ATOM   1928 1HG  ARG   127      52.132  39.796  30.788  1.00 20.00           H
ATOM   1929 2HG  ARG   127      51.192  38.387  30.342  1.00 20.00           H
ATOM   1930  CD  ARG   127      52.464  39.139  28.722  1.00 26.90           C
ATOM   1931 1HD  ARG   127      51.876  38.732  27.900  1.00 20.00           H
ATOM   1932 2HD  ARG   127      52.861  40.097  28.386  1.00 20.00           H
ATOM   1933  NE  ARG   127      53.561  38.240  29.023  1.00 41.27           N
ATOM   1934  HE  ARG   127      53.750  38.036  29.984  1.00 20.00           H
ATOM   1935  CZ  ARG   127      54.340  37.663  28.109  1.00 49.32           C
ATOM   1936  NH1 ARG   127      54.144  37.891  26.814  1.00 41.18           N
ATOM   1937 1HH1 ARG   127      53.407  38.500  26.519  1.00 20.00           H
ATOM   1938 2HH1 ARG   127      54.733  37.454  26.134  1.00 20.00           H
ATOM   1939  NH2 ARG   127      55.321  36.854  28.498  1.00 50.63           N
ATOM   1940 1HH2 ARG   127      55.909  36.418  27.817  1.00 20.00           H
ATOM   1941 2HH2 ARG   127      55.471  36.682  29.472  1.00 20.00           H
ATOM   1942  HN  ARG   127      48.390  38.596  30.743  1.00 20.00           H
ATOM   1943  N   ILE   128      48.228  42.556  30.665  1.00 19.67           N
ATOM   1944  CA  ILE   128      47.204  43.496  30.281  1.00 21.51           C
ATOM   1945  C   ILE   128      47.817  44.645  29.516  1.00 22.29           C
ATOM   1946  O   ILE   128      48.758  45.274  30.006  1.00 20.37           O
ATOM   1947  HA  ILE   128      46.515  42.975  29.616  1.00 20.00           H
ATOM   1948  CB  ILE   128      46.509  44.105  31.528  1.00 20.98           C
ATOM   1949  HB  ILE   128      47.247  44.688  32.079  1.00 20.00           H
ATOM   1950  CG1 ILE   128      46.014  42.998  32.455  1.00 24.12           C
ATOM   1951 1HG1 ILE   128      46.861  42.411  32.811  1.00 20.00           H
ATOM   1952 2HG1 ILE   128      45.540  43.439  33.332  1.00 20.00           H
ATOM   1953  CG2 ILE   128      45.398  45.021  31.100  1.00 22.11           C
ATOM   1954 1HG2 ILE   128      45.821  45.933  30.678  1.00 20.00           H
ATOM   1955 2HG2 ILE   128      44.786  44.523  30.348  1.00 20.00           H
ATOM   1956 3HG2 ILE   128      44.781  45.272  31.963  1.00 20.00           H
ATOM   1957  CD1 ILE   128      45.026  42.055  31.811  1.00 26.96           C
ATOM   1958 1HD1 ILE   128      44.125  42.604  31.538  1.00 20.00           H
ATOM   1959 2HD1 ILE   128      45.471  41.619  30.917  1.00 20.00           H
ATOM   1960 3HD1 ILE   128      44.770  41.262  32.513  1.00 20.00           H
ATOM   1961  HN  ILE   128      48.938  42.955  31.245  1.00 20.00           H
ATOM   1962  N   HIE   129      47.258  44.924  28.336  1.00 20.00           N
ATOM   1963  CA  HIE   129      47.719  46.017  27.490  1.00 20.00           C
ATOM   1964  C   HIE   129      46.632  47.058  27.368  1.00 20.00           C
ATOM   1965  O   HIE   129      45.622  46.837  26.710  1.00 20.00           O
ATOM   1966  HA  HIE   129      48.579  46.460  27.992  1.00 20.00           H
ATOM   1967  CB  HIE   129      48.102  45.512  26.103  1.00 20.00           C
ATOM   1968 1HB  HIE   129      47.196  45.225  25.569  1.00 20.00           H
ATOM   1969 2HB  HIE   129      48.556  46.330  25.543  1.00 20.00           H
ATOM   1970  CG  HIE   129      49.042  44.355  26.116  1.00 20.00           C
ATOM   1971  ND1 HIE   129      50.413  44.513  26.054  1.00 20.00           N
ATOM   1972  CD2 HIE   129      48.822  43.024  26.191  1.00 20.00           C
ATOM   1973  HD2 HIE   129      47.856  42.522  26.250  1.00 20.00           H
ATOM   1974  CE1 HIE   129      50.993  43.326  26.093  1.00 20.00           C
ATOM   1975  HE1 HIE   129      52.066  43.136  26.068  1.00 20.00           H
ATOM   1976  NE2 HIE   129      50.052  42.405  26.168  1.00 20.00           N
ATOM   1977  HE2 HIE   129      50.202  41.417  26.203  1.00 20.00           H
ATOM   1978  HN  HIE   129      46.492  44.414  27.946  1.00 20.00           H
ATOM   1979  N   PHE   130      46.829  48.203  28.004  1.00 21.73           N
ATOM   1980  CA  PHE   130      45.803  49.238  27.974  1.00 23.61           C
ATOM   1981  C   PHE   130      45.696  49.986  26.656  1.00 30.19           C
ATOM   1982  O   PHE   130      46.698  50.298  26.035  1.00 26.40           O
ATOM   1983  HA  PHE   130      44.846  48.750  28.155  1.00 20.00           H
ATOM   1984  CB  PHE   130      46.025  50.193  29.122  1.00 23.60           C
ATOM   1985 1HB  PHE   130      47.072  50.495  29.133  1.00 20.00           H
ATOM   1986 2HB  PHE   130      45.436  51.094  28.951  1.00 20.00           H
ATOM   1987  CG  PHE   130      45.661  49.595  30.423  1.00 24.44           C
ATOM   1988  CD1 PHE   130      46.558  48.795  31.090  1.00 31.63           C
ATOM   1989  HD1 PHE   130      47.554  48.633  30.679  1.00 20.00           H
ATOM   1990  CD2 PHE   130      44.390  49.741  30.923  1.00 32.50           C
ATOM   1991  HD2 PHE   130      43.667  50.362  30.394  1.00 20.00           H
ATOM   1992  CE1 PHE   130      46.216  48.197  32.269  1.00 34.36           C
ATOM   1993  HE1 PHE   130      46.945  47.587  32.802  1.00 20.00           H
ATOM   1994  CE2 PHE   130      44.046  49.148  32.114  1.00 32.91           C
ATOM   1995  HE2 PHE   130      43.051  49.297  32.533  1.00 20.00           H
ATOM   1996  CZ  PHE   130      44.956  48.370  32.774  1.00 27.36           C
ATOM   1997  HZ  PHE   130      44.672  47.886  33.708  1.00 20.00           H
ATOM   1998  HN  PHE   130      47.657  48.420  28.522  1.00 20.00           H
ATOM   1999  N   LYS   131      44.463  50.268  26.239  1.00 26.30           N
ATOM   2000  CA  LYS   131      44.207  50.955  24.976  1.00 26.71           C
ATOM   2001  C   LYS   131      43.682  52.336  25.238  1.00 31.12           C
ATOM   2002  O   LYS   131      43.928  53.258  24.470  1.00 34.16           O
ATOM   2003  HA  LYS   131      45.160  51.048  24.455  1.00 20.00           H
ATOM   2004  CB  LYS   131      43.139  50.254  24.153  1.00 33.40           C
ATOM   2005 1HB  LYS   131      42.208  50.214  24.717  1.00 20.00           H
ATOM   2006 2HB  LYS   131      42.938  50.828  23.248  1.00 20.00           H
ATOM   2007  CG  LYS   131      43.429  48.863  23.716  1.00 35.51           C
ATOM   2008 1HG  LYS   131      44.415  48.822  23.252  1.00 20.00           H
ATOM   2009 2HG  LYS   131      43.457  48.204  24.584  1.00 20.00           H
ATOM   2010  CD  LYS   131      42.339  48.432  22.732  1.00 41.13           C
ATOM   2011 1HD  LYS   131      41.379  48.844  23.044  1.00 20.00           H
ATOM   2012 2HD  LYS   131      42.554  48.840  21.744  1.00 20.00           H
ATOM   2013  CE  LYS   131      42.271  46.935  22.675  1.00 41.38           C
ATOM   2014 1HE  LYS   131      43.275  46.524  22.568  1.00 20.00           H
ATOM   2015 2HE  LYS   131      41.865  46.548  23.610  1.00 20.00           H
ATOM   2016  NZ  LYS   131      41.451  46.393  21.578  1.00 40.39           N
ATOM   2017 1HZ  LYS   131      41.533  45.383  21.562  1.00 20.00           H
ATOM   2018 2HZ  LYS   131      40.481  46.651  21.722  1.00 20.00           H
ATOM   2019 3HZ  LYS   131      41.774  46.773  20.695  1.00 20.00           H
ATOM   2020  HN  LYS   131      43.634  50.036  26.748  1.00 20.00           H
ATOM   2021  N   ARG   132      42.888  52.462  26.292  1.00 31.92           N
ATOM   2022  CA  ARG   132      42.273  53.732  26.600  1.00 28.68           C
ATOM   2023  C   ARG   132      41.785  53.795  28.031  1.00 29.67           C
ATOM   2024  O   ARG   132      41.265  52.813  28.571  1.00 30.40           O
ATOM   2025  HA  ARG   132      43.059  54.470  26.435  1.00 20.00           H
ATOM   2026  CB  ARG   132      41.102  53.974  25.662  1.00 33.87           C
ATOM   2027 1HB  ARG   132      41.394  53.731  24.640  1.00 20.00           H
ATOM   2028 2HB  ARG   132      40.278  53.311  25.925  1.00 20.00           H
ATOM   2029  CG  ARG   132      40.619  55.391  25.705  1.00 43.45           C
ATOM   2030 1HG  ARG   132      40.132  55.584  26.661  1.00 20.00           H
ATOM   2031 2HG  ARG   132      41.469  56.071  25.638  1.00 20.00           H
ATOM   2032  CD  ARG   132      39.672  55.649  24.590  1.00 52.34           C
ATOM   2033 1HD  ARG   132      40.145  55.410  23.637  1.00 20.00           H
ATOM   2034 2HD  ARG   132      38.801  55.002  24.685  1.00 20.00           H
ATOM   2035  NE  ARG   132      39.241  57.034  24.577  1.00 63.34           N
ATOM   2036  HE  ARG   132      39.573  57.635  25.304  1.00 20.00           H
ATOM   2037  CZ  ARG   132      38.435  57.540  23.656  1.00 64.41           C
ATOM   2038  NH1 ARG   132      37.983  56.766  22.678  1.00 59.22           N
ATOM   2039 1HH1 ARG   132      38.251  55.804  22.638  1.00 20.00           H
ATOM   2040 2HH1 ARG   132      37.374  57.145  21.981  1.00 20.00           H
ATOM   2041  NH2 ARG   132      38.088  58.817  23.716  1.00 73.60           N
ATOM   2042 1HH2 ARG   132      37.480  59.203  23.022  1.00 20.00           H
ATOM   2043 2HH2 ARG   132      38.435  59.395  24.455  1.00 20.00           H
ATOM   2044  HN  ARG   132      42.670  51.716  26.920  1.00 20.00           H
ATOM   2045  N   ILE   133      41.936  54.971  28.623  1.00 29.33           N
ATOM   2046  CA  ILE   133      41.380  55.261  29.932  1.00 31.72           C
ATOM   2047  C   ILE   133      40.458  56.448  29.745  1.00 36.15           C
ATOM   2048  O   ILE   133      40.885  57.470  29.231  1.00 38.09           O
ATOM   2049  HA  ILE   133      40.803  54.390  30.242  1.00 20.00           H
ATOM   2050  CB  ILE   133      42.468  55.659  30.955  1.00 38.17           C
ATOM   2051  HB  ILE   133      42.894  56.614  30.646  1.00 20.00           H
ATOM   2052  CG1 ILE   133      43.628  54.645  30.986  1.00 39.92           C
ATOM   2053 1HG1 ILE   133      43.993  54.474  29.973  1.00 20.00           H
ATOM   2054 2HG1 ILE   133      44.459  55.056  31.559  1.00 20.00           H
ATOM   2055  CG2 ILE   133      41.845  55.849  32.349  1.00 39.59           C
ATOM   2056 1HG2 ILE   133      41.196  56.725  32.341  1.00 20.00           H
ATOM   2057 2HG2 ILE   133      41.261  54.967  32.609  1.00 20.00           H
ATOM   2058 3HG2 ILE   133      42.637  55.991  33.084  1.00 20.00           H
ATOM   2059  CD1 ILE   133      43.281  53.285  31.587  1.00 38.11           C
ATOM   2060 1HD1 ILE   133      43.073  53.401  32.651  1.00 20.00           H
ATOM   2061 2HD1 ILE   133      42.401  52.881  31.087  1.00 20.00           H
ATOM   2062 3HD1 ILE   133      44.121  52.604  31.452  1.00 20.00           H
ATOM   2063  HN  ILE   133      42.436  55.739  28.222  1.00 20.00           H
ATOM   2064  N   VAL   134      39.196  56.309  30.143  1.00 29.92           N
ATOM   2065  CA  VAL   134      38.235  57.393  30.054  1.00 37.26           C
ATOM   2066  C   VAL   134      37.997  57.894  31.470  1.00 42.33           C
ATOM   2067  O   VAL   134      37.566  57.134  32.338  1.00 36.49           O
ATOM   2068  HA  VAL   134      38.685  58.184  29.453  1.00 20.00           H
ATOM   2069  CB  VAL   134      36.907  56.919  29.420  1.00 36.50           C
ATOM   2070  HB  VAL   134      36.575  56.033  29.961  1.00 20.00           H
ATOM   2071  CG1 VAL   134      35.813  57.983  29.553  1.00 43.24           C
ATOM   2072 1HG1 VAL   134      35.567  58.122  30.606  1.00 20.00           H
ATOM   2073 2HG1 VAL   134      36.170  58.925  29.136  1.00 20.00           H
ATOM   2074 3HG1 VAL   134      34.924  57.660  29.011  1.00 20.00           H
ATOM   2075  CG2 VAL   134      37.123  56.555  27.950  1.00 48.11           C
ATOM   2076 1HG2 VAL   134      37.423  57.445  27.396  1.00 20.00           H
ATOM   2077 2HG2 VAL   134      37.904  55.799  27.874  1.00 20.00           H
ATOM   2078 3HG2 VAL   134      36.196  56.163  27.533  1.00 20.00           H
ATOM   2079  HN  VAL   134      38.820  55.466  30.526  1.00 20.00           H
ATOM   2080  N   ASN   135      38.278  59.169  31.694  1.00 37.44           N
ATOM   2081  CA  ASN   135      38.092  59.785  33.001  1.00 37.11           C
ATOM   2082  C   ASN   135      36.834  60.674  33.040  1.00 42.33           C
ATOM   2083  O   ASN   135      36.938  61.890  33.021  1.00 48.35           O
ATOM   2084  HA  ASN   135      38.012  58.954  33.701  1.00 20.00           H
ATOM   2085  CB  ASN   135      39.346  60.595  33.331  1.00 40.34           C
ATOM   2086 1HB  ASN   135      40.234  60.011  33.091  1.00 20.00           H
ATOM   2087 2HB  ASN   135      39.378  61.492  32.712  1.00 20.00           H
ATOM   2088  CG  ASN   135      39.422  61.012  34.788  1.00 46.08           C
ATOM   2089  OD1 ASN   135      38.706  60.485  35.645  1.00 41.65           O
ATOM   2090  ND2 ASN   135      40.302  61.976  35.078  1.00 41.22           N
ATOM   2091 1HD2 ASN   135      40.862  62.377  34.353  1.00 20.00           H
ATOM   2092 2HD2 ASN   135      40.401  62.296  36.020  1.00 20.00           H
ATOM   2093  HN  ASN   135      38.632  59.795  30.998  1.00 20.00           H
ATOM   2094  N   ARG   136      35.648  60.064  33.093  1.00 47.56           N
ATOM   2095  CA  ARG   136      34.384  60.817  33.110  1.00 46.44           C
ATOM   2096  C   ARG   136      33.596  60.518  34.380  1.00 48.24           C
ATOM   2097  O   ARG   136      34.180  60.087  35.374  1.00 44.41           O
ATOM   2098  HA  ARG   136      34.683  61.865  33.075  1.00 20.00           H
ATOM   2099  CB  ARG   136      33.558  60.489  31.874  1.00 50.90           C
ATOM   2100 1HB  ARG   136      33.348  59.420  31.846  1.00 20.00           H
ATOM   2101 2HB  ARG   136      32.598  61.002  31.927  1.00 20.00           H
ATOM   2102  CG  ARG   136      34.227  60.874  30.560  1.00 57.97           C
ATOM   2103 1HG  ARG   136      34.460  61.939  30.565  1.00 20.00           H
ATOM   2104 2HG  ARG   136      35.173  60.341  30.459  1.00 20.00           H
ATOM   2105  CD  ARG   136      33.318  60.547  29.372  1.00 67.56           C
ATOM   2106 1HD  ARG   136      33.820  60.803  28.439  1.00 20.00           H
ATOM   2107 2HD  ARG   136      33.116  59.477  29.342  1.00 20.00           H
ATOM   2108  NE  ARG   136      32.056  61.283  29.469  1.00 69.57           N
ATOM   2109  HE  ARG   136      31.950  61.935  30.220  1.00 20.00           H
ATOM   2110  CZ  ARG   136      31.026  61.160  28.637  1.00 73.30           C
ATOM   2111  NH1 ARG   136      31.075  60.314  27.612  1.00 65.69           N
ATOM   2112 1HH1 ARG   136      31.894  59.761  27.459  1.00 20.00           H
ATOM   2113 2HH1 ARG   136      30.293  60.232  26.994  1.00 20.00           H
ATOM   2114  NH2 ARG   136      29.938  61.896  28.839  1.00 71.70           N
ATOM   2115 1HH2 ARG   136      29.156  61.814  28.221  1.00 20.00           H
ATOM   2116 2HH2 ARG   136      29.901  62.533  29.609  1.00 20.00           H
ATOM   2117  HN  ARG   136      35.531  59.072  33.124  1.00 20.00           H
ATOM   2118  N   ARG   137      32.279  60.742  34.374  1.00 52.25           N
ATOM   2119  CA  ARG   137      31.483  60.474  35.581  1.00 51.81           C
ATOM   2120  C   ARG   137      31.657  59.005  35.926  1.00 42.17           C
ATOM   2121  O   ARG   137      31.753  58.617  37.092  1.00 44.78           O
ATOM   2122  HA  ARG   137      31.903  61.131  36.343  1.00 20.00           H
ATOM   2123  CB  ARG   137      30.009  60.824  35.390  1.00 54.33           C
ATOM   2124 1HB  ARG   137      29.919  61.849  35.028  1.00 20.00           H
ATOM   2125 2HB  ARG   137      29.574  60.178  34.628  1.00 20.00           H
ATOM   2126  CG  ARG   137      29.187  60.689  36.664  1.00 61.55           C
ATOM   2127 1HG  ARG   137      28.832  59.664  36.765  1.00 20.00           H
ATOM   2128 2HG  ARG   137      29.816  60.896  37.530  1.00 20.00           H
ATOM   2129  CD  ARG   137      27.996  61.643  36.659  1.00 67.61           C
ATOM   2130 1HD  ARG   137      28.346  62.674  36.599  1.00 20.00           H
ATOM   2131 2HD  ARG   137      27.380  61.464  35.778  1.00 20.00           H
ATOM   2132  NE  ARG   137      27.168  61.493  37.853  1.00 78.61           N
ATOM   2133  HE  ARG   137      27.375  60.738  38.475  1.00 20.00           H
ATOM   2134  CZ  ARG   137      26.151  62.293  38.176  1.00 82.86           C
ATOM   2135  NH1 ARG   137      25.819  63.318  37.396  1.00 78.54           N
ATOM   2136 1HH1 ARG   137      26.334  63.496  36.557  1.00 20.00           H
ATOM   2137 2HH1 ARG   137      25.055  63.912  37.648  1.00 20.00           H
ATOM   2138  NH2 ARG   137      25.461  62.071  39.288  1.00 80.69           N
ATOM   2139 1HH2 ARG   137      24.698  62.671  39.531  1.00 20.00           H
ATOM   2140 2HH2 ARG   137      25.704  61.305  39.882  1.00 20.00           H
ATOM   2141  HN  ARG   137      31.775  61.091  33.584  1.00 20.00           H
ATOM   2142  N   LEU   138      31.736  58.204  34.876  1.00 46.03           N
ATOM   2143  CA  LEU   138      32.267  56.862  34.974  1.00 39.46           C
ATOM   2144  C   LEU   138      33.755  56.864  34.537  1.00 35.05           C
ATOM   2145  O   LEU   138      34.114  57.349  33.468  1.00 34.37           O
ATOM   2146  HA  LEU   138      32.216  56.567  36.022  1.00 20.00           H
ATOM   2147  CB  LEU   138      31.447  55.912  34.104  1.00 42.52           C
ATOM   2148 1HB  LEU   138      30.534  55.657  34.641  1.00 20.00           H
ATOM   2149 2HB  LEU   138      31.147  56.445  33.201  1.00 20.00           H
ATOM   2150  CG  LEU   138      32.186  54.636  33.720  1.00 42.97           C
ATOM   2151  HG  LEU   138      33.031  54.908  33.087  1.00 20.00           H
ATOM   2152  CD1 LEU   138      32.764  53.931  34.996  1.00 44.28           C
ATOM   2153 1HD1 LEU   138      33.138  54.685  35.690  1.00 20.00           H
ATOM   2154 2HD1 LEU   138      31.977  53.351  35.478  1.00 20.00           H
ATOM   2155 3HD1 LEU   138      33.579  53.268  34.707  1.00 20.00           H
ATOM   2156  CD2 LEU   138      31.356  53.730  32.794  1.00 42.75           C
ATOM   2157 1HD2 LEU   138      30.473  53.378  33.327  1.00 20.00           H
ATOM   2158 2HD2 LEU   138      31.048  54.295  31.914  1.00 20.00           H
ATOM   2159 3HD2 LEU   138      31.959  52.876  32.485  1.00 20.00           H
ATOM   2160  HN  LEU   138      31.442  58.459  33.955  1.00 20.00           H
ATOM   2161  N   ILE   139      34.615  56.333  35.391  1.00 33.15           N
ATOM   2162  CA  ILE   139      35.996  56.053  35.001  1.00 30.05           C
ATOM   2163  C   ILE   139      36.069  54.669  34.377  1.00 25.25           C
ATOM   2164  O   ILE   139      35.687  53.690  35.009  1.00 29.41           O
ATOM   2165  HA  ILE   139      36.278  56.788  34.247  1.00 20.00           H
ATOM   2166  CB  ILE   139      36.923  56.118  36.228  1.00 29.39           C
ATOM   2167  HB  ILE   139      36.595  55.366  36.944  1.00 20.00           H
ATOM   2168  CG1 ILE   139      36.790  57.488  36.890  1.00 34.15           C
ATOM   2169 1HG1 ILE   139      37.110  58.265  36.195  1.00 20.00           H
ATOM   2170 2HG1 ILE   139      35.744  57.682  37.125  1.00 20.00           H
ATOM   2171  CG2 ILE   139      38.368  55.874  35.805  1.00 32.90           C
ATOM   2172 1HG2 ILE   139      38.446  54.899  35.325  1.00 20.00           H
ATOM   2173 2HG2 ILE   139      38.677  56.650  35.104  1.00 20.00           H
ATOM   2174 3HG2 ILE   139      39.013  55.900  36.683  1.00 20.00           H
ATOM   2175  CD1 ILE   139      37.586  57.657  38.164  1.00 36.48           C
ATOM   2176 1HD1 ILE   139      37.399  56.810  38.824  1.00 20.00           H
ATOM   2177 2HD1 ILE   139      38.649  57.704  37.925  1.00 20.00           H
ATOM   2178 3HD1 ILE   139      37.284  58.579  38.661  1.00 20.00           H
ATOM   2179  HN  ILE   139      34.390  56.093  36.335  1.00 20.00           H
ATOM   2180  N   MET   140      36.574  54.573  33.158  1.00 28.34           N
ATOM   2181  CA  MET   140      36.563  53.304  32.443  1.00 29.26           C
ATOM   2182  C   MET   140      37.933  52.999  31.848  1.00 33.09           C
ATOM   2183  O   MET   140      38.614  53.889  31.356  1.00 31.72           O
ATOM   2184  HA  MET   140      36.307  52.550  33.187  1.00 20.00           H
ATOM   2185  CB  MET   140      35.522  53.328  31.328  1.00 30.47           C
ATOM   2186 1HB  MET   140      34.587  53.740  31.707  1.00 20.00           H
ATOM   2187 2HB  MET   140      35.858  53.986  30.526  1.00 20.00           H
ATOM   2188  CG  MET   140      35.248  51.941  30.745  1.00 39.88           C
ATOM   2189 1HG  MET   140      36.184  51.476  30.435  1.00 20.00           H
ATOM   2190 2HG  MET   140      34.809  51.298  31.507  1.00 20.00           H
ATOM   2191  SD  MET   140      34.135  51.885  29.308  1.00 49.31           S
ATOM   2192  CE  MET   140      35.285  52.411  28.035  1.00 49.47           C
ATOM   2193 1HE  MET   140      35.686  53.392  28.290  1.00 20.00           H
ATOM   2194 2HE  MET   140      36.101  51.693  27.963  1.00 20.00           H
ATOM   2195 3HE  MET   140      34.766  52.469  27.078  1.00 20.00           H
ATOM   2196  HN  MET   140      36.984  55.338  32.661  1.00 20.00           H
ATOM   2197  N   GLY   141      38.320  51.729  31.905  1.00 28.25           N
ATOM   2198  CA  GLY   141      39.540  51.267  31.297  1.00 22.57           C
ATOM   2199  C   GLY   141      39.210  50.244  30.249  1.00 24.74           C
ATOM   2200  O   GLY   141      38.325  49.404  30.462  1.00 20.59           O
ATOM   2201 1HA  GLY   141      40.073  52.110  30.857  1.00 20.00           H
ATOM   2202 2HA  GLY   141      40.192  50.841  32.059  1.00 20.00           H
ATOM   2203  HN  GLY   141      37.804  51.008  32.366  1.00 20.00           H
ATOM   2204  N   LEU   142      39.909  50.352  29.113  1.00 20.03           N
ATOM   2205  CA  LEU   142      39.794  49.448  27.983  1.00 19.60           C
ATOM   2206  C   LEU   142      41.146  48.820  27.660  1.00 24.02           C
ATOM   2207  O   LEU   142      42.109  49.544  27.429  1.00 26.58           O
ATOM   2208  HA  LEU   142      39.114  48.648  28.273  1.00 20.00           H
ATOM   2209  CB  LEU   142      39.315  50.224  26.762  1.00 24.58           C
ATOM   2210 1HB  LEU   142      38.345  50.665  26.994  1.00 20.00           H
ATOM   2211 2HB  LEU   142      40.006  51.049  26.586  1.00 20.00           H
ATOM   2212  CG  LEU   142      39.168  49.464  25.448  1.00 30.48           C
ATOM   2213  HG  LEU   142      40.061  48.856  25.303  1.00 20.00           H
ATOM   2214  CD1 LEU   142      37.964  48.515  25.528  1.00 33.79           C
ATOM   2215 1HD1 LEU   142      38.145  47.762  26.295  1.00 20.00           H
ATOM   2216 2HD1 LEU   142      37.069  49.084  25.782  1.00 20.00           H
ATOM   2217 3HD1 LEU   142      37.823  48.026  24.564  1.00 20.00           H
ATOM   2218  CD2 LEU   142      39.008  50.433  24.265  1.00 37.32           C
ATOM   2219 1HD2 LEU   142      38.109  51.034  24.406  1.00 20.00           H
ATOM   2220 2HD2 LEU   142      39.878  51.088  24.212  1.00 20.00           H
ATOM   2221 3HD2 LEU   142      38.924  49.865  23.339  1.00 20.00           H
ATOM   2222  HN  LEU   142      40.581  51.072  28.936  1.00 20.00           H
ATOM   2223  N   ALA   143      41.204  47.493  27.578  1.00 19.93           N
ATOM   2224  CA  ALA   143      42.490  46.788  27.431  1.00 22.12           C
ATOM   2225  C   ALA   143      42.349  45.479  26.693  1.00 22.55           C
ATOM   2226  O   ALA   143      41.256  44.910  26.640  1.00 21.58           O
ATOM   2227  HA  ALA   143      43.153  47.425  26.845  1.00 20.00           H
ATOM   2228  CB  ALA   143      43.082  46.503  28.813  1.00 22.81           C
ATOM   2229 1HB  ALA   143      43.133  47.430  29.385  1.00 20.00           H
ATOM   2230 2HB  ALA   143      42.451  45.786  29.338  1.00 20.00           H
ATOM   2231 3HB  ALA   143      44.085  46.091  28.701  1.00 20.00           H
ATOM   2232  HN  ALA   143      40.403  46.896  27.609  1.00 20.00           H
ATOM   2233  N   ASP   144      43.452  44.982  26.149  1.00 19.08           N
ATOM   2234  CA  ASP   144      43.512  43.594  25.727  1.00 21.80           C
ATOM   2235  C   ASP   144      44.259  42.804  26.796  1.00 23.18           C
ATOM   2236  O   ASP   144      45.103  43.343  27.490  1.00 23.29           O
ATOM   2237  HA  ASP   144      42.473  43.284  25.616  1.00 20.00           H
ATOM   2238  CB  ASP   144      44.246  43.425  24.414  1.00 23.64           C
ATOM   2239 1HB  ASP   144      45.206  43.940  24.461  1.00 20.00           H
ATOM   2240 2HB  ASP   144      44.459  42.370  24.245  1.00 20.00           H
ATOM   2241  CG  ASP   144      43.470  43.957  23.224  1.00 31.87           C
ATOM   2242  OD1 ASP   144      42.223  44.162  23.285  1.00 27.79           O
ATOM   2243  OD2 ASP   144      44.153  44.164  22.212  1.00 27.69           O
ATOM   2244  HN  ASP   144      44.288  45.510  25.998  1.00 20.00           H
ATOM   2245  N   GLY   145      43.956  41.519  26.910  1.00 21.21           N
ATOM   2246  CA  GLY   145      44.637  40.687  27.884  1.00 22.20           C
ATOM   2247  C   GLY   145      45.102  39.379  27.299  1.00 24.23           C
ATOM   2248  O   GLY   145      44.560  38.875  26.296  1.00 19.62           O
ATOM   2249 1HA  GLY   145      45.499  41.221  28.285  1.00 20.00           H
ATOM   2250 2HA  GLY   145      43.971  40.483  28.722  1.00 20.00           H
ATOM   2251  HN  GLY   145      43.266  41.056  26.354  1.00 20.00           H
ATOM   2252  N   GLU   146      46.123  38.849  27.948  1.00 17.80           N
ATOM   2253  CA  GLU   146      46.689  37.550  27.665  1.00 17.71           C
ATOM   2254  C   GLU   146      46.891  36.766  28.952  1.00 18.55           C
ATOM   2255  O   GLU   146      47.234  37.318  30.006  1.00 18.78           O
ATOM   2256  HA  GLU   146      45.955  37.045  27.037  1.00 20.00           H
ATOM   2257  CB  GLU   146      48.051  37.725  26.965  1.00 18.31           C
ATOM   2258 1HB  GLU   146      48.719  38.307  27.601  1.00 20.00           H
ATOM   2259 2HB  GLU   146      48.454  36.749  26.696  1.00 20.00           H
ATOM   2260  CG  GLU   146      47.931  38.495  25.662  1.00 23.73           C
ATOM   2261 1HG  GLU   146      47.411  37.887  24.922  1.00 20.00           H
ATOM   2262 2HG  GLU   146      47.329  39.390  25.818  1.00 20.00           H
ATOM   2263  CD  GLU   146      49.297  38.902  25.105  1.00 30.68           C
ATOM   2264  OE1 GLU   146      50.246  39.055  25.906  1.00 32.81           O
ATOM   2265  OE2 GLU   146      49.408  39.064  23.880  1.00 39.53           O
ATOM   2266  HN  GLU   146      46.603  39.301  28.701  1.00 20.00           H
ATOM   2267  N   VAL   147      46.670  35.464  28.866  1.00 17.50           N
ATOM   2268  CA  VAL   147      46.956  34.572  29.961  1.00 17.27           C
ATOM   2269  C   VAL   147      47.910  33.504  29.446  1.00 19.92           C
ATOM   2270  O   VAL   147      47.632  32.821  28.453  1.00 18.08           O
ATOM   2271  HA  VAL   147      47.447  35.155  30.740  1.00 20.00           H
ATOM   2272  CB  VAL   147      45.686  33.899  30.529  1.00 14.87           C
ATOM   2273  HB  VAL   147      45.255  33.280  29.743  1.00 20.00           H
ATOM   2274  CG1 VAL   147      46.044  33.003  31.694  1.00 16.84           C
ATOM   2275 1HG1 VAL   147      46.779  32.266  31.372  1.00 20.00           H
ATOM   2276 2HG1 VAL   147      46.462  33.606  32.500  1.00 20.00           H
ATOM   2277 3HG1 VAL   147      45.148  32.493  32.048  1.00 20.00           H
ATOM   2278  CG2 VAL   147      44.658  34.944  30.958  1.00 17.35           C
ATOM   2279 1HG2 VAL   147      45.174  35.827  31.338  1.00 20.00           H
ATOM   2280 2HG2 VAL   147      44.044  35.223  30.102  1.00 20.00           H
ATOM   2281 3HG2 VAL   147      44.023  34.529  31.741  1.00 20.00           H
ATOM   2282  HN  VAL   147      46.297  35.013  28.055  1.00 20.00           H
ATOM   2283  N   LEU   148      49.024  33.367  30.145  1.00 17.88           N
ATOM   2284  CA  LEU   148      50.021  32.347  29.848  1.00 18.31           C
ATOM   2285  C   LEU   148      50.181  31.391  31.011  1.00 20.71           C
ATOM   2286  O   LEU   148      50.000  31.778  32.169  1.00 21.17           O
ATOM   2287  HA  LEU   148      49.658  31.774  28.995  1.00 20.00           H
ATOM   2288  CB  LEU   148      51.367  33.009  29.541  1.00 19.95           C
ATOM   2289 1HB  LEU   148      51.731  33.486  30.451  1.00 20.00           H
ATOM   2290 2HB  LEU   148      52.082  32.229  29.281  1.00 20.00           H
ATOM   2291  CG  LEU   148      51.313  34.047  28.410  1.00 24.22           C
ATOM   2292  HG  LEU   148      50.439  33.837  27.794  1.00 20.00           H
ATOM   2293  CD1 LEU   148      51.141  35.447  29.006  1.00 24.85           C
ATOM   2294 1HD1 LEU   148      50.201  35.495  29.556  1.00 20.00           H
ATOM   2295 2HD1 LEU   148      51.969  35.659  29.682  1.00 20.00           H
ATOM   2296 3HD1 LEU   148      51.130  36.185  28.204  1.00 20.00           H
ATOM   2297  CD2 LEU   148      52.587  33.978  27.544  1.00 26.86           C
ATOM   2298 1HD2 LEU   148      53.461  34.167  28.168  1.00 20.00           H
ATOM   2299 2HD2 LEU   148      52.668  32.989  27.095  1.00 20.00           H
ATOM   2300 3HD2 LEU   148      52.533  34.731  26.757  1.00 20.00           H
ATOM   2301  HN  LEU   148      49.270  33.944  30.924  1.00 20.00           H
ATOM   2302  N   VAL   149      50.493  30.133  30.716  1.00 18.62           N
ATOM   2303  CA  VAL   149      50.828  29.176  31.771  1.00 16.52           C
ATOM   2304  C   VAL   149      52.260  28.668  31.484  1.00 22.96           C
ATOM   2305  O   VAL   149      52.545  28.127  30.412  1.00 20.83           O
ATOM   2306  HA  VAL   149      50.810  29.713  32.720  1.00 20.00           H
ATOM   2307  CB  VAL   149      49.790  28.042  31.888  1.00 19.61           C
ATOM   2308  HB  VAL   149      48.812  28.498  32.043  1.00 20.00           H
ATOM   2309  CG1 VAL   149      49.687  27.190  30.626  1.00 21.67           C
ATOM   2310 1HG1 VAL   149      49.505  27.835  29.766  1.00 20.00           H
ATOM   2311 2HG1 VAL   149      50.619  26.644  30.479  1.00 20.00           H
ATOM   2312 3HG1 VAL   149      48.864  26.483  30.731  1.00 20.00           H
ATOM   2313  CG2 VAL   149      50.052  27.192  33.118  1.00 21.22           C
ATOM   2314 1HG2 VAL   149      51.035  26.728  33.036  1.00 20.00           H
ATOM   2315 2HG2 VAL   149      50.021  27.821  34.008  1.00 20.00           H
ATOM   2316 3HG2 VAL   149      49.289  26.418  33.194  1.00 20.00           H
ATOM   2317  HN  VAL   149      50.519  29.767  29.786  1.00 20.00           H
ATOM   2318  N   ASP   150      53.158  28.916  32.425  1.00 21.93           N
ATOM   2319  CA  ASP   150      54.551  28.475  32.271  1.00 23.19           C
ATOM   2320  C   ASP   150      55.128  28.898  30.928  1.00 21.45           C
ATOM   2321  O   ASP   150      55.768  28.106  30.239  1.00 24.32           O
ATOM   2322  HA  ASP   150      55.090  28.936  33.099  1.00 20.00           H
ATOM   2323  CB  ASP   150      54.611  26.954  32.478  1.00 19.21           C
ATOM   2324 1HB  ASP   150      53.937  26.461  31.777  1.00 20.00           H
ATOM   2325 2HB  ASP   150      55.616  26.594  32.261  1.00 20.00           H
ATOM   2326  CG  ASP   150      54.227  26.552  33.921  1.00 24.36           C
ATOM   2327  OD1 ASP   150      54.319  27.444  34.800  1.00 23.62           O
ATOM   2328  OD2 ASP   150      53.850  25.373  34.194  1.00 20.90           O
ATOM   2329  HN  ASP   150      52.957  29.403  33.275  1.00 20.00           H
ATOM   2330  N   GLY   151      54.867  30.146  30.538  1.00 23.05           N
ATOM   2331  CA  GLY   151      55.422  30.713  29.315  1.00 25.92           C
ATOM   2332  C   GLY   151      54.628  30.481  28.033  1.00 30.15           C
ATOM   2333  O   GLY   151      54.962  31.007  26.987  1.00 27.20           O
ATOM   2334 1HA  GLY   151      55.529  31.792  29.426  1.00 20.00           H
ATOM   2335 2HA  GLY   151      56.420  30.310  29.143  1.00 20.00           H
ATOM   2336  HN  GLY   151      54.281  30.779  31.044  1.00 20.00           H
ATOM   2337  N   ARG   152      53.547  29.720  28.119  1.00 28.95           N
ATOM   2338  CA  ARG   152      52.790  29.293  26.944  1.00 25.57           C
ATOM   2339  C   ARG   152      51.498  30.084  26.921  1.00 26.26           C
ATOM   2340  O   ARG   152      50.750  30.030  27.879  1.00 19.07           O
ATOM   2341  HA  ARG   152      53.434  29.529  26.097  1.00 20.00           H
ATOM   2342  CB  ARG   152      52.533  27.809  27.152  1.00 25.22           C
ATOM   2343 1HB  ARG   152      53.483  27.279  27.224  1.00 20.00           H
ATOM   2344 2HB  ARG   152      52.010  27.656  28.096  1.00 20.00           H
ATOM   2345  CG  ARG   152      51.758  27.040  26.176  1.00 36.21           C
ATOM   2346 1HG  ARG   152      50.705  27.315  26.245  1.00 20.00           H
ATOM   2347 2HG  ARG   152      52.087  27.290  25.167  1.00 20.00           H
ATOM   2348  CD  ARG   152      51.985  25.537  26.502  1.00 41.47           C
ATOM   2349 1HD  ARG   152      51.834  24.936  25.606  1.00 20.00           H
ATOM   2350 2HD  ARG   152      53.014  25.378  26.824  1.00 20.00           H
ATOM   2351  NE  ARG   152      51.086  25.050  27.550  1.00 41.13           N
ATOM   2352  HE  ARG   152      51.471  24.884  28.458  1.00 20.00           H
ATOM   2353  CZ  ARG   152      49.788  24.821  27.345  1.00 43.67           C
ATOM   2354  NH1 ARG   152      49.278  25.041  26.132  1.00 44.97           N
ATOM   2355 1HH1 ARG   152      49.867  25.373  25.395  1.00 20.00           H
ATOM   2356 2HH1 ARG   152      48.307  24.875  25.960  1.00 20.00           H
ATOM   2357  NH2 ARG   152      48.992  24.386  28.337  1.00 47.31           N
ATOM   2358 1HH2 ARG   152      48.021  24.221  28.163  1.00 20.00           H
ATOM   2359 2HH2 ARG   152      49.371  24.229  29.249  1.00 20.00           H
ATOM   2360  HN  ARG   152      53.168  29.382  28.980  1.00 20.00           H
ATOM   2361  N   LEU   153      51.267  30.855  25.865  1.00 21.97           N
ATOM   2362  CA  LEU   153      50.005  31.610  25.707  1.00 25.12           C
ATOM   2363  C   LEU   153      48.813  30.682  25.572  1.00 25.28           C
ATOM   2364  O   LEU   153      48.796  29.826  24.685  1.00 22.72           O
ATOM   2365  HA  LEU   153      49.860  32.198  26.613  1.00 20.00           H
ATOM   2366  CB  LEU   153      50.082  32.495  24.480  1.00 25.73           C
ATOM   2367 1HB  LEU   153      50.951  33.146  24.579  1.00 20.00           H
ATOM   2368 2HB  LEU   153      50.256  31.862  23.610  1.00 20.00           H
ATOM   2369  CG  LEU   153      48.888  33.390  24.152  1.00 25.40           C
ATOM   2370  HG  LEU   153      47.999  32.763  24.084  1.00 20.00           H
ATOM   2371  CD1 LEU   153      48.637  34.396  25.251  1.00 24.91           C
ATOM   2372 1HD1 LEU   153      48.318  33.876  26.154  1.00 20.00           H
ATOM   2373 2HD1 LEU   153      49.555  34.948  25.455  1.00 20.00           H
ATOM   2374 3HD1 LEU   153      47.858  35.091  24.937  1.00 20.00           H
ATOM   2375  CD2 LEU   153      49.179  34.105  22.849  1.00 32.34           C
ATOM   2376 1HD2 LEU   153      50.065  34.730  22.967  1.00 20.00           H
ATOM   2377 2HD2 LEU   153      49.354  33.371  22.063  1.00 20.00           H
ATOM   2378 3HD2 LEU   153      48.328  34.730  22.579  1.00 20.00           H
ATOM   2379  HN  LEU   153      51.914  30.982  25.113  1.00 20.00           H
ATOM   2380  N   ILE   154      47.819  30.832  26.464  1.00 19.21           N
ATOM   2381  CA  ILE   154      46.653  29.963  26.426  1.00 17.98           C
ATOM   2382  C   ILE   154      45.283  30.672  26.307  1.00 18.91           C
ATOM   2383  O   ILE   154      44.347  30.079  25.756  1.00 17.79           O
ATOM   2384  HA  ILE   154      46.736  29.344  25.533  1.00 20.00           H
ATOM   2385  CB  ILE   154      46.607  28.985  27.599  1.00 20.64           C
ATOM   2386  HB  ILE   154      45.660  28.447  27.558  1.00 20.00           H
ATOM   2387  CG1 ILE   154      46.646  29.712  28.937  1.00 18.56           C
ATOM   2388 1HG1 ILE   154      47.658  30.068  29.132  1.00 20.00           H
ATOM   2389 2HG1 ILE   154      46.001  30.590  28.897  1.00 20.00           H
ATOM   2390  CG2 ILE   154      47.710  27.973  27.509  1.00 21.98           C
ATOM   2391 1HG2 ILE   154      47.687  27.497  26.529  1.00 20.00           H
ATOM   2392 2HG2 ILE   154      48.670  28.469  27.650  1.00 20.00           H
ATOM   2393 3HG2 ILE   154      47.574  27.218  28.283  1.00 20.00           H
ATOM   2394  CD1 ILE   154      46.215  28.851  30.062  1.00 20.92           C
ATOM   2395 1HD1 ILE   154      45.405  28.201  29.732  1.00 20.00           H
ATOM   2396 2HD1 ILE   154      47.055  28.243  30.397  1.00 20.00           H
ATOM   2397 3HD1 ILE   154      45.868  29.476  30.885  1.00 20.00           H
ATOM   2398  HN  ILE   154      47.815  31.525  27.185  1.00 20.00           H
ATOM   2399  N   TYR   155      45.149  31.901  26.814  1.00 19.18           N
ATOM   2400  CA  TYR   155      43.896  32.669  26.629  1.00 21.37           C
ATOM   2401  C   TYR   155      44.211  34.040  26.089  1.00 17.96           C
ATOM   2402  O   TYR   155      45.249  34.641  26.462  1.00 19.98           O
ATOM   2403  HA  TYR   155      43.273  32.130  25.916  1.00 20.00           H
ATOM   2404  CB  TYR   155      43.142  32.952  27.943  1.00 16.60           C
ATOM   2405 1HB  TYR   155      43.691  33.704  28.510  1.00 20.00           H
ATOM   2406 2HB  TYR   155      42.168  33.380  27.706  1.00 20.00           H
ATOM   2407  CG  TYR   155      42.867  31.838  28.913  1.00 17.55           C
ATOM   2408  CD1 TYR   155      42.975  30.501  28.569  1.00 16.87           C
ATOM   2409  HD1 TYR   155      43.267  30.221  27.557  1.00 20.00           H
ATOM   2410  CD2 TYR   155      42.462  32.150  30.203  1.00 19.25           C
ATOM   2411  HD2 TYR   155      42.349  33.201  30.472  1.00 20.00           H
ATOM   2412  CE1 TYR   155      42.718  29.504  29.490  1.00 14.91           C
ATOM   2413  HE1 TYR   155      42.820  28.454  29.217  1.00 20.00           H
ATOM   2414  CE2 TYR   155      42.183  31.183  31.113  1.00 19.75           C
ATOM   2415  HE2 TYR   155      41.847  31.470  32.109  1.00 20.00           H
ATOM   2416  CZ  TYR   155      42.325  29.868  30.776  1.00 21.16           C
ATOM   2417  OH  TYR   155      42.072  28.931  31.752  1.00 19.39           O
ATOM   2418  HH  TYR   155      42.153  29.350  32.657  1.00 20.00           H
ATOM   2419  HN  TYR   155      45.861  32.372  27.336  1.00 20.00           H
ATOM   2420  N   THR   156      43.302  34.568  25.283  1.00 16.20           N
ATOM   2421  CA  THR   156      43.316  35.971  24.863  1.00 15.85           C
ATOM   2422  C   THR   156      41.936  36.584  25.032  1.00 22.14           C
ATOM   2423  O   THR   156      40.931  35.890  24.896  1.00 22.58           O
ATOM   2424  HA  THR   156      43.993  36.519  25.518  1.00 20.00           H
ATOM   2425  CB  THR   156      43.750  36.157  23.386  1.00 21.27           C
ATOM   2426  HB  THR   156      43.822  37.215  23.132  1.00 20.00           H
ATOM   2427  OG1 THR   156      42.856  35.447  22.516  1.00 24.20           O
ATOM   2428  HG1 THR   156      43.165  34.503  22.405  1.00 20.00           H
ATOM   2429  CG2 THR   156      45.185  35.659  23.163  1.00 24.44           C
ATOM   2430 1HG2 THR   156      45.255  34.611  23.453  1.00 20.00           H
ATOM   2431 2HG2 THR   156      45.873  36.251  23.768  1.00 20.00           H
ATOM   2432 3HG2 THR   156      45.446  35.763  22.110  1.00 20.00           H
ATOM   2433  HN  THR   156      42.534  34.058  24.895  1.00 20.00           H
ATOM   2434  N   ALA   157      41.910  37.874  25.368  1.00 18.13           N
ATOM   2435  CA  ALA   157      40.688  38.654  25.526  1.00 17.70           C
ATOM   2436  C   ALA   157      40.899  40.052  24.940  1.00 21.20           C
ATOM   2437  O   ALA   157      41.819  40.772  25.337  1.00 25.20           O
ATOM   2438  HA  ALA   157      39.899  38.151  24.967  1.00 20.00           H
ATOM   2439  CB  ALA   157      40.285  38.754  27.018  1.00 18.48           C
ATOM   2440 1HB  ALA   157      39.970  37.774  27.376  1.00 20.00           H
ATOM   2441 2HB  ALA   157      41.139  39.097  27.603  1.00 20.00           H
ATOM   2442 3HB  ALA   157      39.463  39.462  27.126  1.00 20.00           H
ATOM   2443  HN  ALA   157      42.728  38.423  25.542  1.00 20.00           H
ATOM   2444  N   SER   158      40.068  40.405  23.969  1.00 19.79           N
ATOM   2445  CA  SER   158      40.063  41.722  23.338  1.00 20.45           C
ATOM   2446  C   SER   158      39.037  42.605  23.975  1.00 20.88           C
ATOM   2447  O   SER   158      37.936  42.153  24.225  1.00 19.62           O
ATOM   2448  HA  SER   158      41.063  42.125  23.502  1.00 20.00           H
ATOM   2449  CB  SER   158      39.679  41.606  21.852  1.00 23.89           C
ATOM   2450 1HB  SER   158      38.638  41.293  21.770  1.00 20.00           H
ATOM   2451 2HB  SER   158      39.755  42.586  21.380  1.00 20.00           H
ATOM   2452  OG  SER   158      40.517  40.689  21.213  1.00 40.96           O
ATOM   2453  HG  SER   158      41.331  41.155  20.865  1.00 20.00           H
ATOM   2454  HN  SER   158      39.371  39.801  23.582  1.00 20.00           H
ATOM   2455  N   ASP   159      39.402  43.858  24.240  1.00 19.09           N
ATOM   2456  CA  ASP   159      38.452  44.875  24.706  1.00 24.47           C
ATOM   2457  C   ASP   159      37.769  44.530  26.042  1.00 21.01           C
ATOM   2458  O   ASP   159      36.551  44.663  26.189  1.00 21.30           O
ATOM   2459  HA  ASP   159      39.037  45.790  24.805  1.00 20.00           H
ATOM   2460  CB  ASP   159      37.429  45.195  23.598  1.00 24.76           C
ATOM   2461 1HB  ASP   159      36.881  44.292  23.332  1.00 20.00           H
ATOM   2462 2HB  ASP   159      36.698  45.914  23.969  1.00 20.00           H
ATOM   2463  CG  ASP   159      38.112  45.765  22.341  1.00 30.01           C
ATOM   2464  OD1 ASP   159      38.980  46.657  22.487  1.00 32.47           O
ATOM   2465  OD2 ASP   159      37.846  45.274  21.237  1.00 33.83           O
ATOM   2466  HN  ASP   159      40.337  44.201  24.144  1.00 20.00           H
ATOM   2467  N   LEU   160      38.578  44.077  27.004  1.00 19.16           N
ATOM   2468  CA  LEU   160      38.173  44.071  28.398  1.00 19.39           C
ATOM   2469  C   LEU   160      37.775  45.479  28.767  1.00 16.75           C
ATOM   2470  O   LEU   160      38.503  46.419  28.458  1.00 19.78           O
ATOM   2471  HA  LEU   160      37.303  43.420  28.483  1.00 20.00           H
ATOM   2472  CB  LEU   160      39.374  43.691  29.275  1.00 18.67           C
ATOM   2473 1HB  LEU   160      40.173  44.410  29.093  1.00 20.00           H
ATOM   2474 2HB  LEU   160      39.083  43.796  30.320  1.00 20.00           H
ATOM   2475  CG  LEU   160      39.953  42.291  29.089  1.00 17.54           C
ATOM   2476  HG  LEU   160      40.036  42.096  28.020  1.00 20.00           H
ATOM   2477  CD1 LEU   160      41.359  42.156  29.662  1.00 18.13           C
ATOM   2478 1HD1 LEU   160      42.043  42.794  29.101  1.00 20.00           H
ATOM   2479 2HD1 LEU   160      41.356  42.460  30.709  1.00 20.00           H
ATOM   2480 3HD1 LEU   160      41.684  41.119  29.586  1.00 20.00           H
ATOM   2481  CD2 LEU   160      39.033  41.287  29.767  1.00 16.92           C
ATOM   2482 1HD2 LEU   160      39.061  41.440  30.846  1.00 20.00           H
ATOM   2483 2HD2 LEU   160      38.014  41.427  29.406  1.00 20.00           H
ATOM   2484 3HD2 LEU   160      39.365  40.276  29.535  1.00 20.00           H
ATOM   2485  HN  LEU   160      39.497  43.719  26.839  1.00 20.00           H
ATOM   2486  N   LYS   161      36.665  45.614  29.478  1.00 18.58           N
ATOM   2487  CA  LYS   161      36.157  46.901  29.948  1.00 20.05           C
ATOM   2488  C   LYS   161      35.800  46.800  31.421  1.00 19.00           C
ATOM   2489  O   LYS   161      35.048  45.921  31.810  1.00 21.10           O
ATOM   2490  HA  LYS   161      36.961  47.629  29.839  1.00 20.00           H
ATOM   2491  CB  LYS   161      34.894  47.313  29.160  1.00 24.63           C
ATOM   2492 1HB  LYS   161      34.198  46.476  29.117  1.00 20.00           H
ATOM   2493 2HB  LYS   161      34.384  48.124  29.681  1.00 20.00           H
ATOM   2494  CG  LYS   161      35.154  47.759  27.771  1.00 29.08           C
ATOM   2495 1HG  LYS   161      35.838  48.608  27.780  1.00 20.00           H
ATOM   2496 2HG  LYS   161      35.644  46.961  27.214  1.00 20.00           H
ATOM   2497  CD  LYS   161      33.843  48.155  27.067  1.00 36.39           C
ATOM   2498 1HD  LYS   161      33.098  47.373  27.210  1.00 20.00           H
ATOM   2499 2HD  LYS   161      33.443  49.063  27.519  1.00 20.00           H
ATOM   2500  CE  LYS   161      34.064  48.382  25.578  1.00 42.42           C
ATOM   2501 1HE  LYS   161      34.757  49.210  25.429  1.00 20.00           H
ATOM   2502 2HE  LYS   161      34.523  47.499  25.134  1.00 20.00           H
ATOM   2503  NZ  LYS   161      32.769  48.678  24.890  1.00 42.77           N
ATOM   2504 1HZ  LYS   161      32.937  48.820  23.900  1.00 20.00           H
ATOM   2505 2HZ  LYS   161      32.133  47.899  25.017  1.00 20.00           H
ATOM   2506 3HZ  LYS   161      32.359  49.517  25.287  1.00 20.00           H
ATOM   2507  HN  LYS   161      36.081  44.851  29.753  1.00 20.00           H
ATOM   2508  N   VAL   162      36.371  47.685  32.234  1.00 17.71           N
ATOM   2509  CA  VAL   162      36.084  47.743  33.652  1.00 20.65           C
ATOM   2510  C   VAL   162      35.877  49.200  33.980  1.00 21.67           C
ATOM   2511  O   VAL   162      36.504  50.069  33.375  1.00 22.95           O
ATOM   2512  HA  VAL   162      35.164  47.185  33.824  1.00 20.00           H
ATOM   2513  CB  VAL   162      37.222  47.146  34.510  1.00 20.77           C
ATOM   2514  HB  VAL   162      38.123  47.731  34.325  1.00 20.00           H
ATOM   2515  CG1 VAL   162      36.908  47.240  36.008  1.00 23.12           C
ATOM   2516 1HG1 VAL   162      36.869  48.288  36.306  1.00 20.00           H
ATOM   2517 2HG1 VAL   162      35.946  46.770  36.208  1.00 20.00           H
ATOM   2518 3HG1 VAL   162      37.687  46.730  36.575  1.00 20.00           H
ATOM   2519  CG2 VAL   162      37.450  45.695  34.129  1.00 19.51           C
ATOM   2520 1HG2 VAL   162      36.499  45.163  34.142  1.00 20.00           H
ATOM   2521 2HG2 VAL   162      37.881  45.646  33.129  1.00 20.00           H
ATOM   2522 3HG2 VAL   162      38.134  45.235  34.843  1.00 20.00           H
ATOM   2523  HN  VAL   162      37.035  48.372  31.936  1.00 20.00           H
ATOM   2524  N   GLY   163      34.978  49.474  34.912  1.00 20.69           N
ATOM   2525  CA  GLY   163      34.811  50.832  35.372  1.00 20.17           C
ATOM   2526  C   GLY   163      34.814  50.976  36.876  1.00 21.64           C
ATOM   2527  O   GLY   163      34.653  49.998  37.595  1.00 22.55           O
ATOM   2528 1HA  GLY   163      35.609  51.457  34.970  1.00 20.00           H
ATOM   2529 2HA  GLY   163      33.871  51.235  34.995  1.00 20.00           H
ATOM   2530  HN  GLY   163      34.386  48.789  35.336  1.00 20.00           H
ATOM   2531  N   LEU   164      35.030  52.214  37.324  1.00 23.14           N
ATOM   2532  CA  LEU   164      34.907  52.604  38.725  1.00 22.62           C
ATOM   2533  C   LEU   164      33.683  53.520  38.829  1.00 21.10           C
ATOM   2534  O   LEU   164      33.601  54.531  38.145  1.00 24.29           O
ATOM   2535  HA  LEU   164      34.732  51.697  39.303  1.00 20.00           H
ATOM   2536  CB  LEU   164      36.140  53.358  39.219  1.00 22.28           C
ATOM   2537 1HB  LEU   164      36.147  54.346  38.757  1.00 20.00           H
ATOM   2538 2HB  LEU   164      36.042  53.510  40.294  1.00 20.00           H
ATOM   2539  CG  LEU   164      37.497  52.699  38.953  1.00 22.59           C
ATOM   2540  HG  LEU   164      37.722  52.798  37.891  1.00 20.00           H
ATOM   2541  CD1 LEU   164      38.588  53.436  39.734  1.00 23.65           C
ATOM   2542 1HD1 LEU   164      38.636  54.473  39.401  1.00 20.00           H
ATOM   2543 2HD1 LEU   164      38.355  53.408  40.798  1.00 20.00           H
ATOM   2544 3HD1 LEU   164      39.549  52.953  39.559  1.00 20.00           H
ATOM   2545  CD2 LEU   164      37.448  51.240  39.375  1.00 20.99           C
ATOM   2546 1HD2 LEU   164      36.953  51.158  40.343  1.00 20.00           H
ATOM   2547 2HD2 LEU   164      36.893  50.666  38.633  1.00 20.00           H
ATOM   2548 3HD2 LEU   164      38.463  50.850  39.452  1.00 20.00           H
ATOM   2549  HN  LEU   164      35.295  52.982  36.740  1.00 20.00           H
ATOM   2550  N   PHE   165      32.798  53.214  39.718  1.00 24.07           N
ATOM   2551  CA  PHE   165      31.616  54.011  39.817  1.00 33.72           C
ATOM   2552  C   PHE   165      31.354  54.525  41.194  1.00 33.50           C
ATOM   2553  O   PHE   165      31.724  53.953  42.157  1.00 26.40           O
ATOM   2554  HA  PHE   165      31.747  54.867  39.155  1.00 20.00           H
ATOM   2555  CB  PHE   165      30.455  53.256  39.167  1.00 31.58           C
ATOM   2556 1HB  PHE   165      29.843  53.964  38.608  1.00 20.00           H
ATOM   2557 2HB  PHE   165      30.857  52.544  38.447  1.00 20.00           H
ATOM   2558  CG  PHE   165      29.611  52.547  40.102  1.00 42.20           C
ATOM   2559  CD1 PHE   165      28.415  53.099  40.552  1.00 40.95           C
ATOM   2560  HD1 PHE   165      28.103  54.083  40.202  1.00 20.00           H
ATOM   2561  CD2 PHE   165      29.935  51.316  40.523  1.00 44.29           C
ATOM   2562  HD2 PHE   165      30.853  50.851  40.163  1.00 20.00           H
ATOM   2563  CE1 PHE   165      27.612  52.432  41.431  1.00 41.93           C
ATOM   2564  HE1 PHE   165      26.693  52.896  41.789  1.00 20.00           H
ATOM   2565  CE2 PHE   165      29.099  50.624  41.407  1.00 50.48           C
ATOM   2566  HE2 PHE   165      29.381  49.621  41.725  1.00 20.00           H
ATOM   2567  CZ  PHE   165      27.967  51.177  41.862  1.00 47.93           C
ATOM   2568  HZ  PHE   165      27.330  50.643  42.566  1.00 20.00           H
ATOM   2569  HN  PHE   165      32.885  52.446  40.352  1.00 20.00           H
ATOM   2570  N   GLN   166      30.703  55.663  41.226  1.00 36.80           N
ATOM   2571  CA  GLN   166      30.332  56.342  42.465  1.00 48.46           C
ATOM   2572  C   GLN   166      28.933  55.904  42.873  1.00 47.29           C
ATOM   2573  O   GLN   166      28.734  55.457  43.997  1.00 55.56           O
ATOM   2574  HA  GLN   166      31.063  56.015  43.205  1.00 20.00           H
ATOM   2575  CB  GLN   166      30.337  57.859  42.265  1.00 56.12           C
ATOM   2576 1HB  GLN   166      29.790  58.112  41.357  1.00 20.00           H
ATOM   2577 2HB  GLN   166      29.818  58.341  43.094  1.00 20.00           H
ATOM   2578  CG  GLN   166      31.724  58.497  42.158  1.00 58.47           C
ATOM   2579 1HG  GLN   166      32.340  57.924  41.465  1.00 20.00           H
ATOM   2580 2HG  GLN   166      31.635  59.503  41.748  1.00 20.00           H
ATOM   2581  CD  GLN   166      32.451  58.583  43.491  1.00 63.45           C
ATOM   2582  OE1 GLN   166      33.063  57.615  43.948  1.00 63.74           O
ATOM   2583  NE2 GLN   166      32.396  59.758  44.118  1.00 70.62           N
ATOM   2584 1HE2 GLN   166      31.896  60.521  43.708  1.00 20.00           H
ATOM   2585 2HE2 GLN   166      32.855  59.877  44.999  1.00 20.00           H
ATOM   2586  HN  GLN   166      30.407  56.161  40.411  1.00 20.00           H
ATOM   2587  N   LYS     3      13.879  11.298  27.157  1.00 48.30           N
ATOM   2588  CA  LYS     3      14.707  12.006  28.121  1.00 47.92           C
ATOM   2589  C   LYS     3      13.903  13.116  28.782  1.00 36.41           C
ATOM   2590  O   LYS     3      12.936  13.613  28.233  1.00 31.65           O
ATOM   2591  HA  LYS     3      14.996  11.291  28.891  1.00 20.00           H
ATOM   2592  CB  LYS     3      15.975  12.594  27.466  1.00 38.62           C
ATOM   2593 1HB  LYS     3      16.436  13.317  28.140  1.00 20.00           H
ATOM   2594 2HB  LYS     3      16.705  11.802  27.302  1.00 20.00           H
ATOM   2595  CG  LYS     3      15.744  13.296  26.122  1.00 44.21           C
ATOM   2596 1HG  LYS     3      15.323  12.590  25.407  1.00 20.00           H
ATOM   2597 2HG  LYS     3      15.015  14.097  26.246  1.00 20.00           H
ATOM   2598  CD  LYS     3      17.044  13.906  25.503  1.00 38.86           C
ATOM   2599 1HD  LYS     3      17.431  14.687  26.158  1.00 20.00           H
ATOM   2600 2HD  LYS     3      17.814  13.138  25.434  1.00 20.00           H
ATOM   2601  CE  LYS     3      16.713  14.472  24.117  1.00 48.51           C
ATOM   2602 1HE  LYS     3      16.695  13.666  23.383  1.00 20.00           H
ATOM   2603 2HE  LYS     3      15.718  14.916  24.127  1.00 20.00           H
ATOM   2604  NZ  LYS     3      17.654  15.508  23.613  1.00 44.03           N
ATOM   2605 1HZ  LYS     3      17.215  16.027  22.860  1.00 20.00           H
ATOM   2606 2HZ  LYS     3      17.892  16.144  24.366  1.00 20.00           H
ATOM   2607 3HZ  LYS     3      18.497  15.061  23.269  1.00 20.00           H
ATOM   2608  HN  LYS     3      13.245  11.158  26.396  1.00 20.00           H
ATOM   2609  N   ARG     4      14.354  13.530  29.950  1.00 33.65           N
ATOM   2610  CA  ARG     4      13.732  14.625  30.668  1.00 31.29           C
ATOM   2611  C   ARG     4      14.018  15.950  29.950  1.00 26.99           C
ATOM   2612  O   ARG     4      14.919  16.050  29.127  1.00 25.62           O
ATOM   2613  HA  ARG     4      12.667  14.394  30.661  1.00 20.00           H
ATOM   2614  CB  ARG     4      14.269  14.656  32.113  1.00 26.27           C
ATOM   2615 1HB  ARG     4      15.345  14.828  32.101  1.00 20.00           H
ATOM   2616 2HB  ARG     4      13.820  15.489  32.654  1.00 20.00           H
ATOM   2617  CG  ARG     4      14.019  13.381  32.949  1.00 27.41           C
ATOM   2618 1HG  ARG     4      12.959  13.127  32.923  1.00 20.00           H
ATOM   2619 2HG  ARG     4      14.559  12.542  32.509  1.00 20.00           H
ATOM   2620  CD  ARG     4      14.474  13.583  34.421  1.00 29.48           C
ATOM   2621 1HD  ARG     4      14.055  12.799  35.051  1.00 20.00           H
ATOM   2622 2HD  ARG     4      15.559  13.502  34.489  1.00 20.00           H
ATOM   2623  NE  ARG     4      14.062  14.887  34.950  1.00 30.18           N
ATOM   2624  HE  ARG     4      14.693  15.656  34.845  1.00 20.00           H
ATOM   2625  CZ  ARG     4      12.891  15.126  35.569  1.00 35.82           C
ATOM   2626  NH1 ARG     4      12.020  14.150  35.762  1.00 32.15           N
ATOM   2627 1HH1 ARG     4      12.229  13.224  35.447  1.00 20.00           H
ATOM   2628 2HH1 ARG     4      11.153  14.338  36.223  1.00 20.00           H
ATOM   2629  NH2 ARG     4      12.590  16.346  36.007  1.00 22.75           N
ATOM   2630 1HH2 ARG     4      11.717  16.512  36.465  1.00 20.00           H
ATOM   2631 2HH2 ARG     4      13.237  17.098  35.878  1.00 20.00           H
ATOM   2632  HN  ARG     4      15.141  13.130  30.419  1.00 20.00           H
ATOM   2633  N   GLU     5      13.251  16.971  30.289  1.00 18.36           N
ATOM   2634  CA  GLU     5      13.353  18.299  29.709  1.00 17.39           C
ATOM   2635  C   GLU     5      13.678  19.321  30.813  1.00 18.75           C
ATOM   2636  O   GLU     5      13.715  20.532  30.554  1.00 23.14           O
ATOM   2637  HA  GLU     5      14.176  18.242  28.997  1.00 20.00           H
ATOM   2638  CB  GLU     5      12.013  18.658  29.079  1.00 28.50           C
ATOM   2639 1HB  GLU     5      11.713  17.876  28.382  1.00 20.00           H
ATOM   2640 2HB  GLU     5      11.277  18.843  29.861  1.00 20.00           H
ATOM   2641  CG  GLU     5      11.996  19.922  28.254  1.00 42.12           C
ATOM   2642 1HG  GLU     5      12.727  20.628  28.649  1.00 20.00           H
ATOM   2643 2HG  GLU     5      12.293  19.696  27.230  1.00 20.00           H
ATOM   2644  CD  GLU     5      10.631  20.629  28.207  1.00 59.20           C
ATOM   2645  OE1 GLU     5       9.584  19.938  28.064  1.00 55.02           O
ATOM   2646  OE2 GLU     5      10.631  21.887  28.298  1.00 54.55           O
ATOM   2647  HN  GLU     5      12.528  16.923  30.978  1.00 20.00           H
ATOM   2648  N   SER     6      13.860  18.828  32.034  1.00 19.75           N
ATOM   2649  CA  SER     6      14.114  19.682  33.214  1.00 18.76           C
ATOM   2650  C   SER     6      14.863  18.881  34.281  1.00 16.42           C
ATOM   2651  O   SER     6      14.725  17.662  34.367  1.00 18.80           O
ATOM   2652  HA  SER     6      14.729  20.505  32.848  1.00 20.00           H
ATOM   2653  CB  SER     6      12.774  20.215  33.793  1.00 18.03           C
ATOM   2654 1HB  SER     6      12.980  21.013  34.507  1.00 20.00           H
ATOM   2655 2HB  SER     6      12.180  20.652  32.990  1.00 20.00           H
ATOM   2656  OG  SER     6      12.083  19.154  34.409  1.00 16.46           O
ATOM   2657  HG  SER     6      11.225  19.487  34.801  1.00 20.00           H
ATOM   2658  HN  SER     6      13.840  17.853  32.252  1.00 20.00           H
ATOM   2659  N   TYR     7      15.648  19.572  35.114  1.00 14.82           N
ATOM   2660  CA  TYR     7      16.549  18.916  36.058  1.00 14.73           C
ATOM   2661  C   TYR     7      16.587  19.650  37.391  1.00 14.77           C
ATOM   2662  O   TYR     7      16.641  20.874  37.442  1.00 14.66           O
ATOM   2663  HA  TYR     7      16.183  17.903  36.224  1.00 20.00           H
ATOM   2664  CB  TYR     7      17.972  18.796  35.466  1.00 15.90           C
ATOM   2665 1HB  TYR     7      18.308  19.784  35.151  1.00 20.00           H
ATOM   2666 2HB  TYR     7      18.653  18.463  36.249  1.00 20.00           H
ATOM   2667  CG  TYR     7      17.992  17.839  34.308  1.00 14.93           C
ATOM   2668  CD1 TYR     7      17.990  16.477  34.522  1.00 19.45           C
ATOM   2669  HD1 TYR     7      18.019  16.085  35.539  1.00 20.00           H
ATOM   2670  CD2 TYR     7      17.937  18.295  33.015  1.00 18.10           C
ATOM   2671  HD2 TYR     7      17.922  19.370  32.834  1.00 20.00           H
ATOM   2672  CE1 TYR     7      17.951  15.580  33.462  1.00 20.59           C
ATOM   2673  HE1 TYR     7      17.965  14.505  33.641  1.00 20.00           H
ATOM   2674  CE2 TYR     7      17.874  17.401  31.935  1.00 20.45           C
ATOM   2675  HE2 TYR     7      17.810  17.782  30.915  1.00 20.00           H
ATOM   2676  CZ  TYR     7      17.894  16.052  32.180  1.00 20.86           C
ATOM   2677  OH  TYR     7      17.839  15.168  31.139  1.00 23.40           O
ATOM   2678  HH  TYR     7      17.258  15.533  30.411  1.00 20.00           H
ATOM   2679  HN  TYR     7      15.679  20.571  35.154  1.00 20.00           H
ATOM   2680  N   THR     8      16.525  18.865  38.445  1.00 15.90           N
ATOM   2681  CA  THR     8      16.504  19.373  39.808  1.00 17.24           C
ATOM   2682  C   THR     8      17.943  19.616  40.281  1.00 17.50           C
ATOM   2683  O   THR     8      18.905  19.185  39.624  1.00 16.30           O
ATOM   2684  HA  THR     8      15.991  20.335  39.808  1.00 20.00           H
ATOM   2685  CB  THR     8      15.928  18.360  40.768  1.00 17.20           C
ATOM   2686  HB  THR     8      15.803  18.793  41.761  1.00 20.00           H
ATOM   2687  OG1 THR     8      16.762  17.190  40.768  1.00 18.76           O
ATOM   2688  HG1 THR     8      16.505  16.587  41.523  1.00 20.00           H
ATOM   2689  CG2 THR     8      14.477  17.982  40.363  1.00 19.75           C
ATOM   2690 1HG2 THR     8      14.489  17.484  39.393  1.00 20.00           H
ATOM   2691 2HG2 THR     8      13.870  18.886  40.300  1.00 20.00           H
ATOM   2692 3HG2 THR     8      14.054  17.312  41.111  1.00 20.00           H
ATOM   2693  HN  THR     8      16.488  17.867  38.397  1.00 20.00           H
ATOM   2694  N   LYS     9      18.060  20.222  41.458  1.00 14.84           N
ATOM   2695  CA  LYS     9      19.377  20.436  42.078  1.00 15.80           C
ATOM   2696  C   LYS     9      20.101  19.123  42.256  1.00 20.43           C
ATOM   2697  O   LYS     9      21.278  18.999  41.927  1.00 18.07           O
ATOM   2698  HA  LYS     9      19.964  21.052  41.395  1.00 20.00           H
ATOM   2699  CB  LYS     9      19.252  21.158  43.410  1.00 21.60           C
ATOM   2700 1HB  LYS     9      18.766  22.123  43.261  1.00 20.00           H
ATOM   2701 2HB  LYS     9      18.616  20.582  44.082  1.00 20.00           H
ATOM   2702  CG  LYS     9      20.631  21.394  44.106  1.00 24.43           C
ATOM   2703 1HG  LYS     9      20.472  21.751  45.124  1.00 20.00           H
ATOM   2704 2HG  LYS     9      21.171  20.451  44.180  1.00 20.00           H
ATOM   2705  CD  LYS     9      21.433  22.391  43.326  1.00 25.39           C
ATOM   2706 1HD  LYS     9      21.651  21.993  42.335  1.00 20.00           H
ATOM   2707 2HD  LYS     9      20.849  23.301  43.182  1.00 20.00           H
ATOM   2708  CE  LYS     9      22.746  22.752  44.012  1.00 30.76           C
ATOM   2709 1HE  LYS     9      23.407  21.886  44.024  1.00 20.00           H
ATOM   2710 2HE  LYS     9      23.255  23.534  43.448  1.00 20.00           H
ATOM   2711  NZ  LYS     9      22.556  23.225  45.414  1.00 38.24           N
ATOM   2712 1HZ  LYS     9      23.392  23.708  45.724  1.00 20.00           H
ATOM   2713 2HZ  LYS     9      21.766  23.859  45.453  1.00 20.00           H
ATOM   2714 3HZ  LYS     9      22.381  22.430  46.018  1.00 20.00           H
ATOM   2715  HN  LYS     9      17.286  20.565  41.990  1.00 20.00           H
ATOM   2716  N   GLU    10      19.397  18.115  42.724  1.00 19.70           N
ATOM   2717  CA  GLU    10      20.048  16.818  42.907  0.47 21.73           C
ATOM   2718  C   GLU    10      20.489  16.184  41.579  1.00 20.38           C
ATOM   2719  O   GLU    10      21.519  15.501  41.557  1.00 19.80           O
ATOM   2720  HA  GLU    10      20.933  17.021  43.510  1.00 20.00           H
ATOM   2721  CB  GLU    10      19.204  15.828  43.718  0.47 27.06           C
ATOM   2722 1HB  GLU    10      18.167  15.872  43.386  1.00 20.00           H
ATOM   2723 2HB  GLU    10      19.638  14.831  43.646  1.00 20.00           H
ATOM   2724  CG  GLU    10      19.138  16.103  45.231  0.47 30.12           C
ATOM   2725 1HG  GLU    10      18.697  17.084  45.407  1.00 20.00           H
ATOM   2726 2HG  GLU    10      18.488  15.371  45.709  1.00 20.00           H
ATOM   2727  CD  GLU    10      20.491  16.063  45.937  0.47 30.97           C
ATOM   2728  OE1 GLU    10      21.426  15.397  45.430  0.47 33.42           O
ATOM   2729  OE2 GLU    10      20.611  16.700  47.011  0.47 25.40           O
ATOM   2730  HN  GLU    10      18.429  18.175  42.968  1.00 20.00           H
ATOM   2731  N   ASP    11      19.763  16.415  40.473  1.00 16.57           N
ATOM   2732  CA  ASP    11      20.192  15.925  39.157  1.00 17.46           C
ATOM   2733  C   ASP    11      21.518  16.638  38.734  1.00 19.86           C
ATOM   2734  O   ASP    11      22.402  16.028  38.138  1.00 17.32           O
ATOM   2735  HA  ASP    11      20.322  14.850  39.280  1.00 20.00           H
ATOM   2736  CB  ASP    11      19.164  16.204  38.070  1.00 20.96           C
ATOM   2737 1HB  ASP    11      18.909  17.264  38.069  1.00 20.00           H
ATOM   2738 2HB  ASP    11      19.592  15.979  37.093  1.00 20.00           H
ATOM   2739  CG  ASP    11      17.857  15.387  38.231  1.00 25.63           C
ATOM   2740  OD1 ASP    11      17.913  14.211  38.658  1.00 27.54           O
ATOM   2741  OD2 ASP    11      16.782  15.947  37.921  1.00 24.64           O
ATOM   2742  HN  ASP    11      18.902  16.924  40.465  1.00 20.00           H
ATOM   2743  N   LEU    12      21.616  17.933  39.010  1.00 17.49           N
ATOM   2744  CA  LEU    12      22.826  18.689  38.674  1.00 14.26           C
ATOM   2745  C   LEU    12      24.005  18.240  39.560  1.00 17.93           C
ATOM   2746  O   LEU    12      25.135  18.207  39.094  1.00 16.36           O
ATOM   2747  HA  LEU    12      23.078  18.460  37.639  1.00 20.00           H
ATOM   2748  CB  LEU    12      22.603  20.192  38.797  1.00 14.85           C
ATOM   2749 1HB  LEU    12      22.443  20.431  39.848  1.00 20.00           H
ATOM   2750 2HB  LEU    12      23.517  20.701  38.490  1.00 20.00           H
ATOM   2751  CG  LEU    12      21.436  20.776  37.991  1.00 17.63           C
ATOM   2752  HG  LEU    12      20.505  20.415  38.428  1.00 20.00           H
ATOM   2753  CD1 LEU    12      21.403  22.279  38.072  1.00 19.51           C
ATOM   2754 1HD1 LEU    12      21.426  22.587  39.117  1.00 20.00           H
ATOM   2755 2HD1 LEU    12      22.269  22.690  37.553  1.00 20.00           H
ATOM   2756 3HD1 LEU    12      20.491  22.648  37.604  1.00 20.00           H
ATOM   2757  CD2 LEU    12      21.520  20.349  36.546  1.00 17.38           C
ATOM   2758 1HD2 LEU    12      22.415  20.775  36.093  1.00 20.00           H
ATOM   2759 2HD2 LEU    12      21.567  19.262  36.491  1.00 20.00           H
ATOM   2760 3HD2 LEU    12      20.639  20.703  36.011  1.00 20.00           H
ATOM   2761  HN  LEU    12      20.895  18.467  39.452  1.00 20.00           H
ATOM   2762  N   LEU    13      23.756  17.875  40.803  1.00 15.74           N
ATOM   2763  CA  LEU    13      24.824  17.333  41.646  1.00 20.36           C
ATOM   2764  C   LEU    13      25.269  15.967  41.126  1.00 24.47           C
ATOM   2765  O   LEU    13      26.467  15.656  41.121  1.00 18.18           O
ATOM   2766  HA  LEU    13      25.673  18.013  41.575  1.00 20.00           H
ATOM   2767  CB  LEU    13      24.419  17.243  43.124  1.00 19.47           C
ATOM   2768 1HB  LEU    13      23.532  16.615  43.199  1.00 20.00           H
ATOM   2769 2HB  LEU    13      25.216  16.737  43.668  1.00 20.00           H
ATOM   2770  CG  LEU    13      24.129  18.579  43.819  1.00 22.13           C
ATOM   2771  HG  LEU    13      23.334  19.084  43.270  1.00 20.00           H
ATOM   2772  CD1 LEU    13      23.627  18.318  45.236  1.00 25.01           C
ATOM   2773 1HD1 LEU    13      22.698  17.750  45.193  1.00 20.00           H
ATOM   2774 2HD1 LEU    13      24.376  17.750  45.788  1.00 20.00           H
ATOM   2775 3HD1 LEU    13      23.449  19.269  45.739  1.00 20.00           H
ATOM   2776  CD2 LEU    13      25.332  19.504  43.846  1.00 21.27           C
ATOM   2777 1HD2 LEU    13      26.169  18.998  44.326  1.00 20.00           H
ATOM   2778 2HD2 LEU    13      25.607  19.773  42.826  1.00 20.00           H
ATOM   2779 3HD2 LEU    13      25.084  20.407  44.405  1.00 20.00           H
ATOM   2780  HN  LEU    13      22.857  17.942  41.236  1.00 20.00           H
ATOM   2781  N   ALA    14      24.305  15.158  40.687  1.00 16.98           N
ATOM   2782  CA  ALA    14      24.598  13.893  40.035  1.00 18.83           C
ATOM   2783  C   ALA    14      25.458  14.096  38.793  1.00 20.12           C
ATOM   2784  O   ALA    14      26.370  13.307  38.520  1.00 21.51           O
ATOM   2785  HA  ALA    14      25.160  13.280  40.739  1.00 20.00           H
ATOM   2786  CB  ALA    14      23.308  13.150  39.662  1.00 21.27           C
ATOM   2787 1HB  ALA    14      22.700  13.007  40.555  1.00 20.00           H
ATOM   2788 2HB  ALA    14      22.749  13.736  38.932  1.00 20.00           H
ATOM   2789 3HB  ALA    14      23.559  12.180  39.233  1.00 20.00           H
ATOM   2790  HN  ALA    14      23.328  15.356  40.771  1.00 20.00           H
ATOM   2791  N   SER    15      25.146  15.130  38.024  1.00 15.88           N
ATOM   2792  CA  SER    15      25.926  15.459  36.827  1.00 20.00           C
ATOM   2793  C   SER    15      27.410  15.715  37.200  1.00 24.99           C
ATOM   2794  O   SER    15      28.319  15.242  36.541  1.00 19.43           O
ATOM   2795  HA  SER    15      25.843  14.586  36.180  1.00 20.00           H
ATOM   2796  CB  SER    15      25.332  16.686  36.155  1.00 19.48           C
ATOM   2797 1HB  SER    15      24.366  16.429  35.720  1.00 20.00           H
ATOM   2798 2HB  SER    15      25.149  17.457  36.904  1.00 20.00           H
ATOM   2799  OG  SER    15      26.168  17.214  35.144  1.00 17.85           O
ATOM   2800  HG  SER    15      26.334  16.523  34.441  1.00 20.00           H
ATOM   2801  HN  SER    15      24.377  15.745  38.199  1.00 20.00           H
ATOM   2802  N   GLY    16      27.642  16.453  38.275  1.00 18.37           N
ATOM   2803  CA  GLY    16      29.019  16.724  38.680  1.00 16.97           C
ATOM   2804  C   GLY    16      29.785  15.480  39.096  1.00 22.84           C
ATOM   2805  O   GLY    16      31.011  15.463  39.003  1.00 23.35           O
ATOM   2806 1HA  GLY    16      29.556  17.200  37.859  1.00 20.00           H
ATOM   2807 2HA  GLY    16      29.025  17.426  39.514  1.00 20.00           H
ATOM   2808  HN  GLY    16      26.924  16.850  38.846  1.00 20.00           H
ATOM   2809  N   ARG    17      29.089  14.442  39.555  1.00 20.44           N
ATOM   2810  CA  ARG    17      29.738  13.174  39.925  1.00 22.26           C
ATOM   2811  C   ARG    17      29.824  12.240  38.705  1.00 25.93           C
ATOM   2812  O   ARG    17      30.249  11.096  38.817  1.00 29.71           O
ATOM   2813  HA  ARG    17      30.732  13.460  40.270  1.00 20.00           H
ATOM   2814  CB  ARG    17      28.966  12.479  41.058  1.00 25.25           C
ATOM   2815 1HB  ARG    17      27.958  12.238  40.721  1.00 20.00           H
ATOM   2816 2HB  ARG    17      29.452  11.537  41.309  1.00 20.00           H
ATOM   2817  CG  ARG    17      28.840  13.284  42.338  1.00 27.84           C
ATOM   2818 1HG  ARG    17      29.819  13.662  42.632  1.00 20.00           H
ATOM   2819 2HG  ARG    17      28.203  14.152  42.165  1.00 20.00           H
ATOM   2820  CD  ARG    17      28.260  12.451  43.470  1.00 27.52           C
ATOM   2821 1HD  ARG    17      28.879  11.570  43.638  1.00 20.00           H
ATOM   2822 2HD  ARG    17      28.266  13.027  44.396  1.00 20.00           H
ATOM   2823  NE  ARG    17      26.894  12.025  43.183  1.00 30.71           N
ATOM   2824  HE  ARG    17      26.765  11.165  42.689  1.00 20.00           H
ATOM   2825  CZ  ARG    17      25.804  12.703  43.533  1.00 32.21           C
ATOM   2826  NH1 ARG    17      25.910  13.837  44.209  1.00 30.89           N
ATOM   2827 1HH1 ARG    17      26.813  14.188  44.459  1.00 20.00           H
ATOM   2828 2HH1 ARG    17      25.088  14.343  44.469  1.00 20.00           H
ATOM   2829  NH2 ARG    17      24.601  12.238  43.218  1.00 34.17           N
ATOM   2830 1HH2 ARG    17      23.783  12.749  43.482  1.00 20.00           H
ATOM   2831 2HH2 ARG    17      24.513  11.377  42.717  1.00 20.00           H
ATOM   2832  HN  ARG    17      28.097  14.446  39.680  1.00 20.00           H
ATOM   2833  N   GLY    18      29.391  12.736  37.549  1.00 21.86           N
ATOM   2834  CA  GLY    18      29.358  11.948  36.325  1.00 26.61           C
ATOM   2835  C   GLY    18      28.300  10.850  36.347  1.00 33.66           C
ATOM   2836  O   GLY    18      28.472   9.818  35.710  1.00 33.18           O
ATOM   2837 1HA  GLY    18      29.164  12.600  35.473  1.00 20.00           H
ATOM   2838 2HA  GLY    18      30.332  11.488  36.158  1.00 20.00           H
ATOM   2839  HN  GLY    18      29.060  13.673  37.431  1.00 20.00           H
ATOM   2840  N   GLU    19      27.191  11.087  37.050  1.00 27.18           N
ATOM   2841  CA  GLU    19      26.191  10.042  37.292  1.00 28.90           C
ATOM   2842  C   GLU    19      24.802  10.329  36.653  1.00 33.99           C
ATOM   2843  O   GLU    19      23.836   9.620  36.929  1.00 36.50           O
ATOM   2844  HA  GLU    19      26.596   9.141  36.831  1.00 20.00           H
ATOM   2845  CB  GLU    19      26.062   9.807  38.808  1.00 34.97           C
ATOM   2846 1HB  GLU    19      26.044  10.765  39.328  1.00 20.00           H
ATOM   2847 2HB  GLU    19      25.187   9.190  39.011  1.00 20.00           H
ATOM   2848  CG  GLU    19      27.249   9.031  39.420  1.00 35.57           C
ATOM   2849 1HG  GLU    19      27.198   7.985  39.119  1.00 20.00           H
ATOM   2850 2HG  GLU    19      28.187   9.429  39.032  1.00 20.00           H
ATOM   2851  CD  GLU    19      27.312   9.081  40.959  1.00 43.29           C
ATOM   2852  OE1 GLU    19      26.422   9.700  41.583  1.00 42.52           O
ATOM   2853  OE2 GLU    19      28.268   8.505  41.547  1.00 53.15           O
ATOM   2854  HN  GLU    19      26.964  11.973  37.455  1.00 20.00           H
ATOM   2855  N   LEU    20      24.702  11.358  35.817  1.00 24.38           N
ATOM   2856  CA  LEU    20      23.412  11.752  35.219  1.00 31.85           C
ATOM   2857  C   LEU    20      23.287  11.253  33.781  1.00 35.42           C
ATOM   2858  O   LEU    20      22.356  10.534  33.432  1.00 38.22           O
ATOM   2859  HA  LEU    20      22.623  11.276  35.801  1.00 20.00           H
ATOM   2860  CB  LEU    20      23.232  13.271  35.218  1.00 24.01           C
ATOM   2861 1HB  LEU    20      23.372  13.635  36.236  1.00 20.00           H
ATOM   2862 2HB  LEU    20      24.024  13.711  34.611  1.00 20.00           H
ATOM   2863  CG  LEU    20      21.870  13.760  34.694  1.00 26.61           C
ATOM   2864  HG  LEU    20      21.708  13.326  33.707  1.00 20.00           H
ATOM   2865  CD1 LEU    20      20.728  13.271  35.602  1.00 25.36           C
ATOM   2866 1HD1 LEU    20      20.658  12.185  35.544  1.00 20.00           H
ATOM   2867 2HD1 LEU    20      20.930  13.568  36.631  1.00 20.00           H
ATOM   2868 3HD1 LEU    20      19.788  13.715  35.274  1.00 20.00           H
ATOM   2869  CD2 LEU    20      21.808  15.268  34.557  1.00 20.93           C
ATOM   2870 1HD2 LEU    20      22.002  15.729  35.525  1.00 20.00           H
ATOM   2871 2HD2 LEU    20      22.559  15.599  33.840  1.00 20.00           H
ATOM   2872 3HD2 LEU    20      20.818  15.561  34.207  1.00 20.00           H
ATOM   2873  HN  LEU    20      25.474  11.929  35.537  1.00 20.00           H
ATOM   2874  N   PHE    21      24.206  11.676  32.935  1.00 38.55           N
ATOM   2875  CA  PHE    21      24.272  11.159  31.571  1.00 35.05           C
ATOM   2876  C   PHE    21      25.078   9.856  31.621  1.00 39.88           C
ATOM   2877  O   PHE    21      25.134   9.202  32.659  1.00 47.22           O
ATOM   2878  HA  PHE    21      23.248  10.977  31.244  1.00 20.00           H
ATOM   2879  CB  PHE    21      24.944  12.189  30.680  1.00 36.85           C
ATOM   2880 1HB  PHE    21      25.965  12.345  31.028  1.00 20.00           H
ATOM   2881 2HB  PHE    21      25.009  11.792  29.667  1.00 20.00           H
ATOM   2882  CG  PHE    21      24.233  13.514  30.641  1.00 34.10           C
ATOM   2883  CD1 PHE    21      22.881  13.605  30.857  1.00 32.83           C
ATOM   2884  HD1 PHE    21      22.302  12.707  31.070  1.00 20.00           H
ATOM   2885  CD2 PHE    21      24.941  14.669  30.366  1.00 35.45           C
ATOM   2886  HD2 PHE    21      26.013  14.600  30.183  1.00 20.00           H
ATOM   2887  CE1 PHE    21      22.247  14.830  30.806  1.00 34.29           C
ATOM   2888  HE1 PHE    21      21.174  14.897  30.985  1.00 20.00           H
ATOM   2889  CE2 PHE    21      24.313  15.881  30.299  1.00 31.46           C
ATOM   2890  HE2 PHE    21      24.888  16.776  30.062  1.00 20.00           H
ATOM   2891  CZ  PHE    21      22.985  15.972  30.525  1.00 24.00           C
ATOM   2892  HZ  PHE    21      22.493  16.944  30.487  1.00 20.00           H
ATOM   2893  HN  PHE    21      24.901  12.359  33.160  1.00 20.00           H
ATOM   2894  N   GLY    22      25.698   9.464  30.521  1.00 46.40           N
ATOM   2895  CA  GLY    22      26.525   8.267  30.532  1.00 48.12           C
ATOM   2896  C   GLY    22      27.826   8.395  31.316  1.00 44.89           C
ATOM   2897  O   GLY    22      28.185   9.468  31.804  1.00 43.75           O
ATOM   2898 1HA  GLY    22      25.963   7.436  30.958  1.00 20.00           H
ATOM   2899 2HA  GLY    22      26.781   7.988  29.510  1.00 20.00           H
ATOM   2900  HN  GLY    22      25.642   9.945  29.646  1.00 20.00           H
ATOM   2901  N   ALA    23      28.546   7.284  31.438  1.00 43.65           N
ATOM   2902  CA  ALA    23      29.904   7.311  31.971  1.00 48.23           C
ATOM   2903  C   ALA    23      30.790   8.235  31.130  1.00 40.68           C
ATOM   2904  O   ALA    23      31.738   8.834  31.627  1.00 44.93           O
ATOM   2905  HA  ALA    23      29.855   7.709  32.985  1.00 20.00           H
ATOM   2906  CB  ALA    23      30.481   5.907  31.978  1.00 54.24           C
ATOM   2907 1HB  ALA    23      29.890   5.275  32.641  1.00 20.00           H
ATOM   2908 2HB  ALA    23      30.455   5.499  30.968  1.00 20.00           H
ATOM   2909 3HB  ALA    23      31.512   5.940  32.330  1.00 20.00           H
ATOM   2910  HN  ALA    23      28.219   6.375  31.181  1.00 20.00           H
ATOM   2911  N   LYS    24      30.414   8.382  29.886  1.00 37.07           N
ATOM   2912  CA  LYS    24      31.162   9.130  28.918  1.00 40.66           C
ATOM   2913  C   LYS    24      30.654  10.502  28.626  1.00 32.25           C
ATOM   2914  O   LYS    24      31.191  11.192  27.831  1.00 32.65           O
ATOM   2915  HA  LYS    24      32.166   9.271  29.319  1.00 20.00           H
ATOM   2916  CB  LYS    24      31.157   8.343  27.632  1.00 49.96           C
ATOM   2917 1HB  LYS    24      30.131   8.108  27.349  1.00 20.00           H
ATOM   2918 2HB  LYS    24      31.578   8.949  26.829  1.00 20.00           H
ATOM   2919  CG  LYS    24      31.942   7.041  27.712  1.00 61.40           C
ATOM   2920 1HG  LYS    24      32.952   7.198  27.334  1.00 20.00           H
ATOM   2921 2HG  LYS    24      32.036   6.732  28.753  1.00 20.00           H
ATOM   2922  CD  LYS    24      31.285   5.935  26.925  1.00 65.13           C
ATOM   2923 1HD  LYS    24      31.366   4.997  27.473  1.00 20.00           H
ATOM   2924 2HD  LYS    24      30.222   6.147  26.811  1.00 20.00           H
ATOM   2925  CE  LYS    24      31.954   5.827  25.582  1.00 76.26           C
ATOM   2926 1HE  LYS    24      32.074   6.820  25.148  1.00 20.00           H
ATOM   2927 2HE  LYS    24      32.953   5.408  25.700  1.00 20.00           H
ATOM   2928  NZ  LYS    24      31.166   4.969  24.644  1.00 76.23           N
ATOM   2929 1HZ  LYS    24      31.534   5.069  23.704  1.00 20.00           H
ATOM   2930 2HZ  LYS    24      31.236   4.000  24.933  1.00 20.00           H
ATOM   2931 3HZ  LYS    24      30.194   5.257  24.658  1.00 20.00           H
ATOM   2932  HN  LYS    24      29.578   7.989  29.504  1.00 20.00           H
ATOM   2933  N   GLY    25      29.558  10.871  29.253  1.00 29.62           N
ATOM   2934  CA  GLY    25      28.974  12.180  29.023  1.00 27.10           C
ATOM   2935  C   GLY    25      29.764  13.195  29.834  1.00 24.43           C
ATOM   2936  O   GLY    25      30.511  12.824  30.711  1.00 22.72           O
ATOM   2937 1HA  GLY    25      29.005  12.415  27.959  1.00 20.00           H
ATOM   2938 2HA  GLY    25      27.924  12.171  29.317  1.00 20.00           H
ATOM   2939  HN  GLY    25      29.068  10.296  29.908  1.00 20.00           H
ATOM   2940  N   PRO    26      29.640  14.472  29.510  1.00 20.50           N
ATOM   2941  CA  PRO    26      30.357  15.488  30.283  1.00 19.05           C
ATOM   2942  C   PRO    26      29.782  15.675  31.684  1.00 21.61           C
ATOM   2943  O   PRO    26      28.615  15.353  31.903  1.00 24.19           O
ATOM   2944  HA  PRO    26      31.390  15.180  30.442  1.00 20.00           H
ATOM   2945  CB  PRO    26      30.130  16.748  29.471  1.00 16.64           C
ATOM   2946 1HB  PRO    26      30.031  17.625  30.110  1.00 20.00           H
ATOM   2947 2HB  PRO    26      30.960  16.943  28.792  1.00 20.00           H
ATOM   2948  CG  PRO    26      28.871  16.494  28.715  1.00 21.17           C
ATOM   2949 1HG  PRO    26      27.995  16.750  29.311  1.00 20.00           H
ATOM   2950 2HG  PRO    26      28.827  17.099  27.809  1.00 20.00           H
ATOM   2951  CD  PRO    26      28.887  15.048  28.388  1.00 19.20           C
ATOM   2952 1HD  PRO    26      27.878  14.641  28.319  1.00 20.00           H
ATOM   2953 2HD  PRO    26      29.374  14.859  27.432  1.00 20.00           H
ATOM   2954  N   GLN    27      30.588  16.202  32.595  1.00 18.58           N
ATOM   2955  CA  GLN    27      30.163  16.521  33.942  1.00 15.73           C
ATOM   2956  C   GLN    27      29.975  18.007  34.090  1.00 19.07           C
ATOM   2957  O   GLN    27      30.757  18.766  33.556  1.00 17.79           O
ATOM   2958  HA  GLN    27      29.208  16.012  34.073  1.00 20.00           H
ATOM   2959  CB  GLN    27      31.218  16.137  34.949  1.00 21.46           C
ATOM   2960 1HB  GLN    27      32.126  16.714  34.768  1.00 20.00           H
ATOM   2961 2HB  GLN    27      30.876  16.388  35.953  1.00 20.00           H
ATOM   2962  CG  GLN    27      31.640  14.712  35.003  1.00 27.37           C
ATOM   2963 1HG  GLN    27      30.902  14.131  35.556  1.00 20.00           H
ATOM   2964 2HG  GLN    27      31.678  14.302  33.994  1.00 20.00           H
ATOM   2965  CD  GLN    27      32.998  14.621  35.668  1.00 28.32           C
ATOM   2966  OE1 GLN    27      34.037  14.611  34.991  1.00 35.41           O
ATOM   2967  NE2 GLN    27      33.011  14.675  36.978  1.00 27.21           N
ATOM   2968 1HE2 GLN    27      32.153  14.772  37.483  1.00 20.00           H
ATOM   2969 2HE2 GLN    27      33.879  14.620  37.472  1.00 20.00           H
ATOM   2970  HN  GLN    27      31.550  16.422  32.431  1.00 20.00           H
ATOM   2971  N   LEU    28      28.978  18.443  34.869  1.00 16.36           N
ATOM   2972  CA  LEU    28      28.977  19.829  35.332  1.00 13.71           C
ATOM   2973  C   LEU    28      30.074  19.984  36.404  1.00 12.28           C
ATOM   2974  O   LEU    28      30.447  19.024  37.042  1.00 15.78           O
ATOM   2975  HA  LEU    28      29.227  20.459  34.478  1.00 20.00           H
ATOM   2976  CB  LEU    28      27.616  20.199  35.958  1.00 19.20           C
ATOM   2977 1HB  LEU    28      27.288  19.369  36.583  1.00 20.00           H
ATOM   2978 2HB  LEU    28      27.762  21.056  36.616  1.00 20.00           H
ATOM   2979  CG  LEU    28      26.519  20.527  34.957  1.00 15.22           C
ATOM   2980  HG  LEU    28      26.467  19.717  34.230  1.00 20.00           H
ATOM   2981  CD1 LEU    28      25.160  20.605  35.649  1.00 17.27           C
ATOM   2982 1HD1 LEU    28      24.982  19.685  36.206  1.00 20.00           H
ATOM   2983 2HD1 LEU    28      25.150  21.453  36.335  1.00 20.00           H
ATOM   2984 3HD1 LEU    28      24.378  20.734  34.901  1.00 20.00           H
ATOM   2985  CD2 LEU    28      26.819  21.822  34.220  1.00 18.87           C
ATOM   2986 1HD2 LEU    28      26.955  22.628  34.941  1.00 20.00           H
ATOM   2987 2HD2 LEU    28      27.730  21.704  33.632  1.00 20.00           H
ATOM   2988 3HD2 LEU    28      25.988  22.064  33.557  1.00 20.00           H
ATOM   2989  HN  LEU    28      28.211  17.875  35.167  1.00 20.00           H
ATOM   2990  N   PRO    29      30.502  21.213  36.671  1.00 14.95           N
ATOM   2991  CA  PRO    29      31.276  21.491  37.894  1.00 15.40           C
ATOM   2992  C   PRO    29      30.459  21.179  39.136  1.00 19.92           C
ATOM   2993  O   PRO    29      29.212  21.301  39.083  1.00 16.96           O
ATOM   2994  HA  PRO    29      32.149  20.841  37.943  1.00 20.00           H
ATOM   2995  CB  PRO    29      31.527  23.000  37.812  1.00 17.11           C
ATOM   2996 1HB  PRO    29      30.847  23.556  38.457  1.00 20.00           H
ATOM   2997 2HB  PRO    29      32.540  23.256  38.123  1.00 20.00           H
ATOM   2998  CG  PRO    29      31.307  23.373  36.364  1.00 19.76           C
ATOM   2999 1HG  PRO    29      30.988  24.411  36.268  1.00 20.00           H
ATOM   3000 2HG  PRO    29      32.225  23.268  35.786  1.00 20.00           H
ATOM   3001  CD  PRO    29      30.244  22.427  35.881  1.00 17.61           C
ATOM   3002 1HD  PRO    29      29.244  22.795  36.112  1.00 20.00           H
ATOM   3003 2HD  PRO    29      30.292  22.288  34.801  1.00 20.00           H
ATOM   3004  N   ALA    30      31.116  20.785  40.213  1.00 15.07           N
ATOM   3005  CA  ALA    30      30.488  20.629  41.518  1.00 12.62           C
ATOM   3006  C   ALA    30      30.485  21.970  42.235  1.00 15.66           C
ATOM   3007  O   ALA    30      31.231  22.872  41.854  1.00 18.04           O
ATOM   3008  HA  ALA    30      29.458  20.311  41.355  1.00 20.00           H
ATOM   3009  CB  ALA    30      31.211  19.566  42.358  1.00 16.94           C
ATOM   3010 1HB  ALA    30      31.305  18.648  41.779  1.00 20.00           H
ATOM   3011 2HB  ALA    30      32.203  19.929  42.627  1.00 20.00           H
ATOM   3012 3HB  ALA    30      30.638  19.368  43.264  1.00 20.00           H
ATOM   3013  HN  ALA    30      32.091  20.563  40.223  1.00 20.00           H
ATOM   3014  N   PRO    31      29.653  22.112  43.275  1.00 16.68           N
ATOM   3015  CA  PRO    31      29.876  23.259  44.184  1.00 17.94           C
ATOM   3016  C   PRO    31      31.357  23.350  44.654  1.00 17.75           C
ATOM   3017  O   PRO    31      31.960  22.330  44.931  1.00 16.99           O
ATOM   3018  HA  PRO    31      29.683  24.196  43.662  1.00 20.00           H
ATOM   3019  CB  PRO    31      28.954  22.946  45.370  1.00 19.93           C
ATOM   3020 1HB  PRO    31      29.497  22.468  46.185  1.00 20.00           H
ATOM   3021 2HB  PRO    31      28.503  23.851  45.777  1.00 20.00           H
ATOM   3022  CG  PRO    31      27.892  22.012  44.793  1.00 22.53           C
ATOM   3023 1HG  PRO    31      27.427  21.413  45.576  1.00 20.00           H
ATOM   3024 2HG  PRO    31      27.095  22.575  44.307  1.00 20.00           H
ATOM   3025  CD  PRO    31      28.653  21.164  43.817  1.00 17.88           C
ATOM   3026 1HD  PRO    31      29.124  20.313  44.308  1.00 20.00           H
ATOM   3027 2HD  PRO    31      28.002  20.765  43.039  1.00 20.00           H
ATOM   3028  N   ASN    32      31.941  24.532  44.747  1.00 17.22           N
ATOM   3029  CA  ASN    32      31.276  25.828  44.657  1.00 16.66           C
ATOM   3030  C   ASN    32      31.307  26.506  43.292  1.00 19.07           C
ATOM   3031  O   ASN    32      30.996  27.695  43.201  1.00 19.37           O
ATOM   3032  HA  ASN    32      30.241  25.640  44.942  1.00 20.00           H
ATOM   3033  CB  ASN    32      31.978  26.763  45.658  1.00 16.79           C
ATOM   3034 1HB  ASN    32      33.057  26.615  45.604  1.00 20.00           H
ATOM   3035 2HB  ASN    32      31.785  27.802  45.388  1.00 20.00           H
ATOM   3036  CG  ASN    32      31.523  26.533  47.071  1.00 24.28           C
ATOM   3037  OD1 ASN    32      30.512  25.880  47.301  1.00 21.30           O
ATOM   3038  ND2 ASN    32      32.253  27.081  48.026  1.00 32.47           N
ATOM   3039 1HD2 ASN    32      33.064  27.618  47.790  1.00 20.00           H
ATOM   3040 2HD2 ASN    32      31.995  26.960  48.984  1.00 20.00           H
ATOM   3041  HN  ASN    32      32.922  24.662  44.892  1.00 20.00           H
ATOM   3042  N   MET    33      31.690  25.780  42.239  1.00 15.77           N
ATOM   3043  CA  MET    33      31.702  26.346  40.870  1.00 15.44           C
ATOM   3044  C   MET    33      30.367  26.141  40.080  1.00 13.83           C
ATOM   3045  O   MET    33      30.144  26.805  39.096  1.00 15.03           O
ATOM   3046  HA  MET    33      31.866  27.416  40.996  1.00 20.00           H
ATOM   3047  CB  MET    33      32.861  25.791  40.045  1.00 18.02           C
ATOM   3048 1HB  MET    33      33.000  24.734  40.271  1.00 20.00           H
ATOM   3049 2HB  MET    33      32.623  25.862  38.984  1.00 20.00           H
ATOM   3050  CG  MET    33      34.230  26.512  40.276  1.00 18.20           C
ATOM   3051 1HG  MET    33      34.569  26.349  41.299  1.00 20.00           H
ATOM   3052 2HG  MET    33      34.989  26.090  39.618  1.00 20.00           H
ATOM   3053  SD  MET    33      34.130  28.277  39.979  1.00 20.14           S
ATOM   3054  CE  MET    33      33.638  28.344  38.250  1.00 22.61           C
ATOM   3055 1HE  MET    33      34.347  27.776  37.648  1.00 20.00           H
ATOM   3056 2HE  MET    33      32.642  27.916  38.139  1.00 20.00           H
ATOM   3057 3HE  MET    33      33.627  29.382  37.915  1.00 20.00           H
ATOM   3058  HN  MET    33      31.989  24.828  42.295  1.00 20.00           H
ATOM   3059  N   LEU    34      29.517  25.224  40.517  1.00 15.02           N
ATOM   3060  CA  LEU    34      28.183  25.061  39.918  1.00 16.05           C
ATOM   3061  C   LEU    34      27.370  26.348  40.109  1.00 18.49           C
ATOM   3062  O   LEU    34      27.167  26.767  41.238  1.00 17.93           O
ATOM   3063  HA  LEU    34      28.322  24.900  38.849  1.00 20.00           H
ATOM   3064  CB  LEU    34      27.461  23.901  40.591  1.00 17.06           C
ATOM   3065 1HB  LEU    34      28.043  22.994  40.429  1.00 20.00           H
ATOM   3066 2HB  LEU    34      27.446  24.083  41.666  1.00 20.00           H
ATOM   3067  CG  LEU    34      26.030  23.654  40.117  1.00 16.43           C
ATOM   3068  HG  LEU    34      25.480  24.592  40.190  1.00 20.00           H
ATOM   3069  CD1 LEU    34      26.016  23.222  38.623  1.00 20.51           C
ATOM   3070 1HD1 LEU    34      26.366  24.048  38.003  1.00 20.00           H
ATOM   3071 2HD1 LEU    34      26.672  22.362  38.487  1.00 20.00           H
ATOM   3072 3HD1 LEU    34      25.000  22.954  38.332  1.00 20.00           H
ATOM   3073  CD2 LEU    34      25.322  22.640  41.040  1.00 18.07           C
ATOM   3074 1HD2 LEU    34      25.813  21.670  40.958  1.00 20.00           H
ATOM   3075 2HD2 LEU    34      25.376  22.989  42.071  1.00 20.00           H
ATOM   3076 3HD2 LEU    34      24.278  22.546  40.742  1.00 20.00           H
ATOM   3077  HN  LEU    34      29.713  24.592  41.266  1.00 20.00           H
ATOM   3078  N   MET    35      26.902  26.966  39.022  1.00 17.03           N
ATOM   3079  CA  MET    35      26.222  28.269  39.136  1.00 16.30           C
ATOM   3080  C   MET    35      24.733  28.271  38.802  1.00 17.11           C
ATOM   3081  O   MET    35      24.177  29.324  38.487  1.00 16.68           O
ATOM   3082  HA  MET    35      26.328  28.565  40.180  1.00 20.00           H
ATOM   3083  CB  MET    35      26.942  29.311  38.286  1.00 17.70           C
ATOM   3084 1HB  MET    35      27.118  28.912  37.287  1.00 20.00           H
ATOM   3085 2HB  MET    35      26.310  30.192  38.171  1.00 20.00           H
ATOM   3086  CG  MET    35      28.276  29.742  38.881  1.00 21.21           C
ATOM   3087 1HG  MET    35      28.921  28.874  39.017  1.00 20.00           H
ATOM   3088 2HG  MET    35      28.789  30.416  38.195  1.00 20.00           H
ATOM   3089  SD  MET    35      28.006  30.567  40.471  1.00 21.83           S
ATOM   3090  CE  MET    35      29.108  29.612  41.501  1.00 24.99           C
ATOM   3091 1HE  MET    35      28.847  28.556  41.432  1.00 20.00           H
ATOM   3092 2HE  MET    35      30.135  29.755  41.164  1.00 20.00           H
ATOM   3093 3HE  MET    35      29.016  29.942  42.536  1.00 20.00           H
ATOM   3094  HN  MET    35      26.979  26.601  38.094  1.00 20.00           H
ATOM   3095  N   MET    36      24.115  27.104  38.893  1.00 15.40           N
ATOM   3096  CA  MET    36      22.634  26.990  38.795  1.00 15.82           C
ATOM   3097  C   MET    36      22.074  26.044  39.836  1.00 18.34           C
ATOM   3098  O   MET    36      22.780  25.140  40.314  1.00 17.48           O
ATOM   3099  HA  MET    36      22.250  27.995  38.972  1.00 20.00           H
ATOM   3100  CB  MET    36      22.215  26.548  37.391  1.00 18.40           C
ATOM   3101 1HB  MET    36      21.128  26.555  37.313  1.00 20.00           H
ATOM   3102 2HB  MET    36      22.592  27.259  36.655  1.00 20.00           H
ATOM   3103  CG  MET    36      22.687  25.177  36.975  1.00 29.85           C
ATOM   3104 1HG  MET    36      22.870  24.564  37.857  1.00 20.00           H
ATOM   3105 2HG  MET    36      21.912  24.677  36.394  1.00 20.00           H
ATOM   3106  SD  MET    36      24.185  25.035  35.982  1.00 46.19           S
ATOM   3107  CE  MET    36      24.655  26.729  35.694  1.00 10.52           C
ATOM   3108 1HE  MET    36      23.897  27.218  35.081  1.00 20.00           H
ATOM   3109 2HE  MET    36      24.742  27.250  36.648  1.00 20.00           H
ATOM   3110 3HE  MET    36      25.614  26.758  35.177  1.00 20.00           H
ATOM   3111  HN  MET    36      24.585  26.232  39.031  1.00 20.00           H
ATOM   3112  N   ASP    37      20.792  26.250  40.185  1.00 15.41           N
ATOM   3113  CA  ASP    37      20.103  25.377  41.117  1.00 17.90           C
ATOM   3114  C   ASP    37      19.188  24.417  40.362  1.00 18.08           C
ATOM   3115  O   ASP    37      18.760  23.398  40.910  1.00 24.13           O
ATOM   3116  HA  ASP    37      20.893  24.853  41.655  1.00 20.00           H
ATOM   3117  CB  ASP    37      19.267  26.196  42.114  1.00 17.84           C
ATOM   3118 1HB  ASP    37      18.708  26.965  41.580  1.00 20.00           H
ATOM   3119 2HB  ASP    37      18.536  25.549  42.598  1.00 20.00           H
ATOM   3120  CG  ASP    37      20.110  26.868  43.191  1.00 24.44           C
ATOM   3121  OD1 ASP    37      21.069  26.230  43.689  1.00 30.20           O
ATOM   3122  OD2 ASP    37      19.814  28.038  43.542  1.00 21.34           O
ATOM   3123  HN  ASP    37      20.232  27.002  39.837  1.00 20.00           H
ATOM   3124  N   ARG    38      18.855  24.765  39.123  1.00 17.90           N
ATOM   3125  CA  ARG    38      17.919  23.948  38.376  1.00 19.20           C
ATOM   3126  C   ARG    38      17.977  24.288  36.898  1.00 13.93           C
ATOM   3127  O   ARG    38      18.268  25.418  36.520  1.00 13.50           O
ATOM   3128  HA  ARG    38      18.241  22.922  38.553  1.00 20.00           H
ATOM   3129  CB  ARG    38      16.481  24.169  38.908  1.00 16.40           C
ATOM   3130 1HB  ARG    38      15.791  23.503  38.389  1.00 20.00           H
ATOM   3131 2HB  ARG    38      16.437  23.912  39.966  1.00 20.00           H
ATOM   3132  CG  ARG    38      15.977  25.591  38.746  1.00 17.96           C
ATOM   3133 1HG  ARG    38      16.735  26.292  39.097  1.00 20.00           H
ATOM   3134 2HG  ARG    38      15.811  25.804  37.690  1.00 20.00           H
ATOM   3135  CD  ARG    38      14.607  25.883  39.544  1.00 17.03           C
ATOM   3136 1HD  ARG    38      14.183  26.833  39.219  1.00 20.00           H
ATOM   3137 2HD  ARG    38      13.872  25.111  39.316  1.00 20.00           H
ATOM   3138  NE  ARG    38      14.909  25.907  40.932  1.00 22.39           N
ATOM   3139  HE  ARG    38      14.937  25.035  41.421  1.00 20.00           H
ATOM   3140  CZ  ARG    38      15.165  26.980  41.674  1.00 24.61           C
ATOM   3141  NH1 ARG    38      14.997  28.215  41.227  1.00 23.68           N
ATOM   3142 1HH1 ARG    38      14.665  28.369  40.296  1.00 20.00           H
ATOM   3143 2HH1 ARG    38      15.202  28.994  41.820  1.00 20.00           H
ATOM   3144  NH2 ARG    38      15.527  26.778  42.929  1.00 22.51           N
ATOM   3145 1HH2 ARG    38      15.729  27.557  43.523  1.00 20.00           H
ATOM   3146 2HH2 ARG    38      15.599  25.847  43.285  1.00 20.00           H
ATOM   3147  HN  ARG    38      19.213  25.573  38.654  1.00 20.00           H
ATOM   3148  N   VAL    39      17.587  23.326  36.073  1.00 15.11           N
ATOM   3149  CA  VAL    39      17.354  23.595  34.662  1.00 13.01           C
ATOM   3150  C   VAL    39      15.839  23.467  34.470  1.00 15.08           C
ATOM   3151  O   VAL    39      15.275  22.424  34.745  1.00 13.45           O
ATOM   3152  HA  VAL    39      17.680  24.616  34.463  1.00 20.00           H
ATOM   3153  CB  VAL    39      18.131  22.623  33.754  1.00 18.29           C
ATOM   3154  HB  VAL    39      17.919  21.608  34.090  1.00 20.00           H
ATOM   3155  CG1 VAL    39      17.670  22.743  32.304  1.00 21.70           C
ATOM   3156 1HG1 VAL    39      16.657  22.352  32.211  1.00 20.00           H
ATOM   3157 2HG1 VAL    39      17.684  23.791  32.004  1.00 20.00           H
ATOM   3158 3HG1 VAL    39      18.340  22.173  31.661  1.00 20.00           H
ATOM   3159  CG2 VAL    39      19.639  22.896  33.872  1.00 18.16           C
ATOM   3160 1HG2 VAL    39      19.851  23.915  33.546  1.00 20.00           H
ATOM   3161 2HG2 VAL    39      19.950  22.775  34.909  1.00 20.00           H
ATOM   3162 3HG2 VAL    39      20.186  22.193  33.244  1.00 20.00           H
ATOM   3163  HN  VAL    39      17.431  22.379  36.353  1.00 20.00           H
ATOM   3164  N   VAL    40      15.214  24.550  34.040  1.00 15.89           N
ATOM   3165  CA  VAL    40      13.761  24.644  34.017  1.00 21.42           C
ATOM   3166  C   VAL    40      13.203  24.095  32.712  1.00 20.00           C
ATOM   3167  O   VAL    40      12.157  23.429  32.711  1.00 16.70           O
ATOM   3168  HA  VAL    40      13.379  24.031  34.832  1.00 20.00           H
ATOM   3169  CB  VAL    40      13.318  26.098  34.194  1.00 22.19           C
ATOM   3170  HB  VAL    40      13.741  26.680  33.375  1.00 20.00           H
ATOM   3171  CG1 VAL    40      11.802  26.217  34.119  1.00 26.56           C
ATOM   3172 1HG1 VAL    40      11.479  26.102  33.084  1.00 20.00           H
ATOM   3173 2HG1 VAL    40      11.346  25.439  34.731  1.00 20.00           H
ATOM   3174 3HG1 VAL    40      11.496  27.196  34.488  1.00 20.00           H
ATOM   3175  CG2 VAL    40      13.818  26.625  35.538  1.00 23.30           C
ATOM   3176 1HG2 VAL    40      13.439  25.992  36.340  1.00 20.00           H
ATOM   3177 2HG2 VAL    40      14.908  26.614  35.550  1.00 20.00           H
ATOM   3178 3HG2 VAL    40      13.464  27.646  35.683  1.00 20.00           H
ATOM   3179  HN  VAL    40      15.680  25.369  33.705  1.00 20.00           H
ATOM   3180  N   LYS    41      13.886  24.388  31.610  1.00 17.22           N
ATOM   3181  CA  LYS    41      13.422  23.948  30.286  1.00 19.03           C
ATOM   3182  C   LYS    41      14.595  23.651  29.378  1.00 23.37           C
ATOM   3183  O   LYS    41      15.625  24.363  29.417  1.00 18.94           O
ATOM   3184  HA  LYS    41      12.866  23.021  30.426  1.00 20.00           H
ATOM   3185  CB  LYS    41      12.574  25.027  29.647  1.00 23.90           C
ATOM   3186 1HB  LYS    41      11.748  25.286  30.309  1.00 20.00           H
ATOM   3187 2HB  LYS    41      13.169  25.931  29.512  1.00 20.00           H
ATOM   3188  CG  LYS    41      11.997  24.612  28.283  1.00 34.83           C
ATOM   3189 1HG  LYS    41      12.551  25.107  27.485  1.00 20.00           H
ATOM   3190 2HG  LYS    41      12.124  23.539  28.142  1.00 20.00           H
ATOM   3191  CD  LYS    41      10.501  24.959  28.140  1.00 53.47           C
ATOM   3192 1HD  LYS    41       9.936  24.058  27.901  1.00 20.00           H
ATOM   3193 2HD  LYS    41      10.118  25.333  29.090  1.00 20.00           H
ATOM   3194  CE  LYS    41      10.264  26.007  27.052  1.00 55.49           C
ATOM   3195 1HE  LYS    41       9.221  26.324  27.065  1.00 20.00           H
ATOM   3196 2HE  LYS    41      10.868  26.892  27.253  1.00 20.00           H
ATOM   3197  NZ  LYS    41      10.596  25.490  25.712  1.00 52.84           N
ATOM   3198 1HZ  LYS    41      10.381  26.195  25.015  1.00 20.00           H
ATOM   3199 2HZ  LYS    41      11.584  25.266  25.672  1.00 20.00           H
ATOM   3200 3HZ  LYS    41      10.052  24.655  25.528  1.00 20.00           H
ATOM   3201  HN  LYS    41      14.738  24.913  31.603  1.00 20.00           H
ATOM   3202  N   MET    42      14.458  22.609  28.561  1.00 20.81           N
ATOM   3203  CA  MET    42      15.484  22.306  27.547  1.00 20.52           C
ATOM   3204  C   MET    42      14.745  21.775  26.360  1.00 23.66           C
ATOM   3205  O   MET    42      14.023  20.818  26.520  1.00 22.72           O
ATOM   3206  HA  MET    42      15.974  23.256  27.332  1.00 20.00           H
ATOM   3207  CB  MET    42      16.431  21.194  27.972  1.00 22.22           C
ATOM   3208 1HB  MET    42      15.875  20.265  28.094  1.00 20.00           H
ATOM   3209 2HB  MET    42      17.170  21.023  27.190  1.00 20.00           H
ATOM   3210  CG  MET    42      17.179  21.425  29.237  1.00 27.57           C
ATOM   3211 1HG  MET    42      17.686  22.390  29.199  1.00 20.00           H
ATOM   3212 2HG  MET    42      16.486  21.463  30.077  1.00 20.00           H
ATOM   3213  SD  MET    42      18.400  20.141  29.549  1.00 25.45           S
ATOM   3214  CE  MET    42      19.620  20.598  28.333  1.00 16.99           C
ATOM   3215 1HE  MET    42      19.313  20.230  27.354  1.00 20.00           H
ATOM   3216 2HE  MET    42      19.712  21.684  28.301  1.00 20.00           H
ATOM   3217 3HE  MET    42      20.582  20.160  28.600  1.00 20.00           H
ATOM   3218  HN  MET    42      13.678  21.984  28.579  1.00 20.00           H
ATOM   3219  N   THR    43      14.950  22.374  25.196  1.00 18.44           N
ATOM   3220  CA  THR    43      14.311  21.898  23.940  1.00 22.40           C
ATOM   3221  C   THR    43      15.299  21.865  22.766  1.00 27.65           C
ATOM   3222  O   THR    43      16.243  22.660  22.723  1.00 26.30           O
ATOM   3223  HA  THR    43      13.981  20.870  24.090  1.00 20.00           H
ATOM   3224  CB  THR    43      13.133  22.771  23.549  1.00 26.05           C
ATOM   3225  HB  THR    43      12.612  22.358  22.685  1.00 20.00           H
ATOM   3226  OG1 THR    43      13.568  24.112  23.328  1.00 28.32           O
ATOM   3227  HG1 THR    43      14.174  24.149  22.533  1.00 20.00           H
ATOM   3228  CG2 THR    43      12.091  22.773  24.639  1.00 28.25           C
ATOM   3229 1HG2 THR    43      12.501  23.244  25.533  1.00 20.00           H
ATOM   3230 2HG2 THR    43      11.803  21.747  24.868  1.00 20.00           H
ATOM   3231 3HG2 THR    43      11.216  23.330  24.304  1.00 20.00           H
ATOM   3232  HN  THR    43      15.537  23.175  25.075  1.00 20.00           H
ATOM   3233  N   GLU    44      15.071  20.944  21.830  1.00 26.12           N
ATOM   3234  CA  GLU    44      15.888  20.820  20.622  1.00 29.51           C
ATOM   3235  C   GLU    44      15.542  21.876  19.574  1.00 30.91           C
ATOM   3236  O   GLU    44      16.378  22.236  18.770  1.00 32.38           O
ATOM   3237  HA  GLU    44      16.916  20.972  20.951  1.00 20.00           H
ATOM   3238  CB  GLU    44      15.782  19.409  20.040  1.00 35.97           C
ATOM   3239 1HB  GLU    44      14.733  19.126  19.952  1.00 20.00           H
ATOM   3240 2HB  GLU    44      16.322  19.360  19.095  1.00 20.00           H
ATOM   3241  CG  GLU    44      16.427  18.353  20.935  1.00 34.80           C
ATOM   3242 1HG  GLU    44      17.309  18.772  21.420  1.00 20.00           H
ATOM   3243 2HG  GLU    44      15.733  18.069  21.726  1.00 20.00           H
ATOM   3244  CD  GLU    44      16.843  17.094  20.186  1.00 45.44           C
ATOM   3245  OE1 GLU    44      17.393  17.209  19.072  1.00 56.39           O
ATOM   3246  OE2 GLU    44      16.647  15.987  20.725  1.00 56.58           O
ATOM   3247  HN  GLU    44      14.333  20.271  21.876  1.00 20.00           H
ATOM   3248  N   THR    45      14.328  22.411  19.617  1.00 27.18           N
ATOM   3249  CA  THR    45      13.956  23.514  18.746  1.00 33.33           C
ATOM   3250  C   THR    45      13.756  24.715  19.621  1.00 31.39           C
ATOM   3251  O   THR    45      14.063  24.665  20.795  1.00 28.54           O
ATOM   3252  HA  THR    45      14.786  23.712  18.068  1.00 20.00           H
ATOM   3253  CB  THR    45      12.640  23.202  17.957  1.00 36.61           C
ATOM   3254  HB  THR    45      12.260  24.098  17.465  1.00 20.00           H
ATOM   3255  OG1 THR    45      11.701  22.614  18.852  1.00 42.07           O
ATOM   3256  HG1 THR    45      11.156  23.327  19.293  1.00 20.00           H
ATOM   3257  CG2 THR    45      12.915  22.231  16.855  1.00 39.71           C
ATOM   3258 1HG2 THR    45      13.305  21.305  17.276  1.00 20.00           H
ATOM   3259 2HG2 THR    45      13.649  22.657  16.171  1.00 20.00           H
ATOM   3260 3HG2 THR    45      11.992  22.025  16.314  1.00 20.00           H
ATOM   3261  HN  THR    45      13.603  22.104  20.233  1.00 20.00           H
ATOM   3262  N   GLY    46      13.221  25.796  19.067  1.00 35.44           N
ATOM   3263  CA  GLY    46      12.939  26.967  19.876  1.00 34.89           C
ATOM   3264  C   GLY    46      14.204  27.749  20.189  1.00 33.40           C
ATOM   3265  O   GLY    46      15.279  27.462  19.663  1.00 30.54           O
ATOM   3266 1HA  GLY    46      12.234  27.614  19.353  1.00 20.00           H
ATOM   3267 2HA  GLY    46      12.462  26.664  20.808  1.00 20.00           H
ATOM   3268  HN  GLY    46      12.988  25.871  18.097  1.00 20.00           H
ATOM   3269  N   GLY    47      14.067  28.770  21.021  1.00 28.49           N
ATOM   3270  CA  GLY    47      15.120  29.758  21.150  1.00 28.66           C
ATOM   3271  C   GLY    47      15.060  30.730  20.000  1.00 32.08           C
ATOM   3272  O   GLY    47      14.361  30.485  19.017  1.00 30.34           O
ATOM   3273 1HA  GLY    47      15.013  30.288  22.096  1.00 20.00           H
ATOM   3274 2HA  GLY    47      16.090  29.261  21.172  1.00 20.00           H
ATOM   3275  HN  GLY    47      13.261  28.922  21.593  1.00 20.00           H
ATOM   3276  N   ASN    48      15.805  31.822  20.103  1.00 29.17           N
ATOM   3277  CA  ASN    48      15.790  32.851  19.089  1.00 32.93           C
ATOM   3278  C   ASN    48      16.145  32.381  17.678  1.00 37.22           C
ATOM   3279  O   ASN    48      15.793  33.071  16.727  1.00 37.14           O
ATOM   3280  HA  ASN    48      14.776  33.250  19.100  1.00 20.00           H
ATOM   3281  CB  ASN    48      16.726  33.987  19.473  1.00 31.41           C
ATOM   3282 1HB  ASN    48      17.716  33.589  19.694  1.00 20.00           H
ATOM   3283 2HB  ASN    48      16.838  34.671  18.631  1.00 20.00           H
ATOM   3284  CG  ASN    48      16.234  34.756  20.663  1.00 38.18           C
ATOM   3285  OD1 ASN    48      15.060  34.671  21.024  1.00 40.62           O
ATOM   3286  ND2 ASN    48      17.128  35.513  21.288  1.00 38.68           N
ATOM   3287 1HD2 ASN    48      18.072  35.548  20.959  1.00 20.00           H
ATOM   3288 2HD2 ASN    48      16.858  36.049  22.088  1.00 20.00           H
ATOM   3289  HN  ASN    48      16.418  32.011  20.871  1.00 20.00           H
ATOM   3290  N   PHE    49      16.830  31.239  17.544  1.00 35.32           N
ATOM   3291  CA  PHE    49      17.267  30.737  16.229  1.00 35.98           C
ATOM   3292  C   PHE    49      16.569  29.420  15.854  1.00 34.69           C
ATOM   3293  O   PHE    49      16.847  28.824  14.808  1.00 27.44           O
ATOM   3294  HA  PHE    49      17.008  31.496  15.491  1.00 20.00           H
ATOM   3295  CB  PHE    49      18.793  30.565  16.187  1.00 31.70           C
ATOM   3296 1HB  PHE    49      19.073  29.735  16.835  1.00 20.00           H
ATOM   3297 2HB  PHE    49      19.090  30.293  15.174  1.00 20.00           H
ATOM   3298  CG  PHE    49      19.550  31.797  16.609  1.00 34.51           C
ATOM   3299  CD1 PHE    49      19.710  32.860  15.729  1.00 37.66           C
ATOM   3300  HD1 PHE    49      19.298  32.801  14.722  1.00 20.00           H
ATOM   3301  CD2 PHE    49      20.085  31.907  17.905  1.00 25.41           C
ATOM   3302  HD2 PHE    49      19.960  31.086  18.610  1.00 20.00           H
ATOM   3303  CE1 PHE    49      20.394  34.009  16.116  1.00 39.54           C
ATOM   3304  HE1 PHE    49      20.515  34.834  15.414  1.00 20.00           H
ATOM   3305  CE2 PHE    49      20.759  33.053  18.290  1.00 27.55           C
ATOM   3306  HE2 PHE    49      21.161  33.126  19.300  1.00 20.00           H
ATOM   3307  CZ  PHE    49      20.924  34.103  17.401  1.00 33.33           C
ATOM   3308  HZ  PHE    49      21.465  35.000  17.703  1.00 20.00           H
ATOM   3309  HN  PHE    49      17.092  30.652  18.309  1.00 20.00           H
ATOM   3310  N   ASP    50      15.645  28.989  16.706  1.00 33.25           N
ATOM   3311  CA  ASP    50      14.912  27.739  16.520  1.00 35.28           C
ATOM   3312  C   ASP    50      15.782  26.495  16.416  1.00 35.63           C
ATOM   3313  O   ASP    50      15.365  25.499  15.837  1.00 32.80           O
ATOM   3314  HA  ASP    50      14.255  27.661  17.386  1.00 20.00           H
ATOM   3315  CB  ASP    50      13.974  27.831  15.306  1.00 41.51           C
ATOM   3316 1HB  ASP    50      13.954  28.856  14.934  1.00 20.00           H
ATOM   3317 2HB  ASP    50      14.356  27.207  14.498  1.00 20.00           H
ATOM   3318  CG  ASP    50      12.568  27.398  15.645  1.00 47.75           C
ATOM   3319  OD1 ASP    50      11.937  28.064  16.496  1.00 51.59           O
ATOM   3320  OD2 ASP    50      12.107  26.380  15.089  1.00 60.40           O
ATOM   3321  HN  ASP    50      15.378  29.479  17.536  1.00 20.00           H
ATOM   3322  N   LYS    51      16.970  26.539  17.016  1.00 27.97           N
ATOM   3323  CA  LYS    51      17.917  25.423  16.966  1.00 25.98           C
ATOM   3324  C   LYS    51      18.309  24.942  18.369  1.00 28.29           C
ATOM   3325  O   LYS    51      19.236  24.150  18.533  1.00 23.85           O
ATOM   3326  HA  LYS    51      17.418  24.593  16.467  1.00 20.00           H
ATOM   3327  CB  LYS    51      19.154  25.825  16.160  1.00 32.17           C
ATOM   3328 1HB  LYS    51      19.393  26.872  16.350  1.00 20.00           H
ATOM   3329 2HB  LYS    51      20.013  25.239  16.488  1.00 20.00           H
ATOM   3330  CG  LYS    51      18.990  25.635  14.646  1.00 38.50           C
ATOM   3331 1HG  LYS    51      18.879  24.575  14.419  1.00 20.00           H
ATOM   3332 2HG  LYS    51      18.079  26.131  14.310  1.00 20.00           H
ATOM   3333  CD  LYS    51      20.191  26.199  13.883  1.00 41.28           C
ATOM   3334 1HD  LYS    51      19.908  27.128  13.388  1.00 20.00           H
ATOM   3335 2HD  LYS    51      20.990  26.442  14.583  1.00 20.00           H
ATOM   3336  CE  LYS    51      20.743  25.232  12.828  1.00 56.35           C
ATOM   3337 1HE  LYS    51      20.539  24.204  13.126  1.00 20.00           H
ATOM   3338 2HE  LYS    51      20.236  25.395  11.877  1.00 20.00           H
ATOM   3339  NZ  LYS    51      22.247  25.378  12.603  1.00 53.72           N
ATOM   3340 1HZ  LYS    51      22.533  24.782  11.834  1.00 20.00           H
ATOM   3341 2HZ  LYS    51      22.463  26.344  12.381  1.00 20.00           H
ATOM   3342 3HZ  LYS    51      22.743  25.106  13.444  1.00 20.00           H
ATOM   3343  HN  LYS    51      17.304  27.324  17.539  1.00 20.00           H
ATOM   3344  N   GLY    52      17.554  25.384  19.379  1.00 28.45           N
ATOM   3345  CA  GLY    52      17.732  24.857  20.727  1.00 27.37           C
ATOM   3346  C   GLY    52      17.629  25.952  21.762  1.00 21.64           C
ATOM   3347  O   GLY    52      17.952  27.099  21.479  1.00 23.36           O
ATOM   3348 1HA  GLY    52      16.978  24.096  20.926  1.00 20.00           H
ATOM   3349 2HA  GLY    52      18.705  24.372  20.806  1.00 20.00           H
ATOM   3350  HN  GLY    52      16.843  26.080  19.282  1.00 20.00           H
ATOM   3351  N   TYR    53      17.182  25.572  22.953  1.00 25.41           N
ATOM   3352  CA  TYR    53      16.945  26.507  24.036  1.00 20.79           C
ATOM   3353  C   TYR    53      17.174  25.837  25.369  1.00 22.88           C
ATOM   3354  O   TYR    53      16.787  24.680  25.584  1.00 23.75           O
ATOM   3355  HA  TYR    53      17.644  27.336  23.924  1.00 20.00           H
ATOM   3356  CB  TYR    53      15.507  27.017  23.981  1.00 21.60           C
ATOM   3357 1HB  TYR    53      15.332  27.475  23.007  1.00 20.00           H
ATOM   3358 2HB  TYR    53      14.828  26.169  24.061  1.00 20.00           H
ATOM   3359  CG  TYR    53      15.141  28.016  25.045  1.00 18.31           C
ATOM   3360  CD1 TYR    53      15.661  29.295  25.014  1.00 21.09           C
ATOM   3361  HD1 TYR    53      16.358  29.581  24.226  1.00 20.00           H
ATOM   3362  CD2 TYR    53      14.231  27.690  26.044  1.00 20.69           C
ATOM   3363  HD2 TYR    53      13.807  26.687  26.076  1.00 20.00           H
ATOM   3364  CE1 TYR    53      15.324  30.230  25.956  1.00 22.89           C
ATOM   3365  HE1 TYR    53      15.754  31.232  25.926  1.00 20.00           H
ATOM   3366  CE2 TYR    53      13.877  28.629  27.016  1.00 25.15           C
ATOM   3367  HE2 TYR    53      13.178  28.362  27.808  1.00 20.00           H
ATOM   3368  CZ  TYR    53      14.428  29.900  26.956  1.00 26.44           C
ATOM   3369  OH  TYR    53      14.108  30.853  27.899  1.00 25.71           O
ATOM   3370  HH  TYR    53      13.430  30.489  28.537  1.00 20.00           H
ATOM   3371  HN  TYR    53      16.976  24.625  23.196  1.00 20.00           H
ATOM   3372  N   VAL    54      17.798  26.578  26.276  1.00 18.58           N
ATOM   3373  CA  VAL    54      17.912  26.145  27.671  1.00 15.94           C
ATOM   3374  C   VAL    54      17.574  27.322  28.561  1.00 17.83           C
ATOM   3375  O   VAL    54      17.987  28.448  28.305  1.00 19.19           O
ATOM   3376  HA  VAL    54      17.181  25.353  27.830  1.00 20.00           H
ATOM   3377  CB  VAL    54      19.328  25.627  28.035  1.00 22.06           C
ATOM   3378  HB  VAL    54      20.030  26.451  27.903  1.00 20.00           H
ATOM   3379  CG1 VAL    54      19.390  25.188  29.491  1.00 20.17           C
ATOM   3380 1HG1 VAL    54      19.107  26.022  30.134  1.00 20.00           H
ATOM   3381 2HG1 VAL    54      18.703  24.357  29.649  1.00 20.00           H
ATOM   3382 3HG1 VAL    54      20.405  24.872  29.732  1.00 20.00           H
ATOM   3383  CG2 VAL    54      19.712  24.472  27.126  1.00 25.64           C
ATOM   3384 1HG2 VAL    54      18.925  23.719  27.144  1.00 20.00           H
ATOM   3385 2HG2 VAL    54      19.842  24.839  26.108  1.00 20.00           H
ATOM   3386 3HG2 VAL    54      20.646  24.031  27.475  1.00 20.00           H
ATOM   3387  HN  VAL    54      18.224  27.461  26.080  1.00 20.00           H
ATOM   3388  N   GLU    55      16.805  27.044  29.602  1.00 16.88           N
ATOM   3389  CA  GLU    55      16.521  28.043  30.619  1.00 19.21           C
ATOM   3390  C   GLU    55      16.827  27.434  31.968  1.00 18.32           C
ATOM   3391  O   GLU    55      16.451  26.298  32.245  1.00 18.05           O
ATOM   3392  HA  GLU    55      17.195  28.873  30.406  1.00 20.00           H
ATOM   3393  CB  GLU    55      15.075  28.500  30.544  1.00 20.81           C
ATOM   3394 1HB  GLU    55      14.861  28.880  29.545  1.00 20.00           H
ATOM   3395 2HB  GLU    55      14.416  27.686  30.845  1.00 20.00           H
ATOM   3396  CG  GLU    55      14.771  29.626  31.482  1.00 20.19           C
ATOM   3397 1HG  GLU    55      14.859  29.280  32.512  1.00 20.00           H
ATOM   3398 2HG  GLU    55      15.503  30.423  31.349  1.00 20.00           H
ATOM   3399  CD  GLU    55      13.386  30.191  31.270  1.00 31.46           C
ATOM   3400  OE1 GLU    55      12.725  30.430  32.298  1.00 30.75           O
ATOM   3401  OE2 GLU    55      12.982  30.383  30.085  1.00 27.47           O
ATOM   3402  HN  GLU    55      16.377  26.154  29.759  1.00 20.00           H
ATOM   3403  N   ALA    56      17.510  28.197  32.819  1.00 19.56           N
ATOM   3404  CA  ALA    56      17.950  27.681  34.109  1.00 16.36           C
ATOM   3405  C   ALA    56      17.890  28.812  35.138  1.00 17.80           C
ATOM   3406  O   ALA    56      17.755  29.976  34.769  1.00 17.42           O
ATOM   3407  HA  ALA    56      17.260  26.891  34.403  1.00 20.00           H
ATOM   3408  CB  ALA    56      19.390  27.101  34.009  1.00 17.36           C
ATOM   3409 1HB  ALA    56      19.400  26.274  33.299  1.00 20.00           H
ATOM   3410 2HB  ALA    56      20.073  27.880  33.669  1.00 20.00           H
ATOM   3411 3HB  ALA    56      19.707  26.743  34.989  1.00 20.00           H
ATOM   3412  HN  ALA    56      17.762  29.148  32.639  1.00 20.00           H
ATOM   3413  N   GLU    57      17.978  28.456  36.412  1.00 15.77           N
ATOM   3414  CA  GLU    57      17.842  29.440  37.475  1.00 16.31           C
ATOM   3415  C   GLU    57      18.833  29.232  38.586  1.00 15.10           C
ATOM   3416  O   GLU    57      19.204  28.104  38.879  1.00 15.13           O
ATOM   3417  HA  GLU    57      18.038  30.404  37.005  1.00 20.00           H
ATOM   3418  CB  GLU    57      16.433  29.387  38.097  1.00 16.65           C
ATOM   3419 1HB  GLU    57      16.204  28.366  38.401  1.00 20.00           H
ATOM   3420 2HB  GLU    57      16.365  30.105  38.914  1.00 20.00           H
ATOM   3421  CG  GLU    57      15.347  29.775  37.144  1.00 20.14           C
ATOM   3422 1HG  GLU    57      15.495  30.805  36.819  1.00 20.00           H
ATOM   3423 2HG  GLU    57      15.399  29.149  36.253  1.00 20.00           H
ATOM   3424  CD  GLU    57      13.956  29.650  37.745  1.00 28.43           C
ATOM   3425  OE1 GLU    57      13.804  28.962  38.772  1.00 22.73           O
ATOM   3426  OE2 GLU    57      13.020  30.228  37.163  1.00 25.75           O
ATOM   3427  HN  GLU    57      18.139  27.519  36.721  1.00 20.00           H
ATOM   3428  N   LEU    58      19.133  30.332  39.270  1.00 14.92           N
ATOM   3429  CA  LEU    58      19.929  30.323  40.502  1.00 14.72           C
ATOM   3430  C   LEU    58      19.218  31.184  41.564  1.00 14.48           C
ATOM   3431  O   LEU    58      18.948  32.357  41.328  1.00 16.02           O
ATOM   3432  HA  LEU    58      19.968  29.294  40.858  1.00 20.00           H
ATOM   3433  CB  LEU    58      21.339  30.865  40.252  1.00 15.06           C
ATOM   3434 1HB  LEU    58      21.823  30.233  39.508  1.00 20.00           H
ATOM   3435 2HB  LEU    58      21.252  31.861  39.817  1.00 20.00           H
ATOM   3436  CG  LEU    58      22.255  30.949  41.502  1.00 18.70           C
ATOM   3437  HG  LEU    58      21.696  31.434  42.303  1.00 20.00           H
ATOM   3438  CD1 LEU    58      22.662  29.550  42.033  1.00 17.70           C
ATOM   3439 1HD1 LEU    58      21.779  29.033  42.408  1.00 20.00           H
ATOM   3440 2HD1 LEU    58      23.107  28.970  41.224  1.00 20.00           H
ATOM   3441 3HD1 LEU    58      23.387  29.665  42.839  1.00 20.00           H
ATOM   3442  CD2 LEU    58      23.498  31.768  41.236  1.00 22.23           C
ATOM   3443 1HD2 LEU    58      24.009  31.378  40.355  1.00 20.00           H
ATOM   3444 2HD2 LEU    58      23.218  32.808  41.063  1.00 20.00           H
ATOM   3445 3HD2 LEU    58      24.163  31.709  42.097  1.00 20.00           H
ATOM   3446  HN  LEU    58      18.844  31.252  39.005  1.00 20.00           H
ATOM   3447  N   ASP    59      18.880  30.586  42.694  1.00 12.97           N
ATOM   3448  CA  ASP    59      18.292  31.348  43.797  1.00 17.70           C
ATOM   3449  C   ASP    59      19.385  32.225  44.417  1.00 19.51           C
ATOM   3450  O   ASP    59      20.539  31.775  44.581  1.00 15.71           O
ATOM   3451  HA  ASP    59      17.487  31.930  43.347  1.00 20.00           H
ATOM   3452  CB  ASP    59      17.665  30.427  44.842  1.00 17.46           C
ATOM   3453 1HB  ASP    59      18.425  29.757  45.244  1.00 20.00           H
ATOM   3454 2HB  ASP    59      17.290  31.020  45.676  1.00 20.00           H
ATOM   3455  CG  ASP    59      16.521  29.600  44.257  1.00 26.00           C
ATOM   3456  OD1 ASP    59      15.855  30.119  43.329  1.00 21.24           O
ATOM   3457  OD2 ASP    59      16.324  28.442  44.690  1.00 23.96           O
ATOM   3458  HN  ASP    59      18.999  29.608  42.866  1.00 20.00           H
ATOM   3459  N   ILE    60      19.034  33.470  44.738  1.00 17.73           N
ATOM   3460  CA  ILE    60      20.011  34.390  45.354  1.00 16.73           C
ATOM   3461  C   ILE    60      19.735  34.546  46.841  1.00 19.61           C
ATOM   3462  O   ILE    60      18.610  34.866  47.265  1.00 17.00           O
ATOM   3463  HA  ILE    60      20.998  33.942  45.242  1.00 20.00           H
ATOM   3464  CB  ILE    60      20.003  35.758  44.671  1.00 15.02           C
ATOM   3465  HB  ILE    60      18.996  36.169  44.740  1.00 20.00           H
ATOM   3466  CG1 ILE    60      20.336  35.624  43.193  1.00 17.57           C
ATOM   3467 1HG1 ILE    60      19.545  35.070  42.687  1.00 20.00           H
ATOM   3468 2HG1 ILE    60      20.376  36.612  42.735  1.00 20.00           H
ATOM   3469  CG2 ILE    60      20.949  36.730  45.372  1.00 18.47           C
ATOM   3470 1HG2 ILE    60      20.528  37.016  46.336  1.00 20.00           H
ATOM   3471 2HG2 ILE    60      21.915  36.250  45.526  1.00 20.00           H
ATOM   3472 3HG2 ILE    60      21.079  37.619  44.755  1.00 20.00           H
ATOM   3473  CD1 ILE    60      21.676  34.911  42.886  1.00 19.24           C
ATOM   3474 1HD1 ILE    60      22.407  35.166  43.654  1.00 20.00           H
ATOM   3475 2HD1 ILE    60      21.520  33.833  42.876  1.00 20.00           H
ATOM   3476 3HD1 ILE    60      22.045  35.234  41.912  1.00 20.00           H
ATOM   3477  HN  ILE    60      18.121  33.850  44.589  1.00 20.00           H
ATOM   3478  N   ASN    61      20.799  34.330  47.624  1.00 15.95           N
ATOM   3479  CA  ASN    61      20.750  34.355  49.063  1.00 17.20           C
ATOM   3480  C   ASN    61      22.031  35.064  49.509  1.00 19.67           C
ATOM   3481  O   ASN    61      23.067  34.828  48.915  1.00 18.89           O
ATOM   3482  HA  ASN    61      19.835  34.894  49.309  1.00 20.00           H
ATOM   3483  CB  ASN    61      20.743  32.910  49.560  1.00 24.09           C
ATOM   3484 1HB  ASN    61      19.949  32.355  49.062  1.00 20.00           H
ATOM   3485 2HB  ASN    61      21.684  32.427  49.296  1.00 20.00           H
ATOM   3486  CG  ASN    61      20.547  32.797  51.047  1.00 35.95           C
ATOM   3487  OD1 ASN    61      21.214  33.475  51.846  1.00 33.37           O
ATOM   3488  ND2 ASN    61      19.651  31.898  51.443  1.00 36.66           N
ATOM   3489 1HD2 ASN    61      19.159  31.351  50.766  1.00 20.00           H
ATOM   3490 2HD2 ASN    61      19.469  31.769  52.418  1.00 20.00           H
ATOM   3491  HN  ASN    61      21.717  34.134  47.279  1.00 20.00           H
ATOM   3492  N   PRO    62      21.961  35.909  50.541  1.00 20.64           N
ATOM   3493  CA  PRO    62      23.195  36.556  51.027  1.00 21.91           C
ATOM   3494  C   PRO    62      24.243  35.607  51.590  1.00 21.19           C
ATOM   3495  O   PRO    62      25.375  36.071  51.745  1.00 21.24           O
ATOM   3496  HA  PRO    62      23.710  37.051  50.203  1.00 20.00           H
ATOM   3497  CB  PRO    62      22.703  37.505  52.136  1.00 26.06           C
ATOM   3498 1HB  PRO    62      23.366  37.489  53.001  1.00 20.00           H
ATOM   3499 2HB  PRO    62      22.658  38.538  51.790  1.00 20.00           H
ATOM   3500  CG  PRO    62      21.337  37.008  52.503  1.00 32.91           C
ATOM   3501 1HG  PRO    62      21.388  36.273  53.306  1.00 20.00           H
ATOM   3502 2HG  PRO    62      20.703  37.822  52.855  1.00 20.00           H
ATOM   3503  CD  PRO    62      20.756  36.389  51.259  1.00 26.42           C
ATOM   3504 1HD  PRO    62      20.070  35.577  51.498  1.00 20.00           H
ATOM   3505 2HD  PRO    62      20.197  37.118  50.672  1.00 20.00           H
ATOM   3506  N   ASP    63      23.889  34.357  51.889  1.00 21.38           N
ATOM   3507  CA  ASP    63      24.862  33.371  52.353  1.00 24.12           C
ATOM   3508  C   ASP    63      25.726  32.720  51.258  1.00 23.42           C
ATOM   3509  O   ASP    63      26.626  31.946  51.573  1.00 22.76           O
ATOM   3510  HA  ASP    63      25.503  33.909  53.052  1.00 20.00           H
ATOM   3511  CB  ASP    63      24.219  32.277  53.211  1.00 26.26           C
ATOM   3512 1HB  ASP    63      24.996  31.704  53.717  1.00 20.00           H
ATOM   3513 2HB  ASP    63      23.603  32.733  53.986  1.00 20.00           H
ATOM   3514  CG  ASP    63      23.334  31.288  52.415  1.00 40.10           C
ATOM   3515  OD1 ASP    63      23.474  31.132  51.173  1.00 42.62           O
ATOM   3516  OD2 ASP    63      22.479  30.629  53.071  1.00 49.59           O
ATOM   3517  HN  ASP    63      22.954  34.009  51.820  1.00 20.00           H
ATOM   3518  N   LEU    64      25.459  33.018  49.995  1.00 16.86           N
ATOM   3519  CA  LEU    64      26.255  32.446  48.919  1.00 17.74           C
ATOM   3520  C   LEU    64      27.708  32.899  49.078  1.00 18.95           C
ATOM   3521  O   LEU    64      27.974  34.071  49.340  1.00 15.26           O
ATOM   3522  HA  LEU    64      26.216  31.362  49.024  1.00 20.00           H
ATOM   3523  CB  LEU    64      25.719  32.842  47.547  1.00 16.37           C
ATOM   3524 1HB  LEU    64      25.661  33.930  47.502  1.00 20.00           H
ATOM   3525 2HB  LEU    64      26.441  32.530  46.793  1.00 20.00           H
ATOM   3526  CG  LEU    64      24.332  32.237  47.214  1.00 16.83           C
ATOM   3527  HG  LEU    64      23.619  32.587  47.961  1.00 20.00           H
ATOM   3528  CD1 LEU    64      23.853  32.735  45.849  1.00 17.34           C
ATOM   3529 1HD1 LEU    64      23.865  33.825  45.835  1.00 20.00           H
ATOM   3530 2HD1 LEU    64      24.514  32.355  45.071  1.00 20.00           H
ATOM   3531 3HD1 LEU    64      22.838  32.381  45.669  1.00 20.00           H
ATOM   3532  CD2 LEU    64      24.385  30.741  47.249  1.00 20.60           C
ATOM   3533 1HD2 LEU    64      25.274  30.397  46.720  1.00 20.00           H
ATOM   3534 2HD2 LEU    64      24.425  30.403  48.284  1.00 20.00           H
ATOM   3535 3HD2 LEU    64      23.495  30.335  46.768  1.00 20.00           H
ATOM   3536  HN  LEU    64      24.723  33.631  49.709  1.00 20.00           H
ATOM   3537  N   TRP    65      28.623  31.960  48.874  1.00 18.05           N
ATOM   3538  CA  TRP    65      30.049  32.175  49.204  1.00 19.99           C
ATOM   3539  C   TRP    65      30.638  33.436  48.600  1.00 18.07           C
ATOM   3540  O   TRP    65      31.383  34.156  49.269  1.00 18.47           O
ATOM   3541  HA  TRP    65      30.130  32.269  50.287  1.00 20.00           H
ATOM   3542  CB  TRP    65      30.879  30.950  48.810  1.00 19.49           C
ATOM   3543 1HB  TRP    65      31.883  31.057  49.221  1.00 20.00           H
ATOM   3544 2HB  TRP    65      30.440  30.064  49.268  1.00 20.00           H
ATOM   3545  CG  TRP    65      30.995  30.712  47.362  1.00 17.86           C
ATOM   3546  CD1 TRP    65      30.138  30.013  46.567  1.00 20.46           C
ATOM   3547  HD1 TRP    65      29.216  29.550  46.918  1.00 20.00           H
ATOM   3548  CD2 TRP    65      32.069  31.154  46.501  1.00 18.49           C
ATOM   3549  NE1 TRP    65      30.610  29.985  45.277  1.00 21.83           N
ATOM   3550  HE1 TRP    65      30.175  29.535  44.497  1.00 20.00           H
ATOM   3551  CE2 TRP    65      31.790  30.679  45.211  1.00 19.69           C
ATOM   3552  CE3 TRP    65      33.223  31.902  46.706  1.00 21.23           C
ATOM   3553  HE3 TRP    65      33.441  32.270  47.709  1.00 20.00           H
ATOM   3554  CZ2 TRP    65      32.626  30.943  44.116  1.00 19.49           C
ATOM   3555  HZ2 TRP    65      32.394  30.579  43.115  1.00 20.00           H
ATOM   3556  CZ3 TRP    65      34.057  32.153  45.619  1.00 19.71           C
ATOM   3557  HZ3 TRP    65      34.975  32.729  45.734  1.00 20.00           H
ATOM   3558  CH2 TRP    65      33.747  31.677  44.348  1.00 18.54           C
ATOM   3559  HH2 TRP    65      34.430  31.907  43.530  1.00 20.00           H
ATOM   3560  HN  TRP    65      28.423  31.058  48.491  1.00 20.00           H
ATOM   3561  N   PHE    66      30.299  33.729  47.355  1.00 13.87           N
ATOM   3562  CA  PHE    66      30.957  34.819  46.615  1.00 17.24           C
ATOM   3563  C   PHE    66      30.585  36.193  47.120  1.00 18.33           C
ATOM   3564  O   PHE    66      31.337  37.156  46.939  1.00 18.35           O
ATOM   3565  HA  PHE    66      32.032  34.690  46.737  1.00 20.00           H
ATOM   3566  CB  PHE    66      30.736  34.740  45.093  1.00 18.42           C
ATOM   3567 1HB  PHE    66      31.094  35.663  44.636  1.00 20.00           H
ATOM   3568 2HB  PHE    66      31.342  33.929  44.690  1.00 20.00           H
ATOM   3569  CG  PHE    66      29.301  34.523  44.697  1.00 14.59           C
ATOM   3570  CD1 PHE    66      28.399  35.544  44.779  1.00 12.41           C
ATOM   3571  HD1 PHE    66      28.723  36.533  45.105  1.00 20.00           H
ATOM   3572  CD2 PHE    66      28.883  33.295  44.241  1.00 17.26           C
ATOM   3573  HD2 PHE    66      29.608  32.485  44.166  1.00 20.00           H
ATOM   3574  CE1 PHE    66      27.052  35.331  44.446  1.00 15.46           C
ATOM   3575  HE1 PHE    66      26.333  36.145  44.538  1.00 20.00           H
ATOM   3576  CE2 PHE    66      27.554  33.070  43.908  1.00 20.27           C
ATOM   3577  HE2 PHE    66      27.226  32.087  43.571  1.00 20.00           H
ATOM   3578  CZ  PHE    66      26.646  34.104  44.007  1.00 12.66           C
ATOM   3579  HZ  PHE    66      25.604  33.941  43.734  1.00 20.00           H
ATOM   3580  HN  PHE    66      29.591  33.246  46.840  1.00 20.00           H
ATOM   3581  N   PHE    67      29.447  36.307  47.782  1.00 16.34           N
ATOM   3582  CA  PHE    67      29.049  37.601  48.289  1.00 15.05           C
ATOM   3583  C   PHE    67      29.955  38.100  49.421  1.00 18.89           C
ATOM   3584  O   PHE    67      30.136  39.298  49.550  1.00 21.69           O
ATOM   3585  HA  PHE    67      29.111  38.306  47.460  1.00 20.00           H
ATOM   3586  CB  PHE    67      27.606  37.565  48.777  1.00 16.09           C
ATOM   3587 1HB  PHE    67      27.448  36.648  49.344  1.00 20.00           H
ATOM   3588 2HB  PHE    67      27.445  38.397  49.463  1.00 20.00           H
ATOM   3589  CG  PHE    67      26.586  37.639  47.660  1.00 13.07           C
ATOM   3590  CD1 PHE    67      26.698  38.585  46.654  1.00 12.65           C
ATOM   3591  HD1 PHE    67      27.540  39.277  46.648  1.00 20.00           H
ATOM   3592  CD2 PHE    67      25.497  36.775  47.648  1.00 17.48           C
ATOM   3593  HD2 PHE    67      25.400  36.027  48.434  1.00 20.00           H
ATOM   3594  CE1 PHE    67      25.752  38.671  45.645  1.00 16.74           C
ATOM   3595  HE1 PHE    67      25.865  39.412  44.853  1.00 20.00           H
ATOM   3596  CE2 PHE    67      24.522  36.861  46.630  1.00 14.76           C
ATOM   3597  HE2 PHE    67      23.669  36.183  46.622  1.00 20.00           H
ATOM   3598  CZ  PHE    67      24.655  37.809  45.644  1.00 16.16           C
ATOM   3599  HZ  PHE    67      23.902  37.887  44.860  1.00 20.00           H
ATOM   3600  HN  PHE    67      28.826  35.545  47.962  1.00 20.00           H
ATOM   3601  N   GLY    68      30.509  37.188  50.216  1.00 16.68           N
ATOM   3602  CA  GLY    68      31.393  37.546  51.321  1.00 21.04           C
ATOM   3603  C   GLY    68      32.744  38.099  50.890  1.00 19.23           C
ATOM   3604  O   GLY    68      33.387  38.860  51.633  1.00 19.98           O
ATOM   3605 1HA  GLY    68      30.910  38.294  51.950  1.00 20.00           H
ATOM   3606 2HA  GLY    68      31.573  36.672  51.946  1.00 20.00           H
ATOM   3607  HN  GLY    68      30.366  36.203  50.121  1.00 20.00           H
ATOM   3608  N   CYS    69      33.204  37.715  49.706  1.00 15.14           N
ATOM   3609  CA  CYS    69      34.583  38.089  49.287  1.00 16.00           C
ATOM   3610  C   CYS    69      34.625  39.046  48.089  1.00 18.23           C
ATOM   3611  O   CYS    69      35.667  39.632  47.781  1.00 17.35           O
ATOM   3612  HA  CYS    69      35.045  38.588  50.139  1.00 20.00           H
ATOM   3613  CB  CYS    69      35.428  36.837  49.040  1.00 17.70           C
ATOM   3614 1HB  CYS    69      36.444  37.122  48.765  1.00 20.00           H
ATOM   3615 2HB  CYS    69      35.499  36.250  49.955  1.00 20.00           H
ATOM   3616  SG  CYS    69      34.790  35.763  47.747  1.00 16.92           S
ATOM   3617  HG  CYS    69      34.845  36.669  46.774  1.00 20.00           H
ATOM   3618  HN  CYS    69      32.677  37.175  49.050  1.00 20.00           H
ATOM   3619  N   HIS    70      33.500  39.226  47.409  1.00 20.00           N
ATOM   3620  CA  HIS    70      33.495  40.103  46.243  1.00 20.00           C
ATOM   3621  C   HIS    70      32.300  41.046  46.204  1.00 20.00           C
ATOM   3622  O   HIS    70      31.282  40.734  45.585  1.00 20.00           O
ATOM   3623  HA  HIS    70      34.392  40.719  46.311  1.00 20.00           H
ATOM   3624  CB  HIS    70      33.548  39.276  44.955  1.00 20.00           C
ATOM   3625 1HB  HIS    70      34.381  38.576  45.019  1.00 20.00           H
ATOM   3626 2HB  HIS    70      32.637  38.682  44.879  1.00 20.00           H
ATOM   3627  CG  HIS    70      33.698  40.100  43.714  1.00 20.00           C
ATOM   3628  ND1 HIS    70      34.449  39.689  42.634  1.00 20.00           N
ATOM   3629  HD1 HIS    70      34.955  38.829  42.566  1.00 20.00           H
ATOM   3630  CD2 HIS    70      33.193  41.311  43.382  1.00 20.00           C
ATOM   3631  HD2 HIS    70      32.548  41.944  43.992  1.00 20.00           H
ATOM   3632  CE1 HIS    70      34.401  40.611  41.690  1.00 20.00           C
ATOM   3633  HE1 HIS    70      34.899  40.563  40.721  1.00 20.00           H
ATOM   3634  NE2 HIS    70      33.645  41.606  42.118  1.00 20.00           N
ATOM   3635  HN  HIS    70      32.630  38.793  47.643  1.00 20.00           H
ATOM   3636  N   PHE    71      32.421  42.207  46.843  1.00 15.78           N
ATOM   3637  CA  PHE    71      33.603  42.591  47.642  1.00 16.04           C
ATOM   3638  C   PHE    71      33.228  42.727  49.124  1.00 19.19           C
ATOM   3639  O   PHE    71      32.072  42.960  49.477  1.00 17.69           O
ATOM   3640  HA  PHE    71      34.344  41.801  47.523  1.00 20.00           H
ATOM   3641  CB  PHE    71      34.143  43.943  47.185  1.00 16.45           C
ATOM   3642 1HB  PHE    71      33.453  44.725  47.503  1.00 20.00           H
ATOM   3643 2HB  PHE    71      35.092  44.133  47.687  1.00 20.00           H
ATOM   3644  CG  PHE    71      34.349  44.055  45.710  1.00 16.74           C
ATOM   3645  CD1 PHE    71      33.293  44.420  44.860  1.00 18.83           C
ATOM   3646  HD1 PHE    71      32.308  44.634  45.275  1.00 20.00           H
ATOM   3647  CD2 PHE    71      35.581  43.789  45.154  1.00 18.66           C
ATOM   3648  HD2 PHE    71      36.408  43.497  45.802  1.00 20.00           H
ATOM   3649  CE1 PHE    71      33.476  44.516  43.491  1.00 20.93           C
ATOM   3650  HE1 PHE    71      32.641  44.792  42.847  1.00 20.00           H
ATOM   3651  CE2 PHE    71      35.774  43.887  43.789  1.00 19.59           C
ATOM   3652  HE2 PHE    71      36.757  43.670  43.371  1.00 20.00           H
ATOM   3653  CZ  PHE    71      34.737  44.256  42.957  1.00 23.56           C
ATOM   3654  HZ  PHE    71      34.903  44.345  41.883  1.00 20.00           H
ATOM   3655  HN  PHE    71      31.723  42.923  46.839  1.00 20.00           H
ATOM   3656  N   ILE    72      34.220  42.614  49.993  1.00 16.68           N
ATOM   3657  CA  ILE    72      34.032  42.920  51.401  1.00 16.57           C
ATOM   3658  C   ILE    72      33.469  44.322  51.522  1.00 19.17           C
ATOM   3659  O   ILE    72      34.020  45.274  50.992  1.00 18.23           O
ATOM   3660  HA  ILE    72      33.301  42.214  51.794  1.00 20.00           H
ATOM   3661  CB  ILE    72      35.354  42.814  52.198  1.00 16.43           C
ATOM   3662  HB  ILE    72      36.083  43.483  51.740  1.00 20.00           H
ATOM   3663  CG1 ILE    72      35.899  41.402  52.104  1.00 17.84           C
ATOM   3664 1HG1 ILE    72      35.181  40.703  52.532  1.00 20.00           H
ATOM   3665 2HG1 ILE    72      36.027  41.127  51.057  1.00 20.00           H
ATOM   3666  CG2 ILE    72      35.116  43.154  53.667  1.00 20.91           C
ATOM   3667 1HG2 ILE    72      34.687  44.154  53.744  1.00 20.00           H
ATOM   3668 2HG2 ILE    72      34.428  42.429  54.101  1.00 20.00           H
ATOM   3669 3HG2 ILE    72      36.063  43.123  54.205  1.00 20.00           H
ATOM   3670  CD1 ILE    72      37.216  41.228  52.809  1.00 19.90           C
ATOM   3671 1HD1 ILE    72      37.873  42.063  52.563  1.00 20.00           H
ATOM   3672 2HD1 ILE    72      37.051  41.201  53.886  1.00 20.00           H
ATOM   3673 3HD1 ILE    72      37.679  40.295  52.488  1.00 20.00           H
ATOM   3674  HN  ILE    72      35.144  42.319  49.751  1.00 20.00           H
ATOM   3675  N   GLY    73      32.332  44.451  52.205  1.00 21.65           N
ATOM   3676  CA  GLY    73      31.670  45.739  52.308  1.00 25.30           C
ATOM   3677  C   GLY    73      30.820  46.153  51.099  1.00 29.22           C
ATOM   3678  O   GLY    73      30.159  47.179  51.161  1.00 23.52           O
ATOM   3679 1HA  GLY    73      31.014  45.747  53.179  1.00 20.00           H
ATOM   3680 2HA  GLY    73      32.412  46.523  52.461  1.00 20.00           H
ATOM   3681  HN  GLY    73      31.874  43.697  52.676  1.00 20.00           H
ATOM   3682  N   ASP    74      30.830  45.388  50.001  1.00 20.83           N
ATOM   3683  CA  ASP    74      30.140  45.796  48.764  1.00 24.14           C
ATOM   3684  C   ASP    74      29.784  44.546  47.948  1.00 16.68           C
ATOM   3685  O   ASP    74      30.373  44.289  46.909  1.00 19.73           O
ATOM   3686  HA  ASP    74      29.258  46.344  49.095  1.00 20.00           H
ATOM   3687  CB  ASP    74      31.056  46.757  47.976  1.00 22.30           C
ATOM   3688 1HB  ASP    74      31.177  47.688  48.531  1.00 20.00           H
ATOM   3689 2HB  ASP    74      32.048  46.317  47.872  1.00 20.00           H
ATOM   3690  CG  ASP    74      30.529  47.102  46.562  1.00 29.41           C
ATOM   3691  OD1 ASP    74      29.302  47.161  46.327  1.00 23.83           O
ATOM   3692  OD2 ASP    74      31.371  47.335  45.656  1.00 24.44           O
ATOM   3693  HN  ASP    74      31.295  44.505  49.939  1.00 20.00           H
ATOM   3694  N   PRO    75      28.856  43.718  48.463  1.00 17.81           N
ATOM   3695  CA  PRO    75      28.621  42.412  47.823  1.00 18.65           C
ATOM   3696  C   PRO    75      27.909  42.502  46.489  1.00 17.74           C
ATOM   3697  O   PRO    75      26.897  43.202  46.328  1.00 15.95           O
ATOM   3698  HA  PRO    75      29.571  41.931  47.589  1.00 20.00           H
ATOM   3699  CB  PRO    75      27.789  41.666  48.857  1.00 19.53           C
ATOM   3700 1HB  PRO    75      27.111  40.954  48.388  1.00 20.00           H
ATOM   3701 2HB  PRO    75      28.417  41.101  49.545  1.00 20.00           H
ATOM   3702  CG  PRO    75      27.043  42.752  49.561  1.00 23.60           C
ATOM   3703 1HG  PRO    75      26.189  43.089  48.973  1.00 20.00           H
ATOM   3704 2HG  PRO    75      26.653  42.406  50.518  1.00 20.00           H
ATOM   3705  CD  PRO    75      28.103  43.836  49.722  1.00 19.78           C
ATOM   3706 1HD  PRO    75      27.654  44.822  49.847  1.00 20.00           H
ATOM   3707 2HD  PRO    75      28.730  43.658  50.595  1.00 20.00           H
ATOM   3708  N   VAL    76      28.428  41.763  45.513  1.00 15.61           N
ATOM   3709  CA  VAL    76      27.787  41.706  44.204  1.00 16.55           C
ATOM   3710  C   VAL    76      28.203  40.406  43.509  1.00 21.18           C
ATOM   3711  O   VAL    76      29.336  39.951  43.661  1.00 20.13           O
ATOM   3712  HA  VAL    76      26.709  41.694  44.366  1.00 20.00           H
ATOM   3713  CB  VAL    76      28.150  42.932  43.353  1.00 19.73           C
ATOM   3714  HB  VAL    76      27.768  43.818  43.861  1.00 20.00           H
ATOM   3715  CG1 VAL    76      29.678  43.073  43.232  1.00 22.89           C
ATOM   3716 1HG1 VAL    76      30.105  43.258  44.218  1.00 20.00           H
ATOM   3717 2HG1 VAL    76      30.096  42.154  42.821  1.00 20.00           H
ATOM   3718 3HG1 VAL    76      29.915  43.907  42.571  1.00 20.00           H
ATOM   3719  CG2 VAL    76      27.549  42.818  41.982  1.00 25.69           C
ATOM   3720 1HG2 VAL    76      28.055  42.027  41.428  1.00 20.00           H
ATOM   3721 2HG2 VAL    76      26.489  42.581  42.068  1.00 20.00           H
ATOM   3722 3HG2 VAL    76      27.667  43.764  41.454  1.00 20.00           H
ATOM   3723  HN  VAL    76      29.261  41.218  45.607  1.00 20.00           H
ATOM   3724  N   MET    77      27.297  39.779  42.772  1.00 14.33           N
ATOM   3725  CA  MET    77      27.651  38.519  42.140  1.00 12.84           C
ATOM   3726  C   MET    77      28.692  38.792  41.048  1.00 14.93           C
ATOM   3727  O   MET    77      28.486  39.618  40.188  1.00 16.33           O
ATOM   3728  HA  MET    77      28.073  37.902  42.933  1.00 20.00           H
ATOM   3729  CB  MET    77      26.474  37.799  41.554  1.00 16.73           C
ATOM   3730 1HB  MET    77      25.690  37.704  42.306  1.00 20.00           H
ATOM   3731 2HB  MET    77      26.059  38.383  40.732  1.00 20.00           H
ATOM   3732  CG  MET    77      26.816  36.414  41.037  1.00 18.48           C
ATOM   3733 1HG  MET    77      27.634  36.477  40.319  1.00 20.00           H
ATOM   3734 2HG  MET    77      27.160  35.785  41.858  1.00 20.00           H
ATOM   3735  SD  MET    77      25.384  35.640  40.249  1.00 19.65           S
ATOM   3736  CE  MET    77      26.000  33.991  39.945  1.00 23.97           C
ATOM   3737 1HE  MET    77      26.597  33.989  39.033  1.00 20.00           H
ATOM   3738 2HE  MET    77      26.618  33.674  40.785  1.00 20.00           H
ATOM   3739 3HE  MET    77      25.161  33.305  39.832  1.00 20.00           H
ATOM   3740  HN  MET    77      26.369  40.119  42.617  1.00 20.00           H
ATOM   3741  N   PRO    78      29.822  38.086  41.099  1.00 15.78           N
ATOM   3742  CA  PRO    78      30.804  38.272  40.018  1.00 18.80           C
ATOM   3743  C   PRO    78      30.218  37.969  38.620  1.00 16.32           C
ATOM   3744  O   PRO    78      29.575  36.942  38.430  1.00 16.33           O
ATOM   3745  HA  PRO    78      31.118  39.315  39.970  1.00 20.00           H
ATOM   3746  CB  PRO    78      31.928  37.300  40.392  1.00 18.98           C
ATOM   3747 1HB  PRO    78      31.890  36.392  39.791  1.00 20.00           H
ATOM   3748 2HB  PRO    78      32.911  37.744  40.235  1.00 20.00           H
ATOM   3749  CG  PRO    78      31.714  36.987  41.836  1.00 20.94           C
ATOM   3750 1HG  PRO    78      32.102  36.000  42.087  1.00 20.00           H
ATOM   3751 2HG  PRO    78      32.230  37.704  42.475  1.00 20.00           H
ATOM   3752  CD  PRO    78      30.228  37.050  42.052  1.00 19.10           C
ATOM   3753 1HD  PRO    78      29.745  36.107  41.798  1.00 20.00           H
ATOM   3754 2HD  PRO    78      29.983  37.266  43.092  1.00 20.00           H
ATOM   3755  N   GLY    79      30.422  38.876  37.671  1.00 20.05           N
ATOM   3756  CA  GLY    79      30.005  38.670  36.286  1.00 22.49           C
ATOM   3757  C   GLY    79      30.606  37.399  35.701  1.00 19.11           C
ATOM   3758  O   GLY    79      29.941  36.663  34.981  1.00 19.97           O
ATOM   3759 1HA  GLY    79      28.918  38.612  36.234  1.00 20.00           H
ATOM   3760 2HA  GLY    79      30.308  39.525  35.680  1.00 20.00           H
ATOM   3761  HN  GLY    79      30.870  39.757  37.826  1.00 20.00           H
ATOM   3762  N   CYS    80      31.851  37.105  36.058  1.00 19.33           N
ATOM   3763  CA  CYS    80      32.509  35.909  35.529  1.00 17.12           C
ATOM   3764  C   CYS    80      31.760  34.625  35.889  1.00 18.26           C
ATOM   3765  O   CYS    80      31.740  33.666  35.106  1.00 17.65           O
ATOM   3766  HA  CYS    80      32.527  36.016  34.444  1.00 20.00           H
ATOM   3767  CB  CYS    80      33.963  35.826  35.975  1.00 18.53           C
ATOM   3768 1HB  CYS    80      34.486  35.064  35.398  1.00 20.00           H
ATOM   3769 2HB  CYS    80      34.466  36.774  35.781  1.00 20.00           H
ATOM   3770  SG  CYS    80      34.162  35.439  37.710  1.00 24.04           S
ATOM   3771  HG  CYS    80      33.894  36.663  38.157  1.00 20.00           H
ATOM   3772  HN  CYS    80      32.398  37.659  36.686  1.00 20.00           H
ATOM   3773  N   LEU    81      31.084  34.610  37.039  1.00 16.74           N
ATOM   3774  CA  LEU    81      30.352  33.415  37.427  1.00 15.89           C
ATOM   3775  C   LEU    81      29.011  33.257  36.675  1.00 19.78           C
ATOM   3776  O   LEU    81      28.562  32.137  36.448  1.00 17.03           O
ATOM   3777  HA  LEU    81      30.966  32.555  37.159  1.00 20.00           H
ATOM   3778  CB  LEU    81      30.160  33.359  38.952  1.00 18.34           C
ATOM   3779 1HB  LEU    81      29.653  34.271  39.268  1.00 20.00           H
ATOM   3780 2HB  LEU    81      29.495  32.528  39.184  1.00 20.00           H
ATOM   3781  CG  LEU    81      31.477  33.202  39.734  1.00 16.33           C
ATOM   3782  HG  LEU    81      32.108  34.064  39.516  1.00 20.00           H
ATOM   3783  CD1 LEU    81      31.162  33.205  41.220  1.00 16.57           C
ATOM   3784 1HD1 LEU    81      30.614  34.113  41.473  1.00 20.00           H
ATOM   3785 2HD1 LEU    81      30.555  32.334  41.464  1.00 20.00           H
ATOM   3786 3HD1 LEU    81      32.092  33.172  41.788  1.00 20.00           H
ATOM   3787  CD2 LEU    81      32.219  31.929  39.397  1.00 20.62           C
ATOM   3788 1HD2 LEU    81      31.600  31.069  39.652  1.00 20.00           H
ATOM   3789 2HD2 LEU    81      32.445  31.912  38.331  1.00 20.00           H
ATOM   3790 3HD2 LEU    81      33.148  31.889  39.966  1.00 20.00           H
ATOM   3791  HN  LEU    81      31.042  35.383  37.673  1.00 20.00           H
ATOM   3792  N   GLY    82      28.376  34.366  36.306  1.00 20.11           N
ATOM   3793  CA  GLY    82      27.213  34.303  35.440  1.00 19.44           C
ATOM   3794  C   GLY    82      27.606  33.842  34.046  1.00 19.40           C
ATOM   3795  O   GLY    82      26.890  33.099  33.372  1.00 16.64           O
ATOM   3796 1HA  GLY    82      26.477  33.619  35.862  1.00 20.00           H
ATOM   3797 2HA  GLY    82      26.742  35.285  35.386  1.00 20.00           H
ATOM   3798  HN  GLY    82      28.647  35.286  36.590  1.00 20.00           H
ATOM   3799  N   LEU    83      28.754  34.312  33.591  1.00 19.24           N
ATOM   3800  CA  LEU    83      29.275  33.842  32.331  1.00 21.96           C
ATOM   3801  C   LEU    83      29.600  32.342  32.413  1.00 20.19           C
ATOM   3802  O   LEU    83      29.265  31.577  31.505  1.00 19.81           O
ATOM   3803  HA  LEU    83      28.493  33.977  31.584  1.00 20.00           H
ATOM   3804  CB  LEU    83      30.483  34.682  31.935  1.00 18.45           C
ATOM   3805 1HB  LEU    83      30.180  35.729  31.909  1.00 20.00           H
ATOM   3806 2HB  LEU    83      31.238  34.588  32.716  1.00 20.00           H
ATOM   3807  CG  LEU    83      31.155  34.378  30.624  1.00 24.30           C
ATOM   3808  HG  LEU    83      31.488  33.341  30.643  1.00 20.00           H
ATOM   3809  CD1 LEU    83      30.185  34.512  29.450  1.00 24.36           C
ATOM   3810 1HD1 LEU    83      29.463  33.696  29.480  1.00 20.00           H
ATOM   3811 2HD1 LEU    83      29.660  35.465  29.519  1.00 20.00           H
ATOM   3812 3HD1 LEU    83      30.741  34.471  28.513  1.00 20.00           H
ATOM   3813  CD2 LEU    83      32.352  35.329  30.458  1.00 23.57           C
ATOM   3814 1HD2 LEU    83      31.991  36.350  30.331  1.00 20.00           H
ATOM   3815 2HD2 LEU    83      32.984  35.276  31.344  1.00 20.00           H
ATOM   3816 3HD2 LEU    83      32.930  35.037  29.581  1.00 20.00           H
ATOM   3817  HN  LEU    83      29.309  34.993  34.070  1.00 20.00           H
ATOM   3818  N   ASP    84      30.185  31.882  33.516  1.00 19.52           N
ATOM   3819  CA  ASP    84      30.426  30.456  33.631  1.00 18.45           C
ATOM   3820  C   ASP    84      29.141  29.624  33.644  1.00 18.72           C
ATOM   3821  O   ASP    84      29.138  28.544  33.053  1.00 16.78           O
ATOM   3822  HA  ASP    84      31.042  30.199  32.769  1.00 20.00           H
ATOM   3823  CB  ASP    84      31.309  30.036  34.793  1.00 24.65           C
ATOM   3824 1HB  ASP    84      31.988  30.849  35.050  1.00 20.00           H
ATOM   3825 2HB  ASP    84      30.693  29.845  35.672  1.00 20.00           H
ATOM   3826  CG  ASP    84      32.122  28.769  34.441  1.00 32.46           C
ATOM   3827  OD1 ASP    84      32.841  28.827  33.415  1.00 32.92           O
ATOM   3828  OD2 ASP    84      32.013  27.719  35.119  1.00 29.46           O
ATOM   3829  HN  ASP    84      30.473  32.461  34.279  1.00 20.00           H
ATOM   3830  N   ALA    85      28.071  30.110  34.286  1.00 15.21           N
ATOM   3831  CA  ALA    85      26.779  29.424  34.183  1.00 15.06           C
ATOM   3832  C   ALA    85      26.381  29.235  32.724  1.00 13.23           C
ATOM   3833  O   ALA    85      25.892  28.180  32.328  1.00 17.20           O
ATOM   3834  HA  ALA    85      26.889  28.440  34.638  1.00 20.00           H
ATOM   3835  CB  ALA    85      25.669  30.200  34.944  1.00 15.57           C
ATOM   3836 1HB  ALA    85      26.020  30.446  35.946  1.00 20.00           H
ATOM   3837 2HB  ALA    85      25.434  31.119  34.406  1.00 20.00           H
ATOM   3838 3HB  ALA    85      24.775  29.581  35.013  1.00 20.00           H
ATOM   3839  HN  ALA    85      28.085  30.935  34.851  1.00 20.00           H
ATOM   3840  N   MET    86      26.562  30.260  31.909  1.00 15.35           N
ATOM   3841  CA  MET    86      26.185  30.127  30.496  1.00 17.33           C
ATOM   3842  C   MET    86      27.033  29.059  29.788  1.00 18.81           C
ATOM   3843  O   MET    86      26.481  28.227  29.072  1.00 17.66           O
ATOM   3844  HA  MET    86      25.139  29.822  30.499  1.00 20.00           H
ATOM   3845  CB  MET    86      26.221  31.472  29.772  1.00 17.36           C
ATOM   3846 1HB  MET    86      27.227  31.889  29.821  1.00 20.00           H
ATOM   3847 2HB  MET    86      25.987  31.328  28.717  1.00 20.00           H
ATOM   3848  CG  MET    86      25.234  32.475  30.371  1.00 24.87           C
ATOM   3849 1HG  MET    86      24.260  32.005  30.503  1.00 20.00           H
ATOM   3850 2HG  MET    86      25.574  32.787  31.358  1.00 20.00           H
ATOM   3851  SD  MET    86      24.952  33.992  29.416  1.00 26.83           S
ATOM   3852  CE  MET    86      26.313  34.987  29.957  1.00 28.51           C
ATOM   3853 1HE  MET    86      26.208  35.200  31.021  1.00 20.00           H
ATOM   3854 2HE  MET    86      27.246  34.451  29.784  1.00 20.00           H
ATOM   3855 3HE  MET    86      26.323  35.924  29.399  1.00 20.00           H
ATOM   3856  HN  MET    86      26.946  31.139  32.192  1.00 20.00           H
ATOM   3857  N   TRP    87      28.347  29.036  30.041  1.00 15.29           N
ATOM   3858  CA  TRP    87      29.215  27.993  29.474  1.00 14.28           C
ATOM   3859  C   TRP    87      28.833  26.615  30.007  1.00 17.77           C
ATOM   3860  O   TRP    87      28.763  25.637  29.240  1.00 15.59           O
ATOM   3861  HA  TRP    87      29.079  27.998  28.393  1.00 20.00           H
ATOM   3862  CB  TRP    87      30.705  28.267  29.734  1.00 16.70           C
ATOM   3863 1HB  TRP    87      30.830  28.585  30.769  1.00 20.00           H
ATOM   3864 2HB  TRP    87      31.261  27.337  29.617  1.00 20.00           H
ATOM   3865  CG  TRP    87      31.302  29.285  28.854  1.00 16.59           C
ATOM   3866  CD1 TRP    87      31.124  29.427  27.500  1.00 19.51           C
ATOM   3867  HD1 TRP    87      30.484  28.786  26.895  1.00 20.00           H
ATOM   3868  CD2 TRP    87      32.225  30.304  29.243  1.00 18.03           C
ATOM   3869  NE1 TRP    87      31.863  30.481  27.038  1.00 19.06           N
ATOM   3870  HE1 TRP    87      31.907  30.804  26.092  1.00 20.00           H
ATOM   3871  CE2 TRP    87      32.548  31.040  28.088  1.00 20.00           C
ATOM   3872  CE3 TRP    87      32.818  30.661  30.463  1.00 19.75           C
ATOM   3873  HE3 TRP    87      32.568  30.096  31.361  1.00 20.00           H
ATOM   3874  CZ2 TRP    87      33.452  32.105  28.105  1.00 19.82           C
ATOM   3875  HZ2 TRP    87      33.714  32.651  27.198  1.00 20.00           H
ATOM   3876  CZ3 TRP    87      33.713  31.736  30.477  1.00 20.99           C
ATOM   3877  HZ3 TRP    87      34.205  32.046  31.399  1.00 20.00           H
ATOM   3878  CH2 TRP    87      34.007  32.447  29.316  1.00 22.92           C
ATOM   3879  HH2 TRP    87      34.694  33.291  29.385  1.00 20.00           H
ATOM   3880  HN  TRP    87      28.818  29.706  30.616  1.00 20.00           H
ATOM   3881  N   GLN    88      28.518  26.536  31.302  1.00 14.42           N
ATOM   3882  CA  GLN    88      28.086  25.274  31.897  1.00 15.12           C
ATOM   3883  C   GLN    88      26.811  24.733  31.176  1.00 16.31           C
ATOM   3884  O   GLN    88      26.675  23.535  30.929  1.00 14.13           O
ATOM   3885  HA  GLN    88      28.915  24.583  31.745  1.00 20.00           H
ATOM   3886  CB  GLN    88      27.812  25.461  33.410  1.00 16.53           C
ATOM   3887 1HB  GLN    88      27.177  26.334  33.563  1.00 20.00           H
ATOM   3888 2HB  GLN    88      27.267  24.599  33.794  1.00 20.00           H
ATOM   3889  CG  GLN    88      29.081  25.636  34.230  1.00 20.39           C
ATOM   3890 1HG  GLN    88      29.637  24.699  34.251  1.00 20.00           H
ATOM   3891 2HG  GLN    88      29.725  26.378  33.757  1.00 20.00           H
ATOM   3892  CD  GLN    88      28.812  26.074  35.668  1.00 20.80           C
ATOM   3893  OE1 GLN    88      27.757  25.776  36.217  1.00 20.39           O
ATOM   3894  NE2 GLN    88      29.748  26.814  36.254  1.00 18.75           N
ATOM   3895 1HE2 GLN    88      30.579  27.058  35.754  1.00 20.00           H
ATOM   3896 2HE2 GLN    88      29.621  27.127  37.195  1.00 20.00           H
ATOM   3897  HN  GLN    88      28.555  27.310  31.935  1.00 20.00           H
ATOM   3898  N   LEU    89      25.885  25.627  30.882  1.00 18.09           N
ATOM   3899  CA  LEU    89      24.582  25.216  30.301  1.00 18.87           C
ATOM   3900  C   LEU    89      24.761  24.789  28.846  1.00 17.41           C
ATOM   3901  O   LEU    89      24.110  23.836  28.399  1.00 17.45           O
ATOM   3902  HA  LEU    89      24.231  24.352  30.865  1.00 20.00           H
ATOM   3903  CB  LEU    89      23.596  26.356  30.397  1.00 14.35           C
ATOM   3904 1HB  LEU    89      24.078  27.260  30.022  1.00 20.00           H
ATOM   3905 2HB  LEU    89      22.758  26.143  29.733  1.00 20.00           H
ATOM   3906  CG  LEU    89      23.093  26.582  31.821  1.00 18.43           C
ATOM   3907  HG  LEU    89      23.952  26.572  32.492  1.00 20.00           H
ATOM   3908  CD1 LEU    89      22.438  27.931  31.966  1.00 18.51           C
ATOM   3909 1HD1 LEU    89      23.105  28.702  31.579  1.00 20.00           H
ATOM   3910 2HD1 LEU    89      21.504  27.944  31.405  1.00 20.00           H
ATOM   3911 3HD1 LEU    89      22.232  28.124  33.019  1.00 20.00           H
ATOM   3912  CD2 LEU    89      22.140  25.482  32.269  1.00 18.16           C
ATOM   3913 1HD2 LEU    89      21.209  25.557  31.706  1.00 20.00           H
ATOM   3914 2HD2 LEU    89      22.597  24.510  32.088  1.00 20.00           H
ATOM   3915 3HD2 LEU    89      21.931  25.594  33.333  1.00 20.00           H
ATOM   3916  HN  LEU    89      25.992  26.611  31.025  1.00 20.00           H
ATOM   3917  N   VAL    90      25.635  25.483  28.107  1.00 18.43           N
ATOM   3918  CA  VAL    90      25.917  25.093  26.714  1.00 17.94           C
ATOM   3919  C   VAL    90      26.520  23.710  26.730  1.00 18.44           C
ATOM   3920  O   VAL    90      26.130  22.828  25.983  1.00 17.73           O
ATOM   3921  HA  VAL    90      24.967  25.067  26.181  1.00 20.00           H
ATOM   3922  CB  VAL    90      26.836  26.078  25.993  1.00 16.61           C
ATOM   3923  HB  VAL    90      27.720  26.228  26.613  1.00 20.00           H
ATOM   3924  CG1 VAL    90      27.305  25.511  24.629  1.00 18.33           C
ATOM   3925 1HG1 VAL    90      27.697  24.504  24.770  1.00 20.00           H
ATOM   3926 2HG1 VAL    90      26.462  25.480  23.939  1.00 20.00           H
ATOM   3927 3HG1 VAL    90      28.086  26.151  24.219  1.00 20.00           H
ATOM   3928  CG2 VAL    90      26.148  27.409  25.816  1.00 19.43           C
ATOM   3929 1HG2 VAL    90      25.339  27.307  25.093  1.00 20.00           H
ATOM   3930 2HG2 VAL    90      25.742  27.739  26.772  1.00 20.00           H
ATOM   3931 3HG2 VAL    90      26.867  28.145  25.454  1.00 20.00           H
ATOM   3932  HN  VAL    90      26.136  26.283  28.438  1.00 20.00           H
ATOM   3933  N   GLY    91      27.476  23.494  27.614  1.00 17.51           N
ATOM   3934  CA  GLY    91      28.046  22.184  27.734  1.00 17.44           C
ATOM   3935  C   GLY    91      27.081  21.118  28.204  1.00 19.68           C
ATOM   3936  O   GLY    91      27.133  19.977  27.728  1.00 19.09           O
ATOM   3937 1HA  GLY    91      28.448  21.869  26.771  1.00 20.00           H
ATOM   3938 2HA  GLY    91      28.881  22.210  28.434  1.00 20.00           H
ATOM   3939  HN  GLY    91      27.843  24.197  28.224  1.00 20.00           H
ATOM   3940  N   PHE    92      26.211  21.462  29.153  1.00 17.45           N
ATOM   3941  CA  PHE    92      25.219  20.513  29.664  1.00 17.95           C
ATOM   3942  C   PHE    92      24.292  20.053  28.526  1.00 20.39           C
ATOM   3943  O   PHE    92      23.968  18.864  28.402  1.00 20.53           O
ATOM   3944  HA  PHE    92      25.765  19.659  30.064  1.00 20.00           H
ATOM   3945  CB  PHE    92      24.410  21.194  30.783  1.00 18.47           C
ATOM   3946 1HB  PHE    92      25.102  21.639  31.499  1.00 20.00           H
ATOM   3947 2HB  PHE    92      23.829  22.010  30.352  1.00 20.00           H
ATOM   3948  CG  PHE    92      23.472  20.280  31.528  1.00 17.46           C
ATOM   3949  CD1 PHE    92      23.943  19.296  32.377  1.00 16.41           C
ATOM   3950  HD1 PHE    92      25.016  19.144  32.492  1.00 20.00           H
ATOM   3951  CD2 PHE    92      22.102  20.428  31.386  1.00 20.98           C
ATOM   3952  HD2 PHE    92      21.710  21.200  30.723  1.00 20.00           H
ATOM   3953  CE1 PHE    92      23.088  18.503  33.082  1.00 19.72           C
ATOM   3954  HE1 PHE    92      23.481  17.750  33.765  1.00 20.00           H
ATOM   3955  CE2 PHE    92      21.240  19.628  32.093  1.00 20.62           C
ATOM   3956  HE2 PHE    92      20.165  19.773  31.985  1.00 20.00           H
ATOM   3957  CZ  PHE    92      21.714  18.666  32.919  1.00 16.89           C
ATOM   3958  HZ  PHE    92      21.021  18.019  33.457  1.00 20.00           H
ATOM   3959  HN  PHE    92      26.172  22.368  29.574  1.00 20.00           H
ATOM   3960  N   TYR    93      23.914  21.006  27.689  1.00 15.61           N
ATOM   3961  CA  TYR    93      23.073  20.755  26.516  1.00 18.64           C
ATOM   3962  C   TYR    93      23.706  19.752  25.549  1.00 21.28           C
ATOM   3963  O   TYR    93      23.053  18.813  25.114  1.00 19.90           O
ATOM   3964  HA  TYR    93      22.124  20.346  26.863  1.00 20.00           H
ATOM   3965  CB  TYR    93      22.732  22.074  25.830  1.00 16.75           C
ATOM   3966 1HB  TYR    93      22.340  22.768  26.574  1.00 20.00           H
ATOM   3967 2HB  TYR    93      23.648  22.514  25.435  1.00 20.00           H
ATOM   3968  CG  TYR    93      21.718  21.987  24.684  1.00 22.29           C
ATOM   3969  CD1 TYR    93      20.355  22.008  24.936  1.00 26.09           C
ATOM   3970  HD1 TYR    93      19.991  22.085  25.961  1.00 20.00           H
ATOM   3971  CD2 TYR    93      22.133  21.899  23.357  1.00 26.29           C
ATOM   3972  HD2 TYR    93      23.201  21.885  23.140  1.00 20.00           H
ATOM   3973  CE1 TYR    93      19.429  21.933  23.909  1.00 24.52           C
ATOM   3974  HE1 TYR    93      18.360  21.940  24.121  1.00 20.00           H
ATOM   3975  CE2 TYR    93      21.218  21.831  22.325  1.00 28.14           C
ATOM   3976  HE2 TYR    93      21.566  21.764  21.294  1.00 20.00           H
ATOM   3977  CZ  TYR    93      19.854  21.850  22.618  1.00 30.68           C
ATOM   3978  OH  TYR    93      18.902  21.793  21.618  1.00 29.87           O
ATOM   3979  HH  TYR    93      18.110  22.351  21.867  1.00 20.00           H
ATOM   3980  HN  TYR    93      24.168  21.969  27.786  1.00 20.00           H
ATOM   3981  N   LEU    94      25.004  19.891  25.270  1.00 17.77           N
ATOM   3982  CA  LEU    94      25.686  18.953  24.401  1.00 18.09           C
ATOM   3983  C   LEU    94      25.658  17.543  24.951  1.00 18.72           C
ATOM   3984  O   LEU    94      25.481  16.571  24.197  1.00 21.40           O
ATOM   3985  HA  LEU    94      25.151  18.939  23.451  1.00 20.00           H
ATOM   3986  CB  LEU    94      27.140  19.399  24.193  1.00 19.07           C
ATOM   3987 1HB  LEU    94      27.637  19.414  25.163  1.00 20.00           H
ATOM   3988 2HB  LEU    94      27.647  18.648  23.587  1.00 20.00           H
ATOM   3989  CG  LEU    94      27.326  20.753  23.536  1.00 21.96           C
ATOM   3990  HG  LEU    94      26.830  21.503  24.152  1.00 20.00           H
ATOM   3991  CD1 LEU    94      28.846  21.062  23.506  1.00 20.90           C
ATOM   3992 1HD1 LEU    94      29.252  20.989  24.515  1.00 20.00           H
ATOM   3993 2HD1 LEU    94      29.350  20.345  22.859  1.00 20.00           H
ATOM   3994 3HD1 LEU    94      29.004  22.071  23.123  1.00 20.00           H
ATOM   3995  CD2 LEU    94      26.759  20.796  22.130  1.00 24.20           C
ATOM   3996 1HD2 LEU    94      27.119  19.935  21.567  1.00 20.00           H
ATOM   3997 2HD2 LEU    94      25.670  20.771  22.176  1.00 20.00           H
ATOM   3998 3HD2 LEU    94      27.081  21.713  21.636  1.00 20.00           H
ATOM   3999  HN  LEU    94      25.578  20.628  25.629  1.00 20.00           H
ATOM   4000  N   GLY    95      25.813  17.431  26.260  1.00 17.64           N
ATOM   4001  CA  GLY    95      25.724  16.160  26.963  1.00 19.47           C
ATOM   4002  C   GLY    95      24.286  15.619  26.861  1.00 23.22           C
ATOM   4003  O   GLY    95      24.072  14.424  26.653  1.00 22.36           O
ATOM   4004 1HA  GLY    95      26.431  15.451  26.531  1.00 20.00           H
ATOM   4005 2HA  GLY    95      26.008  16.297  28.006  1.00 20.00           H
ATOM   4006  HN  GLY    95      26.002  18.202  26.869  1.00 20.00           H
ATOM   4007  N   TRP    96      23.319  16.512  27.009  1.00 21.45           N
ATOM   4008  CA  TRP    96      21.890  16.142  27.011  1.00 19.24           C
ATOM   4009  C   TRP    96      21.493  15.519  25.665  1.00 24.13           C
ATOM   4010  O   TRP    96      20.714  14.564  25.618  1.00 23.54           O
ATOM   4011  HA  TRP    96      21.738  15.404  27.798  1.00 20.00           H
ATOM   4012  CB  TRP    96      21.075  17.389  27.302  1.00 17.16           C
ATOM   4013 1HB  TRP    96      21.370  17.785  28.274  1.00 20.00           H
ATOM   4014 2HB  TRP    96      21.318  18.151  26.561  1.00 20.00           H
ATOM   4015  CG  TRP    96      19.549  17.218  27.312  1.00 20.54           C
ATOM   4016  CD1 TRP    96      18.816  16.556  28.231  1.00 24.81           C
ATOM   4017  HD1 TRP    96      19.236  16.034  29.090  1.00 20.00           H
ATOM   4018  CD2 TRP    96      18.615  17.761  26.363  1.00 19.92           C
ATOM   4019  NE1 TRP    96      17.462  16.643  27.916  1.00 18.05           N
ATOM   4020  HE1 TRP    96      16.708  16.229  28.426  1.00 20.00           H
ATOM   4021  CE2 TRP    96      17.322  17.394  26.784  1.00 21.03           C
ATOM   4022  CE3 TRP    96      18.742  18.536  25.214  1.00 20.06           C
ATOM   4023  HE3 TRP    96      19.737  18.848  24.896  1.00 20.00           H
ATOM   4024  CZ2 TRP    96      16.186  17.728  26.068  1.00 22.29           C
ATOM   4025  HZ2 TRP    96      15.195  17.397  26.376  1.00 20.00           H
ATOM   4026  CZ3 TRP    96      17.601  18.880  24.521  1.00 27.55           C
ATOM   4027  HZ3 TRP    96      17.658  19.471  23.607  1.00 20.00           H
ATOM   4028  CH2 TRP    96      16.345  18.489  24.959  1.00 19.21           C
ATOM   4029  HH2 TRP    96      15.475  18.810  24.386  1.00 20.00           H
ATOM   4030  HN  TRP    96      23.477  17.493  27.129  1.00 20.00           H
ATOM   4031  N   LEU    97      22.029  16.071  24.581  1.00 22.55           N
ATOM   4032  CA  LEU    97      21.850  15.493  23.243  1.00 27.34           C
ATOM   4033  C   LEU    97      22.544  14.162  23.044  1.00 29.52           C
ATOM   4034  O   LEU    97      22.397  13.571  21.980  1.00 38.48           O
ATOM   4035  HA  LEU    97      20.785  15.304  23.109  1.00 20.00           H
ATOM   4036  CB  LEU    97      22.364  16.428  22.169  1.00 23.65           C
ATOM   4037 1HB  LEU    97      23.442  16.533  22.292  1.00 20.00           H
ATOM   4038 2HB  LEU    97      22.198  15.961  21.198  1.00 20.00           H
ATOM   4039  CG  LEU    97      21.767  17.809  22.126  1.00 24.79           C
ATOM   4040  HG  LEU    97      21.883  18.263  23.110  1.00 20.00           H
ATOM   4041  CD1 LEU    97      22.556  18.613  21.125  1.00 28.53           C
ATOM   4042 1HD1 LEU    97      23.568  18.769  21.500  1.00 20.00           H
ATOM   4043 2HD1 LEU    97      22.599  18.074  20.179  1.00 20.00           H
ATOM   4044 3HD1 LEU    97      22.073  19.578  20.972  1.00 20.00           H
ATOM   4045  CD2 LEU    97      20.268  17.727  21.774  1.00 29.99           C
ATOM   4046 1HD2 LEU    97      20.134  17.087  20.902  1.00 20.00           H
ATOM   4047 2HD2 LEU    97      19.719  17.311  22.618  1.00 20.00           H
ATOM   4048 3HD2 LEU    97      19.892  18.726  21.553  1.00 20.00           H
ATOM   4049  HN  LEU    97      22.583  16.904  24.593  1.00 20.00           H
ATOM   4050  N   GLY    98      23.305  13.697  24.035  1.00 25.60           N
ATOM   4051  CA  GLY    98      24.036  12.443  23.943  1.00 25.44           C
ATOM   4052  C   GLY    98      25.538  12.568  23.603  1.00 32.11           C
ATOM   4053  O   GLY    98      26.234  11.563  23.460  1.00 29.09           O
ATOM   4054 1HA  GLY    98      23.963  11.905  24.888  1.00 20.00           H
ATOM   4055 2HA  GLY    98      23.584  11.810  23.180  1.00 20.00           H
ATOM   4056  HN  GLY    98      23.433  14.166  24.909  1.00 20.00           H
ATOM   4057  N   GLY    99      26.047  13.790  23.497  1.00 27.80           N
ATOM   4058  CA  GLY    99      27.479  14.003  23.259  1.00 28.63           C
ATOM   4059  C   GLY    99      28.400  13.419  24.322  1.00 27.17           C
ATOM   4060  O   GLY    99      28.134  13.512  25.522  1.00 24.20           O
ATOM   4061 1HA  GLY    99      27.761  13.566  22.301  1.00 20.00           H
ATOM   4062 2HA  GLY    99      27.686  15.072  23.194  1.00 20.00           H
ATOM   4063  HN  GLY    99      25.507  14.629  23.569  1.00 20.00           H
ATOM   4064  N   GLU   100      29.516  12.838  23.884  1.00 25.69           N
ATOM   4065  CA  GLU   100      30.482  12.237  24.795  1.00 23.32           C
ATOM   4066  C   GLU   100      31.798  13.027  24.805  1.00 25.42           C
ATOM   4067  O   GLU   100      32.227  13.526  23.779  1.00 29.03           O
ATOM   4068  HA  GLU   100      30.020  12.288  25.781  1.00 20.00           H
ATOM   4069  CB  GLU   100      30.728  10.774  24.431  1.00 34.47           C
ATOM   4070 1HB  GLU   100      31.076  10.706  23.400  1.00 20.00           H
ATOM   4071 2HB  GLU   100      31.416  10.328  25.149  1.00 20.00           H
ATOM   4072  CG  GLU   100      29.472   9.921  24.497  1.00 40.01           C
ATOM   4073 1HG  GLU   100      29.115   9.873  25.526  1.00 20.00           H
ATOM   4074 2HG  GLU   100      28.682  10.385  23.906  1.00 20.00           H
ATOM   4075  CD  GLU   100      29.677   8.499  23.993  1.00 56.84           C
ATOM   4076  OE1 GLU   100      30.814   8.144  23.609  1.00 57.90           O
ATOM   4077  OE2 GLU   100      28.683   7.737  23.974  1.00 64.12           O
ATOM   4078  HN  GLU   100      29.770  12.772  22.919  1.00 20.00           H
ATOM   4079  N   GLY   101      32.395  13.156  25.984  1.00 26.80           N
ATOM   4080  CA  GLY   101      33.661  13.846  26.153  1.00 23.82           C
ATOM   4081  C   GLY   101      33.610  14.749  27.359  1.00 25.71           C
ATOM   4082  O   GLY   101      32.585  14.848  28.042  1.00 26.95           O
ATOM   4083 1HA  GLY   101      34.464  13.118  26.266  1.00 20.00           H
ATOM   4084 2HA  GLY   101      33.884  14.430  25.259  1.00 20.00           H
ATOM   4085  HN  GLY   101      32.027  12.794  26.840  1.00 20.00           H
ATOM   4086  N   LYS   102      34.732  15.388  27.634  1.00 21.93           N
ATOM   4087  CA  LYS   102      34.877  16.261  28.781  1.00 26.53           C
ATOM   4088  C   LYS   102      34.527  17.674  28.298  1.00 22.61           C
ATOM   4089  O   LYS   102      34.943  18.091  27.216  1.00 21.17           O
ATOM   4090  HA  LYS   102      34.154  15.939  29.530  1.00 20.00           H
ATOM   4091  CB  LYS   102      36.324  16.160  29.316  1.00 28.30           C
ATOM   4092 1HB  LYS   102      37.029  16.237  28.488  1.00 20.00           H
ATOM   4093 2HB  LYS   102      36.527  16.996  29.985  1.00 20.00           H
ATOM   4094  CG  LYS   102      36.586  14.857  30.064  1.00 37.66           C
ATOM   4095 1HG  LYS   102      36.254  14.954  31.098  1.00 20.00           H
ATOM   4096 2HG  LYS   102      36.002  14.053  29.616  1.00 20.00           H
ATOM   4097  CD  LYS   102      38.055  14.384  30.102  1.00 40.16           C
ATOM   4098 1HD  LYS   102      38.169  13.599  30.849  1.00 20.00           H
ATOM   4099 2HD  LYS   102      38.326  13.950  29.140  1.00 20.00           H
ATOM   4100  CE  LYS   102      39.055  15.479  30.419  1.00 41.47           C
ATOM   4101 1HE  LYS   102      39.402  15.942  29.495  1.00 20.00           H
ATOM   4102 2HE  LYS   102      38.573  16.261  31.006  1.00 20.00           H
ATOM   4103  NZ  LYS   102      40.278  14.976  31.196  1.00 50.21           N
ATOM   4104 1HZ  LYS   102      40.845  15.767  31.482  1.00 20.00           H
ATOM   4105 2HZ  LYS   102      39.971  14.466  32.016  1.00 20.00           H
ATOM   4106 3HZ  LYS   102      40.827  14.364  30.603  1.00 20.00           H
ATOM   4107  HN  LYS   102      35.563  15.323  27.081  1.00 20.00           H
ATOM   4108  N   GLY   103      33.790  18.424  29.104  1.00 17.28           N
ATOM   4109  CA  GLY   103      33.400  19.755  28.712  1.00 17.26           C
ATOM   4110  C   GLY   103      34.587  20.678  28.883  1.00 16.91           C
ATOM   4111  O   GLY   103      35.294  20.717  29.900  1.00 22.28           O
ATOM   4112 1HA  GLY   103      33.059  19.748  27.677  1.00 20.00           H
ATOM   4113 2HA  GLY   103      32.559  20.086  29.322  1.00 20.00           H
ATOM   4114  HN  GLY   103      33.468  18.129  30.003  1.00 20.00           H
ATOM   4115  N   ARG   104      34.594  21.622  27.974  1.00 16.39           N
ATOM   4116  CA  ARG   104      35.549  22.694  28.047  1.00 16.76           C
ATOM   4117  C   ARG   104      34.976  23.970  27.427  1.00 18.98           C
ATOM   4118  O   ARG   104      34.554  23.936  26.251  1.00 19.12           O
ATOM   4119  HA  ARG   104      35.736  22.829  29.112  1.00 20.00           H
ATOM   4120  CB  ARG   104      36.837  22.284  27.304  1.00 20.25           C
ATOM   4121 1HB  ARG   104      36.580  21.827  26.348  1.00 20.00           H
ATOM   4122 2HB  ARG   104      37.432  23.171  27.083  1.00 20.00           H
ATOM   4123  CG  ARG   104      37.793  21.334  27.933  1.00 21.95           C
ATOM   4124 1HG  ARG   104      37.319  20.360  28.051  1.00 20.00           H
ATOM   4125 2HG  ARG   104      38.654  21.192  27.279  1.00 20.00           H
ATOM   4126  CD  ARG   104      38.296  21.768  29.270  1.00 23.50           C
ATOM   4127 1HD  ARG   104      38.740  22.761  29.196  1.00 20.00           H
ATOM   4128 2HD  ARG   104      37.467  21.841  29.974  1.00 20.00           H
ATOM   4129  NE  ARG   104      39.299  20.822  29.793  1.00 24.86           N
ATOM   4130  HE  ARG   104      40.259  20.980  29.560  1.00 20.00           H
ATOM   4131  CZ  ARG   104      39.020  19.771  30.554  1.00 27.25           C
ATOM   4132  NH1 ARG   104      37.767  19.506  30.909  1.00 22.20           N
ATOM   4133 1HH1 ARG   104      37.024  20.101  30.602  1.00 20.00           H
ATOM   4134 2HH1 ARG   104      37.567  18.712  31.483  1.00 20.00           H
ATOM   4135  NH2 ARG   104      39.992  18.977  30.982  1.00 27.65           N
ATOM   4136 1HH2 ARG   104      39.776  18.187  31.555  1.00 20.00           H
ATOM   4137 2HH2 ARG   104      40.941  19.169  30.732  1.00 20.00           H
ATOM   4138  HN  ARG   104      33.961  21.659  27.200  1.00 20.00           H
ATOM   4139  N   ALA   105      34.968  25.104  28.154  1.00 16.79           N
ATOM   4140  CA  ALA   105      34.705  26.400  27.496  1.00 17.46           C
ATOM   4141  C   ALA   105      35.800  26.748  26.478  1.00 18.87           C
ATOM   4142  O   ALA   105      36.986  26.519  26.758  1.00 19.01           O
ATOM   4143  HA  ALA   105      33.761  26.314  26.958  1.00 20.00           H
ATOM   4144  CB  ALA   105      34.581  27.510  28.528  1.00 19.64           C
ATOM   4145 1HB  ALA   105      33.872  27.211  29.300  1.00 20.00           H
ATOM   4146 2HB  ALA   105      35.555  27.695  28.981  1.00 20.00           H
ATOM   4147 3HB  ALA   105      34.228  28.420  28.042  1.00 20.00           H
ATOM   4148  HN  ALA   105      35.132  25.138  29.140  1.00 20.00           H
ATOM   4149  N   LEU   106      35.427  27.370  25.353  1.00 17.18           N
ATOM   4150  CA  LEU   106      36.363  27.667  24.272  1.00 20.41           C
ATOM   4151  C   LEU   106      36.441  29.159  24.046  1.00 20.44           C
ATOM   4152  O   LEU   106      37.425  29.660  23.523  1.00 20.03           O
ATOM   4153  HA  LEU   106      37.347  27.321  24.588  1.00 20.00           H
ATOM   4154  CB  LEU   106      35.943  26.961  22.974  1.00 19.13           C
ATOM   4155 1HB  LEU   106      34.977  27.359  22.663  1.00 20.00           H
ATOM   4156 2HB  LEU   106      36.660  27.220  22.195  1.00 20.00           H
ATOM   4157  CG  LEU   106      35.846  25.437  23.078  1.00 19.86           C
ATOM   4158  HG  LEU   106      35.130  25.194  23.863  1.00 20.00           H
ATOM   4159  CD1 LEU   106      35.318  24.809  21.792  1.00 24.30           C
ATOM   4160 1HD1 LEU   106      34.359  25.260  21.535  1.00 20.00           H
ATOM   4161 2HD1 LEU   106      36.029  24.983  20.984  1.00 20.00           H
ATOM   4162 3HD1 LEU   106      35.188  23.737  21.938  1.00 20.00           H
ATOM   4163  CD2 LEU   106      37.171  24.833  23.478  1.00 23.14           C
ATOM   4164 1HD2 LEU   106      37.983  25.419  23.046  1.00 20.00           H
ATOM   4165 2HD2 LEU   106      37.259  24.837  24.564  1.00 20.00           H
ATOM   4166 3HD2 LEU   106      37.228  23.808  23.112  1.00 20.00           H
ATOM   4167  HN  LEU   106      34.493  27.676  25.166  1.00 20.00           H
ATOM   4168  N   GLY   107      35.412  29.881  24.481  1.00 19.89           N
ATOM   4169  CA  GLY   107      35.395  31.318  24.299  1.00 19.76           C
ATOM   4170  C   GLY   107      34.012  31.935  24.223  1.00 16.27           C
ATOM   4171  O   GLY   107      33.004  31.298  24.498  1.00 17.99           O
ATOM   4172 1HA  GLY   107      35.926  31.799  25.120  1.00 20.00           H
ATOM   4173 2HA  GLY   107      35.924  31.579  23.382  1.00 20.00           H
ATOM   4174  HN  GLY   107      34.614  29.495  24.944  1.00 20.00           H
ATOM   4175  N   VAL   108      33.994  33.201  23.856  1.00 16.55           N
ATOM   4176  CA  VAL   108      32.772  33.969  23.713  1.00 19.58           C
ATOM   4177  C   VAL   108      33.102  35.164  22.831  1.00 19.79           C
ATOM   4178  O   VAL   108      34.261  35.617  22.806  1.00 17.67           O
ATOM   4179  HA  VAL   108      32.040  33.333  23.216  1.00 20.00           H
ATOM   4180  CB  VAL   108      32.215  34.399  25.119  1.00 20.32           C
ATOM   4181  HB  VAL   108      32.088  33.498  25.719  1.00 20.00           H
ATOM   4182  CG1 VAL   108      33.189  35.302  25.845  1.00 17.59           C
ATOM   4183 1HG1 VAL   108      34.074  34.731  26.126  1.00 20.00           H
ATOM   4184 2HG1 VAL   108      33.480  36.124  25.190  1.00 20.00           H
ATOM   4185 3HG1 VAL   108      32.715  35.702  26.741  1.00 20.00           H
ATOM   4186  CG2 VAL   108      30.868  35.050  24.994  1.00 19.07           C
ATOM   4187 1HG2 VAL   108      30.975  36.015  24.498  1.00 20.00           H
ATOM   4188 2HG2 VAL   108      30.208  34.411  24.407  1.00 20.00           H
ATOM   4189 3HG2 VAL   108      30.442  35.198  25.986  1.00 20.00           H
ATOM   4190  HN  VAL   108      34.814  33.735  23.647  1.00 20.00           H
ATOM   4191  N   GLY   109      32.098  35.699  22.133  1.00 17.03           N
ATOM   4192  CA  GLY   109      32.311  36.784  21.196  1.00 22.00           C
ATOM   4193  C   GLY   109      32.346  38.187  21.759  1.00 28.41           C
ATOM   4194  O   GLY   109      33.289  38.978  21.526  1.00 26.13           O
ATOM   4195 1HA  GLY   109      33.257  36.639  20.674  1.00 20.00           H
ATOM   4196 2HA  GLY   109      31.526  36.776  20.440  1.00 20.00           H
ATOM   4197  HN  GLY   109      31.147  35.399  22.202  1.00 20.00           H
ATOM   4198  N   GLU   110      31.297  38.508  22.492  1.00 24.34           N
ATOM   4199  CA  GLU   110      31.145  39.788  23.156  1.00 23.76           C
ATOM   4200  C   GLU   110      30.211  39.609  24.366  1.00 22.72           C
ATOM   4201  O   GLU   110      29.202  38.929  24.268  1.00 22.23           O
ATOM   4202  HA  GLU   110      32.147  40.065  23.484  1.00 20.00           H
ATOM   4203  CB  GLU   110      30.555  40.827  22.230  1.00 23.08           C
ATOM   4204 1HB  GLU   110      31.232  41.000  21.393  1.00 20.00           H
ATOM   4205 2HB  GLU   110      29.557  40.518  21.920  1.00 20.00           H
ATOM   4206  CG  GLU   110      30.371  42.191  22.914  1.00 30.77           C
ATOM   4207 1HG  GLU   110      29.560  42.132  23.640  1.00 20.00           H
ATOM   4208 2HG  GLU   110      31.275  42.450  23.466  1.00 20.00           H
ATOM   4209  CD  GLU   110      30.060  43.336  21.949  1.00 44.58           C
ATOM   4210  OE1 GLU   110      28.948  43.348  21.361  1.00 37.30           O
ATOM   4211  OE2 GLU   110      30.928  44.235  21.797  1.00 42.24           O
ATOM   4212  HN  GLU   110      30.520  37.900  22.652  1.00 20.00           H
ATOM   4213  N   VAL   111      30.573  40.219  25.481  1.00 20.93           N
ATOM   4214  CA  VAL   111      29.799  40.141  26.716  1.00 18.11           C
ATOM   4215  C   VAL   111      29.575  41.559  27.164  1.00 17.47           C
ATOM   4216  O   VAL   111      30.520  42.351  27.178  1.00 17.40           O
ATOM   4217  HA  VAL   111      28.846  39.669  26.478  1.00 20.00           H
ATOM   4218  CB  VAL   111      30.584  39.397  27.827  1.00 24.23           C
ATOM   4219  HB  VAL   111      31.471  39.986  28.062  1.00 20.00           H
ATOM   4220  CG1 VAL   111      29.751  39.282  29.085  1.00 23.86           C
ATOM   4221 1HG1 VAL   111      29.386  40.269  29.370  1.00 20.00           H
ATOM   4222 2HG1 VAL   111      28.905  38.620  28.901  1.00 20.00           H
ATOM   4223 3HG1 VAL   111      30.363  38.875  29.890  1.00 20.00           H
ATOM   4224  CG2 VAL   111      30.984  38.026  27.370  1.00 22.15           C
ATOM   4225 1HG2 VAL   111      30.115  37.513  26.959  1.00 20.00           H
ATOM   4226 2HG2 VAL   111      31.754  38.109  26.603  1.00 20.00           H
ATOM   4227 3HG2 VAL   111      31.374  37.461  28.216  1.00 20.00           H
ATOM   4228  HN  VAL   111      31.397  40.778  25.570  1.00 20.00           H
ATOM   4229  N   LYS   112      28.326  41.884  27.518  1.00 19.44           N
ATOM   4230  CA  LYS   112      28.003  43.178  28.103  1.00 21.53           C
ATOM   4231  C   LYS   112      27.291  42.989  29.440  1.00 22.68           C
ATOM   4232  O   LYS   112      26.279  42.292  29.512  1.00 20.09           O
ATOM   4233  HA  LYS   112      28.944  43.696  28.291  1.00 20.00           H
ATOM   4234  CB  LYS   112      27.082  43.974  27.179  1.00 23.31           C
ATOM   4235 1HB  LYS   112      26.154  43.425  27.022  1.00 20.00           H
ATOM   4236 2HB  LYS   112      26.816  44.920  27.651  1.00 20.00           H
ATOM   4237  CG  LYS   112      27.675  44.290  25.804  1.00 30.48           C
ATOM   4238 1HG  LYS   112      28.483  45.014  25.910  1.00 20.00           H
ATOM   4239 2HG  LYS   112      28.110  43.388  25.375  1.00 20.00           H
ATOM   4240  CD  LYS   112      26.585  44.838  24.897  1.00 38.64           C
ATOM   4241 1HD  LYS   112      25.820  44.078  24.741  1.00 20.00           H
ATOM   4242 2HD  LYS   112      26.098  45.686  25.379  1.00 20.00           H
ATOM   4243  CE  LYS   112      27.129  45.275  23.557  1.00 46.83           C
ATOM   4244 1HE  LYS   112      27.852  46.079  23.696  1.00 20.00           H
ATOM   4245 2HE  LYS   112      27.659  44.448  23.086  1.00 20.00           H
ATOM   4246  NZ  LYS   112      26.036  45.749  22.636  1.00 53.39           N
ATOM   4247 1HZ  LYS   112      26.420  45.914  21.712  1.00 20.00           H
ATOM   4248 2HZ  LYS   112      25.311  45.042  22.580  1.00 20.00           H
ATOM   4249 3HZ  LYS   112      25.641  46.611  22.996  1.00 20.00           H
ATOM   4250  HN  LYS   112      27.539  41.278  27.410  1.00 20.00           H
ATOM   4251  N   PHE   113      27.801  43.637  30.480  1.00 19.84           N
ATOM   4252  CA  PHE   113      27.167  43.634  31.802  1.00 20.28           C
ATOM   4253  C   PHE   113      26.535  45.003  32.005  1.00 23.11           C
ATOM   4254  O   PHE   113      27.256  45.991  32.090  1.00 24.63           O
ATOM   4255  HA  PHE   113      26.410  42.850  31.796  1.00 20.00           H
ATOM   4256  CB  PHE   113      28.208  43.426  32.891  1.00 21.18           C
ATOM   4257 1HB  PHE   113      28.949  44.223  32.828  1.00 20.00           H
ATOM   4258 2HB  PHE   113      27.725  43.517  33.864  1.00 20.00           H
ATOM   4259  CG  PHE   113      28.922  42.107  32.836  1.00 21.34           C
ATOM   4260  CD1 PHE   113      28.273  40.937  32.530  1.00 22.46           C
ATOM   4261  HD1 PHE   113      27.208  40.949  32.300  1.00 20.00           H
ATOM   4262  CD2 PHE   113      30.264  42.048  33.107  1.00 25.72           C
ATOM   4263  HD2 PHE   113      30.793  42.976  33.325  1.00 20.00           H
ATOM   4264  CE1 PHE   113      28.974  39.718  32.511  1.00 21.37           C
ATOM   4265  HE1 PHE   113      28.453  38.794  32.261  1.00 20.00           H
ATOM   4266  CE2 PHE   113      30.954  40.850  33.076  1.00 24.38           C
ATOM   4267  HE2 PHE   113      32.027  40.843  33.271  1.00 20.00           H
ATOM   4268  CZ  PHE   113      30.306  39.691  32.806  1.00 19.98           C
ATOM   4269  HZ  PHE   113      30.841  38.742  32.823  1.00 20.00           H
ATOM   4270  HN  PHE   113      28.646  44.172  30.447  1.00 20.00           H
ATOM   4271  N   THR   114      25.209  45.093  32.044  1.00 22.00           N
ATOM   4272  CA  THR   114      24.568  46.400  32.189  1.00 25.54           C
ATOM   4273  C   THR   114      23.821  46.586  33.514  1.00 29.97           C
ATOM   4274  O   THR   114      23.353  47.680  33.799  1.00 28.76           O
ATOM   4275  HA  THR   114      25.344  47.166  32.186  1.00 20.00           H
ATOM   4276  CB  THR   114      23.572  46.664  31.055  1.00 30.08           C
ATOM   4277  HB  THR   114      23.205  47.690  31.091  1.00 20.00           H
ATOM   4278  OG1 THR   114      22.528  45.695  31.125  1.00 25.13           O
ATOM   4279  HG1 THR   114      22.304  45.368  30.207  1.00 20.00           H
ATOM   4280  CG2 THR   114      24.269  46.573  29.701  1.00 32.12           C
ATOM   4281 1HG2 THR   114      24.672  45.569  29.566  1.00 20.00           H
ATOM   4282 2HG2 THR   114      25.081  47.299  29.661  1.00 20.00           H
ATOM   4283 3HG2 THR   114      23.552  46.787  28.908  1.00 20.00           H
ATOM   4284  HN  THR   114      24.593  44.308  31.979  1.00 20.00           H
ATOM   4285  N   GLY   115      23.716  45.528  34.314  1.00 24.72           N
ATOM   4286  CA  GLY   115      23.167  45.634  35.652  1.00 28.10           C
ATOM   4287  C   GLY   115      23.832  44.622  36.561  1.00 25.16           C
ATOM   4288  O   GLY   115      24.636  43.826  36.099  1.00 25.10           O
ATOM   4289 1HA  GLY   115      23.321  46.644  36.033  1.00 20.00           H
ATOM   4290 2HA  GLY   115      22.091  45.466  35.622  1.00 20.00           H
ATOM   4291  HN  GLY   115      24.001  44.604  34.059  1.00 20.00           H
ATOM   4292  N   GLN   116      23.475  44.626  37.835  1.00 22.08           N
ATOM   4293  CA  GLN   116      24.141  43.769  38.805  1.00 24.88           C
ATOM   4294  C   GLN   116      23.172  42.891  39.567  1.00 23.81           C
ATOM   4295  O   GLN   116      21.960  43.139  39.584  1.00 20.81           O
ATOM   4296  HA  GLN   116      24.807  43.134  38.221  1.00 20.00           H
ATOM   4297  CB  GLN   116      24.954  44.636  39.753  1.00 25.81           C
ATOM   4298 1HB  GLN   116      25.588  44.005  40.376  1.00 20.00           H
ATOM   4299 2HB  GLN   116      25.616  45.286  39.180  1.00 20.00           H
ATOM   4300  CG  GLN   116      24.176  45.506  40.666  1.00 29.20           C
ATOM   4301 1HG  GLN   116      23.428  46.059  40.098  1.00 20.00           H
ATOM   4302 2HG  GLN   116      23.639  44.893  41.389  1.00 20.00           H
ATOM   4303  CD  GLN   116      25.043  46.505  41.427  1.00 29.43           C
ATOM   4304  OE1 GLN   116      26.278  46.377  41.519  1.00 30.40           O
ATOM   4305  NE2 GLN   116      24.394  47.520  41.968  1.00 34.61           N
ATOM   4306 1HE2 GLN   116      23.402  47.593  41.863  1.00 20.00           H
ATOM   4307 2HE2 GLN   116      24.895  48.217  42.483  1.00 20.00           H
ATOM   4308  HN  GLN   116      22.746  45.200  38.210  1.00 20.00           H
ATOM   4309  N   VAL   117      23.717  41.845  40.175  1.00 17.20           N
ATOM   4310  CA  VAL   117      22.983  40.992  41.096  1.00 18.75           C
ATOM   4311  C   VAL   117      23.442  41.261  42.509  1.00 20.00           C
ATOM   4312  O   VAL   117      24.580  40.902  42.887  1.00 17.16           O
ATOM   4313  HA  VAL   117      21.928  41.254  41.017  1.00 20.00           H
ATOM   4314  CB  VAL   117      23.221  39.515  40.816  1.00 14.94           C
ATOM   4315  HB  VAL   117      24.272  39.302  41.013  1.00 20.00           H
ATOM   4316  CG1 VAL   117      22.385  38.646  41.742  1.00 16.21           C
ATOM   4317 1HG1 VAL   117      22.769  38.725  42.759  1.00 20.00           H
ATOM   4318 2HG1 VAL   117      21.348  38.982  41.717  1.00 20.00           H
ATOM   4319 3HG1 VAL   117      22.439  37.609  41.413  1.00 20.00           H
ATOM   4320  CG2 VAL   117      22.948  39.201  39.352  1.00 18.60           C
ATOM   4321 1HG2 VAL   117      21.956  39.563  39.082  1.00 20.00           H
ATOM   4322 2HG2 VAL   117      23.696  39.692  38.729  1.00 20.00           H
ATOM   4323 3HG2 VAL   117      22.996  38.124  39.196  1.00 20.00           H
ATOM   4324  HN  VAL   117      24.667  41.560  40.052  1.00 20.00           H
ATOM   4325  N   LEU   118      22.547  41.858  43.305  1.00 18.72           N
ATOM   4326  CA  LEU   118      22.800  42.076  44.726  1.00 18.37           C
ATOM   4327  C   LEU   118      22.231  40.941  45.550  1.00 18.05           C
ATOM   4328  O   LEU   118      21.327  40.226  45.095  1.00 20.86           O
ATOM   4329  HA  LEU   118      23.881  42.083  44.868  1.00 20.00           H
ATOM   4330  CB  LEU   118      22.203  43.413  45.169  1.00 22.58           C
ATOM   4331 1HB  LEU   118      21.124  43.375  45.017  1.00 20.00           H
ATOM   4332 2HB  LEU   118      22.370  43.526  46.240  1.00 20.00           H
ATOM   4333  CG  LEU   118      22.774  44.628  44.438  1.00 25.86           C
ATOM   4334  HG  LEU   118      22.534  44.534  43.379  1.00 20.00           H
ATOM   4335  CD1 LEU   118      22.114  45.904  44.948  1.00 32.88           C
ATOM   4336 1HD1 LEU   118      21.032  45.815  44.856  1.00 20.00           H
ATOM   4337 2HD1 LEU   118      22.378  46.057  45.994  1.00 20.00           H
ATOM   4338 3HD1 LEU   118      22.461  46.753  44.358  1.00 20.00           H
ATOM   4339  CD2 LEU   118      24.306  44.705  44.582  1.00 28.41           C
ATOM   4340 1HD2 LEU   118      24.584  44.503  45.616  1.00 20.00           H
ATOM   4341 2HD2 LEU   118      24.770  43.966  43.929  1.00 20.00           H
ATOM   4342 3HD2 LEU   118      24.648  45.702  44.302  1.00 20.00           H
ATOM   4343  HN  LEU   118      21.657  42.193  42.994  1.00 20.00           H
ATOM   4344  N   PRO   119      22.721  40.782  46.786  1.00 16.33           N
ATOM   4345  CA  PRO   119      22.241  39.705  47.648  1.00 18.06           C
ATOM   4346  C   PRO   119      20.754  39.843  48.000  1.00 19.74           C
ATOM   4347  O   PRO   119      20.161  38.879  48.453  1.00 17.66           O
ATOM   4348  HA  PRO   119      22.318  38.748  47.133  1.00 20.00           H
ATOM   4349  CB  PRO   119      23.064  39.865  48.925  1.00 18.78           C
ATOM   4350 1HB  PRO   119      22.438  40.137  49.775  1.00 20.00           H
ATOM   4351 2HB  PRO   119      23.576  38.941  49.191  1.00 20.00           H
ATOM   4352  CG  PRO   119      24.032  40.911  48.668  1.00 22.22           C
ATOM   4353 1HG  PRO   119      24.015  41.666  49.454  1.00 20.00           H
ATOM   4354 2HG  PRO   119      25.045  40.511  48.634  1.00 20.00           H
ATOM   4355  CD  PRO   119      23.786  41.583  47.412  1.00 21.56           C
ATOM   4356 1HD  PRO   119      23.473  42.616  47.564  1.00 20.00           H
ATOM   4357 2HD  PRO   119      24.680  41.609  46.789  1.00 20.00           H
ATOM   4358  N   THR   120      20.201  41.032  47.802  1.00 19.34           N
ATOM   4359  CA  THR   120      18.770  41.282  48.037  1.00 20.37           C
ATOM   4360  C   THR   120      17.856  40.794  46.894  1.00 19.88           C
ATOM   4361  O   THR   120      16.632  40.755  47.044  1.00 19.27           O
ATOM   4362  HA  THR   120      18.462  40.717  48.916  1.00 20.00           H
ATOM   4363  CB  THR   120      18.531  42.775  48.273  1.00 20.13           C
ATOM   4364  HB  THR   120      17.465  42.995  48.329  1.00 20.00           H
ATOM   4365  OG1 THR   120      19.192  43.550  47.261  1.00 23.07           O
ATOM   4366  HG1 THR   120      19.034  44.525  47.419  1.00 20.00           H
ATOM   4367  CG2 THR   120      19.029  43.190  49.651  1.00 29.63           C
ATOM   4368 1HG2 THR   120      20.105  43.029  49.712  1.00 20.00           H
ATOM   4369 2HG2 THR   120      18.529  42.593  50.413  1.00 20.00           H
ATOM   4370 3HG2 THR   120      18.810  44.246  49.814  1.00 20.00           H
ATOM   4371  HN  THR   120      20.703  41.837  47.484  1.00 20.00           H
ATOM   4372  N   ALA   121      18.445  40.422  45.758  1.00 19.21           N
ATOM   4373  CA  ALA   121      17.707  39.878  44.623  1.00 17.02           C
ATOM   4374  C   ALA   121      17.120  38.527  44.986  1.00 14.23           C
ATOM   4375  O   ALA   121      17.568  37.878  45.924  1.00 13.40           O
ATOM   4376  HA  ALA   121      16.891  40.565  44.398  1.00 20.00           H
ATOM   4377  CB  ALA   121      18.622  39.721  43.418  1.00 17.19           C
ATOM   4378 1HB  ALA   121      19.062  40.687  43.168  1.00 20.00           H
ATOM   4379 2HB  ALA   121      19.414  39.011  43.654  1.00 20.00           H
ATOM   4380 3HB  ALA   121      18.045  39.354  42.569  1.00 20.00           H
ATOM   4381  HN  ALA   121      19.429  40.485  45.592  1.00 20.00           H
ATOM   4382  N   LYS   122      16.139  38.063  44.220  1.00 15.30           N
ATOM   4383  CA  LYS   122      15.529  36.774  44.537  1.00 13.09           C
ATOM   4384  C   LYS   122      16.070  35.628  43.679  1.00 12.88           C
ATOM   4385  O   LYS   122      16.377  34.550  44.177  1.00 17.37           O
ATOM   4386  HA  LYS   122      15.782  36.539  45.571  1.00 20.00           H
ATOM   4387  CB  LYS   122      14.014  36.840  44.344  1.00 16.05           C
ATOM   4388 1HB  LYS   122      13.776  36.787  43.282  1.00 20.00           H
ATOM   4389 2HB  LYS   122      13.545  35.978  44.819  1.00 20.00           H
ATOM   4390  CG  LYS   122      13.373  38.088  44.904  1.00 19.34           C
ATOM   4391 1HG  LYS   122      13.633  38.194  45.957  1.00 20.00           H
ATOM   4392 2HG  LYS   122      13.766  38.965  44.389  1.00 20.00           H
ATOM   4393  CD  LYS   122      11.854  38.003  44.734  1.00 17.21           C
ATOM   4394 1HD  LYS   122      11.609  37.880  43.679  1.00 20.00           H
ATOM   4395 2HD  LYS   122      11.475  37.124  45.254  1.00 20.00           H
ATOM   4396  CE  LYS   122      11.174  39.235  45.268  1.00 24.07           C
ATOM   4397 1HE  LYS   122      11.421  39.366  46.322  1.00 20.00           H
ATOM   4398 2HE  LYS   122      11.541  40.117  44.743  1.00 20.00           H
ATOM   4399  NZ  LYS   122       9.680  39.145  45.111  1.00 20.66           N
ATOM   4400 1HZ  LYS   122       9.242  39.917  45.601  1.00 20.00           H
ATOM   4401 2HZ  LYS   122       9.440  39.190  44.127  1.00 20.00           H
ATOM   4402 3HZ  LYS   122       9.352  38.268  45.499  1.00 20.00           H
ATOM   4403  HN  LYS   122      15.778  38.545  43.421  1.00 20.00           H
ATOM   4404  N   LYS   123      16.160  35.867  42.387  1.00 16.74           N
ATOM   4405  CA  LYS   123      16.423  34.791  41.456  1.00 19.19           C
ATOM   4406  C   LYS   123      17.111  35.300  40.199  1.00 20.04           C
ATOM   4407  O   LYS   123      16.713  36.307  39.640  1.00 20.97           O
ATOM   4408  HA  LYS   123      17.106  34.096  41.944  1.00 20.00           H
ATOM   4409  CB  LYS   123      15.078  34.147  41.080  1.00 23.91           C
ATOM   4410 1HB  LYS   123      14.494  33.962  41.982  1.00 20.00           H
ATOM   4411 2HB  LYS   123      14.501  34.836  40.463  1.00 20.00           H
ATOM   4412  CG  LYS   123      15.179  32.849  40.333  1.00 29.11           C
ATOM   4413 1HG  LYS   123      15.357  33.047  39.276  1.00 20.00           H
ATOM   4414 2HG  LYS   123      16.034  32.281  40.699  1.00 20.00           H
ATOM   4415  CD  LYS   123      13.889  31.995  40.487  1.00 31.18           C
ATOM   4416 1HD  LYS   123      14.114  30.949  40.279  1.00 20.00           H
ATOM   4417 2HD  LYS   123      13.535  32.047  41.517  1.00 20.00           H
ATOM   4418  CE  LYS   123      12.781  32.422  39.590  1.00 36.51           C
ATOM   4419 1HE  LYS   123      12.374  33.374  39.932  1.00 20.00           H
ATOM   4420 2HE  LYS   123      13.163  32.584  38.582  1.00 20.00           H
ATOM   4421  NZ  LYS   123      11.692  31.355  39.578  1.00 29.67           N
ATOM   4422 1HZ  LYS   123      10.916  31.671  39.007  1.00 20.00           H
ATOM   4423 2HZ  LYS   123      12.066  30.495  39.193  1.00 20.00           H
ATOM   4424 3HZ  LYS   123      11.370  31.190  40.525  1.00 20.00           H
ATOM   4425  HN  LYS   123      16.057  36.774  41.977  1.00 20.00           H
ATOM   4426  N   VAL   124      18.136  34.576  39.741  1.00 17.16           N
ATOM   4427  CA  VAL   124      18.753  34.834  38.457  1.00 15.35           C
ATOM   4428  C   VAL   124      18.290  33.760  37.483  1.00 16.60           C
ATOM   4429  O   VAL   124      18.236  32.575  37.843  1.00 17.22           O
ATOM   4430  HA  VAL   124      18.402  35.807  38.113  1.00 20.00           H
ATOM   4431  CB  VAL   124      20.308  34.810  38.592  1.00 19.70           C
ATOM   4432  HB  VAL   124      20.585  33.895  39.115  1.00 20.00           H
ATOM   4433  CG1 VAL   124      21.012  34.786  37.232  1.00 18.22           C
ATOM   4434 1HG1 VAL   124      21.112  33.755  36.893  1.00 20.00           H
ATOM   4435 2HG1 VAL   124      20.424  35.352  36.509  1.00 20.00           H
ATOM   4436 3HG1 VAL   124      22.001  35.235  37.327  1.00 20.00           H
ATOM   4437  CG2 VAL   124      20.751  35.991  39.411  1.00 15.45           C
ATOM   4438 1HG2 VAL   124      20.456  36.913  38.909  1.00 20.00           H
ATOM   4439 2HG2 VAL   124      20.283  35.948  40.394  1.00 20.00           H
ATOM   4440 3HG2 VAL   124      21.835  35.970  39.523  1.00 20.00           H
ATOM   4441  HN  VAL   124      18.549  33.814  40.239  1.00 20.00           H
ATOM   4442  N   THR   125      17.920  34.200  36.281  1.00 17.44           N
ATOM   4443  CA  THR   125      17.524  33.315  35.190  1.00 17.76           C
ATOM   4444  C   THR   125      18.539  33.409  34.059  1.00 17.60           C
ATOM   4445  O   THR   125      18.950  34.496  33.656  1.00 19.19           O
ATOM   4446  HA  THR   125      17.540  32.289  35.557  1.00 20.00           H
ATOM   4447  CB  THR   125      16.113  33.661  34.606  1.00 19.23           C
ATOM   4448  HB  THR   125      16.121  34.638  34.123  1.00 20.00           H
ATOM   4449  OG1 THR   125      15.145  33.566  35.637  1.00 22.52           O
ATOM   4450  HG1 THR   125      14.916  32.607  35.804  1.00 20.00           H
ATOM   4451  CG2 THR   125      15.726  32.682  33.497  1.00 23.07           C
ATOM   4452 1HG2 THR   125      15.873  31.661  33.847  1.00 20.00           H
ATOM   4453 2HG2 THR   125      16.351  32.860  32.621  1.00 20.00           H
ATOM   4454 3HG2 THR   125      14.679  32.829  33.232  1.00 20.00           H
ATOM   4455  HN  THR   125      17.883  35.167  36.026  1.00 20.00           H
ATOM   4456  N   TYR   126      18.923  32.249  33.563  1.00 16.12           N
ATOM   4457  CA  TYR   126      19.810  32.137  32.415  1.00 14.33           C
ATOM   4458  C   TYR   126      18.994  31.616  31.206  1.00 19.15           C
ATOM   4459  O   TYR   126      18.264  30.634  31.323  1.00 17.18           O
ATOM   4460  HA  TYR   126      20.209  33.129  32.200  1.00 20.00           H
ATOM   4461  CB  TYR   126      20.908  31.133  32.703  1.00 15.79           C
ATOM   4462 1HB  TYR   126      20.473  30.135  32.739  1.00 20.00           H
ATOM   4463 2HB  TYR   126      21.619  31.141  31.877  1.00 20.00           H
ATOM   4464  CG  TYR   126      21.678  31.367  34.000  1.00 15.13           C
ATOM   4465  CD1 TYR   126      22.626  32.352  34.071  1.00 16.69           C
ATOM   4466  HD1 TYR   126      22.819  32.986  33.206  1.00 20.00           H
ATOM   4467  CD2 TYR   126      21.454  30.585  35.128  1.00 18.20           C
ATOM   4468  HD2 TYR   126      20.700  29.799  35.086  1.00 20.00           H
ATOM   4469  CE1 TYR   126      23.362  32.572  35.232  1.00 16.04           C
ATOM   4470  HE1 TYR   126      24.111  33.363  35.276  1.00 20.00           H
ATOM   4471  CE2 TYR   126      22.198  30.786  36.309  1.00 16.61           C
ATOM   4472  HE2 TYR   126      22.023  30.158  37.182  1.00 20.00           H
ATOM   4473  CZ  TYR   126      23.153  31.794  36.339  1.00 16.41           C
ATOM   4474  OH  TYR   126      23.929  32.039  37.470  1.00 18.93           O
ATOM   4475  HH  TYR   126      24.053  31.194  37.989  1.00 20.00           H
ATOM   4476  HN  TYR   126      18.640  31.363  33.930  1.00 20.00           H
ATOM   4477  N   ARG   127      19.136  32.281  30.073  1.00 15.05           N
ATOM   4478  CA  ARG   127      18.494  31.836  28.822  1.00 18.50           C
ATOM   4479  C   ARG   127      19.578  31.618  27.778  1.00 18.96           C
ATOM   4480  O   ARG   127      20.325  32.542  27.497  1.00 21.97           O
ATOM   4481  HA  ARG   127      17.988  30.907  29.084  1.00 20.00           H
ATOM   4482  CB  ARG   127      17.536  32.890  28.303  1.00 21.63           C
ATOM   4483 1HB  ARG   127      18.072  33.826  28.141  1.00 20.00           H
ATOM   4484 2HB  ARG   127      17.137  32.581  27.337  1.00 20.00           H
ATOM   4485  CG  ARG   127      16.348  33.197  29.208  1.00 22.24           C
ATOM   4486 1HG  ARG   127      15.815  32.275  29.440  1.00 20.00           H
ATOM   4487 2HG  ARG   127      16.703  33.607  30.154  1.00 20.00           H
ATOM   4488  CD  ARG   127      15.431  34.202  28.474  1.00 30.53           C
ATOM   4489 1HD  ARG   127      16.003  35.083  28.182  1.00 20.00           H
ATOM   4490 2HD  ARG   127      15.047  33.754  27.558  1.00 20.00           H
ATOM   4491  NE  ARG   127      14.304  34.630  29.289  1.00 39.47           N
ATOM   4492  HE  ARG   127      13.977  34.008  30.001  1.00 20.00           H
ATOM   4493  CZ  ARG   127      13.671  35.798  29.156  1.00 44.83           C
ATOM   4494  NH1 ARG   127      14.053  36.684  28.248  1.00 45.69           N
ATOM   4495 1HH1 ARG   127      14.827  36.483  27.648  1.00 20.00           H
ATOM   4496 2HH1 ARG   127      13.567  37.554  28.163  1.00 20.00           H
ATOM   4497  NH2 ARG   127      12.661  36.091  29.961  1.00 54.45           N
ATOM   4498 1HH2 ARG   127      12.183  36.965  29.866  1.00 20.00           H
ATOM   4499 2HH2 ARG   127      12.376  35.439  30.664  1.00 20.00           H
ATOM   4500  HN  ARG   127      19.677  33.117  29.979  1.00 20.00           H
ATOM   4501  N   ILE   128      19.661  30.407  27.233  1.00 16.20           N
ATOM   4502  CA  ILE   128      20.644  30.060  26.195  1.00 14.64           C
ATOM   4503  C   ILE   128      19.928  29.760  24.869  1.00 18.45           C
ATOM   4504  O   ILE   128      18.999  28.934  24.835  1.00 19.72           O
ATOM   4505  HA  ILE   128      21.283  30.931  26.046  1.00 20.00           H
ATOM   4506  CB  ILE   128      21.432  28.819  26.583  1.00 17.11           C
ATOM   4507  HB  ILE   128      20.743  27.976  26.622  1.00 20.00           H
ATOM   4508  CG1 ILE   128      22.046  28.973  27.992  1.00 22.11           C
ATOM   4509 1HG1 ILE   128      21.253  29.134  28.722  1.00 20.00           H
ATOM   4510 2HG1 ILE   128      22.557  28.052  28.273  1.00 20.00           H
ATOM   4511  CG2 ILE   128      22.547  28.519  25.559  1.00 19.57           C
ATOM   4512 1HG2 ILE   128      22.104  28.122  24.646  1.00 20.00           H
ATOM   4513 2HG2 ILE   128      23.087  29.438  25.331  1.00 20.00           H
ATOM   4514 3HG2 ILE   128      23.237  27.786  25.977  1.00 20.00           H
ATOM   4515  CD1 ILE   128      23.043  30.129  28.102  1.00 24.92           C
ATOM   4516 1HD1 ILE   128      23.924  29.909  27.498  1.00 20.00           H
ATOM   4517 2HD1 ILE   128      22.577  31.047  27.742  1.00 20.00           H
ATOM   4518 3HD1 ILE   128      23.339  30.256  29.143  1.00 20.00           H
ATOM   4519  HN  ILE   128      19.069  29.641  27.481  1.00 20.00           H
ATOM   4520  N   HIE   129      20.356  30.430  23.811  1.00 20.00           N
ATOM   4521  CA  HIE   129      19.752  30.252  22.489  1.00 20.00           C
ATOM   4522  C   HIE   129      20.768  29.657  21.528  1.00 20.00           C
ATOM   4523  O   HIE   129      21.664  30.357  21.070  1.00 20.00           O
ATOM   4524  HA  HIE   129      18.931  29.547  22.613  1.00 20.00           H
ATOM   4525  CB  HIE   129      19.314  31.592  21.928  1.00 20.00           C
ATOM   4526 1HB  HIE   129      20.197  32.204  21.743  1.00 20.00           H
ATOM   4527 2HB  HIE   129      18.831  31.431  20.964  1.00 20.00           H
ATOM   4528  CG  HIE   129      18.381  32.351  22.811  1.00 20.00           C
ATOM   4529  ND1 HIE   129      17.013  32.163  22.787  1.00 20.00           N
ATOM   4530  CD2 HIE   129      18.613  33.324  23.726  1.00 20.00           C
ATOM   4531  HD2 HIE   129      19.580  33.738  24.014  1.00 20.00           H
ATOM   4532  CE1 HIE   129      16.446  32.978  23.658  1.00 20.00           C
ATOM   4533  HE1 HIE   129      15.378  33.056  23.862  1.00 20.00           H
ATOM   4534  NE2 HIE   129      17.392  33.691  24.247  1.00 20.00           N
ATOM   4535  HE2 HIE   129      17.248  34.384  24.954  1.00 20.00           H
ATOM   4536  HN  HIE   129      21.105  31.092  23.834  1.00 20.00           H
ATOM   4537  N   PHE   130      20.646  28.376  21.230  1.00 18.98           N
ATOM   4538  CA  PHE   130      21.604  27.739  20.347  1.00 19.04           C
ATOM   4539  C   PHE   130      21.537  28.205  18.905  1.00 27.10           C
ATOM   4540  O   PHE   130      20.460  28.404  18.357  1.00 24.47           O
ATOM   4541  HA  PHE   130      22.599  27.975  20.725  1.00 20.00           H
ATOM   4542  CB  PHE   130      21.472  26.240  20.415  1.00 24.05           C
ATOM   4543 1HB  PHE   130      20.415  25.982  20.483  1.00 20.00           H
ATOM   4544 2HB  PHE   130      21.846  25.810  19.486  1.00 20.00           H
ATOM   4545  CG  PHE   130      22.194  25.663  21.549  1.00 26.63           C
ATOM   4546  CD1 PHE   130      21.632  25.671  22.800  1.00 31.93           C
ATOM   4547  HD1 PHE   130      20.632  26.079  22.945  1.00 20.00           H
ATOM   4548  CD2 PHE   130      23.486  25.175  21.378  1.00 30.71           C
ATOM   4549  HD2 PHE   130      23.929  25.167  20.382  1.00 20.00           H
ATOM   4550  CE1 PHE   130      22.335  25.161  23.879  1.00 37.56           C
ATOM   4551  HE1 PHE   130      21.881  25.153  24.870  1.00 20.00           H
ATOM   4552  CE2 PHE   130      24.175  24.651  22.438  1.00 33.14           C
ATOM   4553  HE2 PHE   130      25.167  24.224  22.295  1.00 20.00           H
ATOM   4554  CZ  PHE   130      23.606  24.667  23.693  1.00 22.52           C
ATOM   4555  HZ  PHE   130      24.172  24.284  24.542  1.00 20.00           H
ATOM   4556  HN  PHE   130      19.917  27.788  21.579  1.00 20.00           H
ATOM   4557  N   LYS   131      22.723  28.363  18.331  1.00 24.89           N
ATOM   4558  CA  LYS   131      22.944  28.778  16.953  1.00 26.70           C
ATOM   4559  C   LYS   131      23.407  27.622  16.080  1.00 30.81           C
ATOM   4560  O   LYS   131      23.069  27.542  14.901  1.00 27.95           O
ATOM   4561  HA  LYS   131      21.988  29.120  16.557  1.00 20.00           H
ATOM   4562  CB  LYS   131      24.106  29.748  16.883  1.00 33.57           C
ATOM   4563 1HB  LYS   131      24.869  29.461  17.606  1.00 20.00           H
ATOM   4564 2HB  LYS   131      24.567  29.698  15.897  1.00 20.00           H
ATOM   4565  CG  LYS   131      23.811  31.170  17.133  1.00 37.79           C
ATOM   4566 1HG  LYS   131      22.861  31.435  16.670  1.00 20.00           H
ATOM   4567 2HG  LYS   131      23.702  31.340  18.204  1.00 20.00           H
ATOM   4568  CD  LYS   131      24.956  31.941  16.553  1.00 40.01           C
ATOM   4569 1HD  LYS   131      25.870  31.708  17.099  1.00 20.00           H
ATOM   4570 2HD  LYS   131      25.116  31.638  15.518  1.00 20.00           H
ATOM   4571  CE  LYS   131      24.721  33.402  16.601  1.00 45.72           C
ATOM   4572 1HE  LYS   131      25.469  33.917  15.998  1.00 20.00           H
ATOM   4573 2HE  LYS   131      23.748  33.635  16.168  1.00 20.00           H
ATOM   4574  NZ  LYS   131      24.790  33.819  17.986  1.00 34.17           N
ATOM   4575 1HZ  LYS   131      24.675  34.825  18.042  1.00 20.00           H
ATOM   4576 2HZ  LYS   131      24.053  33.365  18.513  1.00 20.00           H
ATOM   4577 3HZ  LYS   131      25.691  33.560  18.372  1.00 20.00           H
ATOM   4578  HN  LYS   131      23.595  28.210  18.797  1.00 20.00           H
ATOM   4579  N   ARG   132      24.259  26.773  16.638  1.00 26.36           N
ATOM   4580  CA  ARG   132      24.882  25.723  15.843  1.00 27.04           C
ATOM   4581  C   ARG   132      25.547  24.680  16.706  1.00 31.40           C
ATOM   4582  O   ARG   132      26.156  25.012  17.735  1.00 27.11           O
ATOM   4583  HA  ARG   132      24.063  25.280  15.276  1.00 20.00           H
ATOM   4584  CB  ARG   132      25.923  26.328  14.903  1.00 29.74           C
ATOM   4585 1HB  ARG   132      25.469  27.128  14.318  1.00 20.00           H
ATOM   4586 2HB  ARG   132      26.727  26.777  15.486  1.00 20.00           H
ATOM   4587  CG  ARG   132      26.505  25.312  13.971  1.00 32.27           C
ATOM   4588 1HG  ARG   132      27.304  24.768  14.474  1.00 20.00           H
ATOM   4589 2HG  ARG   132      25.742  24.582  13.701  1.00 20.00           H
ATOM   4590  CD  ARG   132      27.032  25.965  12.749  1.00 44.70           C
ATOM   4591 1HD  ARG   132      26.248  26.556  12.275  1.00 20.00           H
ATOM   4592 2HD  ARG   132      27.835  26.654  13.012  1.00 20.00           H
ATOM   4593  NE  ARG   132      27.532  24.980  11.802  1.00 44.92           N
ATOM   4594  HE  ARG   132      27.144  24.059  11.835  1.00 20.00           H
ATOM   4595  CZ  ARG   132      28.471  25.244  10.903  1.00 47.50           C
ATOM   4596  NH1 ARG   132      29.007  26.457  10.840  1.00 41.78           N
ATOM   4597 1HH1 ARG   132      28.703  27.172  11.470  1.00 20.00           H
ATOM   4598 2HH1 ARG   132      29.715  26.657  10.162  1.00 20.00           H
ATOM   4599  NH2 ARG   132      28.875  24.297  10.075  1.00 43.27           N
ATOM   4600 1HH2 ARG   132      29.583  24.495   9.397  1.00 20.00           H
ATOM   4601 2HH2 ARG   132      28.473  23.383  10.127  1.00 20.00           H
ATOM   4602  HN  ARG   132      24.520  26.796  17.603  1.00 20.00           H
ATOM   4603  N   ILE   133      25.404  23.419  16.306  1.00 25.47           N
ATOM   4604  CA  ILE   133      26.167  22.329  16.905  1.00 24.25           C
ATOM   4605  C   ILE   133      27.018  21.676  15.805  1.00 32.40           C
ATOM   4606  O   ILE   133      26.514  21.351  14.729  1.00 30.51           O
ATOM   4607  HA  ILE   133      26.830  22.766  17.652  1.00 20.00           H
ATOM   4608  CB  ILE   133      25.266  21.263  17.586  1.00 26.64           C
ATOM   4609  HB  ILE   133      24.492  20.968  16.878  1.00 20.00           H
ATOM   4610  CG1 ILE   133      24.551  21.842  18.821  1.00 35.25           C
ATOM   4611 1HG1 ILE   133      24.282  21.035  19.502  1.00 20.00           H
ATOM   4612 2HG1 ILE   133      25.229  22.502  19.362  1.00 20.00           H
ATOM   4613  CG2 ILE   133      26.089  20.071  18.067  1.00 29.40           C
ATOM   4614 1HG2 ILE   133      26.537  19.569  17.209  1.00 20.00           H
ATOM   4615 2HG2 ILE   133      26.876  20.419  18.736  1.00 20.00           H
ATOM   4616 3HG2 ILE   133      25.442  19.374  18.599  1.00 20.00           H
ATOM   4617  CD1 ILE   133      23.300  22.619  18.501  1.00 46.54           C
ATOM   4618 1HD1 ILE   133      23.569  23.555  18.011  1.00 20.00           H
ATOM   4619 2HD1 ILE   133      22.666  22.031  17.838  1.00 20.00           H
ATOM   4620 3HD1 ILE   133      22.760  22.835  19.423  1.00 20.00           H
ATOM   4621  HN  ILE   133      24.778  23.130  15.582  1.00 20.00           H
ATOM   4622  N   VAL   134      28.317  21.539  16.061  1.00 27.97           N
ATOM   4623  CA  VAL   134      29.220  20.867  15.140  1.00 28.54           C
ATOM   4624  C   VAL   134      29.622  19.546  15.758  1.00 32.63           C
ATOM   4625  O   VAL   134      30.243  19.520  16.835  1.00 30.98           O
ATOM   4626  HA  VAL   134      28.671  20.682  14.217  1.00 20.00           H
ATOM   4627  CB  VAL   134      30.482  21.714  14.878  1.00 30.57           C
ATOM   4628  HB  VAL   134      30.945  21.932  15.840  1.00 20.00           H
ATOM   4629  CG1 VAL   134      31.495  20.937  14.032  1.00 34.01           C
ATOM   4630 1HG1 VAL   134      31.930  20.137  14.630  1.00 20.00           H
ATOM   4631 2HG1 VAL   134      30.992  20.510  13.164  1.00 20.00           H
ATOM   4632 3HG1 VAL   134      32.284  21.612  13.699  1.00 20.00           H
ATOM   4633  CG2 VAL   134      30.110  23.016  14.198  1.00 37.37           C
ATOM   4634 1HG2 VAL   134      29.598  22.803  13.260  1.00 20.00           H
ATOM   4635 2HG2 VAL   134      29.451  23.591  14.849  1.00 20.00           H
ATOM   4636 3HG2 VAL   134      31.014  23.592  13.996  1.00 20.00           H
ATOM   4637  HN  VAL   134      28.763  21.881  16.888  1.00 20.00           H
ATOM   4638  N   ASN   135      29.272  18.446  15.095  1.00 28.10           N
ATOM   4639  CA  ASN   135      29.683  17.125  15.556  1.00 26.89           C
ATOM   4640  C   ASN   135      30.909  16.608  14.803  1.00 34.83           C
ATOM   4641  O   ASN   135      30.765  15.958  13.769  1.00 33.28           O
ATOM   4642  HA  ASN   135      29.895  17.246  16.618  1.00 20.00           H
ATOM   4643  CB  ASN   135      28.559  16.105  15.402  1.00 31.64           C
ATOM   4644 1HB  ASN   135      28.234  16.071  14.362  1.00 20.00           H
ATOM   4645 2HB  ASN   135      28.928  15.111  15.653  1.00 20.00           H
ATOM   4646  CG  ASN   135      27.378  16.410  16.264  1.00 46.67           C
ATOM   4647  OD1 ASN   135      27.404  16.175  17.474  1.00 46.73           O
ATOM   4648  ND2 ASN   135      26.312  16.927  15.648  1.00 48.31           N
ATOM   4649 1HD2 ASN   135      26.335  17.090  14.661  1.00 20.00           H
ATOM   4650 2HD2 ASN   135      25.491  17.152  16.173  1.00 20.00           H
ATOM   4651  HN  ASN   135      28.720  18.448  14.261  1.00 20.00           H
ATOM   4652  N   ARG   136      32.101  16.895  15.320  1.00 32.04           N
ATOM   4653  CA  ARG   136      33.341  16.322  14.792  1.00 34.50           C
ATOM   4654  C   ARG   136      34.143  15.727  15.954  1.00 40.15           C
ATOM   4655  O   ARG   136      33.563  15.430  16.997  1.00 36.57           O
ATOM   4656  HA  ARG   136      33.016  15.554  14.090  1.00 20.00           H
ATOM   4657  CB  ARG   136      34.106  17.386  14.020  1.00 36.22           C
ATOM   4658 1HB  ARG   136      34.369  18.207  14.688  1.00 20.00           H
ATOM   4659 2HB  ARG   136      35.041  16.968  13.646  1.00 20.00           H
ATOM   4660  CG  ARG   136      33.269  17.933  12.829  1.00 31.28           C
ATOM   4661 1HG  ARG   136      32.964  17.109  12.185  1.00 20.00           H
ATOM   4662 2HG  ARG   136      32.358  18.399  13.204  1.00 20.00           H
ATOM   4663  CD  ARG   136      34.037  18.951  11.997  1.00 39.25           C
ATOM   4664 1HD  ARG   136      33.457  19.225  11.115  1.00 20.00           H
ATOM   4665 2HD  ARG   136      34.190  19.864  12.573  1.00 20.00           H
ATOM   4666  NE  ARG   136      35.342  18.437  11.567  1.00 39.62           N
ATOM   4667  HE  ARG   136      35.532  17.465  11.706  1.00 20.00           H
ATOM   4668  CZ  ARG   136      36.293  19.179  11.003  1.00 37.19           C
ATOM   4669  NH1 ARG   136      37.454  18.631  10.660  1.00 42.90           N
ATOM   4670 1HH1 ARG   136      37.616  17.658  10.825  1.00 20.00           H
ATOM   4671 2HH1 ARG   136      38.166  19.192  10.237  1.00 20.00           H
ATOM   4672  NH2 ARG   136      36.098  20.474  10.800  1.00 32.42           N
ATOM   4673 1HH2 ARG   136      36.815  21.028  10.376  1.00 20.00           H
ATOM   4674 2HH2 ARG   136      35.234  20.898  11.071  1.00 20.00           H
ATOM   4675  HN  ARG   136      32.241  17.513  16.094  1.00 20.00           H
ATOM   4676  N   ARG   137      35.452  15.539  15.800  1.00 34.32           N
ATOM   4677  CA  ARG   137      36.239  14.921  16.862  1.00 41.88           C
ATOM   4678  C   ARG   137      36.094  15.740  18.159  1.00 37.59           C
ATOM   4679  O   ARG   137      36.127  15.204  19.271  1.00 34.70           O
ATOM   4680  HA  ARG   137      35.819  13.922  16.975  1.00 20.00           H
ATOM   4681  CB  ARG   137      37.712  14.824  16.448  1.00 46.99           C
ATOM   4682 1HB  ARG   137      37.805  14.192  15.565  1.00 20.00           H
ATOM   4683 2HB  ARG   137      38.082  15.812  16.172  1.00 20.00           H
ATOM   4684  CG  ARG   137      38.622  14.262  17.532  1.00 54.49           C
ATOM   4685 1HG  ARG   137      38.705  14.979  18.349  1.00 20.00           H
ATOM   4686 2HG  ARG   137      38.182  13.355  17.947  1.00 20.00           H
ATOM   4687  CD  ARG   137      40.025  13.942  17.000  1.00 69.79           C
ATOM   4688 1HD  ARG   137      40.111  12.875  16.797  1.00 20.00           H
ATOM   4689 2HD  ARG   137      40.192  14.460  16.056  1.00 20.00           H
ATOM   4690  NE  ARG   137      41.092  14.324  17.932  1.00 63.88           N
ATOM   4691  HE  ARG   137      41.179  13.806  18.783  1.00 20.00           H
ATOM   4692  CZ  ARG   137      41.963  15.317  17.731  1.00 62.49           C
ATOM   4693  NH1 ARG   137      41.913  16.044  16.613  1.00 55.63           N
ATOM   4694 1HH1 ARG   137      41.221  15.847  15.919  1.00 20.00           H
ATOM   4695 2HH1 ARG   137      42.568  16.786  16.469  1.00 20.00           H
ATOM   4696  NH2 ARG   137      42.901  15.585  18.652  1.00 59.05           N
ATOM   4697 1HH2 ARG   137      43.553  16.329  18.501  1.00 20.00           H
ATOM   4698 2HH2 ARG   137      42.949  15.042  19.490  1.00 20.00           H
ATOM   4699  HN  ARG   137      35.962  15.799  14.980  1.00 20.00           H
ATOM   4700  N   LEU   138      35.993  17.052  17.977  1.00 31.68           N
ATOM   4701  CA  LEU   138      35.507  17.960  18.986  1.00 31.01           C
ATOM   4702  C   LEU   138      34.034  18.158  18.662  1.00 31.77           C
ATOM   4703  O   LEU   138      33.686  18.406  17.501  1.00 30.33           O
ATOM   4704  HA  LEU   138      35.620  17.467  19.951  1.00 20.00           H
ATOM   4705  CB  LEU   138      36.233  19.291  18.876  1.00 29.20           C
ATOM   4706 1HB  LEU   138      37.306  19.098  18.872  1.00 20.00           H
ATOM   4707 2HB  LEU   138      35.986  19.739  17.913  1.00 20.00           H
ATOM   4708  CG  LEU   138      35.939  20.324  19.971  1.00 34.41           C
ATOM   4709  HG  LEU   138      34.859  20.453  20.038  1.00 20.00           H
ATOM   4710  CD1 LEU   138      36.418  19.839  21.351  1.00 30.28           C
ATOM   4711 1HD1 LEU   138      35.890  18.924  21.618  1.00 20.00           H
ATOM   4712 2HD1 LEU   138      37.490  19.643  21.315  1.00 20.00           H
ATOM   4713 3HD1 LEU   138      36.214  20.608  22.097  1.00 20.00           H
ATOM   4714  CD2 LEU   138      36.585  21.671  19.635  1.00 32.99           C
ATOM   4715 1HD2 LEU   138      37.662  21.542  19.531  1.00 20.00           H
ATOM   4716 2HD2 LEU   138      36.172  22.049  18.699  1.00 20.00           H
ATOM   4717 3HD2 LEU   138      36.380  22.382  20.436  1.00 20.00           H
ATOM   4718  HN  LEU   138      36.244  17.520  17.130  1.00 20.00           H
ATOM   4719  N   ILE   139      33.167  18.029  19.662  1.00 25.57           N
ATOM   4720  CA  ILE   139      31.773  18.411  19.515  1.00 23.55           C
ATOM   4721  C   ILE   139      31.660  19.825  20.045  1.00 26.67           C
ATOM   4722  O   ILE   139      31.981  20.069  21.197  1.00 26.22           O
ATOM   4723  HA  ILE   139      31.541  18.397  18.450  1.00 20.00           H
ATOM   4724  CB  ILE   139      30.843  17.485  20.309  1.00 30.04           C
ATOM   4725  HB  ILE   139      31.208  17.433  21.335  1.00 20.00           H
ATOM   4726  CG1 ILE   139      30.892  16.074  19.727  1.00 36.16           C
ATOM   4727 1HG1 ILE   139      30.356  16.050  18.778  1.00 20.00           H
ATOM   4728 2HG1 ILE   139      31.926  15.800  19.516  1.00 20.00           H
ATOM   4729  CG2 ILE   139      29.421  18.005  20.289  1.00 26.60           C
ATOM   4730 1HG2 ILE   139      29.389  18.993  20.748  1.00 20.00           H
ATOM   4731 2HG2 ILE   139      29.073  18.073  19.258  1.00 20.00           H
ATOM   4732 3HG2 ILE   139      28.777  17.325  20.846  1.00 20.00           H
ATOM   4733  CD1 ILE   139      30.306  15.021  20.618  1.00 32.32           C
ATOM   4734 1HD1 ILE   139      30.784  15.066  21.597  1.00 20.00           H
ATOM   4735 2HD1 ILE   139      29.235  15.193  20.728  1.00 20.00           H
ATOM   4736 3HD1 ILE   139      30.473  14.039  20.177  1.00 20.00           H
ATOM   4737  HN  ILE   139      33.404  17.670  20.564  1.00 20.00           H
ATOM   4738  N   MET   140      31.211  20.751  19.217  1.00 25.56           N
ATOM   4739  CA  MET   140      31.183  22.154  19.582  1.00 24.08           C
ATOM   4740  C   MET   140      29.785  22.730  19.481  1.00 24.55           C
ATOM   4741  O   MET   140      29.069  22.486  18.509  1.00 25.62           O
ATOM   4742  HA  MET   140      31.521  22.195  20.618  1.00 20.00           H
ATOM   4743  CB  MET   140      32.132  22.979  18.716  1.00 26.55           C
ATOM   4744 1HB  MET   140      33.149  22.603  18.825  1.00 20.00           H
ATOM   4745 2HB  MET   140      31.861  22.868  17.666  1.00 20.00           H
ATOM   4746  CG  MET   140      32.108  24.470  19.084  1.00 33.54           C
ATOM   4747 1HG  MET   140      31.104  24.872  18.944  1.00 20.00           H
ATOM   4748 2HG  MET   140      32.358  24.598  20.137  1.00 20.00           H
ATOM   4749  SD  MET   140      33.233  25.546  18.149  1.00 46.28           S
ATOM   4750  CE  MET   140      34.719  24.573  18.177  1.00 47.18           C
ATOM   4751 1HE  MET   140      34.859  24.152  19.173  1.00 20.00           H
ATOM   4752 2HE  MET   140      34.639  23.766  17.449  1.00 20.00           H
ATOM   4753 3HE  MET   140      35.572  25.205  17.927  1.00 20.00           H
ATOM   4754  HN  MET   140      30.865  20.560  18.298  1.00 20.00           H
ATOM   4755  N   GLY   141      29.405  23.481  20.517  1.00 22.42           N
ATOM   4756  CA  GLY   141      28.157  24.223  20.531  1.00 18.71           C
ATOM   4757  C   GLY   141      28.420  25.714  20.525  1.00 23.08           C
ATOM   4758  O   GLY   141      29.321  26.213  21.220  1.00 20.69           O
ATOM   4759 1HA  GLY   141      27.558  23.950  19.663  1.00 20.00           H
ATOM   4760 2HA  GLY   141      27.579  23.953  21.415  1.00 20.00           H
ATOM   4761  HN  GLY   141      29.941  23.592  21.354  1.00 20.00           H
ATOM   4762  N   LEU   142      27.619  26.420  19.750  1.00 17.92           N
ATOM   4763  CA  LEU   142      27.657  27.869  19.629  1.00 19.19           C
ATOM   4764  C   LEU   142      26.294  28.454  19.976  1.00 22.10           C
ATOM   4765  O   LEU   142      25.278  27.959  19.475  1.00 22.85           O
ATOM   4766  HA  LEU   142      28.381  28.239  20.355  1.00 20.00           H
ATOM   4767  CB  LEU   142      27.983  28.231  18.192  1.00 22.96           C
ATOM   4768 1HB  LEU   142      28.866  27.669  17.888  1.00 20.00           H
ATOM   4769 2HB  LEU   142      27.160  27.899  17.559  1.00 20.00           H
ATOM   4770  CG  LEU   142      28.237  29.696  17.900  1.00 31.79           C
ATOM   4771  HG  LEU   142      27.484  30.285  18.424  1.00 20.00           H
ATOM   4772  CD1 LEU   142      29.602  30.065  18.452  1.00 28.82           C
ATOM   4773 1HD1 LEU   142      29.601  29.942  19.535  1.00 20.00           H
ATOM   4774 2HD1 LEU   142      30.359  29.416  18.013  1.00 20.00           H
ATOM   4775 3HD1 LEU   142      29.826  31.103  18.204  1.00 20.00           H
ATOM   4776  CD2 LEU   142      28.153  29.989  16.399  1.00 37.87           C
ATOM   4777 1HD2 LEU   142      28.909  29.407  15.872  1.00 20.00           H
ATOM   4778 2HD2 LEU   142      27.164  29.718  16.031  1.00 20.00           H
ATOM   4779 3HD2 LEU   142      28.327  31.051  16.226  1.00 20.00           H
ATOM   4780  HN  LEU   142      26.908  26.022  19.171  1.00 20.00           H
ATOM   4781  N   ALA   143      26.261  29.499  20.811  1.00 17.21           N
ATOM   4782  CA  ALA   143      24.998  30.017  21.372  1.00 20.43           C
ATOM   4783  C   ALA   143      25.111  31.448  21.824  1.00 20.17           C
ATOM   4784  O   ALA   143      26.221  31.921  22.131  1.00 21.95           O
ATOM   4785  HA  ALA   143      24.246  29.982  20.584  1.00 20.00           H
ATOM   4786  CB  ALA   143      24.558  29.163  22.542  1.00 17.92           C
ATOM   4787 1HB  ALA   143      24.523  28.118  22.236  1.00 20.00           H
ATOM   4788 2HB  ALA   143      25.267  29.278  23.362  1.00 20.00           H
ATOM   4789 3HB  ALA   143      23.568  29.479  22.870  1.00 20.00           H
ATOM   4790  HN  ALA   143      27.073  30.000  21.113  1.00 20.00           H
ATOM   4791  N   ASP   144      23.966  32.126  21.906  1.00 19.37           N
ATOM   4792  CA  ASP   144      23.869  33.413  22.588  1.00 17.53           C
ATOM   4793  C   ASP   144      23.217  33.178  23.957  1.00 20.50           C
ATOM   4794  O   ASP   144      22.425  32.238  24.129  1.00 21.65           O
ATOM   4795  HA  ASP   144      24.894  33.777  22.661  1.00 20.00           H
ATOM   4796  CB  ASP   144      23.026  34.424  21.823  1.00 22.70           C
ATOM   4797 1HB  ASP   144      22.046  33.998  21.608  1.00 20.00           H
ATOM   4798 2HB  ASP   144      22.861  35.307  22.441  1.00 20.00           H
ATOM   4799  CG  ASP   144      23.647  34.867  20.519  1.00 34.22           C
ATOM   4800  OD1 ASP   144      24.837  34.574  20.219  1.00 27.44           O
ATOM   4801  OD2 ASP   144      22.895  35.551  19.800  1.00 26.77           O
ATOM   4802  HN  ASP   144      23.101  31.813  21.514  1.00 20.00           H
ATOM   4803  N   GLY   145      23.568  34.018  24.931  1.00 19.07           N
ATOM   4804  CA  GLY   145      23.072  33.858  26.291  1.00 15.05           C
ATOM   4805  C   GLY   145      22.568  35.179  26.817  1.00 17.49           C
ATOM   4806  O   GLY   145      23.020  36.255  26.414  1.00 18.36           O
ATOM   4807 1HA  GLY   145      22.272  33.118  26.305  1.00 20.00           H
ATOM   4808 2HA  GLY   145      23.869  33.479  26.930  1.00 20.00           H
ATOM   4809  HN  GLY   145      24.181  34.798  24.803  1.00 20.00           H
ATOM   4810  N   GLU   146      21.629  35.079  27.748  1.00 18.69           N
ATOM   4811  CA  GLU   146      21.097  36.217  28.445  1.00 20.60           C
ATOM   4812  C   GLU   146      21.065  35.876  29.939  1.00 19.81           C
ATOM   4813  O   GLU   146      20.786  34.732  30.329  1.00 21.88           O
ATOM   4814  HA  GLU   146      21.795  37.031  28.246  1.00 20.00           H
ATOM   4815  CB  GLU   146      19.675  36.529  27.940  1.00 23.15           C
ATOM   4816 1HB  GLU   146      19.032  35.663  28.094  1.00 20.00           H
ATOM   4817 2HB  GLU   146      19.303  37.433  28.424  1.00 20.00           H
ATOM   4818  CG  GLU   146      19.606  36.824  26.448  1.00 26.33           C
ATOM   4819 1HG  GLU   146      20.115  37.765  26.236  1.00 20.00           H
ATOM   4820 2HG  GLU   146      20.132  36.046  25.895  1.00 20.00           H
ATOM   4821  CD  GLU   146      18.172  36.916  25.912  1.00 35.85           C
ATOM   4822  OE1 GLU   146      17.299  36.192  26.426  1.00 29.92           O
ATOM   4823  OE2 GLU   146      17.934  37.699  24.965  1.00 42.29           O
ATOM   4824  HN  GLU   146      21.219  34.215  28.038  1.00 20.00           H
ATOM   4825  N   VAL   147      21.343  36.867  30.766  1.00 17.60           N
ATOM   4826  CA  VAL   147      21.183  36.720  32.210  1.00 18.33           C
ATOM   4827  C   VAL   147      20.211  37.771  32.690  1.00 18.32           C
ATOM   4828  O   VAL   147      20.357  38.953  32.385  1.00 16.59           O
ATOM   4829  HA  VAL   147      20.763  35.732  32.395  1.00 20.00           H
ATOM   4830  CB  VAL   147      22.527  36.825  33.002  1.00 16.56           C
ATOM   4831  HB  VAL   147      22.901  37.844  32.894  1.00 20.00           H
ATOM   4832  CG1 VAL   147      22.302  36.562  34.476  1.00 16.93           C
ATOM   4833 1HG1 VAL   147      21.703  37.367  34.901  1.00 20.00           H
ATOM   4834 2HG1 VAL   147      21.778  35.615  34.600  1.00 20.00           H
ATOM   4835 3HG1 VAL   147      23.263  36.516  34.987  1.00 20.00           H
ATOM   4836  CG2 VAL   147      23.539  35.823  32.467  1.00 17.70           C
ATOM   4837 1HG2 VAL   147      23.033  34.889  32.226  1.00 20.00           H
ATOM   4838 2HG2 VAL   147      24.008  36.225  31.568  1.00 20.00           H
ATOM   4839 3HG2 VAL   147      24.302  35.639  33.223  1.00 20.00           H
ATOM   4840  HN  VAL   147      21.674  37.764  30.473  1.00 20.00           H
ATOM   4841  N   LEU   148      19.196  37.308  33.409  1.00 14.39           N
ATOM   4842  CA  LEU   148      18.189  38.193  34.000  1.00 20.46           C
ATOM   4843  C   LEU   148      18.139  38.030  35.515  1.00 18.05           C
ATOM   4844  O   LEU   148      18.337  36.928  36.038  1.00 19.43           O
ATOM   4845  HA  LEU   148      18.490  39.219  33.787  1.00 20.00           H
ATOM   4846  CB  LEU   148      16.795  37.878  33.432  1.00 18.92           C
ATOM   4847 1HB  LEU   148      16.513  36.874  33.750  1.00 20.00           H
ATOM   4848 2HB  LEU   148      16.078  38.567  33.879  1.00 20.00           H
ATOM   4849  CG  LEU   148      16.591  37.942  31.912  1.00 24.43           C
ATOM   4850  HG  LEU   148      17.288  38.675  31.504  1.00 20.00           H
ATOM   4851  CD1 LEU   148      16.908  36.613  31.244  1.00 28.08           C
ATOM   4852 1HD1 LEU   148      17.947  36.348  31.438  1.00 20.00           H
ATOM   4853 2HD1 LEU   148      16.254  35.839  31.646  1.00 20.00           H
ATOM   4854 3HD1 LEU   148      16.750  36.700  30.169  1.00 20.00           H
ATOM   4855  CD2 LEU   148      15.174  38.365  31.568  1.00 31.93           C
ATOM   4856 1HD2 LEU   148      14.467  37.672  32.024  1.00 20.00           H
ATOM   4857 2HD2 LEU   148      14.993  39.371  31.948  1.00 20.00           H
ATOM   4858 3HD2 LEU   148      15.045  38.357  30.486  1.00 20.00           H
ATOM   4859  HN  LEU   148      19.042  36.339  33.600  1.00 20.00           H
ATOM   4860  N   VAL   149      17.860  39.129  36.211  1.00 19.77           N
ATOM   4861  CA  VAL   149      17.623  39.079  37.636  1.00 19.34           C
ATOM   4862  C   VAL   149      16.223  39.628  37.937  1.00 21.46           C
ATOM   4863  O   VAL   149      15.891  40.742  37.553  1.00 19.18           O
ATOM   4864  HA  VAL   149      17.662  38.033  37.939  1.00 20.00           H
ATOM   4865  CB  VAL   149      18.754  39.818  38.439  1.00 17.41           C
ATOM   4866  HB  VAL   149      19.709  39.372  38.161  1.00 20.00           H
ATOM   4867  CG1 VAL   149      18.847  41.299  38.112  1.00 22.86           C
ATOM   4868 1HG1 VAL   149      18.944  41.428  37.034  1.00 20.00           H
ATOM   4869 2HG1 VAL   149      17.946  41.805  38.459  1.00 20.00           H
ATOM   4870 3HG1 VAL   149      19.718  41.727  38.609  1.00 20.00           H
ATOM   4871  CG2 VAL   149      18.578  39.608  39.899  1.00 22.70           C
ATOM   4872 1HG2 VAL   149      17.677  40.123  40.234  1.00 20.00           H
ATOM   4873 2HG2 VAL   149      18.485  38.542  40.104  1.00 20.00           H
ATOM   4874 3HG2 VAL   149      19.443  40.007  40.430  1.00 20.00           H
ATOM   4875  HN  VAL   149      17.796  40.044  35.811  1.00 20.00           H
ATOM   4876  N   ASP   150      15.415  38.798  38.577  1.00 21.76           N
ATOM   4877  CA  ASP   150      14.041  39.153  38.910  1.00 25.29           C
ATOM   4878  C   ASP   150      13.318  39.780  37.720  1.00 26.22           C
ATOM   4879  O   ASP   150      12.683  40.810  37.836  1.00 26.30           O
ATOM   4880  HA  ASP   150      13.570  38.219  39.215  1.00 20.00           H
ATOM   4881  CB  ASP   150      14.072  40.057  40.144  1.00 17.53           C
ATOM   4882 1HB  ASP   150      14.629  40.967  39.919  1.00 20.00           H
ATOM   4883 2HB  ASP   150      13.058  40.361  40.402  1.00 20.00           H
ATOM   4884  CG  ASP   150      14.717  39.349  41.354  1.00 22.60           C
ATOM   4885  OD1 ASP   150      14.576  38.091  41.457  1.00 19.91           O
ATOM   4886  OD2 ASP   150      15.351  40.038  42.192  1.00 21.45           O
ATOM   4887  HN  ASP   150      15.678  37.881  38.876  1.00 20.00           H
ATOM   4888  N   GLY   151      13.498  39.167  36.553  1.00 24.96           N
ATOM   4889  CA  GLY   151      12.801  39.572  35.351  1.00 27.98           C
ATOM   4890  C   GLY   151      13.483  40.630  34.515  1.00 31.59           C
ATOM   4891  O   GLY   151      13.007  40.896  33.409  1.00 25.78           O
ATOM   4892 1HA  GLY   151      12.646  38.707  34.707  1.00 20.00           H
ATOM   4893 2HA  GLY   151      11.815  39.957  35.610  1.00 20.00           H
ATOM   4894  HN  GLY   151      14.117  38.394  36.417  1.00 20.00           H
ATOM   4895  N   ARG   152      14.575  41.249  35.000  1.00 23.04           N
ATOM   4896  CA  ARG   152      15.240  42.274  34.184  1.00 25.48           C
ATOM   4897  C   ARG   152      16.551  41.796  33.597  1.00 24.29           C
ATOM   4898  O   ARG   152      17.395  41.241  34.302  1.00 21.56           O
ATOM   4899  HA  ARG   152      14.533  42.497  33.385  1.00 20.00           H
ATOM   4900  CB  ARG   152      15.458  43.603  34.917  1.00 29.55           C
ATOM   4901 1HB  ARG   152      15.932  44.320  34.246  1.00 20.00           H
ATOM   4902 2HB  ARG   152      14.496  44.026  35.206  1.00 20.00           H
ATOM   4903  CG  ARG   152      16.273  43.565  36.125  1.00 36.96           C
ATOM   4904 1HG  ARG   152      15.783  42.951  36.880  1.00 20.00           H
ATOM   4905 2HG  ARG   152      17.232  43.096  35.906  1.00 20.00           H
ATOM   4906  CD  ARG   152      16.509  44.988  36.689  1.00 43.56           C
ATOM   4907 1HD  ARG   152      16.609  45.701  35.870  1.00 20.00           H
ATOM   4908 2HD  ARG   152      15.649  45.301  37.280  1.00 20.00           H
ATOM   4909  NE  ARG   152      17.714  45.051  37.528  1.00 40.32           N
ATOM   4910  HE  ARG   152      17.655  44.695  38.460  1.00 20.00           H
ATOM   4911  CZ  ARG   152      18.896  45.553  37.140  1.00 44.57           C
ATOM   4912  NH1 ARG   152      19.062  46.071  35.921  1.00 49.06           N
ATOM   4913 1HH1 ARG   152      18.297  46.090  35.277  1.00 20.00           H
ATOM   4914 2HH1 ARG   152      19.952  46.441  35.651  1.00 20.00           H
ATOM   4915  NH2 ARG   152      19.930  45.545  37.982  1.00 46.17           N
ATOM   4916 1HH2 ARG   152      20.812  45.919  37.694  1.00 20.00           H
ATOM   4917 2HH2 ARG   152      19.824  45.166  38.901  1.00 20.00           H
ATOM   4918  HN  ARG   152      14.975  41.057  35.896  1.00 20.00           H
ATOM   4919  N   LEU   153      16.697  42.052  32.306  1.00 19.74           N
ATOM   4920  CA  LEU   153      17.863  41.624  31.536  1.00 21.76           C
ATOM   4921  C   LEU   153      19.058  42.416  32.019  1.00 24.59           C
ATOM   4922  O   LEU   153      19.018  43.640  32.038  1.00 21.08           O
ATOM   4923  HA  LEU   153      18.026  40.568  31.750  1.00 20.00           H
ATOM   4924  CB  LEU   153      17.646  41.898  30.051  1.00 23.94           C
ATOM   4925 1HB  LEU   153      16.731  41.396  29.739  1.00 20.00           H
ATOM   4926 2HB  LEU   153      17.483  42.968  29.919  1.00 20.00           H
ATOM   4927  CG  LEU   153      18.783  41.460  29.123  1.00 24.45           C
ATOM   4928  HG  LEU   153      19.717  41.866  29.512  1.00 20.00           H
ATOM   4929  CD1 LEU   153      18.912  39.947  29.118  1.00 22.59           C
ATOM   4930 1HD1 LEU   153      19.239  39.607  30.100  1.00 20.00           H
ATOM   4931 2HD1 LEU   153      17.946  39.501  28.882  1.00 20.00           H
ATOM   4932 3HD1 LEU   153      19.644  39.648  28.367  1.00 20.00           H
ATOM   4933  CD2 LEU   153      18.598  42.005  27.698  1.00 30.53           C
ATOM   4934 1HD2 LEU   153      17.699  41.575  27.258  1.00 20.00           H
ATOM   4935 2HD2 LEU   153      18.501  43.090  27.734  1.00 20.00           H
ATOM   4936 3HD2 LEU   153      19.463  41.737  27.091  1.00 20.00           H
ATOM   4937  HN  LEU   153      16.029  42.554  31.756  1.00 20.00           H
ATOM   4938  N   ILE   154      20.123  41.733  32.422  1.00 20.23           N
ATOM   4939  CA  ILE   154      21.307  42.463  32.876  1.00 23.82           C
ATOM   4940  C   ILE   154      22.593  42.094  32.142  1.00 22.09           C
ATOM   4941  O   ILE   154      23.470  42.941  32.011  1.00 22.34           O
ATOM   4942  HA  ILE   154      21.136  43.521  32.675  1.00 20.00           H
ATOM   4943  CB  ILE   154      21.526  42.310  34.390  1.00 22.25           C
ATOM   4944  HB  ILE   154      22.476  42.780  34.647  1.00 20.00           H
ATOM   4945  CG1 ILE   154      21.629  40.838  34.775  1.00 19.65           C
ATOM   4946 1HG1 ILE   154      20.650  40.367  34.688  1.00 20.00           H
ATOM   4947 2HG1 ILE   154      22.294  40.323  34.082  1.00 20.00           H
ATOM   4948  CG2 ILE   154      20.416  43.015  35.129  1.00 22.17           C
ATOM   4949 1HG2 ILE   154      20.298  44.023  34.731  1.00 20.00           H
ATOM   4950 2HG2 ILE   154      19.486  42.462  35.001  1.00 20.00           H
ATOM   4951 3HG2 ILE   154      20.663  43.070  36.189  1.00 20.00           H
ATOM   4952  CD1 ILE   154      22.145  40.639  36.189  1.00 21.74           C
ATOM   4953 1HD1 ILE   154      23.126  41.105  36.287  1.00 20.00           H
ATOM   4954 2HD1 ILE   154      21.454  41.098  36.896  1.00 20.00           H
ATOM   4955 3HD1 ILE   154      22.226  39.573  36.399  1.00 20.00           H
ATOM   4956  HN  ILE   154      20.174  40.735  32.437  1.00 20.00           H
ATOM   4957  N   TYR   155      22.725  40.843  31.703  1.00 17.56           N
ATOM   4958  CA  TYR   155      23.899  40.466  30.898  1.00 16.55           C
ATOM   4959  C   TYR   155      23.486  39.880  29.542  1.00 20.30           C
ATOM   4960  O   TYR   155      22.503  39.145  29.453  1.00 18.43           O
ATOM   4961  HA  TYR   155      24.492  41.365  30.727  1.00 20.00           H
ATOM   4962  CB  TYR   155      24.780  39.391  31.551  1.00 15.02           C
ATOM   4963 1HB  TYR   155      24.272  38.429  31.484  1.00 20.00           H
ATOM   4964 2HB  TYR   155      25.707  39.302  30.984  1.00 20.00           H
ATOM   4965  CG  TYR   155      25.210  39.516  33.006  1.00 16.88           C
ATOM   4966  CD1 TYR   155      25.135  40.699  33.708  1.00 18.23           C
ATOM   4967  HD1 TYR   155      24.766  41.601  33.219  1.00 20.00           H
ATOM   4968  CD2 TYR   155      25.697  38.391  33.672  1.00 21.09           C
ATOM   4969  HD2 TYR   155      25.766  37.453  33.122  1.00 20.00           H
ATOM   4970  CE1 TYR   155      25.530  40.764  35.059  1.00 17.54           C
ATOM   4971  HE1 TYR   155      25.467  41.701  35.614  1.00 20.00           H
ATOM   4972  CE2 TYR   155      26.088  38.446  34.990  1.00 19.15           C
ATOM   4973  HE2 TYR   155      26.465  37.546  35.476  1.00 20.00           H
ATOM   4974  CZ  TYR   155      25.999  39.633  35.680  1.00 16.98           C
ATOM   4975  OH  TYR   155      26.394  39.669  36.994  1.00 23.24           O
ATOM   4976  HH  TYR   155      26.160  40.554  37.397  1.00 20.00           H
ATOM   4977  HN  TYR   155      22.065  40.114  31.884  1.00 20.00           H
ATOM   4978  N   THR   156      24.282  40.154  28.511  1.00 17.65           N
ATOM   4979  CA  THR   156      24.187  39.401  27.265  1.00 18.33           C
ATOM   4980  C   THR   156      25.552  38.922  26.839  1.00 21.57           C
ATOM   4981  O   THR   156      26.563  39.594  27.095  1.00 22.11           O
ATOM   4982  HA  THR   156      23.578  38.516  27.444  1.00 20.00           H
ATOM   4983  CB  THR   156      23.640  40.250  26.135  1.00 20.51           C
ATOM   4984  HB  THR   156      23.516  39.658  25.228  1.00 20.00           H
ATOM   4985  OG1 THR   156      24.489  41.384  25.944  1.00 23.56           O
ATOM   4986  HG1 THR   156      25.254  41.142  25.347  1.00 20.00           H
ATOM   4987  CG2 THR   156      22.234  40.699  26.467  1.00 25.07           C
ATOM   4988 1HG2 THR   156      22.258  41.353  27.339  1.00 20.00           H
ATOM   4989 2HG2 THR   156      21.616  39.828  26.683  1.00 20.00           H
ATOM   4990 3HG2 THR   156      21.816  41.241  25.618  1.00 20.00           H
ATOM   4991  HN  THR   156      24.978  40.872  28.517  1.00 20.00           H
ATOM   4992  N   ALA   157      25.571  37.747  26.218  1.00 17.52           N
[truncated: 105,391 more chars]
