# Supplementary material for: Elucidation of transient protein-protein interactions within carrier protein-dependent biosynthesis
Source: Commun Biol. 2021 Mar 16;4:340. doi: 10.1038/s42003-021-01838-3 (PMC7966745; doi:10.1038/s42003-021-01838-3)
Supplement: Supplementary file 5 — Supplementary Data 5 [file 42003_2021_1838_MOESM5_ESM.zip › Protein_protein_docked_models/Protein_protein_docked_models/FabB/FabBRank7.pdb]

HEADER                                                        FABBSPEC4POS7
EXPDTA    THEORETICAL MODEL
REMARK   3                                                              
REMARK   3 REFINEMENT OR HYDROGEN PLACEMENT:                            
REMARK   3   PROGRAM 1                  ICM 3.8                     
REMARK   3   AUTHORS 1      R.ABAGYAN, M.TOTROV                         
REMARK 800                                                             
REMARK 800 SITE                                                        
REMARK 800 SITE_IDENTIFIER: AC1                                    
REMARK 800 SITE_DESCRIPTION: ID:AC5 binding site for residue zn a 405                    
REMARK 800                                                             
REMARK 800 SITE                                                        
REMARK 800 SITE_IDENTIFIER: AC2                                    
REMARK 800 SITE_DESCRIPTION: ID:AC7 binding site for residue zn a 407                    
REMARK 800                                                             
REMARK 800 SITE                                                        
REMARK 800 SITE_IDENTIFIER: AC3                                    
REMARK 800 SITE_DESCRIPTION: ID:BC1 binding site for residue pm5 a 301                   
SITE     1 AC1  1 ASP B  56  
SITE     1 AC2  1 ALA B  77  
SITE     1 AC3  9 PHE B  28  SER B  36  THR B  39  VAL B  43  
SITE     2 AC3  9 LEU B  46  THR B  52  ALA B  59  GLU B  60  
SITE     3 AC3  9 ILE B  62  
SEQRES   1 A  806  LYS ARG ALA VAL ILE THR GLY LEU GLY ILE VAL SER SER 
SEQRES   2 A  806  ILE GLY ASN ASN GLN GLN GLU VAL LEU ALA SER LEU ARG 
SEQRES   3 A  806  GLU GLY ARG SER GLY ILE THR PHE SER GLN GLU LEU LYS 
SEQRES   4 A  806  ASP SER GLY MET ARG SER HIS VAL TRP GLY ASN VAL LYS 
SEQRES   5 A  806  LEU ASP THR THR GLY LEU ILE ASP ARG LYS VAL VAL ARG 
SEQRES   6 A  806  PHE MET SER ASP ALA SER ILE TYR ALA PHE LEU SER MET 
SEQRES   7 A  806  GLU GLN ALA ILE ALA ASP ALA GLY LEU SER PRO GLU ALA 
SEQRES   8 A  806  TYR GLN ASN ASN PRO ARG VAL GLY LEU ILE ALA GLY SER 
SEQRES   9 A  806  GLY GLY GLY SER PRO ARG PHE GLN VAL PHE GLY ALA ASP 
SEQRES  10 A  806  ALA MET ARG GLY PRO ARG GLY LEU LYS ALA VAL GLY PRO 
SEQRES  11 A  806  TYR VAL VAL THR LYS ALA MET ALA SER GLY VAL SER ALA 
SEQRES  12 A  806  CYS LEU ALA THR PRO PHE LYS ILE HIS GLY VAL ASN TYR 
SEQRES  13 A  806  SER ILE SER SER ALA CYS ALA THR SER ALA HIS CYS ILE 
SEQRES  14 A  806  GLY ASN ALA VAL GLU GLN ILE GLN LEU GLY LYS GLN ASP 
SEQRES  15 A  806  ILE VAL PHE ALA GLY GLY GLY GLU GLU LEU CYS TRP GLU 
SEQRES  16 A  806  MET ALA CYS GLU PHE ASP ALA MET GLY ALA LEU SER THR 
SEQRES  17 A  806  LYS TYR ASN ASP THR PRO GLU LYS ALA SER ARG THR TYR 
SEQRES  18 A  806  ASP ALA HIS ARG ASP GLY PHE VAL ILE ALA GLY GLY GLY 
SEQRES  19 A  806  GLY MET VAL VAL VAL GLU GLU LEU GLU HIS ALA LEU ALA 
SEQRES  20 A  806  ARG GLY ALA HIS ILE TYR ALA GLU ILE VAL GLY TYR GLY 
SEQRES  21 A  806  ALA THR SER ASP GLY ALA ASP MET VAL ALA PRO SER GLY 
SEQRES  22 A  806  GLU GLY ALA VAL ARG CYS MET LYS MET ALA MET HIS GLY 
SEQRES  23 A  806  VAL ASP THR PRO ILE ASP TYR LEU ASN SER HIS GLY THR 
SEQRES  24 A  806  SER THR PRO VAL GLY ASP VAL LYS GLU LEU ALA ALA ILE 
SEQRES  25 A  806  ARG GLU VAL PHE GLY ASP LYS SER PRO ALA ILE SER ALA 
SEQRES  26 A  806  THR LYS ALA MET THR GLY HIE SER LEU GLY ALA ALA GLY 
SEQRES  27 A  806  VAL GLN GLU ALA ILE TYR SER LEU LEU MET LEU GLU HIS 
SEQRES  28 A  806  GLY PHE ILE ALA PRO SER ILE ASN ILE GLU GLU LEU ASP 
SEQRES  29 A  806  GLU GLN ALA ALA GLY LEU ASN ILE VAL THR GLU THR THR 
SEQRES  30 A  806  ASP ARG GLU LEU THR THR VAL MET SER ASN SER PHE GLY 
SEQRES  31 A  806  PHE GLY GLY THR ASN ALA THR LEU VAL MET ARG LYS LEU 
SEQRES  32 A  806  LYS ARG ALA VAL ILE THR GLY LEU GLY ILE VAL SER SER 
SEQRES  33 A  806  ILE GLY ASN ASN GLN GLN GLU VAL LEU ALA SER LEU ARG 
SEQRES  34 A  806  GLU GLY ARG SER GLY ILE THR PHE SER GLN GLU LEU LYS 
SEQRES  35 A  806  ASP SER GLY MET ARG SER HIS VAL TRP GLY ASN VAL LYS 
SEQRES  36 A  806  LEU ASP THR THR GLY LEU ILE ASP ARG LYS VAL VAL ARG 
SEQRES  37 A  806  PHE MET SER ASP ALA SER ILE TYR ALA PHE LEU SER MET 
SEQRES  38 A  806  GLU GLN ALA ILE ALA ASP ALA GLY LEU SER PRO GLU ALA 
SEQRES  39 A  806  TYR GLN ASN ASN PRO ARG VAL GLY LEU ILE ALA GLY SER 
SEQRES  40 A  806  GLY GLY GLY SER PRO ARG PHE GLN VAL PHE GLY ALA ASP 
SEQRES  41 A  806  ALA MET ARG GLY PRO ARG GLY LEU LYS ALA VAL GLY PRO 
SEQRES  42 A  806  TYR VAL VAL THR LYS ALA MET ALA SER GLY VAL SER ALA 
SEQRES  43 A  806  CYS LEU ALA THR PRO PHE LYS ILE HIS GLY VAL ASN TYR 
SEQRES  44 A  806  SER ILE SER SER ALA CYS ALA THR SER ALA HIS CYS ILE 
SEQRES  45 A  806  GLY ASN ALA VAL GLU GLN ILE GLN LEU GLY LYS GLN ASP 
SEQRES  46 A  806  ILE VAL PHE ALA GLY GLY GLY GLU GLU LEU CYS TRP GLU 
SEQRES  47 A  806  MET ALA CYS GLU PHE ASP ALA MET GLY ALA LEU SER THR 
SEQRES  48 A  806  LYS TYR ASN ASP THR PRO GLU LYS ALA SER ARG THR TYR 
SEQRES  49 A  806  ASP ALA HIS ARG ASP GLY PHE VAL ILE ALA GLY GLY GLY 
SEQRES  50 A  806  GLY MET VAL VAL VAL GLU GLU LEU GLU HIS ALA LEU ALA 
SEQRES  51 A  806  ARG GLY ALA HIS ILE TYR ALA GLU ILE VAL GLY TYR GLY 
SEQRES  52 A  806  ALA THR SER ASP GLY ALA ASP MET VAL ALA PRO SER GLY 
SEQRES  53 A  806  GLU GLY ALA VAL ARG CYS MET LYS MET ALA MET HIS GLY 
SEQRES  54 A  806  VAL ASP THR PRO ILE ASP TYR LEU ASN SER HIS GLY THR 
SEQRES  55 A  806  SER THR PRO VAL GLY ASP VAL LYS GLU LEU ALA ALA ILE 
SEQRES  56 A  806  ARG GLU VAL PHE GLY ASP LYS SER PRO ALA ILE SER ALA 
SEQRES  57 A  806  THR LYS ALA MET THR GLY HIE SER LEU GLY ALA ALA GLY 
SEQRES  58 A  806  VAL GLN GLU ALA ILE TYR SER LEU LEU MET LEU GLU HIS 
SEQRES  59 A  806  GLY PHE ILE ALA PRO SER ILE ASN ILE GLU GLU LEU ASP 
SEQRES  60 A  806  GLU GLN ALA ALA GLY LEU ASN ILE VAL THR GLU THR THR 
SEQRES  61 A  806  ASP ARG GLU LEU THR THR VAL MET SER ASN SER PHE GLY 
SEQRES  62 A  806  PHE GLY GLY THR ASN ALA THR LEU VAL MET ARG LYS LEU 
SEQRES   1 B   77  SER THR ILE GLU GLU ARG VAL LYS LYS ILE ILE GLY GLU 
SEQRES   2 B   77  GLN LEU GLY VAL LYS GLN GLU GLU VAL THR ASN ASN ALA 
SEQRES   3 B   77  SER PHE VAL GLU ASP LEU GLY ALA ASP SER LEU ASP THR 
SEQRES   4 B   77  VAL GLU LEU VAL MET ALA LEU GLU GLU GLU PHE ASP THR 
SEQRES   5 B   77  GLU ILE PRO ASP GLU GLU ALA GLU LYS ILE THR THR VAL 
SEQRES   6 B   77  GLN ALA ALA ILE ASP TYR ILE ASN GLY HIS GLN ALA     
HELIX    1  HA SER A   12  SER A   12  9
HELIX    2  HB GLY A   15  GLY A   15  9
HELIX    3  HC GLN A   18  GLU A   27  1
HELIX    4  HD GLN A   36  SER A   41  1
HELIX    5  HE ARG A   61  VAL A   64  1
HELIX    6  HF ARG A   65  PHE A   66  1
HELIX    7  HG ASP A   69  ALA A   85  1
HELIX    8  HH PRO A   89  TYR A   92  1
HELIX    9  HI PRO A  109  ARG A  110  1
HELIX   10  HJ GLN A  112  ARG A  120  1
HELIX   11  HK GLY A  124  GLY A  124  5
HELIX   12  HL LEU A  125  VAL A  128  1
HELIX   13  HM VAL A  132  ALA A  136  1
HELIX   14  HN GLY A  140  ALA A  143  1
HELIX   15  HO LEU A  145  ALA A  146  1
HELIX   16  HP ALA A  161  ALA A  163  1
HELIX   17  HQ THR A  164  GLN A  177  1
HELIX   18  HR TRP A  194  GLU A  195  1
HELIX   19  HS ALA A  197  ALA A  202  1
HELIX   20  HT LEU A  206  LEU A  206  9
HELIX   21  HU PRO A  214  LYS A  216  1
HELIX   22  HV ASP A  222  ASP A  222  9
HELIX   23  HW PHE A  228  PHE A  228  9
HELIX   24  HX ILE A  230  ALA A  231  1
HELIX   25  HY LEU A  242  ALA A  247  1
HELIX    0  H@ ARG A  248  ARG A  248  5
HELIX    1  HA GLY A  273  ALA A  283  1
HELIX    2  HB PRO A  302  VAL A  303  1
HELIX    3  HC ASP A  305  VAL A  315  1
HELIX    4  HD THR A  326  THR A  326  5
HELIX    5  HE LYS A  327  THR A  330  1
HELIX    6  HF HIE A  332  HIE A  332  9
HELIX    7  HG LEU A  334  ALA A  336  1
HELIX    8  HH ALA A  337  HIS A  351  1
HELIX    9  HI LEU A  363  LEU A  363  9
HELIX   10  HJ GLU A  365  ALA A  367  1
HELIX   11  HK SER A  415  SER A  415  9
HELIX   12  HL GLY A  418  GLY A  418  9
HELIX   13  HM GLN A  421  GLU A  430  1
HELIX   14  HN GLN A  439  SER A  444  1
HELIX   15  HO GLY A  452  GLY A  452  9
HELIX   16  HP ARG A  464  VAL A  467  1
HELIX   17  HQ ARG A  468  PHE A  469  1
HELIX   18  HR ASP A  472  ASP A  487  1
HELIX   19  HS PRO A  492  TYR A  495  1
HELIX   20  HT PRO A  512  ARG A  513  1
HELIX   21  HU GLN A  515  MET A  522  1
HELIX   22  HV GLY A  527  ALA A  530  1
HELIX   23  HW VAL A  535  ALA A  539  1
HELIX   24  HX GLY A  543  ALA A  546  1
HELIX   25  HY LEU A  548  ALA A  549  1
HELIX    0  H@ ALA A  564  ALA A  566  1
HELIX    1  HA THR A  567  GLN A  580  1
HELIX    2  HB TRP A  597  ALA A  605  1
HELIX    3  HC LEU A  609  LEU A  609  9
HELIX    4  HD PRO A  617  LYS A  619  1
HELIX    5  HE ASP A  625  ASP A  625  9
HELIX    6  HF PHE A  631  PHE A  631  9
HELIX    7  HG ILE A  633  ALA A  634  1
HELIX    8  HH LEU A  645  ALA A  650  1
HELIX    9  HI GLY A  676  MET A  687  1
HELIX   10  HJ PRO A  705  VAL A  706  1
HELIX   11  HK ASP A  708  PHE A  719  1
HELIX   12  HL THR A  729  THR A  729  5
HELIX   13  HM LYS A  730  THR A  733  1
HELIX   14  HN HIE A  735  HIE A  735  9
HELIX   15  HO LEU A  737  ALA A  739  1
HELIX   16  HP ALA A  740  GLU A  753  1
HELIX   17  HQ LEU A  766  LEU A  766  9
HELIX   18  HR GLU A  768  ALA A  770  1
HELIX   19  HS ILE A  775  ILE A  775  9
HELIX   20  HT ILE B    3  LEU B   15  1
HELIX   21  HU GLN B   19  GLU B   21  1
HELIX   22  HV SER B   27  SER B   27  9
HELIX   23  HW SER B   36  GLU B   49  1
HELIX   24  HX ASP B   56  LYS B   61  1
HELIX   25  HY THR B   64  THR B   64  9
HELIX    0  H@ VAL B   65  ALA B   68  1
HELIX    1  HA ASP B   70  HIE B   75  1
SHEET    1  SA 1 ALA A   3  ILE A   5  0
SHEET    2  SB 1 LEU A   8  VAL A  11  0
SHEET    3  SC 1 ILE A  32  PHE A  34  0
SHEET    4  SD 1 VAL A  47  GLY A  49  0
SHEET    5  SE 1 VAL A  98  GLY A 103  0
SHEET    6  SF 1 ASN A 155  SER A 159  0
SHEET    7  SG 1 ILE A 183  GLU A 190  0
SHEET    8  SH 1 GLY A 233  GLU A 241  0
SHEET    9  SI 1 ALA A 254  ILE A 256  0
SHEET   10  SJ 1 GLY A 258  SER A 263  0
SHEET   11  SK 1 TYR A 293  ASN A 295  0
SHEET   12  SL 1 ALA A 322  SER A 324  0
SHEET   13  SM 1 PHE A 353  ILE A 354  0
SHEET   14  SN 1 ASN A 371  ILE A 372  0
SHEET   15  SO 1 THR A 377  ASP A 378  0
SHEET   16  SP 1 THR A 383  GLY A 390  0
SHEET   17  SQ 1 THR A 394  ARG A 401  0
SHEET   18  SR 1 ALA A 406  ILE A 408  0
SHEET   19  SS 1 LEU A 411  VAL A 414  0
SHEET   20  ST 1 THR A 436  PHE A 437  0
SHEET   21  SU 1 VAL A 450  TRP A 451  0
SHEET   22  SV 1 VAL A 501  GLY A 506  0
SHEET   23  SW 1 ASN A 558  SER A 562  0
SHEET   24  SX 1 ILE A 586  GLU A 593  0
SHEET   25  SY 1 GLY A 636  GLU A 644  0
SHEET    0  S@ 1 ALA A 657  ILE A 659  0
SHEET    1  SA 1 GLY A 661  SER A 666  0
SHEET    2  SB 1 TYR A 696  ASN A 698  0
SHEET    3  SC 1 ALA A 725  SER A 727  0
SHEET    4  SD 1 PHE A 756  ILE A 757  0
SHEET    5  SE 1 THR A 780  ASP A 781  0
SHEET    6  SF 1 THR A 786  GLY A 793  0
SHEET    7  SG 1 THR A 797  ARG A 804  0
ATOM      1  N   LYS A   1      54.431  35.251  22.070  1.00 15.36           N
ATOM      2  CA  LYS A   1      53.928  33.885  22.425  1.00 16.08           C
ATOM      3  C   LYS A   1      54.623  33.245  23.630  1.00 16.30           C
ATOM      4  O   LYS A   1      53.961  32.659  24.475  1.00 21.86           O
ATOM      5  HA  LYS A   1      52.878  33.985  22.701  1.00 20.00           H
ATOM      6  CB  LYS A   1      54.065  32.945  21.235  1.00 16.95           C
ATOM      7 1HB  LYS A   1      53.681  33.429  20.338  1.00 20.00           H
ATOM      8 2HB  LYS A   1      55.119  32.732  21.055  1.00 20.00           H
ATOM      9  CG  LYS A   1      53.344  31.646  21.417  1.00 20.39           C
ATOM     10 1HG  LYS A   1      53.695  30.925  20.678  1.00 20.00           H
ATOM     11 2HG  LYS A   1      53.574  31.233  22.399  1.00 20.00           H
ATOM     12  CD  LYS A   1      51.849  31.869  21.272  1.00 28.17           C
ATOM     13 1HD  LYS A   1      51.367  31.771  22.245  1.00 20.00           H
ATOM     14 2HD  LYS A   1      51.661  32.885  20.924  1.00 20.00           H
ATOM     15  CE  LYS A   1      51.249  30.871  20.297  1.00 30.71           C
ATOM     16 1HE  LYS A   1      50.188  31.080  20.160  1.00 20.00           H
ATOM     17 2HE  LYS A   1      51.724  30.976  19.321  1.00 20.00           H
ATOM     18  NZ  LYS A   1      51.418  29.464  20.781  1.00 27.88           N
ATOM     19 1HZ  LYS A   1      50.903  28.834  20.176  1.00 20.00           H
ATOM     20 2HZ  LYS A   1      52.402  29.218  20.767  1.00 20.00           H
ATOM     21 3HZ  LYS A   1      51.064  29.388  21.728  1.00 20.00           H
ATOM     22  HN  LYS A   1      55.164  35.597  22.656  1.00 20.00           H
ATOM     23  N   ARG A   2      55.951  33.336  23.707  1.00 16.26           N
ATOM     24  CA  ARG A   2      56.681  32.750  24.832  1.00 12.77           C
ATOM     25  C   ARG A   2      57.058  33.794  25.873  1.00 10.41           C
ATOM     26  O   ARG A   2      57.431  34.905  25.526  1.00  9.76           O
ATOM     27  HA  ARG A   2      55.995  32.019  25.260  1.00 20.00           H
ATOM     28  CB  ARG A   2      57.932  32.049  24.336  1.00 12.29           C
ATOM     29 1HB  ARG A   2      58.367  32.614  23.511  1.00 20.00           H
ATOM     30 2HB  ARG A   2      58.677  32.021  25.131  1.00 20.00           H
ATOM     31  CG  ARG A   2      57.671  30.644  23.872  1.00 11.59           C
ATOM     32 1HG  ARG A   2      57.459  30.007  24.731  1.00 20.00           H
ATOM     33 2HG  ARG A   2      56.787  30.626  23.235  1.00 20.00           H
ATOM     34  CD  ARG A   2      58.861  30.108  23.115  1.00  9.47           C
ATOM     35 1HD  ARG A   2      58.530  29.620  22.199  1.00 20.00           H
ATOM     36 2HD  ARG A   2      59.515  30.929  22.820  1.00 20.00           H
ATOM     37  NE  ARG A   2      59.611  29.159  23.925  1.00 14.68           N
ATOM     38  HE  ARG A   2      59.128  28.689  24.664  1.00 20.00           H
ATOM     39  CZ  ARG A   2      60.895  28.881  23.741  1.00 16.68           C
ATOM     40  NH1 ARG A   2      61.569  29.483  22.770  1.00 18.41           N
ATOM     41 1HH1 ARG A   2      61.109  30.145  22.178  1.00 20.00           H
ATOM     42 2HH1 ARG A   2      62.537  29.275  22.630  1.00 20.00           H
ATOM     43  NH2 ARG A   2      61.503  28.010  24.528  1.00 14.78           N
ATOM     44 1HH2 ARG A   2      62.471  27.801  24.389  1.00 20.00           H
ATOM     45 2HH2 ARG A   2      60.995  27.560  25.263  1.00 20.00           H
ATOM     46  HN  ARG A   2      56.521  33.795  23.025  1.00 20.00           H
ATOM     47  N   ALA A   3      56.957  33.434  27.150  1.00 13.47           N
ATOM     48  CA  ALA A   3      57.273  34.368  28.241  1.00 15.54           C
ATOM     49  C   ALA A   3      58.437  33.924  29.123  1.00 12.56           C
ATOM     50  O   ALA A   3      58.538  32.749  29.502  1.00 14.77           O
ATOM     51  HA  ALA A   3      57.564  35.317  27.791  1.00 20.00           H
ATOM     52  CB  ALA A   3      56.026  34.597  29.114  1.00 14.63           C
ATOM     53 1HB  ALA A   3      55.272  35.131  28.537  1.00 20.00           H
ATOM     54 2HB  ALA A   3      55.625  33.635  29.434  1.00 20.00           H
ATOM     55 3HB  ALA A   3      56.299  35.187  29.989  1.00 20.00           H
ATOM     56  HN  ALA A   3      56.667  32.527  27.454  1.00 20.00           H
ATOM     57  N   VAL A   4      59.302  34.875  29.462  1.00 10.70           N
ATOM     58  CA  VAL A   4      60.463  34.609  30.310  1.00 12.01           C
ATOM     59  C   VAL A   4      60.618  35.681  31.382  1.00 12.52           C
ATOM     60  O   VAL A   4      60.112  36.799  31.239  1.00 10.89           O
ATOM     61  HA  VAL A   4      60.293  33.656  30.811  1.00 20.00           H
ATOM     62  CB  VAL A   4      61.774  34.577  29.480  1.00 12.41           C
ATOM     63  HB  VAL A   4      62.609  34.484  30.175  1.00 20.00           H
ATOM     64  CG1 VAL A   4      61.782  33.360  28.556  1.00 11.55           C
ATOM     65 1HG1 VAL A   4      62.566  32.671  28.870  1.00 20.00           H
ATOM     66 2HG1 VAL A   4      60.816  32.859  28.607  1.00 20.00           H
ATOM     67 3HG1 VAL A   4      61.970  33.683  27.532  1.00 20.00           H
ATOM     68  CG2 VAL A   4      61.910  35.880  28.675  1.00  9.09           C
ATOM     69 1HG2 VAL A   4      61.168  35.893  27.877  1.00 20.00           H
ATOM     70 2HG2 VAL A   4      61.750  36.733  29.334  1.00 20.00           H
ATOM     71 3HG2 VAL A   4      62.909  35.937  28.243  1.00 20.00           H
ATOM     72  HN  VAL A   4      59.228  35.828  29.169  1.00 20.00           H
ATOM     73  N   ILE A   5      61.323  35.330  32.456  1.00 17.76           N
ATOM     74  CA  ILE A   5      61.592  36.271  33.549  1.00 17.95           C
ATOM     75  C   ILE A   5      62.984  36.862  33.288  1.00 17.54           C
ATOM     76  O   ILE A   5      63.986  36.137  33.313  1.00 17.39           O
ATOM     77  HA  ILE A   5      60.843  37.060  33.493  1.00 20.00           H
ATOM     78  CB  ILE A   5      61.609  35.568  34.928  1.00 15.61           C
ATOM     79  HB  ILE A   5      62.444  34.868  34.944  1.00 20.00           H
ATOM     80  CG1 ILE A   5      60.325  34.756  35.131  1.00 15.62           C
ATOM     81 1HG1 ILE A   5      60.233  34.011  34.341  1.00 20.00           H
ATOM     82 2HG1 ILE A   5      60.379  34.214  36.075  1.00 20.00           H
ATOM     83  CG2 ILE A   5      61.768  36.607  36.016  1.00 12.39           C
ATOM     84 1HG2 ILE A   5      62.825  36.840  36.145  1.00 20.00           H
ATOM     85 2HG2 ILE A   5      61.229  37.512  35.736  1.00 20.00           H
ATOM     86 3HG2 ILE A   5      61.365  36.218  36.951  1.00 20.00           H
ATOM     87  CD1 ILE A   5      59.062  35.608  35.137  1.00 11.05           C
ATOM     88 1HD1 ILE A   5      59.322  36.642  35.365  1.00 20.00           H
ATOM     89 2HD1 ILE A   5      58.587  35.561  34.157  1.00 20.00           H
ATOM     90 3HD1 ILE A   5      58.373  35.231  35.893  1.00 20.00           H
ATOM     91  HN  ILE A   5      61.714  34.420  32.596  1.00 20.00           H
ATOM     92  N   THR A   6      63.046  38.165  33.029  1.00 14.01           N
ATOM     93  CA  THR A   6      64.319  38.812  32.753  1.00 15.50           C
ATOM     94  C   THR A   6      64.768  39.749  33.860  1.00 15.44           C
ATOM     95  O   THR A   6      65.659  40.571  33.655  1.00 15.42           O
ATOM     96  HA  THR A   6      65.089  38.043  32.687  1.00 20.00           H
ATOM     97  CB  THR A   6      64.256  39.625  31.455  1.00 17.48           C
ATOM     98  HB  THR A   6      65.217  40.093  31.242  1.00 20.00           H
ATOM     99  OG1 THR A   6      63.185  40.569  31.547  1.00 16.93           O
ATOM    100  HG1 THR A   6      62.787  40.724  30.643  1.00 20.00           H
ATOM    101  CG2 THR A   6      64.031  38.709  30.253  1.00 14.83           C
ATOM    102 1HG2 THR A   6      63.068  38.208  30.353  1.00 20.00           H
ATOM    103 2HG2 THR A   6      64.826  37.964  30.210  1.00 20.00           H
ATOM    104 3HG2 THR A   6      64.039  39.301  29.338  1.00 20.00           H
ATOM    105  HN  THR A   6      62.250  38.769  33.007  1.00 20.00           H
ATOM    106  N   GLY A   7      64.157  39.628  35.032  1.00 17.75           N
ATOM    107  CA  GLY A   7      64.532  40.490  36.140  1.00 18.23           C
ATOM    108  C   GLY A   7      63.692  40.236  37.365  1.00 17.65           C
ATOM    109  O   GLY A   7      62.525  39.861  37.257  1.00 20.22           O
ATOM    110 1HA  GLY A   7      65.582  40.333  36.388  1.00 20.00           H
ATOM    111 2HA  GLY A   7      64.427  41.534  35.845  1.00 20.00           H
ATOM    112  HN  GLY A   7      63.432  38.965  35.219  1.00 20.00           H
ATOM    113  N   LEU A   8      64.275  40.432  38.538  1.00 19.89           N
ATOM    114  CA  LEU A   8      63.528  40.210  39.765  1.00 20.25           C
ATOM    115  C   LEU A   8      63.963  41.124  40.900  1.00 21.01           C
ATOM    116  O   LEU A   8      65.107  41.552  40.959  1.00 21.60           O
ATOM    117  HA  LEU A   8      62.484  40.442  39.558  1.00 20.00           H
ATOM    118  CB  LEU A   8      63.632  38.740  40.179  1.00 19.25           C
ATOM    119 1HB  LEU A   8      62.962  38.572  41.022  1.00 20.00           H
ATOM    120 2HB  LEU A   8      63.269  38.125  39.356  1.00 20.00           H
ATOM    121  CG  LEU A   8      64.986  38.171  40.581  1.00 15.44           C
ATOM    122  HG  LEU A   8      65.760  38.716  40.040  1.00 20.00           H
ATOM    123  CD1 LEU A   8      65.181  38.406  42.056  1.00 16.25           C
ATOM    124 1HD1 LEU A   8      66.156  38.864  42.225  1.00 20.00           H
ATOM    125 2HD1 LEU A   8      64.399  39.069  42.425  1.00 20.00           H
ATOM    126 3HD1 LEU A   8      65.130  37.455  42.585  1.00 20.00           H
ATOM    127  CD2 LEU A   8      65.040  36.680  40.274  1.00 14.06           C
ATOM    128 1HD2 LEU A   8      64.038  36.258  40.344  1.00 20.00           H
ATOM    129 2HD2 LEU A   8      65.427  36.530  39.266  1.00 20.00           H
ATOM    130 3HD2 LEU A   8      65.694  36.185  40.992  1.00 20.00           H
ATOM    131  HN  LEU A   8      65.223  40.731  38.648  1.00 20.00           H
ATOM    132  N   GLY A   9      63.012  41.440  41.778  1.00 24.72           N
ATOM    133  CA  GLY A   9      63.254  42.298  42.927  1.00 22.01           C
ATOM    134  C   GLY A   9      62.458  41.764  44.107  1.00 24.48           C
ATOM    135  O   GLY A   9      61.378  41.198  43.927  1.00 24.91           O
ATOM    136 1HA  GLY A   9      64.320  42.317  43.153  1.00 20.00           H
ATOM    137 2HA  GLY A   9      62.961  43.321  42.690  1.00 20.00           H
ATOM    138  HN  GLY A   9      62.068  41.117  41.719  1.00 20.00           H
ATOM    139  N   ILE A  10      62.975  41.928  45.319  1.00 25.20           N
ATOM    140  CA  ILE A  10      62.268  41.423  46.490  1.00 21.29           C
ATOM    141  C   ILE A  10      62.661  42.101  47.796  1.00 22.70           C
ATOM    142  O   ILE A  10      63.841  42.371  48.050  1.00 24.37           O
ATOM    143  HA  ILE A  10      61.208  41.631  46.346  1.00 20.00           H
ATOM    144  CB  ILE A  10      62.498  39.898  46.641  1.00 18.94           C
ATOM    145  HB  ILE A  10      62.115  39.405  45.748  1.00 20.00           H
ATOM    146  CG1 ILE A  10      61.717  39.352  47.833  1.00 10.38           C
ATOM    147 1HG1 ILE A  10      62.172  39.701  48.760  1.00 20.00           H
ATOM    148 2HG1 ILE A  10      60.698  39.738  47.812  1.00 20.00           H
ATOM    149  CG2 ILE A  10      63.987  39.605  46.819  1.00 17.68           C
ATOM    150 1HG2 ILE A  10      64.420  39.327  45.858  1.00 20.00           H
ATOM    151 2HG2 ILE A  10      64.489  40.494  47.200  1.00 20.00           H
ATOM    152 3HG2 ILE A  10      64.114  38.785  47.526  1.00 20.00           H
ATOM    153  CD1 ILE A  10      61.663  37.858  47.858  1.00  8.16           C
ATOM    154 1HD1 ILE A  10      61.193  37.496  46.943  1.00 20.00           H
ATOM    155 2HD1 ILE A  10      62.675  37.459  47.929  1.00 20.00           H
ATOM    156 3HD1 ILE A  10      61.082  37.530  48.720  1.00 20.00           H
ATOM    157  HN  ILE A  10      63.845  42.388  45.499  1.00 20.00           H
ATOM    158  N   VAL A  11      61.651  42.384  48.610  1.00 20.16           N
ATOM    159  CA  VAL A  11      61.827  42.991  49.929  1.00 19.53           C
ATOM    160  C   VAL A  11      61.078  42.016  50.839  1.00 19.01           C
ATOM    161  O   VAL A  11      59.851  41.997  50.841  1.00 21.68           O
ATOM    162  HA  VAL A  11      62.896  43.007  50.144  1.00 20.00           H
ATOM    163  CB  VAL A  11      61.159  44.378  50.010  1.00 16.28           C
ATOM    164  HB  VAL A  11      60.161  44.295  49.579  1.00 20.00           H
ATOM    165  CG1 VAL A  11      61.022  44.798  51.450  1.00 19.83           C
ATOM    166 1HG1 VAL A  11      60.860  43.917  52.072  1.00 20.00           H
ATOM    167 2HG1 VAL A  11      61.933  45.305  51.769  1.00 20.00           H
ATOM    168 3HG1 VAL A  11      60.174  45.475  51.552  1.00 20.00           H
ATOM    169  CG2 VAL A  11      61.976  45.402  49.244  1.00 15.47           C
ATOM    170 1HG2 VAL A  11      63.027  45.308  49.519  1.00 20.00           H
ATOM    171 2HG2 VAL A  11      61.864  45.230  48.174  1.00 20.00           H
ATOM    172 3HG2 VAL A  11      61.625  46.404  49.490  1.00 20.00           H
ATOM    173  HN  VAL A  11      60.691  42.208  48.392  1.00 20.00           H
ATOM    174  N   SER A  12      61.801  41.193  51.595  1.00 19.05           N
ATOM    175  CA  SER A  12      61.144  40.194  52.437  1.00 14.85           C
ATOM    176  C   SER A  12      61.755  39.958  53.805  1.00 15.27           C
ATOM    177  O   SER A  12      62.800  40.511  54.152  1.00 20.34           O
ATOM    178  HA  SER A  12      60.130  40.565  52.587  1.00 20.00           H
ATOM    179  CB  SER A  12      61.067  38.856  51.689  1.00 16.64           C
ATOM    180 1HB  SER A  12      60.168  38.321  51.994  1.00 20.00           H
ATOM    181 2HB  SER A  12      60.979  39.043  50.619  1.00 20.00           H
ATOM    182  OG  SER A  12      62.202  38.039  51.930  1.00  9.87           O
ATOM    183  HG  SER A  12      63.024  38.482  51.572  1.00 20.00           H
ATOM    184  HN  SER A  12      62.800  41.203  51.635  1.00 20.00           H
ATOM    185  N   SER A  13      61.098  39.097  54.570  1.00 14.36           N
ATOM    186  CA  SER A  13      61.528  38.779  55.922  1.00 13.02           C
ATOM    187  C   SER A  13      62.869  38.070  56.020  1.00 11.77           C
ATOM    188  O   SER A  13      63.438  37.986  57.097  1.00 13.31           O
ATOM    189  HA  SER A  13      61.611  39.739  56.432  1.00 20.00           H
ATOM    190  CB  SER A  13      60.460  37.943  56.622  1.00 13.53           C
ATOM    191 1HB  SER A  13      60.612  37.990  57.700  1.00 20.00           H
ATOM    192 2HB  SER A  13      59.477  38.368  56.420  1.00 20.00           H
ATOM    193  OG  SER A  13      60.509  36.594  56.181  1.00 13.68           O
ATOM    194  HG  SER A  13      59.675  36.115  56.453  1.00 20.00           H
ATOM    195  HN  SER A  13      60.274  38.610  54.283  1.00 20.00           H
ATOM    196  N   ILE A  14      63.374  37.546  54.912  1.00 13.43           N
ATOM    197  CA  ILE A  14      64.667  36.870  54.944  1.00 11.17           C
ATOM    198  C   ILE A  14      65.684  37.569  54.046  1.00 11.89           C
ATOM    199  O   ILE A  14      66.702  36.988  53.704  1.00 15.80           O
ATOM    200  HA  ILE A  14      65.040  36.926  55.967  1.00 20.00           H
ATOM    201  CB  ILE A  14      64.571  35.382  54.500  1.00 11.54           C
ATOM    202  HB  ILE A  14      65.581  34.974  54.453  1.00 20.00           H
ATOM    203  CG1 ILE A  14      63.969  35.285  53.096  1.00 16.07           C
ATOM    204 1HG1 ILE A  14      62.893  35.453  53.145  1.00 20.00           H
ATOM    205 2HG1 ILE A  14      64.386  36.068  52.463  1.00 20.00           H
ATOM    206  CG2 ILE A  14      63.746  34.587  55.483  1.00 11.23           C
ATOM    207 1HG2 ILE A  14      64.303  34.468  56.412  1.00 20.00           H
ATOM    208 2HG2 ILE A  14      62.813  35.113  55.684  1.00 20.00           H
ATOM    209 3HG2 ILE A  14      63.527  33.605  55.063  1.00 20.00           H
ATOM    210  CD1 ILE A  14      64.214  33.946  52.425  1.00 11.63           C
ATOM    211 1HD1 ILE A  14      65.286  33.751  52.385  1.00 20.00           H
ATOM    212 2HD1 ILE A  14      63.723  33.158  52.996  1.00 20.00           H
ATOM    213 3HD1 ILE A  14      63.810  33.968  51.413  1.00 20.00           H
ATOM    214  HN  ILE A  14      62.921  37.579  54.021  1.00 20.00           H
ATOM    215  N   GLY A  15      65.415  38.816  53.668  1.00 13.18           N
ATOM    216  CA  GLY A  15      66.343  39.536  52.808  1.00 11.93           C
ATOM    217  C   GLY A  15      65.712  40.713  52.081  1.00 12.84           C
ATOM    218  O   GLY A  15      64.602  40.603  51.568  1.00 14.74           O
ATOM    219 1HA  GLY A  15      67.180  39.908  53.400  1.00 20.00           H
ATOM    220 2HA  GLY A  15      66.757  38.856  52.064  1.00 20.00           H
ATOM    221  HN  GLY A  15      64.594  39.317  53.939  1.00 20.00           H
ATOM    222  N   ASN A  16      66.425  41.836  52.021  1.00 12.13           N
ATOM    223  CA  ASN A  16      65.924  43.051  51.369  1.00 13.29           C
ATOM    224  C   ASN A  16      66.230  43.114  49.885  1.00 12.71           C
ATOM    225  O   ASN A  16      65.987  44.128  49.227  1.00 13.97           O
ATOM    226  HA  ASN A  16      64.847  43.043  51.537  1.00 20.00           H
ATOM    227  CB  ASN A  16      66.505  44.292  52.045  1.00 16.01           C
ATOM    228 1HB  ASN A  16      67.593  44.273  51.975  1.00 20.00           H
ATOM    229 2HB  ASN A  16      66.168  45.187  51.522  1.00 20.00           H
ATOM    230  CG  ASN A  16      66.107  44.398  53.509  1.00 18.22           C
ATOM    231  OD1 ASN A  16      65.000  44.012  53.895  1.00 15.71           O
ATOM    232  ND2 ASN A  16      67.011  44.924  54.329  1.00 13.56           N
ATOM    233 1HD2 ASN A  16      67.896  45.224  53.972  1.00 20.00           H
ATOM    234 2HD2 ASN A  16      66.807  45.020  55.303  1.00 20.00           H
ATOM    235  HN  ASN A  16      67.342  41.938  52.408  1.00 20.00           H
ATOM    236  N   ASN A  17      66.777  42.024  49.368  1.00 12.48           N
ATOM    237  CA  ASN A  17      67.104  41.923  47.961  1.00 10.42           C
ATOM    238  C   ASN A  17      67.469  40.490  47.662  1.00 13.42           C
ATOM    239  O   ASN A  17      67.636  39.676  48.573  1.00 15.54           O
ATOM    240  HA  ASN A  17      66.208  42.252  47.434  1.00 20.00           H
ATOM    241  CB  ASN A  17      68.251  42.873  47.584  1.00 11.32           C
ATOM    242 1HB  ASN A  17      68.442  42.811  46.513  1.00 20.00           H
ATOM    243 2HB  ASN A  17      67.961  43.902  47.797  1.00 20.00           H
ATOM    244  CG  ASN A  17      69.552  42.575  48.325  1.00 10.85           C
ATOM    245  OD1 ASN A  17      69.786  41.457  48.796  1.00 17.20           O
ATOM    246  ND2 ASN A  17      70.405  43.580  48.421  1.00  2.82           N
ATOM    247 1HD2 ASN A  17      70.179  44.468  48.021  1.00 20.00           H
ATOM    248 2HD2 ASN A  17      71.277  43.453  48.894  1.00 20.00           H
ATOM    249  HN  ASN A  17      67.001  41.206  49.897  1.00 20.00           H
ATOM    250  N   GLN A  18      67.596  40.183  46.381  1.00 15.77           N
ATOM    251  CA  GLN A  18      67.909  38.828  45.961  1.00 18.51           C
ATOM    252  C   GLN A  18      69.239  38.218  46.451  1.00 18.02           C
ATOM    253  O   GLN A  18      69.341  36.986  46.589  1.00 19.66           O
ATOM    254  HA  GLN A  18      67.113  38.207  46.370  1.00 20.00           H
ATOM    255  CB  GLN A  18      67.808  38.756  44.443  1.00 18.06           C
ATOM    256 1HB  GLN A  18      67.812  37.714  44.124  1.00 20.00           H
ATOM    257 2HB  GLN A  18      66.861  39.185  44.117  1.00 20.00           H
ATOM    258  CG  GLN A  18      68.899  39.458  43.710  1.00 16.72           C
ATOM    259 1HG  GLN A  18      68.616  40.496  43.535  1.00 20.00           H
ATOM    260 2HG  GLN A  18      69.802  39.473  44.321  1.00 20.00           H
ATOM    261  CD  GLN A  18      69.170  38.770  42.405  1.00 21.06           C
ATOM    262  OE1 GLN A  18      68.777  39.258  41.344  1.00 26.41           O
ATOM    263  NE2 GLN A  18      69.826  37.612  42.467  1.00 20.06           N
ATOM    264 1HE2 GLN A  18      70.111  37.245  43.353  1.00 20.00           H
ATOM    265 2HE2 GLN A  18      70.034  37.110  41.628  1.00 20.00           H
ATOM    266  HN  GLN A  18      67.489  40.840  45.635  1.00 20.00           H
ATOM    267  N   GLN A  19      70.245  39.051  46.718  1.00 15.69           N
ATOM    268  CA  GLN A  19      71.529  38.541  47.206  1.00 17.23           C
ATOM    269  C   GLN A  19      71.385  38.116  48.669  1.00 16.89           C
ATOM    270  O   GLN A  19      71.923  37.085  49.082  1.00 15.19           O
ATOM    271  HA  GLN A  19      71.753  37.675  46.582  1.00 20.00           H
ATOM    272  CB  GLN A  19      72.623  39.603  47.085  1.00 17.31           C
ATOM    273 1HB  GLN A  19      72.317  40.507  47.612  1.00 20.00           H
ATOM    274 2HB  GLN A  19      73.535  39.247  47.565  1.00 20.00           H
ATOM    275  CG  GLN A  19      72.967  39.989  45.647  1.00 18.77           C
ATOM    276 1HG  GLN A  19      74.039  40.172  45.562  1.00 20.00           H
ATOM    277 2HG  GLN A  19      72.731  39.161  44.978  1.00 20.00           H
ATOM    278  CD  GLN A  19      72.213  41.227  45.194  1.00 21.45           C
ATOM    279  OE1 GLN A  19      71.084  41.456  45.622  1.00 24.01           O
ATOM    280  NE2 GLN A  19      72.834  42.036  44.334  1.00 20.39           N
ATOM    281 1HE2 GLN A  19      73.756  41.815  44.016  1.00 20.00           H
ATOM    282 2HE2 GLN A  19      72.378  42.863  44.007  1.00 20.00           H
ATOM    283  HN  GLN A  19      70.194  40.044  46.607  1.00 20.00           H
ATOM    284  N   GLU A  20      70.649  38.917  49.440  1.00 17.76           N
ATOM    285  CA  GLU A  20      70.399  38.645  50.859  1.00 17.25           C
ATOM    286  C   GLU A  20      69.480  37.433  51.001  1.00 16.86           C
ATOM    287  O   GLU A  20      69.683  36.577  51.875  1.00 16.75           O
ATOM    288  HA  GLU A  20      71.377  38.425  51.288  1.00 20.00           H
ATOM    289  CB  GLU A  20      69.722  39.844  51.519  1.00 16.49           C
ATOM    290 1HB  GLU A  20      68.966  40.254  50.849  1.00 20.00           H
ATOM    291 2HB  GLU A  20      69.324  39.552  52.491  1.00 20.00           H
ATOM    292  CG  GLU A  20      70.623  41.028  51.835  1.00 13.82           C
ATOM    293 1HG  GLU A  20      71.584  40.670  52.205  1.00 20.00           H
ATOM    294 2HG  GLU A  20      70.823  41.591  50.923  1.00 20.00           H
ATOM    295  CD  GLU A  20      69.991  41.949  52.872  1.00 16.43           C
ATOM    296  OE1 GLU A  20      69.018  41.520  53.522  1.00 17.03           O
ATOM    297  OE2 GLU A  20      70.455  43.097  53.044  1.00 18.14           O
ATOM    298  HN  GLU A  20      70.213  39.757  49.118  1.00 20.00           H
ATOM    299  N   VAL A  21      68.471  37.373  50.134  1.00 16.12           N
ATOM    300  CA  VAL A  21      67.501  36.276  50.133  1.00 16.10           C
ATOM    301  C   VAL A  21      68.179  34.955  49.743  1.00 18.45           C
ATOM    302  O   VAL A  21      67.814  33.877  50.238  1.00 18.72           O
ATOM    303  HA  VAL A  21      67.118  36.174  51.148  1.00 20.00           H
ATOM    304  CB  VAL A  21      66.338  36.587  49.163  1.00  9.49           C
ATOM    305  HB  VAL A  21      66.768  36.948  48.229  1.00 20.00           H
ATOM    306  CG1 VAL A  21      65.562  35.352  48.869  1.00  9.12           C
ATOM    307 1HG1 VAL A  21      66.166  34.681  48.258  1.00 20.00           H
ATOM    308 2HG1 VAL A  21      65.301  34.856  49.804  1.00 20.00           H
ATOM    309 3HG1 VAL A  21      64.652  35.615  48.330  1.00 20.00           H
ATOM    310  CG2 VAL A  21      65.425  37.649  49.766  1.00 12.73           C
ATOM    311 1HG2 VAL A  21      65.285  37.447  50.828  1.00 20.00           H
ATOM    312 2HG2 VAL A  21      65.879  38.632  49.640  1.00 20.00           H
ATOM    313 3HG2 VAL A  21      64.459  37.627  49.261  1.00 20.00           H
ATOM    314  HN  VAL A  21      68.299  38.060  49.428  1.00 20.00           H
ATOM    315  N   LEU A  22      69.171  35.041  48.859  1.00 20.34           N
ATOM    316  CA  LEU A  22      69.910  33.853  48.419  1.00 17.70           C
ATOM    317  C   LEU A  22      70.673  33.285  49.612  1.00 15.39           C
ATOM    318  O   LEU A  22      70.712  32.072  49.831  1.00 16.08           O
ATOM    319  HA  LEU A  22      69.178  33.117  48.088  1.00 20.00           H
ATOM    320  CB  LEU A  22      70.890  34.226  47.289  1.00 15.81           C
ATOM    321 1HB  LEU A  22      70.464  35.055  46.724  1.00 20.00           H
ATOM    322 2HB  LEU A  22      71.813  34.590  47.741  1.00 20.00           H
ATOM    323  CG  LEU A  22      71.321  33.181  46.240  1.00 10.40           C
ATOM    324  HG  LEU A  22      70.875  33.453  45.283  1.00 20.00           H
ATOM    325  CD1 LEU A  22      72.811  33.247  46.108  1.00  2.00           C
ATOM    326 1HD1 LEU A  22      73.072  33.841  45.232  1.00 20.00           H
ATOM    327 2HD1 LEU A  22      73.235  33.708  47.000  1.00 20.00           H
ATOM    328 3HD1 LEU A  22      73.211  32.239  45.995  1.00 20.00           H
ATOM    329  CD2 LEU A  22      70.894  31.762  46.618  1.00  3.75           C
ATOM    330 1HD2 LEU A  22      71.219  31.544  47.635  1.00 20.00           H
ATOM    331 2HD2 LEU A  22      69.809  31.681  46.557  1.00 20.00           H
ATOM    332 3HD2 LEU A  22      71.351  31.050  45.930  1.00 20.00           H
ATOM    333  HN  LEU A  22      69.476  35.897  48.442  1.00 20.00           H
ATOM    334  N   ALA A  23      71.268  34.187  50.388  1.00 18.23           N
ATOM    335  CA  ALA A  23      72.038  33.829  51.573  1.00 17.41           C
ATOM    336  C   ALA A  23      71.175  33.103  52.599  1.00 20.57           C
ATOM    337  O   ALA A  23      71.560  32.048  53.109  1.00 24.16           O
ATOM    338  HA  ALA A  23      72.833  33.151  51.260  1.00 20.00           H
ATOM    339  CB  ALA A  23      72.634  35.076  52.191  1.00 13.73           C
ATOM    340 1HB  ALA A  23      73.560  35.330  51.675  1.00 20.00           H
ATOM    341 2HB  ALA A  23      71.928  35.901  52.098  1.00 20.00           H
ATOM    342 3HB  ALA A  23      72.844  34.895  53.245  1.00 20.00           H
ATOM    343  HN  ALA A  23      71.237  35.173  50.225  1.00 20.00           H
ATOM    344  N   SER A  24      70.009  33.673  52.899  1.00 18.55           N
ATOM    345  CA  SER A  24      69.091  33.080  53.864  1.00 14.53           C
ATOM    346  C   SER A  24      68.544  31.734  53.412  1.00 17.35           C
ATOM    347  O   SER A  24      68.371  30.839  54.234  1.00 18.13           O
ATOM    348  HA  SER A  24      69.677  32.943  54.773  1.00 20.00           H
ATOM    349  CB  SER A  24      67.930  34.029  54.144  1.00 14.08           C
ATOM    350 1HB  SER A  24      67.464  34.319  53.202  1.00 20.00           H
ATOM    351 2HB  SER A  24      67.171  33.510  54.729  1.00 20.00           H
ATOM    352  OG  SER A  24      68.372  35.184  54.840  1.00 15.71           O
ATOM    353  HG  SER A  24      68.061  36.008  54.367  1.00 20.00           H
ATOM    354  HN  SER A  24      69.685  34.528  52.495  1.00 20.00           H
ATOM    355  N   LEU A  25      68.269  31.578  52.115  1.00 21.33           N
ATOM    356  CA  LEU A  25      67.733  30.308  51.603  1.00 19.58           C
ATOM    357  C   LEU A  25      68.789  29.195  51.631  1.00 17.65           C
ATOM    358  O   LEU A  25      68.479  28.034  51.872  1.00 18.85           O
ATOM    359  HA  LEU A  25      66.923  30.005  52.266  1.00 20.00           H
ATOM    360  CB  LEU A  25      67.189  30.478  50.169  1.00 17.88           C
ATOM    361 1HB  LEU A  25      68.014  30.775  49.521  1.00 20.00           H
ATOM    362 2HB  LEU A  25      66.841  29.507  49.817  1.00 20.00           H
ATOM    363  CG  LEU A  25      66.045  31.465  49.857  1.00 18.15           C
ATOM    364  HG  LEU A  25      66.384  32.471  50.106  1.00 20.00           H
ATOM    365  CD1 LEU A  25      65.734  31.430  48.348  1.00 10.81           C
ATOM    366 1HD1 LEU A  25      66.479  32.017  47.810  1.00 20.00           H
ATOM    367 2HD1 LEU A  25      65.760  30.399  47.995  1.00 20.00           H
ATOM    368 3HD1 LEU A  25      64.744  31.849  48.171  1.00 20.00           H
ATOM    369  CD2 LEU A  25      64.799  31.119  50.657  1.00 14.48           C
ATOM    370 1HD2 LEU A  25      64.734  30.038  50.778  1.00 20.00           H
ATOM    371 2HD2 LEU A  25      64.854  31.592  51.637  1.00 20.00           H
ATOM    372 3HD2 LEU A  25      63.917  31.479  50.129  1.00 20.00           H
ATOM    373  HN  LEU A  25      68.404  32.289  51.425  1.00 20.00           H
ATOM    374  N   ARG A  26      70.040  29.550  51.378  1.00 20.25           N
ATOM    375  CA  ARG A  26      71.124  28.565  51.396  1.00 20.75           C
ATOM    376  C   ARG A  26      71.392  28.173  52.846  1.00 19.71           C
ATOM    377  O   ARG A  26      71.560  26.999  53.183  1.00 16.31           O
ATOM    378  HA  ARG A  26      70.748  27.726  50.810  1.00 20.00           H
ATOM    379  CB  ARG A  26      72.386  29.173  50.781  1.00 22.00           C
ATOM    380 1HB  ARG A  26      72.467  30.221  51.069  1.00 20.00           H
ATOM    381 2HB  ARG A  26      73.267  28.666  51.174  1.00 20.00           H
ATOM    382  CG  ARG A  26      72.425  29.091  49.273  1.00 24.19           C
ATOM    383 1HG  ARG A  26      71.759  28.299  48.931  1.00 20.00           H
ATOM    384 2HG  ARG A  26      72.058  30.024  48.845  1.00 20.00           H
ATOM    385  CD  ARG A  26      73.827  28.822  48.763  1.00 28.26           C
ATOM    386 1HD  ARG A  26      74.548  28.953  49.570  1.00 20.00           H
ATOM    387 2HD  ARG A  26      73.909  27.788  48.428  1.00 20.00           H
ATOM    388  NE  ARG A  26      74.165  29.718  47.660  1.00 32.68           N
ATOM    389  HE  ARG A  26      74.251  30.694  47.859  1.00 20.00           H
ATOM    390  CZ  ARG A  26      74.366  29.318  46.409  1.00 32.70           C
ATOM    391  NH1 ARG A  26      74.265  28.029  46.092  1.00 28.35           N
ATOM    392 1HH1 ARG A  26      74.037  27.357  46.797  1.00 20.00           H
ATOM    393 2HH1 ARG A  26      74.417  27.733  45.149  1.00 20.00           H
ATOM    394  NH2 ARG A  26      74.661  30.208  45.475  1.00 33.47           N
ATOM    395 1HH2 ARG A  26      74.813  29.912  44.532  1.00 20.00           H
ATOM    396 2HH2 ARG A  26      74.732  31.177  45.712  1.00 20.00           H
ATOM    397  HN  ARG A  26      70.324  30.485  51.164  1.00 20.00           H
ATOM    398  N   GLU A  27      71.414  29.193  53.693  1.00 20.41           N
ATOM    399  CA  GLU A  27      71.646  29.055  55.118  1.00 20.90           C
ATOM    400  C   GLU A  27      70.468  28.388  55.833  1.00 23.60           C
ATOM    401  O   GLU A  27      70.640  27.758  56.878  1.00 24.35           O
ATOM    402  HA  GLU A  27      72.525  28.416  55.208  1.00 20.00           H
ATOM    403  CB  GLU A  27      71.881  30.446  55.701  1.00 22.79           C
ATOM    404 1HB  GLU A  27      72.856  30.817  55.385  1.00 20.00           H
ATOM    405 2HB  GLU A  27      71.059  31.105  55.423  1.00 20.00           H
ATOM    406  CG  GLU A  27      71.915  30.495  57.210  1.00 32.25           C
ATOM    407 1HG  GLU A  27      71.561  31.467  57.554  1.00 20.00           H
ATOM    408 2HG  GLU A  27      71.237  29.746  57.617  1.00 20.00           H
ATOM    409  CD  GLU A  27      73.308  30.253  57.762  1.00 34.55           C
ATOM    410  OE1 GLU A  27      73.796  31.121  58.515  1.00 37.15           O
ATOM    411  OE2 GLU A  27      73.909  29.200  57.441  1.00 33.38           O
ATOM    412  HN  GLU A  27      71.273  30.146  53.425  1.00 20.00           H
ATOM    413  N   GLY A  28      69.273  28.522  55.263  1.00 25.06           N
ATOM    414  CA  GLY A  28      68.086  27.960  55.887  1.00 20.53           C
ATOM    415  C   GLY A  28      67.643  28.871  57.023  1.00 18.42           C
ATOM    416  O   GLY A  28      66.932  28.438  57.921  1.00 19.95           O
ATOM    417 1HA  GLY A  28      67.295  27.857  55.145  1.00 20.00           H
ATOM    418 2HA  GLY A  28      68.306  26.959  56.259  1.00 20.00           H
ATOM    419  HN  GLY A  28      69.116  29.000  54.399  1.00 20.00           H
ATOM    420  N   ARG A  29      68.065  30.135  56.970  1.00 18.84           N
ATOM    421  CA  ARG A  29      67.757  31.149  57.991  1.00 22.08           C
ATOM    422  C   ARG A  29      66.280  31.584  58.105  1.00 22.79           C
ATOM    423  O   ARG A  29      65.575  31.703  57.103  1.00 21.61           O
ATOM    424  HA  ARG A  29      68.054  30.693  58.935  1.00 20.00           H
ATOM    425  CB  ARG A  29      68.649  32.379  57.756  1.00 24.02           C
ATOM    426 1HB  ARG A  29      69.606  32.240  58.259  1.00 20.00           H
ATOM    427 2HB  ARG A  29      68.860  32.482  56.692  1.00 20.00           H
ATOM    428  CG  ARG A  29      68.077  33.717  58.235  1.00 30.19           C
ATOM    429 1HG  ARG A  29      67.252  34.016  57.589  1.00 20.00           H
ATOM    430 2HG  ARG A  29      67.671  33.604  59.240  1.00 20.00           H
ATOM    431  CD  ARG A  29      69.155  34.824  58.238  1.00 34.22           C
ATOM    432 1HD  ARG A  29      68.991  35.505  57.403  1.00 20.00           H
ATOM    433 2HD  ARG A  29      69.079  35.414  59.151  1.00 20.00           H
ATOM    434  NE  ARG A  29      70.507  34.275  58.141  1.00 36.32           N
ATOM    435  HE  ARG A  29      70.823  33.674  58.875  1.00 20.00           H
ATOM    436  CZ  ARG A  29      71.344  34.523  57.141  1.00 35.86           C
ATOM    437  NH1 ARG A  29      70.968  35.317  56.147  1.00 38.02           N
ATOM    438 1HH1 ARG A  29      70.056  35.727  56.152  1.00 20.00           H
ATOM    439 2HH1 ARG A  29      71.597  35.505  55.392  1.00 20.00           H
ATOM    440  NH2 ARG A  29      72.544  33.958  57.121  1.00 34.36           N
ATOM    441 1HH2 ARG A  29      73.173  34.146  56.367  1.00 20.00           H
ATOM    442 2HH2 ARG A  29      72.820  33.344  57.860  1.00 20.00           H
ATOM    443  HN  ARG A  29      68.629  30.506  56.232  1.00 20.00           H
ATOM    444  N   SER A  30      65.832  31.823  59.340  1.00 23.34           N
ATOM    445  CA  SER A  30      64.453  32.230  59.615  1.00 21.93           C
ATOM    446  C   SER A  30      64.289  33.743  59.655  1.00 23.21           C
ATOM    447  O   SER A  30      65.158  34.468  60.149  1.00 25.01           O
ATOM    448  HA  SER A  30      63.863  31.823  58.794  1.00 20.00           H
ATOM    449  CB  SER A  30      63.973  31.646  60.952  1.00 22.82           C
ATOM    450 1HB  SER A  30      63.976  30.558  60.894  1.00 20.00           H
ATOM    451 2HB  SER A  30      64.672  31.925  61.741  1.00 20.00           H
ATOM    452  OG  SER A  30      62.665  32.105  61.285  1.00 18.28           O
ATOM    453  HG  SER A  30      62.684  32.583  62.163  1.00 20.00           H
ATOM    454  HN  SER A  30      66.394  31.744  60.164  1.00 20.00           H
ATOM    455  N   GLY A  31      63.160  34.217  59.140  1.00 19.77           N
ATOM    456  CA  GLY A  31      62.902  35.642  59.142  1.00 19.30           C
ATOM    457  C   GLY A  31      61.840  35.984  60.175  1.00 18.27           C
ATOM    458  O   GLY A  31      61.341  37.110  60.235  1.00 13.36           O
ATOM    459 1HA  GLY A  31      63.824  36.182  59.360  1.00 20.00           H
ATOM    460 2HA  GLY A  31      62.575  35.957  58.151  1.00 20.00           H
ATOM    461  HN  GLY A  31      62.447  33.645  58.735  1.00 20.00           H
ATOM    462  N   ILE A  32      61.507  35.004  61.008  1.00 19.91           N
ATOM    463  CA  ILE A  32      60.485  35.172  62.037  1.00 19.55           C
ATOM    464  C   ILE A  32      61.010  35.743  63.349  1.00 19.04           C
ATOM    465  O   ILE A  32      62.031  35.308  63.867  1.00 22.46           O
ATOM    466  HA  ILE A  32      59.758  35.892  61.661  1.00 20.00           H
ATOM    467  CB  ILE A  32      59.788  33.830  62.334  1.00 19.92           C
ATOM    468  HB  ILE A  32      60.502  33.179  62.838  1.00 20.00           H
ATOM    469  CG1 ILE A  32      59.377  33.138  61.023  1.00 14.32           C
ATOM    470 1HG1 ILE A  32      60.268  32.824  60.479  1.00 20.00           H
ATOM    471 2HG1 ILE A  32      58.807  32.237  61.247  1.00 20.00           H
ATOM    472  CG2 ILE A  32      58.575  34.074  63.210  1.00 20.14           C
ATOM    473 1HG2 ILE A  32      58.901  34.387  64.202  1.00 20.00           H
ATOM    474 2HG2 ILE A  32      57.958  34.855  62.766  1.00 20.00           H
ATOM    475 3HG2 ILE A  32      57.995  33.155  63.292  1.00 20.00           H
ATOM    476  CD1 ILE A  32      58.544  34.013  60.108  1.00 10.99           C
ATOM    477 1HD1 ILE A  32      57.964  34.716  60.706  1.00 20.00           H
ATOM    478 2HD1 ILE A  32      59.201  34.564  59.435  1.00 20.00           H
ATOM    479 3HD1 ILE A  32      57.868  33.388  59.524  1.00 20.00           H
ATOM    480  HN  ILE A  32      61.922  34.094  60.995  1.00 20.00           H
ATOM    481  N   THR A  33      60.298  36.724  63.886  1.00 20.01           N
ATOM    482  CA  THR A  33      60.684  37.351  65.139  1.00 21.05           C
ATOM    483  C   THR A  33      59.452  37.604  66.000  1.00 24.45           C
ATOM    484  O   THR A  33      58.320  37.560  65.509  1.00 25.33           O
ATOM    485  HA  THR A  33      61.324  36.659  65.687  1.00 20.00           H
ATOM    486  CB  THR A  33      61.372  38.701  64.901  1.00 19.55           C
ATOM    487  HB  THR A  33      61.667  39.159  65.845  1.00 20.00           H
ATOM    488  OG1 THR A  33      60.515  39.541  64.124  1.00 23.57           O
ATOM    489  HG1 THR A  33      60.478  39.212  63.180  1.00 20.00           H
ATOM    490  CG2 THR A  33      62.677  38.510  64.165  1.00 18.41           C
ATOM    491 1HG2 THR A  33      62.475  38.306  63.114  1.00 20.00           H
ATOM    492 2HG2 THR A  33      63.220  37.671  64.600  1.00 20.00           H
ATOM    493 3HG2 THR A  33      63.278  39.415  64.250  1.00 20.00           H
ATOM    494  HN  THR A  33      59.464  37.097  63.480  1.00 20.00           H
ATOM    495  N   PHE A  34      59.682  37.865  67.287  1.00 23.66           N
ATOM    496  CA  PHE A  34      58.605  38.152  68.237  1.00 19.05           C
ATOM    497  C   PHE A  34      58.083  39.559  67.944  1.00 18.48           C
ATOM    498  O   PHE A  34      58.858  40.448  67.607  1.00 18.74           O
ATOM    499  HA  PHE A  34      57.825  37.408  68.076  1.00 20.00           H
ATOM    500  CB  PHE A  34      59.143  38.076  69.669  1.00 16.06           C
ATOM    501 1HB  PHE A  34      59.364  37.036  69.909  1.00 20.00           H
ATOM    502 2HB  PHE A  34      60.085  38.622  69.722  1.00 20.00           H
ATOM    503  CG  PHE A  34      58.207  38.622  70.696  1.00 17.61           C
ATOM    504  CD1 PHE A  34      58.284  39.958  71.092  1.00 19.21           C
ATOM    505  HD1 PHE A  34      59.051  40.608  70.670  1.00 20.00           H
ATOM    506  CD2 PHE A  34      57.219  37.810  71.255  1.00 20.85           C
ATOM    507  HD2 PHE A  34      57.153  36.765  70.953  1.00 20.00           H
ATOM    508  CE1 PHE A  34      57.388  40.485  72.029  1.00 14.85           C
ATOM    509  HE1 PHE A  34      57.464  41.531  72.327  1.00 20.00           H
ATOM    510  CE2 PHE A  34      56.318  38.325  72.188  1.00 19.38           C
ATOM    511  HE2 PHE A  34      55.547  37.685  72.617  1.00 20.00           H
ATOM    512  CZ  PHE A  34      56.407  39.670  72.573  1.00 17.63           C
ATOM    513  HZ  PHE A  34      55.704  40.075  73.301  1.00 20.00           H
ATOM    514  HN  PHE A  34      60.593  37.885  67.699  1.00 20.00           H
ATOM    515  N   SER A  35      56.779  39.778  68.086  1.00 20.92           N
ATOM    516  CA  SER A  35      56.205  41.090  67.791  1.00 19.72           C
ATOM    517  C   SER A  35      55.499  41.727  68.984  1.00 21.01           C
ATOM    518  O   SER A  35      54.500  41.206  69.470  1.00 24.46           O
ATOM    519  HA  SER A  35      57.050  41.716  67.503  1.00 20.00           H
ATOM    520  CB  SER A  35      55.218  40.968  66.621  1.00 14.16           C
ATOM    521 1HB  SER A  35      55.754  40.648  65.727  1.00 20.00           H
ATOM    522 2HB  SER A  35      54.483  40.195  66.846  1.00 20.00           H
ATOM    523  OG  SER A  35      54.559  42.195  66.370  1.00 14.71           O
ATOM    524  HG  SER A  35      55.158  42.805  65.851  1.00 20.00           H
ATOM    525  HN  SER A  35      56.126  39.086  68.393  1.00 20.00           H
ATOM    526  N   GLN A  36      56.009  42.859  69.454  1.00 19.62           N
ATOM    527  CA  GLN A  36      55.375  43.527  70.580  1.00 19.79           C
ATOM    528  C   GLN A  36      54.004  44.007  70.134  1.00 20.24           C
ATOM    529  O   GLN A  36      53.028  43.868  70.868  1.00 21.46           O
ATOM    530  HA  GLN A  36      55.285  42.766  71.355  1.00 20.00           H
ATOM    531  CB  GLN A  36      56.198  44.732  71.043  1.00 20.09           C
ATOM    532 1HB  GLN A  36      56.985  44.939  70.318  1.00 20.00           H
ATOM    533 2HB  GLN A  36      55.563  45.617  71.085  1.00 20.00           H
ATOM    534  CG  GLN A  36      56.874  44.586  72.426  1.00 24.93           C
ATOM    535 1HG  GLN A  36      57.735  43.922  72.346  1.00 20.00           H
ATOM    536 2HG  GLN A  36      57.249  45.555  72.756  1.00 20.00           H
ATOM    537  CD  GLN A  36      55.958  44.039  73.520  1.00 18.76           C
ATOM    538  OE1 GLN A  36      54.915  44.611  73.820  1.00 15.21           O
ATOM    539  NE2 GLN A  36      56.360  42.927  74.122  1.00 18.16           N
ATOM    540 1HE2 GLN A  36      57.221  42.495  73.851  1.00 20.00           H
ATOM    541 2HE2 GLN A  36      55.803  42.521  74.846  1.00 20.00           H
ATOM    542  HN  GLN A  36      56.824  43.303  69.081  1.00 20.00           H
ATOM    543  N   GLU A  37      53.943  44.571  68.927  1.00 18.27           N
ATOM    544  CA  GLU A  37      52.698  45.092  68.371  1.00 16.42           C
ATOM    545  C   GLU A  37      51.583  44.047  68.396  1.00 16.43           C
ATOM    546  O   GLU A  37      50.474  44.314  68.855  1.00 14.85           O
ATOM    547  HA  GLU A  37      52.421  45.927  69.014  1.00 20.00           H
ATOM    548  CB  GLU A  37      52.916  45.577  66.931  1.00 14.82           C
ATOM    549 1HB  GLU A  37      53.663  46.371  66.920  1.00 20.00           H
ATOM    550 2HB  GLU A  37      53.177  44.732  66.294  1.00 20.00           H
ATOM    551  CG  GLU A  37      51.663  46.183  66.298  1.00 18.37           C
ATOM    552 1HG  GLU A  37      50.802  45.549  66.508  1.00 20.00           H
ATOM    553 2HG  GLU A  37      51.459  47.156  66.746  1.00 20.00           H
ATOM    554  CD  GLU A  37      51.762  46.366  64.786  1.00 18.87           C
ATOM    555  OE1 GLU A  37      52.891  46.498  64.275  1.00 21.28           O
ATOM    556  OE2 GLU A  37      50.707  46.381  64.109  1.00 15.01           O
ATOM    557  HN  GLU A  37      54.730  44.679  68.320  1.00 20.00           H
ATOM    558  N   LEU A  38      51.879  42.855  67.899  1.00 15.50           N
ATOM    559  CA  LEU A  38      50.884  41.807  67.874  1.00 16.85           C
ATOM    560  C   LEU A  38      50.429  41.509  69.297  1.00 22.48           C
ATOM    561  O   LEU A  38      49.244  41.631  69.613  1.00 25.60           O
ATOM    562  HA  LEU A  38      50.030  42.181  67.310  1.00 20.00           H
ATOM    563  CB  LEU A  38      51.464  40.551  67.216  1.00 13.88           C
ATOM    564 1HB  LEU A  38      52.389  40.290  67.730  1.00 20.00           H
ATOM    565 2HB  LEU A  38      50.768  39.728  67.374  1.00 20.00           H
ATOM    566  CG  LEU A  38      51.767  40.632  65.709  1.00 15.29           C
ATOM    567  HG  LEU A  38      52.788  40.994  65.585  1.00 20.00           H
ATOM    568  CD1 LEU A  38      51.687  39.229  65.090  1.00  6.43           C
ATOM    569 1HD1 LEU A  38      52.489  38.609  65.491  1.00 20.00           H
ATOM    570 2HD1 LEU A  38      50.724  38.779  65.332  1.00 20.00           H
ATOM    571 3HD1 LEU A  38      51.792  39.303  64.008  1.00 20.00           H
ATOM    572  CD2 LEU A  38      50.779  41.591  65.022  1.00 12.76           C
ATOM    573 1HD2 LEU A  38      50.017  41.900  65.737  1.00 20.00           H
ATOM    574 2HD2 LEU A  38      51.316  42.468  64.661  1.00 20.00           H
ATOM    575 3HD2 LEU A  38      50.305  41.084  64.182  1.00 20.00           H
ATOM    576  HN  LEU A  38      52.774  42.612  67.524  1.00 20.00           H
ATOM    577  N   LYS A  39      51.377  41.130  70.154  1.00 24.68           N
ATOM    578  CA  LYS A  39      51.089  40.814  71.548  1.00 23.67           C
ATOM    579  C   LYS A  39      50.253  41.921  72.179  1.00 22.44           C
ATOM    580  O   LYS A  39      49.195  41.668  72.763  1.00 23.62           O
ATOM    581  HA  LYS A  39      50.499  39.898  71.560  1.00 20.00           H
ATOM    582  CB  LYS A  39      52.396  40.647  72.334  1.00 27.30           C
ATOM    583 1HB  LYS A  39      52.933  39.770  71.973  1.00 20.00           H
ATOM    584 2HB  LYS A  39      53.042  41.508  72.161  1.00 20.00           H
ATOM    585  CG  LYS A  39      52.199  40.496  73.845  1.00 31.34           C
ATOM    586 1HG  LYS A  39      52.427  41.440  74.341  1.00 20.00           H
ATOM    587 2HG  LYS A  39      51.155  40.268  74.058  1.00 20.00           H
ATOM    588  CD  LYS A  39      53.076  39.402  74.434  1.00 34.52           C
ATOM    589 1HD  LYS A  39      52.682  38.425  74.154  1.00 20.00           H
ATOM    590 2HD  LYS A  39      54.081  39.472  74.017  1.00 20.00           H
ATOM    591  CE  LYS A  39      53.145  39.510  75.958  1.00 37.54           C
ATOM    592 1HE  LYS A  39      52.143  39.434  76.380  1.00 20.00           H
ATOM    593 2HE  LYS A  39      53.724  38.679  76.362  1.00 20.00           H
ATOM    594  NZ  LYS A  39      53.766  40.800  76.425  1.00 36.78           N
ATOM    595 1HZ  LYS A  39      54.031  40.714  77.400  1.00 20.00           H
ATOM    596 2HZ  LYS A  39      54.589  41.000  75.867  1.00 20.00           H
ATOM    597 3HZ  LYS A  39      53.096  41.554  76.322  1.00 20.00           H
ATOM    598  HN  LYS A  39      52.343  41.034  69.913  1.00 20.00           H
ATOM    599  N   ASP A  40      50.738  43.149  72.048  1.00 18.81           N
ATOM    600  CA  ASP A  40      50.066  44.314  72.595  1.00 19.41           C
ATOM    601  C   ASP A  40      48.647  44.520  72.069  1.00 23.34           C
ATOM    602  O   ASP A  40      47.823  45.132  72.747  1.00 22.09           O
ATOM    603  HA  ASP A  40      50.050  44.155  73.673  1.00 20.00           H
ATOM    604  CB  ASP A  40      50.883  45.567  72.298  1.00 21.43           C
ATOM    605 1HB  ASP A  40      51.371  45.466  71.328  1.00 20.00           H
ATOM    606 2HB  ASP A  40      50.221  46.430  72.233  1.00 20.00           H
ATOM    607  CG  ASP A  40      51.932  45.836  73.344  1.00 21.60           C
ATOM    608  OD1 ASP A  40      52.297  44.896  74.081  1.00 21.75           O
ATOM    609  OD2 ASP A  40      52.391  46.991  73.425  1.00 26.45           O
ATOM    610  HN  ASP A  40      51.590  43.366  71.571  1.00 20.00           H
ATOM    611  N   SER A  41      48.369  44.043  70.857  1.00 23.76           N
ATOM    612  CA  SER A  41      47.037  44.189  70.277  1.00 23.22           C
ATOM    613  C   SER A  41      46.064  43.284  71.037  1.00 24.23           C
ATOM    614  O   SER A  41      44.863  43.559  71.104  1.00 23.87           O
ATOM    615  HA  SER A  41      46.779  45.240  70.409  1.00 20.00           H
ATOM    616  CB  SER A  41      47.053  43.815  68.786  1.00 23.11           C
ATOM    617 1HB  SER A  41      46.269  44.365  68.266  1.00 20.00           H
ATOM    618 2HB  SER A  41      48.003  44.120  68.346  1.00 20.00           H
ATOM    619  OG  SER A  41      46.865  42.420  68.583  1.00 22.00           O
ATOM    620  HG  SER A  41      45.920  42.169  68.790  1.00 20.00           H
ATOM    621  HN  SER A  41      49.031  43.567  70.278  1.00 20.00           H
ATOM    622  N   GLY A  42      46.594  42.210  71.614  1.00 18.24           N
ATOM    623  CA  GLY A  42      45.758  41.293  72.355  1.00 17.41           C
ATOM    624  C   GLY A  42      45.721  39.943  71.680  1.00 20.98           C
ATOM    625  O   GLY A  42      44.992  39.034  72.105  1.00 19.53           O
ATOM    626 1HA  GLY A  42      46.138  41.189  73.371  1.00 20.00           H
ATOM    627 2HA  GLY A  42      44.749  41.697  72.432  1.00 20.00           H
ATOM    628  HN  GLY A  42      47.566  41.976  71.575  1.00 20.00           H
ATOM    629  N   MET A  43      46.512  39.796  70.625  1.00 19.29           N
ATOM    630  CA  MET A  43      46.535  38.536  69.895  1.00 21.31           C
ATOM    631  C   MET A  43      47.167  37.421  70.720  1.00 18.79           C
ATOM    632  O   MET A  43      47.849  37.681  71.706  1.00 15.58           O
ATOM    633  HA  MET A  43      45.492  38.295  69.693  1.00 20.00           H
ATOM    634  CB  MET A  43      47.304  38.695  68.577  1.00 21.18           C
ATOM    635 1HB  MET A  43      48.338  38.971  68.786  1.00 20.00           H
ATOM    636 2HB  MET A  43      47.329  37.742  68.049  1.00 20.00           H
ATOM    637  CG  MET A  43      46.717  39.740  67.637  1.00 20.97           C
ATOM    638 1HG  MET A  43      45.654  39.553  67.490  1.00 20.00           H
ATOM    639 2HG  MET A  43      46.808  40.732  68.080  1.00 20.00           H
ATOM    640  SD  MET A  43      47.505  39.772  66.030  1.00 16.40           S
ATOM    641  CE  MET A  43      47.740  38.035  65.723  1.00  5.56           C
ATOM    642 1HE  MET A  43      48.643  37.695  66.231  1.00 20.00           H
ATOM    643 2HE  MET A  43      46.881  37.480  66.100  1.00 20.00           H
ATOM    644 3HE  MET A  43      47.841  37.866  64.651  1.00 20.00           H
ATOM    645  HN  MET A  43      47.119  40.511  70.277  1.00 20.00           H
ATOM    646  N   ARG A  44      46.913  36.184  70.305  1.00 18.24           N
ATOM    647  CA  ARG A  44      47.461  35.004  70.948  1.00 18.98           C
ATOM    648  C   ARG A  44      48.732  34.637  70.183  1.00 20.61           C
ATOM    649  O   ARG A  44      49.626  33.989  70.732  1.00 23.22           O
ATOM    650  HA  ARG A  44      47.664  35.314  71.973  1.00 20.00           H
ATOM    651  CB  ARG A  44      46.456  33.851  70.890  1.00 23.05           C
ATOM    652 1HB  ARG A  44      46.146  33.686  69.858  1.00 20.00           H
ATOM    653 2HB  ARG A  44      46.932  32.931  71.230  1.00 20.00           H
ATOM    654  CG  ARG A  44      45.200  34.065  71.728  1.00 21.87           C
ATOM    655 1HG  ARG A  44      45.445  33.975  72.786  1.00 20.00           H
ATOM    656 2HG  ARG A  44      44.823  35.076  71.573  1.00 20.00           H
ATOM    657  CD  ARG A  44      44.127  33.057  71.364  1.00 29.30           C
ATOM    658 1HD  ARG A  44      44.428  32.061  71.688  1.00 20.00           H
ATOM    659 2HD  ARG A  44      43.201  33.296  71.886  1.00 20.00           H
ATOM    660  NE  ARG A  44      43.873  33.036  69.922  1.00 39.59           N
ATOM    661  HE  ARG A  44      44.253  33.777  69.368  1.00 20.00           H
ATOM    662  CZ  ARG A  44      43.169  32.096  69.294  1.00 41.99           C
ATOM    663  NH1 ARG A  44      42.644  31.089  69.982  1.00 46.39           N
ATOM    664 1HH1 ARG A  44      42.777  31.036  70.972  1.00 20.00           H
ATOM    665 2HH1 ARG A  44      42.116  30.383  69.510  1.00 20.00           H
ATOM    666  NH2 ARG A  44      42.984  32.165  67.980  1.00 42.49           N
ATOM    667 1HH2 ARG A  44      42.455  31.457  67.512  1.00 20.00           H
ATOM    668 2HH2 ARG A  44      43.374  32.925  67.459  1.00 20.00           H
ATOM    669  HN  ARG A  44      46.329  35.965  69.523  1.00 20.00           H
ATOM    670  N   SER A  45      48.786  35.051  68.912  1.00 19.56           N
ATOM    671  CA  SER A  45      49.949  34.847  68.044  1.00 17.20           C
ATOM    672  C   SER A  45      50.813  36.096  68.194  1.00 16.80           C
ATOM    673  O   SER A  45      50.335  37.215  67.978  1.00 14.52           O
ATOM    674  HA  SER A  45      50.444  33.955  68.429  1.00 20.00           H
ATOM    675  CB  SER A  45      49.511  34.709  66.581  1.00 21.71           C
ATOM    676 1HB  SER A  45      48.674  34.014  66.517  1.00 20.00           H
ATOM    677 2HB  SER A  45      49.155  35.672  66.217  1.00 20.00           H
ATOM    678  OG  SER A  45      50.570  34.252  65.755  1.00 21.41           O
ATOM    679  HG  SER A  45      51.163  35.017  65.504  1.00 20.00           H
ATOM    680  HN  SER A  45      48.042  35.532  68.449  1.00 20.00           H
ATOM    681  N   HIS A  46      52.073  35.913  68.587  1.00 20.00           N
ATOM    682  CA  HIS A  46      52.988  37.042  68.764  1.00 20.00           C
ATOM    683  C   HIS A  46      54.221  36.938  67.874  1.00 20.00           C
ATOM    684  O   HIS A  46      55.214  37.609  68.127  1.00 20.00           O
ATOM    685  HA  HIS A  46      52.441  37.937  68.469  1.00 20.00           H
ATOM    686  CB  HIS A  46      53.445  37.155  70.229  1.00 20.00           C
ATOM    687 1HB  HIS A  46      54.194  36.387  70.426  1.00 20.00           H
ATOM    688 2HB  HIS A  46      53.932  38.119  70.374  1.00 20.00           H
ATOM    689  CG  HIS A  46      52.336  37.018  71.231  1.00 20.00           C
ATOM    690  ND1 HIS A  46      52.540  36.528  72.503  1.00 20.00           N
ATOM    691  HD1 HIS A  46      53.417  36.232  72.882  1.00 20.00           H
ATOM    692  CD2 HIS A  46      51.012  37.295  71.143  1.00 20.00           C
ATOM    693  HD2 HIS A  46      50.482  37.700  70.281  1.00 20.00           H
ATOM    694  CE1 HIS A  46      51.391  36.508  73.154  1.00 20.00           C
ATOM    695  HE1 HIS A  46      51.242  36.171  74.180  1.00 20.00           H
ATOM    696  NE2 HIS A  46      50.448  36.967  72.351  1.00 20.00           N
ATOM    697  HN  HIS A  46      52.473  35.018  68.784  1.00 20.00           H
ATOM    698  N   VAL A  47      54.149  36.101  66.838  1.00 22.09           N
ATOM    699  CA  VAL A  47      55.265  35.900  65.912  1.00 24.89           C
ATOM    700  C   VAL A  47      55.039  36.567  64.554  1.00 27.99           C
ATOM    701  O   VAL A  47      53.945  36.529  63.985  1.00 26.73           O
ATOM    702  HA  VAL A  47      56.147  36.364  66.354  1.00 20.00           H
ATOM    703  CB  VAL A  47      55.560  34.407  65.718  1.00 23.94           C
ATOM    704  HB  VAL A  47      56.205  34.303  64.845  1.00 20.00           H
ATOM    705  CG1 VAL A  47      56.304  33.887  66.945  1.00 24.50           C
ATOM    706 1HG1 VAL A  47      57.255  34.411  67.043  1.00 20.00           H
ATOM    707 2HG1 VAL A  47      55.701  34.059  67.836  1.00 20.00           H
ATOM    708 3HG1 VAL A  47      56.489  32.819  66.832  1.00 20.00           H
ATOM    709  CG2 VAL A  47      54.273  33.636  65.505  1.00 18.77           C
ATOM    710 1HG2 VAL A  47      53.716  33.594  66.441  1.00 20.00           H
ATOM    711 2HG2 VAL A  47      53.672  34.136  64.746  1.00 20.00           H
ATOM    712 3HG2 VAL A  47      54.507  32.624  65.175  1.00 20.00           H
ATOM    713  HN  VAL A  47      53.342  35.554  66.616  1.00 20.00           H
ATOM    714  N   TRP A  48      56.115  37.156  64.042  1.00 29.77           N
ATOM    715  CA  TRP A  48      56.106  37.936  62.807  1.00 28.73           C
ATOM    716  C   TRP A  48      57.084  37.496  61.730  1.00 27.39           C
ATOM    717  O   TRP A  48      58.140  36.942  62.020  1.00 31.19           O
ATOM    718  HA  TRP A  48      55.113  37.851  62.366  1.00 20.00           H
ATOM    719  CB  TRP A  48      56.484  39.375  63.155  1.00 29.42           C
ATOM    720 1HB  TRP A  48      56.890  39.399  64.167  1.00 20.00           H
ATOM    721 2HB  TRP A  48      57.279  39.703  62.485  1.00 20.00           H
ATOM    722  CG  TRP A  48      55.419  40.351  63.085  1.00 25.16           C
ATOM    723  CD1 TRP A  48      54.119  40.132  62.750  1.00 31.93           C
ATOM    724  HD1 TRP A  48      53.710  39.157  62.484  1.00 20.00           H
ATOM    725  CD2 TRP A  48      55.542  41.741  63.358  1.00 24.28           C
ATOM    726  NE1 TRP A  48      53.411  41.316  62.798  1.00 30.33           N
ATOM    727  HE1 TRP A  48      52.439  41.433  62.598  1.00 20.00           H
ATOM    728  CE2 TRP A  48      54.263  42.321  63.169  1.00 24.48           C
ATOM    729  CE3 TRP A  48      56.607  42.555  63.743  1.00 22.27           C
ATOM    730  HE3 TRP A  48      57.591  42.108  63.887  1.00 20.00           H
ATOM    731  CZ2 TRP A  48      54.018  43.680  63.354  1.00 23.88           C
ATOM    732  HZ2 TRP A  48      53.028  44.110  63.206  1.00 20.00           H
ATOM    733  CZ3 TRP A  48      56.369  43.913  63.928  1.00 25.70           C
ATOM    734  HZ3 TRP A  48      57.167  44.592  64.228  1.00 20.00           H
ATOM    735  CH2 TRP A  48      55.077  44.461  63.732  1.00 28.05           C
ATOM    736  HH2 TRP A  48      54.940  45.531  63.890  1.00 20.00           H
ATOM    737  HN  TRP A  48      57.025  37.117  64.456  1.00 20.00           H
ATOM    738  N   GLY A  49      56.725  37.793  60.487  1.00 26.32           N
ATOM    739  CA  GLY A  49      57.583  37.530  59.345  1.00 19.27           C
ATOM    740  C   GLY A  49      57.758  38.956  58.849  1.00 19.74           C
ATOM    741  O   GLY A  49      57.255  39.335  57.788  1.00 20.84           O
ATOM    742 1HA  GLY A  49      58.494  37.032  59.677  1.00 20.00           H
ATOM    743 2HA  GLY A  49      57.081  36.850  58.657  1.00 20.00           H
ATOM    744  HN  GLY A  49      55.852  38.214  60.243  1.00 20.00           H
ATOM    745  N   ASN A  50      58.453  39.758  59.647  1.00 16.46           N
ATOM    746  CA  ASN A  50      58.647  41.175  59.346  1.00 18.51           C
ATOM    747  C   ASN A  50      59.785  41.530  58.400  1.00 17.18           C
ATOM    748  O   ASN A  50      60.756  40.792  58.265  1.00 19.94           O
ATOM    749  HA  ASN A  50      57.706  41.506  58.906  1.00 20.00           H
ATOM    750  CB  ASN A  50      58.826  41.953  60.656  1.00 17.78           C
ATOM    751 1HB  ASN A  50      58.883  43.021  60.444  1.00 20.00           H
ATOM    752 2HB  ASN A  50      57.957  41.801  61.295  1.00 20.00           H
ATOM    753  CG  ASN A  50      60.083  41.532  61.421  1.00 21.26           C
ATOM    754  OD1 ASN A  50      60.350  40.338  61.597  1.00 19.16           O
ATOM    755  ND2 ASN A  50      60.860  42.518  61.880  1.00 18.63           N
ATOM    756 1HD2 ASN A  50      60.607  43.471  61.716  1.00 20.00           H
ATOM    757 2HD2 ASN A  50      61.695  42.302  62.387  1.00 20.00           H
ATOM    758  HN  ASN A  50      58.888  39.461  60.497  1.00 20.00           H
ATOM    759  N   VAL A  51      59.657  42.685  57.767  1.00 14.68           N
ATOM    760  CA  VAL A  51      60.657  43.160  56.831  1.00 16.92           C
ATOM    761  C   VAL A  51      61.617  44.014  57.623  1.00 17.45           C
ATOM    762  O   VAL A  51      61.255  45.070  58.133  1.00 20.73           O
ATOM    763  HA  VAL A  51      61.176  42.288  56.433  1.00 20.00           H
ATOM    764  CB  VAL A  51      59.984  43.983  55.694  1.00 18.17           C
ATOM    765  HB  VAL A  51      59.145  44.527  56.126  1.00 20.00           H
ATOM    766  CG1 VAL A  51      60.943  45.003  55.108  1.00 14.06           C
ATOM    767 1HG1 VAL A  51      61.106  45.804  55.829  1.00 20.00           H
ATOM    768 2HG1 VAL A  51      61.893  44.520  54.881  1.00 20.00           H
ATOM    769 3HG1 VAL A  51      60.519  45.417  54.194  1.00 20.00           H
ATOM    770  CG2 VAL A  51      59.484  43.029  54.613  1.00 14.28           C
ATOM    771 1HG2 VAL A  51      60.205  42.222  54.479  1.00 20.00           H
ATOM    772 2HG2 VAL A  51      58.523  42.612  54.913  1.00 20.00           H
ATOM    773 3HG2 VAL A  51      59.368  43.572  53.675  1.00 20.00           H
ATOM    774  HN  VAL A  51      58.880  43.303  57.883  1.00 20.00           H
ATOM    775  N   LYS A  52      62.846  43.540  57.740  1.00 19.19           N
ATOM    776  CA  LYS A  52      63.865  44.256  58.492  1.00 19.45           C
ATOM    777  C   LYS A  52      64.472  45.373  57.657  1.00 18.89           C
ATOM    778  O   LYS A  52      65.571  45.236  57.127  1.00 20.09           O
ATOM    779  HA  LYS A  52      63.376  44.713  59.352  1.00 20.00           H
ATOM    780  CB  LYS A  52      64.952  43.275  58.941  1.00 15.55           C
ATOM    781 1HB  LYS A  52      65.150  42.556  58.146  1.00 20.00           H
ATOM    782 2HB  LYS A  52      65.882  43.814  59.121  1.00 20.00           H
ATOM    783  CG  LYS A  52      64.595  42.504  60.203  1.00 13.09           C
ATOM    784 1HG  LYS A  52      65.458  41.928  60.538  1.00 20.00           H
ATOM    785 2HG  LYS A  52      64.349  43.202  61.003  1.00 20.00           H
ATOM    786  CD  LYS A  52      63.428  41.563  59.997  1.00  8.27           C
ATOM    787 1HD  LYS A  52      62.896  41.426  60.938  1.00 20.00           H
ATOM    788 2HD  LYS A  52      62.722  42.002  59.293  1.00 20.00           H
ATOM    789  CE  LYS A  52      63.909  40.220  59.476  1.00 13.98           C
ATOM    790 1HE  LYS A  52      64.027  40.264  58.393  1.00 20.00           H
ATOM    791 2HE  LYS A  52      64.890  39.991  59.894  1.00 20.00           H
ATOM    792  NZ  LYS A  52      62.982  39.109  59.807  1.00 13.45           N
ATOM    793 1HZ  LYS A  52      63.338  38.244  59.415  1.00 20.00           H
ATOM    794 2HZ  LYS A  52      62.909  39.019  60.814  1.00 20.00           H
ATOM    795 3HZ  LYS A  52      62.067  39.305  59.418  1.00 20.00           H
ATOM    796  HN  LYS A  52      63.155  42.681  57.332  1.00 20.00           H
ATOM    797  N   LEU A  53      63.758  46.485  57.542  1.00 21.55           N
ATOM    798  CA  LEU A  53      64.255  47.601  56.751  1.00 22.99           C
ATOM    799  C   LEU A  53      63.537  48.915  57.036  1.00 24.58           C
ATOM    800  O   LEU A  53      62.317  48.941  57.223  1.00 28.63           O
ATOM    801  HA  LEU A  53      65.300  47.753  57.021  1.00 20.00           H
ATOM    802  CB  LEU A  53      64.130  47.258  55.263  1.00 24.09           C
ATOM    803 1HB  LEU A  53      64.949  46.591  54.994  1.00 20.00           H
ATOM    804 2HB  LEU A  53      63.205  46.702  55.115  1.00 20.00           H
ATOM    805  CG  LEU A  53      64.132  48.401  54.246  1.00 26.25           C
ATOM    806  HG  LEU A  53      63.444  49.171  54.596  1.00 20.00           H
ATOM    807  CD1 LEU A  53      65.520  49.028  54.162  1.00 22.70           C
ATOM    808 1HD1 LEU A  53      65.595  49.844  54.881  1.00 20.00           H
ATOM    809 2HD1 LEU A  53      66.274  48.274  54.389  1.00 20.00           H
ATOM    810 3HD1 LEU A  53      65.684  49.414  53.156  1.00 20.00           H
ATOM    811  CD2 LEU A  53      63.727  47.857  52.885  1.00 28.73           C
ATOM    812 1HD2 LEU A  53      64.612  47.498  52.359  1.00 20.00           H
ATOM    813 2HD2 LEU A  53      63.025  47.034  53.017  1.00 20.00           H
ATOM    814 3HD2 LEU A  53      63.255  48.648  52.303  1.00 20.00           H
ATOM    815  HN  LEU A  53      62.867  46.625  57.974  1.00 20.00           H
ATOM    816  N   ASP A  54      64.305  50.003  57.077  1.00 24.92           N
ATOM    817  CA  ASP A  54      63.751  51.335  57.295  1.00 25.01           C
ATOM    818  C   ASP A  54      63.580  52.008  55.925  1.00 26.97           C
ATOM    819  O   ASP A  54      64.547  52.436  55.286  1.00 27.07           O
ATOM    820  HA  ASP A  54      62.805  51.171  57.811  1.00 20.00           H
ATOM    821  CB  ASP A  54      64.674  52.175  58.174  1.00 21.89           C
ATOM    822 1HB  ASP A  54      64.825  51.675  59.131  1.00 20.00           H
ATOM    823 2HB  ASP A  54      65.653  52.261  57.702  1.00 20.00           H
ATOM    824  CG  ASP A  54      64.118  53.562  58.421  1.00 26.55           C
ATOM    825  OD1 ASP A  54      64.825  54.400  59.024  1.00 27.26           O
ATOM    826  OD2 ASP A  54      62.961  53.814  58.010  1.00 28.32           O
ATOM    827  HN  ASP A  54      65.299  49.991  56.964  1.00 20.00           H
ATOM    828  N   THR A  55      62.334  52.106  55.490  1.00 26.16           N
ATOM    829  CA  THR A  55      62.006  52.673  54.194  1.00 23.15           C
ATOM    830  C   THR A  55      61.812  54.186  54.198  1.00 24.45           C
ATOM    831  O   THR A  55      61.476  54.775  53.171  1.00 26.85           O
ATOM    832  HA  THR A  55      62.844  52.495  53.519  1.00 20.00           H
ATOM    833  CB  THR A  55      60.730  52.023  53.688  1.00 21.22           C
ATOM    834  HB  THR A  55      60.571  52.248  52.634  1.00 20.00           H
ATOM    835  OG1 THR A  55      59.645  52.437  54.520  1.00 25.09           O
ATOM    836  HG1 THR A  55      59.704  51.983  55.409  1.00 20.00           H
ATOM    837  CG2 THR A  55      60.828  50.513  53.789  1.00 16.58           C
ATOM    838 1HG2 THR A  55      61.038  50.231  54.821  1.00 20.00           H
ATOM    839 2HG2 THR A  55      61.632  50.157  53.144  1.00 20.00           H
ATOM    840 3HG2 THR A  55      59.885  50.066  53.475  1.00 20.00           H
ATOM    841  HN  THR A  55      61.535  51.803  56.009  1.00 20.00           H
ATOM    842  N   THR A  56      62.057  54.813  55.341  1.00 26.43           N
ATOM    843  CA  THR A  56      61.855  56.251  55.517  1.00 25.31           C
ATOM    844  C   THR A  56      62.116  57.210  54.351  1.00 28.53           C
ATOM    845  O   THR A  56      61.184  57.906  53.901  1.00 31.87           O
ATOM    846  HA  THR A  56      60.801  56.426  55.733  1.00 20.00           H
ATOM    847  CB  THR A  56      62.607  56.749  56.765  1.00 23.49           C
ATOM    848  HB  THR A  56      63.685  56.655  56.633  1.00 20.00           H
ATOM    849  OG1 THR A  56      62.116  56.039  57.909  1.00 22.74           O
ATOM    850  HG1 THR A  56      62.862  55.534  58.344  1.00 20.00           H
ATOM    851  CG2 THR A  56      62.365  58.229  56.993  1.00 18.56           C
ATOM    852 1HG2 THR A  56      61.629  58.359  57.786  1.00 20.00           H
ATOM    853 2HG2 THR A  56      61.993  58.682  56.074  1.00 20.00           H
ATOM    854 3HG2 THR A  56      63.300  58.710  57.282  1.00 20.00           H
ATOM    855  HN  THR A  56      62.396  54.360  56.166  1.00 20.00           H
ATOM    856  N   GLY A  57      63.343  57.280  53.849  1.00 23.96           N
ATOM    857  CA  GLY A  57      63.574  58.211  52.751  1.00 22.05           C
ATOM    858  C   GLY A  57      63.837  57.556  51.408  1.00 21.25           C
ATOM    859  O   GLY A  57      64.428  58.161  50.517  1.00 18.57           O
ATOM    860 1HA  GLY A  57      62.711  58.866  52.637  1.00 20.00           H
ATOM    861 2HA  GLY A  57      64.428  58.847  52.983  1.00 20.00           H
ATOM    862  HN  GLY A  57      64.114  56.735  54.178  1.00 20.00           H
ATOM    863  N   LEU A  58      63.369  56.321  51.263  1.00 21.08           N
ATOM    864  CA  LEU A  58      63.575  55.535  50.058  1.00 20.56           C
ATOM    865  C   LEU A  58      62.699  55.897  48.849  1.00 22.63           C
ATOM    866  O   LEU A  58      63.078  55.644  47.699  1.00 20.06           O
ATOM    867  HA  LEU A  58      64.600  55.705  49.728  1.00 20.00           H
ATOM    868  CB  LEU A  58      63.400  54.054  50.413  1.00 19.35           C
ATOM    869 1HB  LEU A  58      62.758  53.985  51.291  1.00 20.00           H
ATOM    870 2HB  LEU A  58      62.874  53.564  49.594  1.00 20.00           H
ATOM    871  CG  LEU A  58      64.668  53.234  50.703  1.00 21.17           C
ATOM    872  HG  LEU A  58      64.971  52.736  49.782  1.00 20.00           H
ATOM    873  CD1 LEU A  58      65.827  54.141  51.128  1.00 17.21           C
ATOM    874 1HD1 LEU A  58      66.282  54.588  50.244  1.00 20.00           H
ATOM    875 2HD1 LEU A  58      65.452  54.929  51.781  1.00 20.00           H
ATOM    876 3HD1 LEU A  58      66.573  53.552  51.661  1.00 20.00           H
ATOM    877  CD2 LEU A  58      64.365  52.214  51.785  1.00 17.92           C
ATOM    878 1HD2 LEU A  58      64.572  52.649  52.763  1.00 20.00           H
ATOM    879 2HD2 LEU A  58      63.315  51.927  51.730  1.00 20.00           H
ATOM    880 3HD2 LEU A  58      64.991  51.333  51.640  1.00 20.00           H
ATOM    881  HN  LEU A  58      62.843  55.837  51.962  1.00 20.00           H
ATOM    882  N   ILE A  59      61.533  56.483  49.103  1.00 22.59           N
ATOM    883  CA  ILE A  59      60.628  56.855  48.023  1.00 20.92           C
ATOM    884  C   ILE A  59      60.271  58.328  48.094  1.00 23.80           C
ATOM    885  O   ILE A  59      59.998  58.860  49.175  1.00 24.73           O
ATOM    886  HA  ILE A  59      61.154  56.687  47.083  1.00 20.00           H
ATOM    887  CB  ILE A  59      59.325  56.030  48.064  1.00 15.58           C
ATOM    888  HB  ILE A  59      58.815  56.244  49.003  1.00 20.00           H
ATOM    889  CG1 ILE A  59      59.653  54.538  48.043  1.00 14.70           C
ATOM    890 1HG1 ILE A  59      60.173  54.289  47.118  1.00 20.00           H
ATOM    891 2HG1 ILE A  59      60.331  54.299  48.863  1.00 20.00           H
ATOM    892  CG2 ILE A  59      58.453  56.378  46.882  1.00 11.40           C
ATOM    893 1HG2 ILE A  59      58.271  57.453  46.869  1.00 20.00           H
ATOM    894 2HG2 ILE A  59      58.956  56.083  45.961  1.00 20.00           H
ATOM    895 3HG2 ILE A  59      57.503  55.849  46.963  1.00 20.00           H
ATOM    896  CD1 ILE A  59      58.441  53.643  48.158  1.00 10.63           C
ATOM    897 1HD1 ILE A  59      57.873  53.913  49.048  1.00 20.00           H
ATOM    898 2HD1 ILE A  59      57.814  53.766  47.275  1.00 20.00           H
ATOM    899 3HD1 ILE A  59      58.763  52.604  48.233  1.00 20.00           H
ATOM    900  HN  ILE A  59      61.206  56.702  50.022  1.00 20.00           H
ATOM    901  N   ASP A  60      60.263  58.971  46.929  1.00 25.89           N
ATOM    902  CA  ASP A  60      59.959  60.391  46.810  1.00 27.62           C
ATOM    903  C   ASP A  60      58.668  60.805  47.502  1.00 26.26           C
ATOM    904  O   ASP A  60      57.625  60.189  47.308  1.00 24.86           O
ATOM    905  HA  ASP A  60      60.811  60.905  47.256  1.00 20.00           H
ATOM    906  CB  ASP A  60      59.895  60.784  45.334  1.00 31.62           C
ATOM    907 1HB  ASP A  60      59.384  60.005  44.768  1.00 20.00           H
ATOM    908 2HB  ASP A  60      59.309  61.696  45.222  1.00 20.00           H
ATOM    909  CG  ASP A  60      61.274  61.008  44.727  1.00 36.45           C
ATOM    910  OD1 ASP A  60      61.336  61.317  43.518  1.00 36.23           O
ATOM    911  OD2 ASP A  60      62.291  60.878  45.450  1.00 39.07           O
ATOM    912  HN  ASP A  60      60.463  58.538  46.050  1.00 20.00           H
ATOM    913  N   ARG A  61      58.761  61.866  48.298  1.00 25.77           N
ATOM    914  CA  ARG A  61      57.636  62.417  49.048  1.00 26.19           C
ATOM    915  C   ARG A  61      56.325  62.464  48.262  1.00 25.26           C
ATOM    916  O   ARG A  61      55.281  62.056  48.756  1.00 25.21           O
ATOM    917  HA  ARG A  61      57.521  61.754  49.905  1.00 20.00           H
ATOM    918  CB  ARG A  61      57.991  63.834  49.530  1.00 28.38           C
ATOM    919 1HB  ARG A  61      58.713  63.775  50.344  1.00 20.00           H
ATOM    920 2HB  ARG A  61      58.468  64.388  48.721  1.00 20.00           H
ATOM    921  CG  ARG A  61      56.804  64.662  50.023  1.00 33.24           C
ATOM    922 1HG  ARG A  61      57.113  65.698  50.166  1.00 20.00           H
ATOM    923 2HG  ARG A  61      56.019  64.665  49.267  1.00 20.00           H
ATOM    924  CD  ARG A  61      56.254  64.102  51.336  1.00 41.38           C
ATOM    925 1HD  ARG A  61      56.466  63.035  51.403  1.00 20.00           H
ATOM    926 2HD  ARG A  61      56.751  64.579  52.181  1.00 20.00           H
ATOM    927  NE  ARG A  61      54.808  64.287  51.498  1.00 41.00           N
ATOM    928  HE  ARG A  61      54.426  65.190  51.300  1.00 20.00           H
ATOM    929  CZ  ARG A  61      53.964  63.332  51.892  1.00 41.12           C
ATOM    930  NH1 ARG A  61      54.402  62.105  52.170  1.00 29.84           N
ATOM    931 1HH1 ARG A  61      55.375  61.890  52.084  1.00 20.00           H
ATOM    932 2HH1 ARG A  61      53.758  61.399  52.464  1.00 20.00           H
ATOM    933  NH2 ARG A  61      52.672  63.611  52.023  1.00 43.36           N
ATOM    934 1HH2 ARG A  61      52.034  62.900  52.318  1.00 20.00           H
ATOM    935 2HH2 ARG A  61      52.337  64.533  51.827  1.00 20.00           H
ATOM    936  HN  ARG A  61      59.607  62.377  48.452  1.00 20.00           H
ATOM    937  N   LYS A  62      56.386  62.969  47.038  1.00 27.57           N
ATOM    938  CA  LYS A  62      55.199  63.096  46.200  1.00 28.04           C
ATOM    939  C   LYS A  62      54.608  61.755  45.798  1.00 25.59           C
ATOM    940  O   LYS A  62      53.412  61.656  45.551  1.00 29.28           O
ATOM    941  HA  LYS A  62      54.439  63.611  46.787  1.00 20.00           H
ATOM    942  CB  LYS A  62      55.532  63.904  44.933  1.00 30.64           C
ATOM    943 1HB  LYS A  62      56.612  64.020  44.844  1.00 20.00           H
ATOM    944 2HB  LYS A  62      55.197  63.358  44.051  1.00 20.00           H
ATOM    945  CG  LYS A  62      54.914  65.312  44.862  1.00 35.84           C
ATOM    946 1HG  LYS A  62      55.522  65.948  44.218  1.00 20.00           H
ATOM    947 2HG  LYS A  62      53.923  65.256  44.411  1.00 20.00           H
ATOM    948  CD  LYS A  62      54.788  65.989  46.240  1.00 35.34           C
ATOM    949 1HD  LYS A  62      54.053  65.458  46.844  1.00 20.00           H
ATOM    950 2HD  LYS A  62      55.740  65.926  46.768  1.00 20.00           H
ATOM    951  CE  LYS A  62      54.375  67.454  46.103  1.00 35.19           C
ATOM    952 1HE  LYS A  62      53.682  67.719  46.901  1.00 20.00           H
ATOM    953 2HE  LYS A  62      55.249  68.096  46.214  1.00 20.00           H
ATOM    954  NZ  LYS A  62      53.723  67.770  44.789  1.00 32.01           N
ATOM    955 1HZ  LYS A  62      53.311  68.695  44.830  1.00 20.00           H
ATOM    956 2HZ  LYS A  62      54.419  67.742  44.051  1.00 20.00           H
ATOM    957 3HZ  LYS A  62      53.000  67.086  44.597  1.00 20.00           H
ATOM    958  HN  LYS A  62      57.229  63.293  46.608  1.00 20.00           H
ATOM    959  N   VAL A  63      55.446  60.726  45.740  1.00 21.54           N
ATOM    960  CA  VAL A  63      55.000  59.393  45.340  1.00 19.47           C
ATOM    961  C   VAL A  63      54.557  58.494  46.490  1.00 21.16           C
ATOM    962  O   VAL A  63      53.538  57.809  46.390  1.00 25.37           O
ATOM    963  HA  VAL A  63      54.128  59.517  44.698  1.00 20.00           H
ATOM    964  CB  VAL A  63      56.119  58.645  44.563  1.00 16.88           C
ATOM    965  HB  VAL A  63      56.974  58.534  45.230  1.00 20.00           H
ATOM    966  CG1 VAL A  63      55.654  57.265  44.162  1.00 15.09           C
ATOM    967 1HG1 VAL A  63      55.317  56.724  45.046  1.00 20.00           H
ATOM    968 2HG1 VAL A  63      54.831  57.351  43.453  1.00 20.00           H
ATOM    969 3HG1 VAL A  63      56.479  56.724  43.698  1.00 20.00           H
ATOM    970  CG2 VAL A  63      56.527  59.442  43.354  1.00 11.27           C
ATOM    971 1HG2 VAL A  63      55.637  59.817  42.849  1.00 20.00           H
ATOM    972 2HG2 VAL A  63      57.149  60.281  43.665  1.00 20.00           H
ATOM    973 3HG2 VAL A  63      57.091  58.805  42.672  1.00 20.00           H
ATOM    974  HN  VAL A  63      56.420  60.785  45.960  1.00 20.00           H
ATOM    975  N   VAL A  64      55.330  58.481  47.574  1.00 20.75           N
ATOM    976  CA  VAL A  64      55.020  57.633  48.720  1.00 16.32           C
ATOM    977  C   VAL A  64      53.859  58.148  49.584  1.00 17.23           C
ATOM    978  O   VAL A  64      53.352  57.424  50.438  1.00 15.84           O
ATOM    979  HA  VAL A  64      54.714  56.660  48.336  1.00 20.00           H
ATOM    980  CB  VAL A  64      56.296  57.405  49.596  1.00 12.66           C
ATOM    981  HB  VAL A  64      57.164  57.429  48.937  1.00 20.00           H
ATOM    982  CG1 VAL A  64      56.451  58.518  50.618  1.00 14.90           C
ATOM    983 1HG1 VAL A  64      56.616  59.464  50.103  1.00 20.00           H
ATOM    984 2HG1 VAL A  64      55.546  58.586  51.221  1.00 20.00           H
ATOM    985 3HG1 VAL A  64      57.303  58.302  51.263  1.00 20.00           H
ATOM    986  CG2 VAL A  64      56.218  56.047  50.287  1.00  8.81           C
ATOM    987 1HG2 VAL A  64      55.335  56.014  50.925  1.00 20.00           H
ATOM    988 2HG2 VAL A  64      56.153  55.260  49.536  1.00 20.00           H
ATOM    989 3HG2 VAL A  64      57.111  55.897  50.894  1.00 20.00           H
ATOM    990  HN  VAL A  64      56.156  59.035  47.679  1.00 20.00           H
ATOM    991  N   ARG A  65      53.436  59.389  49.356  1.00 17.04           N
ATOM    992  CA  ARG A  65      52.330  59.971  50.114  1.00 16.93           C
ATOM    993  C   ARG A  65      50.990  59.291  49.789  1.00 18.91           C
ATOM    994  O   ARG A  65      50.013  59.448  50.527  1.00 20.86           O
ATOM    995  HA  ARG A  65      52.594  59.810  51.159  1.00 20.00           H
ATOM    996  CB  ARG A  65      52.220  61.461  49.811  1.00 12.00           C
ATOM    997 1HB  ARG A  65      51.559  61.935  50.537  1.00 20.00           H
ATOM    998 2HB  ARG A  65      53.198  61.930  49.916  1.00 20.00           H
ATOM    999  CG  ARG A  65      51.694  61.757  48.419  1.00 19.59           C
ATOM   1000 1HG  ARG A  65      52.259  61.184  47.684  1.00 20.00           H
ATOM   1001 2HG  ARG A  65      50.655  61.437  48.343  1.00 20.00           H
ATOM   1002  CD  ARG A  65      51.791  63.243  48.084  1.00 24.58           C
ATOM   1003 1HD  ARG A  65      51.152  63.818  48.754  1.00 20.00           H
ATOM   1004 2HD  ARG A  65      52.812  63.593  48.238  1.00 20.00           H
ATOM   1005  NE  ARG A  65      51.401  63.535  46.702  1.00 26.11           N
ATOM   1006  HE  ARG A  65      51.341  62.770  46.061  1.00 20.00           H
ATOM   1007  CZ  ARG A  65      51.122  64.757  46.247  1.00 25.85           C
ATOM   1008  NH1 ARG A  65      51.188  65.805  47.057  1.00 27.13           N
ATOM   1009 1HH1 ARG A  65      51.448  65.681  48.015  1.00 20.00           H
ATOM   1010 2HH1 ARG A  65      50.978  66.719  46.710  1.00 20.00           H
ATOM   1011  NH2 ARG A  65      50.781  64.936  44.980  1.00 25.25           N
ATOM   1012 1HH2 ARG A  65      50.573  65.854  44.643  1.00 20.00           H
ATOM   1013 2HH2 ARG A  65      50.732  64.153  44.360  1.00 20.00           H
ATOM   1014  HN  ARG A  65      53.833  59.998  48.669  1.00 20.00           H
ATOM   1015  N   PHE A  66      50.949  58.538  48.690  1.00 16.47           N
ATOM   1016  CA  PHE A  66      49.731  57.848  48.267  1.00 13.50           C
ATOM   1017  C   PHE A  66      49.785  56.402  48.664  1.00 14.43           C
ATOM   1018  O   PHE A  66      48.767  55.712  48.631  1.00 17.99           O
ATOM   1019  HA  PHE A  66      48.894  58.335  48.767  1.00 20.00           H
ATOM   1020  CB  PHE A  66      49.568  57.876  46.738  1.00 15.21           C
ATOM   1021 1HB  PHE A  66      50.460  57.449  46.280  1.00 20.00           H
ATOM   1022 2HB  PHE A  66      48.730  57.236  46.460  1.00 20.00           H
ATOM   1023  CG  PHE A  66      49.341  59.236  46.166  1.00 13.76           C
ATOM   1024  CD1 PHE A  66      48.068  59.801  46.167  1.00 14.36           C
ATOM   1025  HD1 PHE A  66      47.227  59.247  46.583  1.00 20.00           H
ATOM   1026  CD2 PHE A  66      50.401  59.956  45.626  1.00 12.81           C
ATOM   1027  HD2 PHE A  66      51.397  59.512  45.622  1.00 20.00           H
ATOM   1028  CE1 PHE A  66      47.854  61.072  45.640  1.00 15.98           C
ATOM   1029  HE1 PHE A  66      46.853  61.503  45.647  1.00 20.00           H
ATOM   1030  CE2 PHE A  66      50.204  61.226  45.096  1.00 13.18           C
ATOM   1031  HE2 PHE A  66      51.043  61.781  44.676  1.00 20.00           H
ATOM   1032  CZ  PHE A  66      48.928  61.790  45.103  1.00 14.32           C
ATOM   1033  HZ  PHE A  66      48.767  62.787  44.692  1.00 20.00           H
ATOM   1034  HN  PHE A  66      51.731  58.390  48.084  1.00 20.00           H
ATOM   1035  N   MET A  67      50.975  55.930  49.022  1.00 16.34           N
ATOM   1036  CA  MET A  67      51.152  54.527  49.366  1.00 14.98           C
ATOM   1037  C   MET A  67      50.960  54.065  50.799  1.00 14.75           C
ATOM   1038  O   MET A  67      51.049  54.829  51.755  1.00 14.81           O
ATOM   1039  HA  MET A  67      50.409  53.985  48.781  1.00 20.00           H
ATOM   1040  CB  MET A  67      52.533  54.054  48.912  1.00 17.67           C
ATOM   1041 1HB  MET A  67      53.249  54.179  49.724  1.00 20.00           H
ATOM   1042 2HB  MET A  67      52.498  52.990  48.678  1.00 20.00           H
ATOM   1043  CG  MET A  67      53.091  54.769  47.699  1.00 19.88           C
ATOM   1044 1HG  MET A  67      52.429  54.626  46.846  1.00 20.00           H
ATOM   1045 2HG  MET A  67      53.140  55.841  47.889  1.00 20.00           H
ATOM   1046  SD  MET A  67      54.718  54.119  47.347  1.00 20.23           S
ATOM   1047  CE  MET A  67      54.644  53.961  45.592  1.00 24.65           C
ATOM   1048 1HE  MET A  67      54.198  53.001  45.332  1.00 20.00           H
ATOM   1049 2HE  MET A  67      54.037  54.767  45.180  1.00 20.00           H
ATOM   1050 3HE  MET A  67      55.652  54.017  45.179  1.00 20.00           H
ATOM   1051  HN  MET A  67      51.804  56.487  49.078  1.00 20.00           H
ATOM   1052  N   SER A  68      50.684  52.774  50.902  1.00 15.27           N
ATOM   1053  CA  SER A  68      50.541  52.072  52.154  1.00 15.89           C
ATOM   1054  C   SER A  68      51.762  51.127  52.118  1.00 18.69           C
ATOM   1055  O   SER A  68      52.464  51.059  51.101  1.00 19.12           O
ATOM   1056  HA  SER A  68      50.597  52.841  52.924  1.00 20.00           H
ATOM   1057  CB  SER A  68      49.236  51.275  52.167  1.00 15.99           C
ATOM   1058 1HB  SER A  68      49.060  50.884  53.169  1.00 20.00           H
ATOM   1059 2HB  SER A  68      48.404  51.938  51.933  1.00 20.00           H
ATOM   1060  OG  SER A  68      49.262  50.205  51.241  1.00  9.92           O
ATOM   1061  HG  SER A  68      48.467  50.256  50.637  1.00 20.00           H
ATOM   1062  HN  SER A  68      50.550  52.167  50.119  1.00 20.00           H
ATOM   1063  N   ASP A  69      52.023  50.400  53.197  1.00 15.43           N
ATOM   1064  CA  ASP A  69      53.180  49.512  53.215  1.00 15.44           C
ATOM   1065  C   ASP A  69      53.252  48.524  52.066  1.00 16.33           C
ATOM   1066  O   ASP A  69      54.332  48.303  51.515  1.00 20.72           O
ATOM   1067  HA  ASP A  69      54.048  50.171  53.190  1.00 20.00           H
ATOM   1068  CB  ASP A  69      53.249  48.744  54.527  1.00 14.42           C
ATOM   1069 1HB  ASP A  69      52.246  48.443  54.830  1.00 20.00           H
ATOM   1070 2HB  ASP A  69      53.827  47.831  54.388  1.00 20.00           H
ATOM   1071  CG  ASP A  69      53.872  49.557  55.629  1.00 13.63           C
ATOM   1072  OD1 ASP A  69      54.070  48.998  56.730  1.00 20.56           O
ATOM   1073  OD2 ASP A  69      54.157  50.754  55.397  1.00  6.77           O
ATOM   1074  HN  ASP A  69      51.468  50.414  54.029  1.00 20.00           H
ATOM   1075  N   ALA A  70      52.122  47.915  51.716  1.00 13.50           N
ATOM   1076  CA  ALA A  70      52.089  46.953  50.625  1.00 11.18           C
ATOM   1077  C   ALA A  70      52.637  47.604  49.366  1.00  9.15           C
ATOM   1078  O   ALA A  70      53.433  47.004  48.658  1.00 10.34           O
ATOM   1079  HA  ALA A  70      52.731  46.116  50.901  1.00 20.00           H
ATOM   1080  CB  ALA A  70      50.663  46.465  50.389  1.00 10.59           C
ATOM   1081 1HB  ALA A  70      50.093  46.549  51.314  1.00 20.00           H
ATOM   1082 2HB  ALA A  70      50.194  47.074  49.616  1.00 20.00           H
ATOM   1083 3HB  ALA A  70      50.684  45.423  50.069  1.00 20.00           H
ATOM   1084  HN  ALA A  70      51.242  48.070  52.164  1.00 20.00           H
ATOM   1085  N   SER A  71      52.217  48.836  49.103  1.00  8.14           N
ATOM   1086  CA  SER A  71      52.667  49.574  47.932  1.00 13.41           C
ATOM   1087  C   SER A  71      54.155  49.904  48.015  1.00 15.19           C
ATOM   1088  O   SER A  71      54.888  49.773  47.039  1.00 19.08           O
ATOM   1089  HA  SER A  71      52.481  48.913  47.085  1.00 20.00           H
ATOM   1090  CB  SER A  71      51.874  50.871  47.793  1.00  9.00           C
ATOM   1091 1HB  SER A  71      51.828  51.373  48.759  1.00 20.00           H
ATOM   1092 2HB  SER A  71      52.394  51.542  47.109  1.00 20.00           H
ATOM   1093  OG  SER A  71      50.579  50.597  47.321  1.00 18.58           O
ATOM   1094  HG  SER A  71      50.021  51.426  47.353  1.00 20.00           H
ATOM   1095  HN  SER A  71      51.573  49.342  49.677  1.00 20.00           H
ATOM   1096  N   ILE A  72      54.592  50.347  49.184  1.00 15.14           N
ATOM   1097  CA  ILE A  72      55.988  50.693  49.399  1.00 14.50           C
ATOM   1098  C   ILE A  72      56.889  49.490  49.126  1.00 16.15           C
ATOM   1099  O   ILE A  72      57.911  49.606  48.454  1.00 17.09           O
ATOM   1100  HA  ILE A  72      56.246  51.473  48.682  1.00 20.00           H
ATOM   1101  CB  ILE A  72      56.204  51.193  50.844  1.00 10.78           C
ATOM   1102  HB  ILE A  72      55.629  50.556  51.515  1.00 20.00           H
ATOM   1103  CG1 ILE A  72      55.664  52.624  50.967  1.00  9.00           C
ATOM   1104 1HG1 ILE A  72      56.300  53.306  50.402  1.00 20.00           H
ATOM   1105 2HG1 ILE A  72      54.668  52.680  50.528  1.00 20.00           H
ATOM   1106  CG2 ILE A  72      57.682  51.148  51.209  1.00 12.83           C
ATOM   1107 1HG2 ILE A  72      58.006  50.110  51.288  1.00 20.00           H
ATOM   1108 2HG2 ILE A  72      58.263  51.651  50.436  1.00 20.00           H
ATOM   1109 3HG2 ILE A  72      57.836  51.650  52.164  1.00 20.00           H
ATOM   1110  CD1 ILE A  72      55.579  53.128  52.375  1.00  9.29           C
ATOM   1111 1HD1 ILE A  72      54.990  52.434  52.974  1.00 20.00           H
ATOM   1112 2HD1 ILE A  72      56.583  53.208  52.793  1.00 20.00           H
ATOM   1113 3HD1 ILE A  72      55.103  54.108  52.382  1.00 20.00           H
ATOM   1114  HN  ILE A  72      54.010  50.474  49.987  1.00 20.00           H
ATOM   1115  N   TYR A  73      56.491  48.333  49.638  1.00 14.23           N
ATOM   1116  CA  TYR A  73      57.256  47.115  49.454  1.00 15.95           C
ATOM   1117  C   TYR A  73      57.323  46.691  47.994  1.00 17.74           C
ATOM   1118  O   TYR A  73      58.360  46.212  47.529  1.00 16.85           O
ATOM   1119  HA  TYR A  73      58.271  47.299  49.807  1.00 20.00           H
ATOM   1120  CB  TYR A  73      56.639  45.978  50.267  1.00 17.62           C
ATOM   1121 1HB  TYR A  73      55.586  45.887  50.003  1.00 20.00           H
ATOM   1122 2HB  TYR A  73      57.120  45.041  49.986  1.00 20.00           H
ATOM   1123  CG  TYR A  73      56.740  46.130  51.766  1.00 19.90           C
ATOM   1124  CD1 TYR A  73      57.747  46.904  52.353  1.00 21.54           C
ATOM   1125  HD1 TYR A  73      58.470  47.425  51.725  1.00 20.00           H
ATOM   1126  CD2 TYR A  73      55.833  45.479  52.606  1.00 23.62           C
ATOM   1127  HD2 TYR A  73      55.045  44.875  52.156  1.00 20.00           H
ATOM   1128  CE1 TYR A  73      57.845  47.024  53.743  1.00 20.76           C
ATOM   1129  HE1 TYR A  73      58.631  47.629  54.196  1.00 20.00           H
ATOM   1130  CE2 TYR A  73      55.920  45.590  53.991  1.00 22.01           C
ATOM   1131  HE2 TYR A  73      55.197  45.070  54.619  1.00 20.00           H
ATOM   1132  CZ  TYR A  73      56.925  46.360  54.556  1.00 22.47           C
ATOM   1133  OH  TYR A  73      57.005  46.451  55.930  1.00 20.95           O
ATOM   1134  HH  TYR A  73      57.731  47.088  56.189  1.00 20.00           H
ATOM   1135  HN  TYR A  73      55.656  48.217  50.175  1.00 20.00           H
ATOM   1136  N   ALA A  74      56.204  46.835  47.283  1.00 20.45           N
ATOM   1137  CA  ALA A  74      56.131  46.457  45.869  1.00 17.86           C
ATOM   1138  C   ALA A  74      56.928  47.446  45.015  1.00 15.09           C
ATOM   1139  O   ALA A  74      57.555  47.062  44.033  1.00 15.32           O
ATOM   1140  HA  ALA A  74      56.580  45.469  45.766  1.00 20.00           H
ATOM   1141  CB  ALA A  74      54.671  46.413  45.410  1.00 14.45           C
ATOM   1142 1HB  ALA A  74      54.109  45.734  46.052  1.00 20.00           H
ATOM   1143 2HB  ALA A  74      54.241  47.412  45.472  1.00 20.00           H
ATOM   1144 3HB  ALA A  74      54.625  46.061  44.379  1.00 20.00           H
ATOM   1145  HN  ALA A  74      55.351  47.203  47.652  1.00 20.00           H
ATOM   1146  N   PHE A  75      56.905  48.717  45.402  1.00 11.93           N
ATOM   1147  CA  PHE A  75      57.627  49.742  44.673  1.00 13.56           C
ATOM   1148  C   PHE A  75      59.135  49.483  44.734  1.00 17.18           C
ATOM   1149  O   PHE A  75      59.824  49.488  43.705  1.00 18.23           O
ATOM   1150  HA  PHE A  75      57.291  49.700  43.637  1.00 20.00           H
ATOM   1151  CB  PHE A  75      57.309  51.114  45.252  1.00  9.98           C
ATOM   1152 1HB  PHE A  75      56.231  51.271  45.218  1.00 20.00           H
ATOM   1153 2HB  PHE A  75      57.600  51.130  46.302  1.00 20.00           H
ATOM   1154  CG  PHE A  75      57.994  52.248  44.534  1.00 14.16           C
ATOM   1155  CD1 PHE A  75      59.306  52.610  44.858  1.00 14.01           C
ATOM   1156  HD1 PHE A  75      59.850  52.059  45.625  1.00 20.00           H
ATOM   1157  CD2 PHE A  75      57.327  52.966  43.551  1.00  9.80           C
ATOM   1158  HD2 PHE A  75      56.305  52.688  43.293  1.00 20.00           H
ATOM   1159  CE1 PHE A  75      59.935  53.669  44.214  1.00 10.34           C
ATOM   1160  HE1 PHE A  75      60.958  53.938  44.479  1.00 20.00           H
ATOM   1161  CE2 PHE A  75      57.946  54.030  42.898  1.00 11.95           C
ATOM   1162  HE2 PHE A  75      57.411  54.586  42.128  1.00 20.00           H
ATOM   1163  CZ  PHE A  75      59.251  54.382  43.231  1.00 13.50           C
ATOM   1164  HZ  PHE A  75      59.738  55.215  42.723  1.00 20.00           H
ATOM   1165  HN  PHE A  75      56.403  49.049  46.200  1.00 20.00           H
ATOM   1166  N   LEU A  76      59.642  49.252  45.942  1.00 15.36           N
ATOM   1167  CA  LEU A  76      61.062  48.983  46.127  1.00 16.24           C
ATOM   1168  C   LEU A  76      61.477  47.720  45.369  1.00 16.18           C
ATOM   1169  O   LEU A  76      62.592  47.623  44.857  1.00 19.79           O
ATOM   1170  HA  LEU A  76      61.612  49.823  45.702  1.00 20.00           H
ATOM   1171  CB  LEU A  76      61.379  48.832  47.616  1.00 11.44           C
ATOM   1172 1HB  LEU A  76      60.788  48.006  48.011  1.00 20.00           H
ATOM   1173 2HB  LEU A  76      62.428  48.551  47.717  1.00 20.00           H
ATOM   1174  CG  LEU A  76      61.118  50.076  48.469  1.00 14.72           C
ATOM   1175  HG  LEU A  76      60.054  50.307  48.419  1.00 20.00           H
ATOM   1176  CD1 LEU A  76      61.469  49.761  49.921  1.00 13.51           C
ATOM   1177 1HD1 LEU A  76      61.001  48.821  50.212  1.00 20.00           H
ATOM   1178 2HD1 LEU A  76      62.551  49.674  50.023  1.00 20.00           H
ATOM   1179 3HD1 LEU A  76      61.107  50.563  50.565  1.00 20.00           H
ATOM   1180  CD2 LEU A  76      61.919  51.272  47.948  1.00  5.55           C
ATOM   1181 1HD2 LEU A  76      62.953  50.970  47.777  1.00 20.00           H
ATOM   1182 2HD2 LEU A  76      61.483  51.621  47.012  1.00 20.00           H
ATOM   1183 3HD2 LEU A  76      61.892  52.076  48.684  1.00 20.00           H
ATOM   1184  HN  LEU A  76      59.102  49.247  46.784  1.00 20.00           H
ATOM   1185  N   SER A  77      60.568  46.758  45.304  1.00 13.38           N
ATOM   1186  CA  SER A  77      60.814  45.511  44.610  1.00 13.81           C
ATOM   1187  C   SER A  77      60.865  45.727  43.106  1.00 17.23           C
ATOM   1188  O   SER A  77      61.666  45.099  42.417  1.00 21.01           O
ATOM   1189  HA  SER A  77      61.782  45.165  44.972  1.00 20.00           H
ATOM   1190  CB  SER A  77      59.725  44.502  44.952  1.00 12.65           C
ATOM   1191 1HB  SER A  77      58.752  44.918  44.693  1.00 20.00           H
ATOM   1192 2HB  SER A  77      59.860  43.605  44.348  1.00 20.00           H
ATOM   1193  OG  SER A  77      59.773  44.180  46.333  1.00 11.74           O
ATOM   1194  HG  SER A  77      59.071  44.691  46.828  1.00 20.00           H
ATOM   1195  HN  SER A  77      59.661  46.817  45.720  1.00 20.00           H
ATOM   1196  N   MET A  78      60.016  46.613  42.588  1.00 20.10           N
ATOM   1197  CA  MET A  78      60.011  46.906  41.150  1.00 18.31           C
ATOM   1198  C   MET A  78      61.299  47.632  40.787  1.00 18.14           C
ATOM   1199  O   MET A  78      61.922  47.333  39.770  1.00 20.47           O
ATOM   1200  HA  MET A  78      59.962  45.937  40.653  1.00 20.00           H
ATOM   1201  CB  MET A  78      58.819  47.779  40.768  1.00 14.61           C
ATOM   1202 1HB  MET A  78      57.929  47.437  41.297  1.00 20.00           H
ATOM   1203 2HB  MET A  78      59.001  48.807  41.082  1.00 20.00           H
ATOM   1204  CG  MET A  78      58.518  47.780  39.271  1.00 14.83           C
ATOM   1205 1HG  MET A  78      59.198  48.458  38.755  1.00 20.00           H
ATOM   1206 2HG  MET A  78      58.685  46.786  38.857  1.00 20.00           H
ATOM   1207  SD  MET A  78      56.820  48.278  38.902  1.00  9.89           S
ATOM   1208  CE  MET A  78      57.026  49.293  37.454  1.00 12.12           C
ATOM   1209 1HE  MET A  78      57.963  49.846  37.528  1.00 20.00           H
ATOM   1210 2HE  MET A  78      57.047  48.660  36.567  1.00 20.00           H
ATOM   1211 3HE  MET A  78      56.195  49.994  37.381  1.00 20.00           H
ATOM   1212  HN  MET A  78      59.345  47.124  43.125  1.00 20.00           H
ATOM   1213  N   GLU A  79      61.687  48.589  41.625  1.00 12.37           N
ATOM   1214  CA  GLU A  79      62.912  49.342  41.422  1.00 12.17           C
ATOM   1215  C   GLU A  79      64.092  48.402  41.191  1.00 15.21           C
ATOM   1216  O   GLU A  79      64.907  48.621  40.284  1.00 12.46           O
ATOM   1217  HA  GLU A  79      62.740  49.940  40.527  1.00 20.00           H
ATOM   1218  CB  GLU A  79      63.203  50.194  42.640  1.00 10.50           C
ATOM   1219 1HB  GLU A  79      62.764  49.732  43.525  1.00 20.00           H
ATOM   1220 2HB  GLU A  79      64.278  50.356  42.727  1.00 20.00           H
ATOM   1221  CG  GLU A  79      62.608  51.571  42.575  1.00 10.84           C
ATOM   1222 1HG  GLU A  79      62.774  51.996  41.585  1.00 20.00           H
ATOM   1223 2HG  GLU A  79      61.530  51.512  42.720  1.00 20.00           H
ATOM   1224  CD  GLU A  79      63.202  52.473  43.612  1.00 12.26           C
ATOM   1225  OE1 GLU A  79      63.915  51.945  44.490  1.00 18.69           O
ATOM   1226  OE2 GLU A  79      62.970  53.699  43.555  1.00 15.99           O
ATOM   1227  HN  GLU A  79      61.177  48.858  42.442  1.00 20.00           H
ATOM   1228  N   GLN A  80      64.172  47.366  42.024  1.00 15.34           N
ATOM   1229  CA  GLN A  80      65.231  46.360  41.945  1.00 15.44           C
ATOM   1230  C   GLN A  80      65.070  45.513  40.692  1.00 16.45           C
ATOM   1231  O   GLN A  80      66.054  45.142  40.040  1.00 18.54           O
ATOM   1232  HA  GLN A  80      66.163  46.924  41.891  1.00 20.00           H
ATOM   1233  CB  GLN A  80      65.187  45.420  43.159  1.00 10.84           C
ATOM   1234 1HB  GLN A  80      64.246  44.871  43.164  1.00 20.00           H
ATOM   1235 2HB  GLN A  80      65.986  44.683  43.082  1.00 20.00           H
ATOM   1236  CG  GLN A  80      65.323  46.086  44.511  1.00 12.82           C
ATOM   1237 1HG  GLN A  80      66.324  46.507  44.614  1.00 20.00           H
ATOM   1238 2HG  GLN A  80      64.620  46.915  44.584  1.00 20.00           H
ATOM   1239  CD  GLN A  80      65.072  45.122  45.643  1.00 11.92           C
ATOM   1240  OE1 GLN A  80      64.974  43.915  45.427  1.00 16.35           O
ATOM   1241  NE2 GLN A  80      64.961  45.645  46.859  1.00 13.72           N
ATOM   1242 1HE2 GLN A  80      65.044  46.633  46.988  1.00 20.00           H
ATOM   1243 2HE2 GLN A  80      64.795  45.050  47.646  1.00 20.00           H
ATOM   1244  HN  GLN A  80      63.523  47.192  42.764  1.00 20.00           H
ATOM   1245  N   ALA A  81      63.823  45.182  40.375  1.00 17.42           N
ATOM   1246  CA  ALA A  81      63.528  44.361  39.206  1.00 17.03           C
ATOM   1247  C   ALA A  81      63.939  45.114  37.940  1.00 11.06           C
ATOM   1248  O   ALA A  81      64.501  44.543  37.020  1.00  9.32           O
ATOM   1249  HA  ALA A  81      64.120  43.449  39.283  1.00 20.00           H
ATOM   1250  CB  ALA A  81      62.027  44.013  39.173  1.00 13.68           C
ATOM   1251 1HB  ALA A  81      61.715  43.657  40.155  1.00 20.00           H
ATOM   1252 2HB  ALA A  81      61.454  44.902  38.910  1.00 20.00           H
ATOM   1253 3HB  ALA A  81      61.851  43.234  38.431  1.00 20.00           H
ATOM   1254  HN  ALA A  81      63.020  45.463  40.899  1.00 20.00           H
ATOM   1255  N   ILE A  82      63.652  46.408  37.927  1.00  9.25           N
ATOM   1256  CA  ILE A  82      63.962  47.282  36.809  1.00 11.15           C
ATOM   1257  C   ILE A  82      65.466  47.354  36.547  1.00 14.87           C
ATOM   1258  O   ILE A  82      65.915  47.242  35.395  1.00 15.86           O
ATOM   1259  HA  ILE A  82      63.498  46.854  35.921  1.00 20.00           H
ATOM   1260  CB  ILE A  82      63.395  48.694  37.076  1.00  8.29           C
ATOM   1261  HB  ILE A  82      63.551  48.931  38.128  1.00 20.00           H
ATOM   1262  CG1 ILE A  82      61.873  48.695  36.809  1.00  7.55           C
ATOM   1263 1HG1 ILE A  82      61.689  48.719  35.735  1.00 20.00           H
ATOM   1264 2HG1 ILE A  82      61.434  47.772  37.187  1.00 20.00           H
ATOM   1265  CG2 ILE A  82      64.122  49.718  36.236  1.00  2.00           C
ATOM   1266 1HG2 ILE A  82      64.925  50.165  36.822  1.00 20.00           H
ATOM   1267 2HG2 ILE A  82      64.543  49.233  35.355  1.00 20.00           H
ATOM   1268 3HG2 ILE A  82      63.424  50.494  35.924  1.00 20.00           H
ATOM   1269  CD1 ILE A  82      61.127  49.870  37.444  1.00  2.00           C
ATOM   1270 1HD1 ILE A  82      61.406  49.952  38.495  1.00 20.00           H
ATOM   1271 2HD1 ILE A  82      61.392  50.791  36.925  1.00 20.00           H
ATOM   1272 3HD1 ILE A  82      60.053  49.704  37.365  1.00 20.00           H
ATOM   1273  HN  ILE A  82      63.202  46.888  38.679  1.00 20.00           H
ATOM   1274  N   ALA A  83      66.231  47.527  37.627  1.00 15.48           N
ATOM   1275  CA  ALA A  83      67.688  47.601  37.575  1.00 11.59           C
ATOM   1276  C   ALA A  83      68.305  46.242  37.252  1.00 11.05           C
ATOM   1277  O   ALA A  83      69.197  46.141  36.428  1.00 16.58           O
ATOM   1278  HA  ALA A  83      67.957  48.291  36.776  1.00 20.00           H
ATOM   1279  CB  ALA A  83      68.214  48.103  38.893  1.00  7.35           C
ATOM   1280 1HB  ALA A  83      67.497  48.798  39.329  1.00 20.00           H
ATOM   1281 2HB  ALA A  83      68.362  47.261  39.569  1.00 20.00           H
ATOM   1282 3HB  ALA A  83      69.164  48.613  38.735  1.00 20.00           H
ATOM   1283  HN  ALA A  83      65.874  47.620  38.556  1.00 20.00           H
ATOM   1284  N   ASP A  84      67.821  45.196  37.901  1.00 12.51           N
ATOM   1285  CA  ASP A  84      68.334  43.852  37.682  1.00 13.45           C
ATOM   1286  C   ASP A  84      67.989  43.325  36.301  1.00 16.50           C
ATOM   1287  O   ASP A  84      68.493  42.277  35.888  1.00 20.17           O
ATOM   1288  HA  ASP A  84      69.413  43.932  37.815  1.00 20.00           H
ATOM   1289  CB  ASP A  84      67.758  42.902  38.732  1.00 14.22           C
ATOM   1290 1HB  ASP A  84      67.992  43.272  39.730  1.00 20.00           H
ATOM   1291 2HB  ASP A  84      66.672  42.877  38.648  1.00 20.00           H
ATOM   1292  CG  ASP A  84      68.292  41.491  38.596  1.00 18.12           C
ATOM   1293  OD1 ASP A  84      69.524  41.328  38.512  1.00 25.91           O
ATOM   1294  OD2 ASP A  84      67.486  40.539  38.571  1.00 17.92           O
ATOM   1295  HN  ASP A  84      67.084  45.248  38.575  1.00 20.00           H
ATOM   1296  N   ALA A  85      67.130  44.046  35.589  1.00 17.94           N
ATOM   1297  CA  ALA A  85      66.694  43.621  34.259  1.00 20.11           C
ATOM   1298  C   ALA A  85      67.479  44.259  33.114  1.00 19.61           C
ATOM   1299  O   ALA A  85      67.540  43.706  32.018  1.00 18.81           O
ATOM   1300  HA  ALA A  85      66.851  42.545  34.186  1.00 20.00           H
ATOM   1301  CB  ALA A  85      65.198  43.903  34.088  1.00 17.33           C
ATOM   1302 1HB  ALA A  85      64.651  43.489  34.935  1.00 20.00           H
ATOM   1303 2HB  ALA A  85      65.035  44.980  34.041  1.00 20.00           H
ATOM   1304 3HB  ALA A  85      64.844  43.441  33.166  1.00 20.00           H
ATOM   1305  HN  ALA A  85      66.730  44.908  35.901  1.00 20.00           H
ATOM   1306  N   GLY A  86      68.077  45.418  33.378  1.00 19.36           N
ATOM   1307  CA  GLY A  86      68.844  46.114  32.359  1.00 15.94           C
ATOM   1308  C   GLY A  86      68.027  47.226  31.733  1.00 17.73           C
ATOM   1309  O   GLY A  86      68.501  47.933  30.841  1.00 15.56           O
ATOM   1310 1HA  GLY A  86      69.751  46.527  32.800  1.00 20.00           H
ATOM   1311 2HA  GLY A  86      69.157  45.409  31.589  1.00 20.00           H
ATOM   1312  HN  GLY A  86      68.042  45.876  34.266  1.00 20.00           H
ATOM   1313  N   LEU A  87      66.801  47.386  32.234  1.00 17.21           N
ATOM   1314  CA  LEU A  87      65.850  48.379  31.745  1.00  9.93           C
ATOM   1315  C   LEU A  87      66.061  49.786  32.278  1.00 10.62           C
ATOM   1316  O   LEU A  87      66.402  49.986  33.441  1.00 12.92           O
ATOM   1317  HA  LEU A  87      65.977  48.448  30.665  1.00 20.00           H
ATOM   1318  CB  LEU A  87      64.427  47.940  32.091  1.00 11.06           C
ATOM   1319 1HB  LEU A  87      64.477  47.241  32.926  1.00 20.00           H
ATOM   1320 2HB  LEU A  87      63.874  48.812  32.439  1.00 20.00           H
ATOM   1321  CG  LEU A  87      63.521  47.270  31.051  1.00  8.92           C
ATOM   1322  HG  LEU A  87      62.580  47.819  31.013  1.00 20.00           H
ATOM   1323  CD1 LEU A  87      64.141  47.342  29.659  1.00  2.43           C
ATOM   1324 1HD1 LEU A  87      63.840  48.271  29.175  1.00 20.00           H
ATOM   1325 2HD1 LEU A  87      65.228  47.312  29.743  1.00 20.00           H
ATOM   1326 3HD1 LEU A  87      63.799  46.495  29.065  1.00 20.00           H
ATOM   1327  CD2 LEU A  87      63.266  45.820  31.480  1.00  5.51           C
ATOM   1328 1HD2 LEU A  87      64.219  45.313  31.632  1.00 20.00           H
ATOM   1329 2HD2 LEU A  87      62.697  45.811  32.410  1.00 20.00           H
ATOM   1330 3HD2 LEU A  87      62.701  45.305  30.703  1.00 20.00           H
ATOM   1331  HN  LEU A  87      66.429  46.841  32.985  1.00 20.00           H
ATOM   1332  N   SER A  88      65.836  50.762  31.409  1.00  9.32           N
ATOM   1333  CA  SER A  88      65.969  52.165  31.760  1.00 10.01           C
ATOM   1334  C   SER A  88      64.657  52.829  31.341  1.00  9.69           C
ATOM   1335  O   SER A  88      63.903  52.267  30.541  1.00  8.31           O
ATOM   1336  HA  SER A  88      66.113  52.180  32.840  1.00 20.00           H
ATOM   1337  CB  SER A  88      67.153  52.788  31.010  1.00 14.66           C
ATOM   1338 1HB  SER A  88      67.139  52.457  29.972  1.00 20.00           H
ATOM   1339 2HB  SER A  88      67.046  53.873  31.000  1.00 20.00           H
ATOM   1340  OG  SER A  88      68.388  52.435  31.608  1.00  8.73           O
ATOM   1341  HG  SER A  88      68.744  51.599  31.190  1.00 20.00           H
ATOM   1342  HN  SER A  88      65.562  50.613  30.459  1.00 20.00           H
ATOM   1343  N   PRO A  89      64.357  54.018  31.886  1.00  6.92           N
ATOM   1344  CA  PRO A  89      63.112  54.724  31.541  1.00 11.68           C
ATOM   1345  C   PRO A  89      62.738  54.729  30.058  1.00 18.63           C
ATOM   1346  O   PRO A  89      61.689  54.210  29.675  1.00 23.26           O
ATOM   1347  HA  PRO A  89      62.260  54.236  32.013  1.00 20.00           H
ATOM   1348  CB  PRO A  89      63.333  56.132  32.084  1.00  4.65           C
ATOM   1349 1HB  PRO A  89      63.781  56.785  31.335  1.00 20.00           H
ATOM   1350 2HB  PRO A  89      62.396  56.596  32.390  1.00 20.00           H
ATOM   1351  CG  PRO A  89      64.249  55.928  33.251  1.00  6.18           C
ATOM   1352 1HG  PRO A  89      64.841  56.822  33.449  1.00 20.00           H
ATOM   1353 2HG  PRO A  89      63.688  55.710  34.160  1.00 20.00           H
ATOM   1354  CD  PRO A  89      65.151  54.756  32.881  1.00  4.42           C
ATOM   1355 1HD  PRO A  89      66.011  55.081  32.294  1.00 20.00           H
ATOM   1356 2HD  PRO A  89      65.540  54.254  33.767  1.00 20.00           H
ATOM   1357  N   GLU A  90      63.598  55.304  29.226  1.00 24.36           N
ATOM   1358  CA  GLU A  90      63.339  55.380  27.790  1.00 27.92           C
ATOM   1359  C   GLU A  90      62.936  54.048  27.164  1.00 24.41           C
ATOM   1360  O   GLU A  90      62.552  54.007  26.005  1.00 27.66           O
ATOM   1361  HA  GLU A  90      62.506  56.074  27.682  1.00 20.00           H
ATOM   1362  CB  GLU A  90      64.565  55.949  27.054  1.00 30.50           C
ATOM   1363 1HB  GLU A  90      64.739  55.383  26.139  1.00 20.00           H
ATOM   1364 2HB  GLU A  90      64.427  57.016  26.881  1.00 20.00           H
ATOM   1365  CG  GLU A  90      65.872  55.843  27.851  1.00 39.15           C
ATOM   1366 1HG  GLU A  90      65.869  54.927  28.442  1.00 20.00           H
ATOM   1367 2HG  GLU A  90      66.717  55.777  27.165  1.00 20.00           H
ATOM   1368  CD  GLU A  90      66.107  57.025  28.794  1.00 40.04           C
ATOM   1369  OE1 GLU A  90      65.817  58.177  28.376  1.00 42.34           O
ATOM   1370  OE2 GLU A  90      66.587  56.796  29.940  1.00 28.88           O
ATOM   1371  HN  GLU A  90      64.463  55.716  29.513  1.00 20.00           H
ATOM   1372  N   ALA A  91      63.010  52.960  27.919  1.00 20.89           N
ATOM   1373  CA  ALA A  91      62.645  51.657  27.368  1.00 17.70           C
ATOM   1374  C   ALA A  91      61.388  51.053  27.999  1.00 19.31           C
ATOM   1375  O   ALA A  91      60.761  50.174  27.404  1.00 21.21           O
ATOM   1376  HA  ALA A  91      62.434  51.792  26.307  1.00 20.00           H
ATOM   1377  CB  ALA A  91      63.801  50.684  27.520  1.00 14.82           C
ATOM   1378 1HB  ALA A  91      64.627  50.998  26.881  1.00 20.00           H
ATOM   1379 2HB  ALA A  91      64.130  50.670  28.559  1.00 20.00           H
ATOM   1380 3HB  ALA A  91      63.476  49.685  27.229  1.00 20.00           H
ATOM   1381  HN  ALA A  91      63.308  52.961  28.874  1.00 20.00           H
ATOM   1382  N   TYR A  92      61.020  51.499  29.198  1.00 14.50           N
ATOM   1383  CA  TYR A  92      59.833  50.948  29.836  1.00 14.96           C
ATOM   1384  C   TYR A  92      58.767  51.992  30.160  1.00 11.72           C
ATOM   1385  O   TYR A  92      57.626  51.628  30.409  1.00 16.81           O
ATOM   1386  HA  TYR A  92      59.390  50.223  29.153  1.00 20.00           H
ATOM   1387  CB  TYR A  92      60.212  50.132  31.097  1.00 16.42           C
ATOM   1388 1HB  TYR A  92      59.380  49.479  31.358  1.00 20.00           H
ATOM   1389 2HB  TYR A  92      61.060  49.489  30.860  1.00 20.00           H
ATOM   1390  CG  TYR A  92      60.569  50.961  32.318  1.00 19.92           C
ATOM   1391  CD1 TYR A  92      59.576  51.503  33.133  1.00 18.40           C
ATOM   1392  HD1 TYR A  92      58.526  51.316  32.910  1.00 20.00           H
ATOM   1393  CD2 TYR A  92      61.901  51.223  32.649  1.00 22.07           C
ATOM   1394  HD2 TYR A  92      62.692  50.803  32.028  1.00 20.00           H
ATOM   1395  CE1 TYR A  92      59.896  52.290  34.242  1.00 16.38           C
ATOM   1396  HE1 TYR A  92      59.112  52.708  34.874  1.00 20.00           H
ATOM   1397  CE2 TYR A  92      62.228  52.015  33.764  1.00 18.82           C
ATOM   1398  HE2 TYR A  92      63.275  52.204  34.002  1.00 20.00           H
ATOM   1399  CZ  TYR A  92      61.218  52.545  34.547  1.00 17.04           C
ATOM   1400  OH  TYR A  92      61.525  53.373  35.602  1.00 19.09           O
ATOM   1401  HH  TYR A  92      61.097  53.033  36.439  1.00 20.00           H
ATOM   1402  HN  TYR A  92      61.513  52.205  29.708  1.00 20.00           H
ATOM   1403  N   GLN A  93      59.125  53.274  30.143  1.00  8.49           N
ATOM   1404  CA  GLN A  93      58.164  54.343  30.429  1.00 10.84           C
ATOM   1405  C   GLN A  93      57.448  54.854  29.180  1.00 16.54           C
ATOM   1406  O   GLN A  93      57.959  54.737  28.062  1.00 20.84           O
ATOM   1407  HA  GLN A  93      57.426  53.898  31.096  1.00 20.00           H
ATOM   1408  CB  GLN A  93      58.845  55.534  31.093  1.00  4.03           C
ATOM   1409 1HB  GLN A  93      59.368  56.125  30.341  1.00 20.00           H
ATOM   1410 2HB  GLN A  93      58.094  56.183  31.542  1.00 20.00           H
ATOM   1411  CG  GLN A  93      59.815  55.157  32.140  1.00  6.25           C
ATOM   1412 1HG  GLN A  93      59.458  54.275  32.671  1.00 20.00           H
ATOM   1413 2HG  GLN A  93      60.766  54.888  31.680  1.00 20.00           H
ATOM   1414  CD  GLN A  93      60.043  56.268  33.128  1.00 13.26           C
ATOM   1415  OE1 GLN A  93      59.848  57.452  32.822  1.00 11.93           O
ATOM   1416  NE2 GLN A  93      60.473  55.896  34.332  1.00 16.67           N
ATOM   1417 1HE2 GLN A  93      60.625  54.928  34.532  1.00 20.00           H
ATOM   1418 2HE2 GLN A  93      60.645  56.585  35.036  1.00 20.00           H
ATOM   1419  HN  GLN A  93      60.051  53.594  29.939  1.00 20.00           H
ATOM   1420  N   ASN A  94      56.274  55.445  29.390  1.00 14.68           N
ATOM   1421  CA  ASN A  94      55.465  55.976  28.309  1.00 10.27           C
ATOM   1422  C   ASN A  94      55.450  55.038  27.128  1.00  8.31           C
ATOM   1423  O   ASN A  94      55.497  55.485  25.990  1.00  8.42           O
ATOM   1424  HA  ASN A  94      54.469  56.104  28.733  1.00 20.00           H
ATOM   1425  CB  ASN A  94      56.014  57.311  27.855  1.00 14.33           C
ATOM   1426 1HB  ASN A  94      56.967  57.163  27.347  1.00 20.00           H
ATOM   1427 2HB  ASN A  94      55.334  57.761  27.132  1.00 20.00           H
ATOM   1428  CG  ASN A  94      56.211  58.258  28.991  1.00 17.14           C
ATOM   1429  OD1 ASN A  94      55.308  58.462  29.804  1.00 19.89           O
ATOM   1430  ND2 ASN A  94      57.395  58.854  29.064  1.00 17.04           N
ATOM   1431 1HD2 ASN A  94      58.097  58.658  28.379  1.00 20.00           H
ATOM   1432 2HD2 ASN A  94      57.586  59.499  29.804  1.00 20.00           H
ATOM   1433  HN  ASN A  94      55.864  55.568  30.294  1.00 20.00           H
ATOM   1434  N   ASN A  95      55.375  53.743  27.406  1.00 12.41           N
ATOM   1435  CA  ASN A  95      55.383  52.707  26.376  1.00 15.01           C
ATOM   1436  C   ASN A  95      54.153  51.801  26.529  1.00 17.66           C
ATOM   1437  O   ASN A  95      54.034  51.056  27.497  1.00 22.63           O
ATOM   1438  HA  ASN A  95      55.381  53.245  25.428  1.00 20.00           H
ATOM   1439  CB  ASN A  95      56.674  51.902  26.522  1.00 14.13           C
ATOM   1440 1HB  ASN A  95      57.534  52.565  26.423  1.00 20.00           H
ATOM   1441 2HB  ASN A  95      56.723  51.464  27.519  1.00 20.00           H
ATOM   1442  CG  ASN A  95      56.806  50.792  25.505  1.00 19.25           C
ATOM   1443  OD1 ASN A  95      55.855  50.450  24.801  1.00 18.15           O
ATOM   1444  ND2 ASN A  95      58.006  50.211  25.428  1.00 19.87           N
ATOM   1445 1HD2 ASN A  95      58.749  50.518  26.023  1.00 20.00           H
ATOM   1446 2HD2 ASN A  95      58.162  49.469  24.776  1.00 20.00           H
ATOM   1447  HN  ASN A  95      55.308  53.373  28.333  1.00 20.00           H
ATOM   1448  N   PRO A  96      53.237  51.837  25.546  1.00 20.22           N
ATOM   1449  CA  PRO A  96      51.990  51.060  25.500  1.00 17.90           C
ATOM   1450  C   PRO A  96      52.143  49.546  25.560  1.00 20.16           C
ATOM   1451  O   PRO A  96      51.179  48.829  25.853  1.00 20.98           O
ATOM   1452  HA  PRO A  96      51.375  51.283  26.372  1.00 20.00           H
ATOM   1453  CB  PRO A  96      51.340  51.502  24.192  1.00 16.48           C
ATOM   1454 1HB  PRO A  96      51.498  50.771  23.399  1.00 20.00           H
ATOM   1455 2HB  PRO A  96      50.263  51.625  24.301  1.00 20.00           H
ATOM   1456  CG  PRO A  96      51.991  52.799  23.856  1.00 16.83           C
ATOM   1457 1HG  PRO A  96      51.970  52.984  22.782  1.00 20.00           H
ATOM   1458 2HG  PRO A  96      51.477  53.633  24.333  1.00 20.00           H
ATOM   1459  CD  PRO A  96      53.390  52.681  24.350  1.00 19.50           C
ATOM   1460 1HD  PRO A  96      54.034  52.191  23.619  1.00 20.00           H
ATOM   1461 2HD  PRO A  96      53.827  53.658  24.556  1.00 20.00           H
ATOM   1462  N   ARG A  97      53.348  49.058  25.286  1.00 20.75           N
ATOM   1463  CA  ARG A  97      53.584  47.622  25.300  1.00 17.85           C
ATOM   1464  C   ARG A  97      54.161  47.141  26.610  1.00 14.61           C
ATOM   1465  O   ARG A  97      54.518  45.967  26.725  1.00 18.59           O
ATOM   1466  HA  ARG A  97      52.603  47.177  25.138  1.00 20.00           H
ATOM   1467  CB  ARG A  97      54.505  47.218  24.144  1.00 18.15           C
ATOM   1468 1HB  ARG A  97      55.526  47.535  24.360  1.00 20.00           H
ATOM   1469 2HB  ARG A  97      54.522  46.132  24.050  1.00 20.00           H
ATOM   1470  CG  ARG A  97      54.093  47.809  22.804  1.00 10.71           C
ATOM   1471 1HG  ARG A  97      53.507  48.713  22.966  1.00 20.00           H
ATOM   1472 2HG  ARG A  97      54.981  48.101  22.243  1.00 20.00           H
ATOM   1473  CD  ARG A  97      53.284  46.837  21.978  1.00  7.33           C
ATOM   1474 1HD  ARG A  97      52.253  46.818  22.331  1.00 20.00           H
ATOM   1475 2HD  ARG A  97      53.260  47.163  20.938  1.00 20.00           H
ATOM   1476  NE  ARG A  97      53.812  45.480  22.023  1.00  8.21           N
ATOM   1477  HE  ARG A  97      54.778  45.360  22.255  1.00 20.00           H
ATOM   1478  CZ  ARG A  97      53.079  44.396  21.772  1.00 13.66           C
ATOM   1479  NH1 ARG A  97      51.791  44.522  21.459  1.00 14.66           N
ATOM   1480 1HH1 ARG A  97      51.375  45.430  21.412  1.00 20.00           H
ATOM   1481 2HH1 ARG A  97      51.241  43.709  21.271  1.00 20.00           H
ATOM   1482  NH2 ARG A  97      53.622  43.185  21.841  1.00  8.26           N
ATOM   1483 1HH2 ARG A  97      53.066  42.376  21.651  1.00 20.00           H
ATOM   1484 2HH2 ARG A  97      54.587  43.083  22.083  1.00 20.00           H
ATOM   1485  HN  ARG A  97      54.142  49.623  25.061  1.00 20.00           H
ATOM   1486  N   VAL A  98      54.252  48.042  27.588  1.00 13.15           N
ATOM   1487  CA  VAL A  98      54.773  47.698  28.912  1.00 11.22           C
ATOM   1488  C   VAL A  98      53.657  47.902  29.939  1.00 11.38           C
ATOM   1489  O   VAL A  98      53.054  48.979  30.004  1.00  8.16           O
ATOM   1490  HA  VAL A  98      55.053  46.645  28.892  1.00 20.00           H
ATOM   1491  CB  VAL A  98      55.998  48.586  29.277  1.00 12.52           C
ATOM   1492  HB  VAL A  98      55.667  49.624  29.292  1.00 20.00           H
ATOM   1493  CG1 VAL A  98      56.522  48.235  30.672  1.00  7.10           C
ATOM   1494 1HG1 VAL A  98      55.916  47.435  31.097  1.00 20.00           H
ATOM   1495 2HG1 VAL A  98      57.559  47.906  30.599  1.00 20.00           H
ATOM   1496 3HG1 VAL A  98      56.464  49.114  31.314  1.00 20.00           H
ATOM   1497  CG2 VAL A  98      57.095  48.397  28.243  1.00  5.01           C
ATOM   1498 1HG2 VAL A  98      57.706  47.536  28.514  1.00 20.00           H
ATOM   1499 2HG2 VAL A  98      56.647  48.230  27.264  1.00 20.00           H
ATOM   1500 3HG2 VAL A  98      57.720  49.289  28.209  1.00 20.00           H
ATOM   1501  HN  VAL A  98      53.978  48.999  27.494  1.00 20.00           H
ATOM   1502  N   GLY A  99      53.382  46.866  30.730  1.00 11.38           N
ATOM   1503  CA  GLY A  99      52.323  46.960  31.725  1.00 16.53           C
ATOM   1504  C   GLY A  99      52.654  46.519  33.143  1.00 18.37           C
ATOM   1505  O   GLY A  99      53.775  46.076  33.434  1.00 17.50           O
ATOM   1506 1HA  GLY A  99      51.979  47.992  31.798  1.00 20.00           H
ATOM   1507 2HA  GLY A  99      51.469  46.360  31.410  1.00 20.00           H
ATOM   1508  HN  GLY A  99      53.865  45.991  30.694  1.00 20.00           H
ATOM   1509  N   LEU A 100      51.657  46.622  34.024  1.00 16.93           N
ATOM   1510  CA  LEU A 100      51.811  46.265  35.434  1.00 15.83           C
ATOM   1511  C   LEU A 100      50.619  45.497  36.000  1.00 14.73           C
ATOM   1512  O   LEU A 100      49.490  45.965  35.950  1.00 17.83           O
ATOM   1513  HA  LEU A 100      52.673  45.602  35.511  1.00 20.00           H
ATOM   1514  CB  LEU A 100      52.007  47.543  36.258  1.00 14.33           C
ATOM   1515 1HB  LEU A 100      52.606  48.241  35.672  1.00 20.00           H
ATOM   1516 2HB  LEU A 100      51.033  48.007  36.409  1.00 20.00           H
ATOM   1517  CG  LEU A 100      52.656  47.572  37.653  1.00 12.00           C
ATOM   1518  HG  LEU A 100      53.539  48.210  37.606  1.00 20.00           H
ATOM   1519  CD1 LEU A 100      51.680  48.184  38.621  1.00  9.52           C
ATOM   1520 1HD1 LEU A 100      51.246  49.082  38.181  1.00 20.00           H
ATOM   1521 2HD1 LEU A 100      50.889  47.468  38.841  1.00 20.00           H
ATOM   1522 3HD1 LEU A 100      52.199  48.446  39.543  1.00 20.00           H
ATOM   1523  CD2 LEU A 100      53.054  46.199  38.120  1.00  8.88           C
ATOM   1524 1HD2 LEU A 100      52.209  45.726  38.620  1.00 20.00           H
ATOM   1525 2HD2 LEU A 100      53.353  45.596  37.262  1.00 20.00           H
ATOM   1526 3HD2 LEU A 100      53.890  46.280  38.816  1.00 20.00           H
ATOM   1527  HN  LEU A 100      50.740  46.946  33.795  1.00 20.00           H
ATOM   1528  N   ILE A 101      50.868  44.315  36.539  1.00 13.09           N
ATOM   1529  CA  ILE A 101      49.803  43.536  37.144  1.00 13.91           C
ATOM   1530  C   ILE A 101      50.325  43.090  38.503  1.00 14.73           C
ATOM   1531  O   ILE A 101      51.121  42.161  38.595  1.00 17.30           O
ATOM   1532  HA  ILE A 101      48.948  44.198  37.275  1.00 20.00           H
ATOM   1533  CB  ILE A 101      49.421  42.302  36.276  1.00 15.03           C
ATOM   1534  HB  ILE A 101      50.325  41.722  36.091  1.00 20.00           H
ATOM   1535  CG1 ILE A 101      48.880  42.766  34.922  1.00 10.55           C
ATOM   1536 1HG1 ILE A 101      47.936  43.291  35.064  1.00 20.00           H
ATOM   1537 2HG1 ILE A 101      49.575  43.476  34.473  1.00 20.00           H
ATOM   1538  CG2 ILE A 101      48.351  41.467  36.978  1.00 13.81           C
ATOM   1539 1HG2 ILE A 101      48.707  41.178  37.967  1.00 20.00           H
ATOM   1540 2HG2 ILE A 101      47.439  42.055  37.077  1.00 20.00           H
ATOM   1541 3HG2 ILE A 101      48.145  40.572  36.390  1.00 20.00           H
ATOM   1542  CD1 ILE A 101      48.659  41.621  33.951  1.00 16.69           C
ATOM   1543 1HD1 ILE A 101      49.518  40.950  33.979  1.00 20.00           H
ATOM   1544 2HD1 ILE A 101      47.761  41.073  34.234  1.00 20.00           H
ATOM   1545 3HD1 ILE A 101      48.541  42.018  32.943  1.00 20.00           H
ATOM   1546  HN  ILE A 101      51.774  43.892  36.566  1.00 20.00           H
ATOM   1547  N   ALA A 102      49.886  43.779  39.554  1.00 16.49           N
ATOM   1548  CA  ALA A 102      50.317  43.476  40.917  1.00 17.12           C
ATOM   1549  C   ALA A 102      49.239  43.885  41.917  1.00 18.43           C
ATOM   1550  O   ALA A 102      48.571  44.905  41.739  1.00 18.74           O
ATOM   1551  HA  ALA A 102      50.464  42.398  40.987  1.00 20.00           H
ATOM   1552  CB  ALA A 102      51.612  44.220  41.223  1.00 13.60           C
ATOM   1553 1HB  ALA A 102      52.460  43.636  40.864  1.00 20.00           H
ATOM   1554 2HB  ALA A 102      51.601  45.189  40.724  1.00 20.00           H
ATOM   1555 3HB  ALA A 102      51.701  44.367  42.299  1.00 20.00           H
ATOM   1556  HN  ALA A 102      49.241  44.541  39.493  1.00 20.00           H
ATOM   1557  N   GLY A 103      49.072  43.090  42.968  1.00 17.44           N
ATOM   1558  CA  GLY A 103      48.071  43.408  43.971  1.00 18.71           C
ATOM   1559  C   GLY A 103      48.426  42.874  45.347  1.00 17.32           C
ATOM   1560  O   GLY A 103      49.549  42.446  45.579  1.00 18.69           O
ATOM   1561 1HA  GLY A 103      47.947  44.489  44.036  1.00 20.00           H
ATOM   1562 2HA  GLY A 103      47.108  42.994  43.673  1.00 20.00           H
ATOM   1563  HN  GLY A 103      49.602  42.257  43.129  1.00 20.00           H
ATOM   1564  N   SER A 104      47.469  42.909  46.266  1.00 17.82           N
ATOM   1565  CA  SER A 104      47.686  42.410  47.616  1.00 19.28           C
ATOM   1566  C   SER A 104      46.474  41.614  48.050  1.00 21.20           C
ATOM   1567  O   SER A 104      45.386  41.773  47.487  1.00 22.73           O
ATOM   1568  HA  SER A 104      48.568  41.773  47.550  1.00 20.00           H
ATOM   1569  CB  SER A 104      47.904  43.564  48.587  1.00 18.13           C
ATOM   1570 1HB  SER A 104      48.108  43.167  49.582  1.00 20.00           H
ATOM   1571 2HB  SER A 104      48.784  44.132  48.284  1.00 20.00           H
ATOM   1572  OG  SER A 104      46.769  44.399  48.616  1.00 20.56           O
ATOM   1573  HG  SER A 104      47.036  45.331  48.862  1.00 20.00           H
ATOM   1574  HN  SER A 104      46.551  43.271  46.104  1.00 20.00           H
ATOM   1575  N   GLY A 105      46.664  40.752  49.044  1.00 19.57           N
ATOM   1576  CA  GLY A 105      45.562  39.955  49.534  1.00 14.95           C
ATOM   1577  C   GLY A 105      44.587  40.759  50.371  1.00 15.20           C
ATOM   1578  O   GLY A 105      43.385  40.496  50.317  1.00 17.65           O
ATOM   1579 1HA  GLY A 105      45.025  39.515  48.694  1.00 20.00           H
ATOM   1580 2HA  GLY A 105      45.944  39.130  50.135  1.00 20.00           H
ATOM   1581  HN  GLY A 105      47.544  40.606  49.497  1.00 20.00           H
ATOM   1582  N   GLY A 106      45.089  41.745  51.118  1.00 12.33           N
ATOM   1583  CA  GLY A 106      44.223  42.529  51.979  1.00 13.87           C
ATOM   1584  C   GLY A 106      44.195  44.036  51.826  1.00 15.34           C
ATOM   1585  O   GLY A 106      43.527  44.727  52.606  1.00 18.56           O
ATOM   1586 1HA  GLY A 106      43.189  42.208  51.850  1.00 20.00           H
ATOM   1587 2HA  GLY A 106      44.484  42.351  53.022  1.00 20.00           H
ATOM   1588  HN  GLY A 106      46.057  41.998  51.133  1.00 20.00           H
ATOM   1589  N   GLY A 107      44.900  44.559  50.830  1.00 15.01           N
ATOM   1590  CA  GLY A 107      44.906  46.000  50.623  1.00 15.03           C
ATOM   1591  C   GLY A 107      45.582  46.715  51.772  1.00 12.97           C
ATOM   1592  O   GLY A 107      46.782  46.558  51.976  1.00 17.88           O
ATOM   1593 1HA  GLY A 107      45.422  46.235  49.692  1.00 20.00           H
ATOM   1594 2HA  GLY A 107      43.883  46.361  50.520  1.00 20.00           H
ATOM   1595  HN  GLY A 107      45.447  44.020  50.189  1.00 20.00           H
ATOM   1596  N   SER A 108      44.828  47.507  52.522  1.00 14.59           N
ATOM   1597  CA  SER A 108      45.397  48.213  53.665  1.00  9.57           C
ATOM   1598  C   SER A 108      44.464  48.357  54.852  1.00 10.31           C
ATOM   1599  O   SER A 108      43.895  49.431  55.086  1.00  9.36           O
ATOM   1600  HA  SER A 108      46.257  47.618  53.973  1.00 20.00           H
ATOM   1601  CB  SER A 108      45.886  49.602  53.283  1.00 13.71           C
ATOM   1602 1HB  SER A 108      46.549  49.529  52.421  1.00 20.00           H
ATOM   1603 2HB  SER A 108      45.037  50.215  52.981  1.00 20.00           H
ATOM   1604  OG  SER A 108      46.567  50.209  54.377  1.00 14.22           O
ATOM   1605  HG  SER A 108      47.308  49.615  54.691  1.00 20.00           H
ATOM   1606  HN  SER A 108      43.855  47.668  52.361  1.00 20.00           H
ATOM   1607  N   PRO A 109      44.269  47.265  55.608  1.00  8.29           N
ATOM   1608  CA  PRO A 109      43.399  47.327  56.782  1.00  8.99           C
ATOM   1609  C   PRO A 109      43.845  48.474  57.701  1.00 12.32           C
ATOM   1610  O   PRO A 109      43.025  49.152  58.313  1.00 17.33           O
ATOM   1611  HA  PRO A 109      42.377  47.556  56.481  1.00 20.00           H
ATOM   1612  CB  PRO A 109      43.587  45.964  57.437  1.00  6.36           C
ATOM   1613 1HB  PRO A 109      44.352  45.994  58.213  1.00 20.00           H
ATOM   1614 2HB  PRO A 109      42.669  45.616  57.910  1.00 20.00           H
ATOM   1615  CG  PRO A 109      43.993  45.052  56.320  1.00  5.18           C
ATOM   1616 1HG  PRO A 109      44.584  44.214  56.690  1.00 20.00           H
ATOM   1617 2HG  PRO A 109      43.122  44.630  55.819  1.00 20.00           H
ATOM   1618  CD  PRO A 109      44.799  45.908  55.377  1.00 10.00           C
ATOM   1619 1HD  PRO A 109      45.844  45.967  55.682  1.00 20.00           H
ATOM   1620 2HD  PRO A 109      44.785  45.510  54.362  1.00 20.00           H
ATOM   1621  N   ARG A 110      45.148  48.709  57.775  1.00 11.50           N
ATOM   1622  CA  ARG A 110      45.672  49.769  58.618  1.00 14.05           C
ATOM   1623  C   ARG A 110      45.164  51.155  58.253  1.00 17.15           C
ATOM   1624  O   ARG A 110      44.909  51.970  59.131  1.00 21.62           O
ATOM   1625  HA  ARG A 110      45.341  49.514  59.625  1.00 20.00           H
ATOM   1626  CB  ARG A 110      47.203  49.771  58.587  1.00 14.73           C
ATOM   1627 1HB  ARG A 110      47.584  48.936  59.175  1.00 20.00           H
ATOM   1628 2HB  ARG A 110      47.550  49.624  57.564  1.00 20.00           H
ATOM   1629  CG  ARG A 110      47.840  51.064  59.126  1.00 12.74           C
ATOM   1630 1HG  ARG A 110      48.051  51.742  58.299  1.00 20.00           H
ATOM   1631 2HG  ARG A 110      47.137  51.573  59.785  1.00 20.00           H
ATOM   1632  CD  ARG A 110      49.133  50.786  59.890  1.00 16.38           C
ATOM   1633 1HD  ARG A 110      49.886  50.382  59.213  1.00 20.00           H
ATOM   1634 2HD  ARG A 110      49.534  51.716  60.294  1.00 20.00           H
ATOM   1635  NE  ARG A 110      48.933  49.842  60.990  1.00 20.09           N
ATOM   1636  HE  ARG A 110      47.997  49.672  61.298  1.00 20.00           H
ATOM   1637  CZ  ARG A 110      49.910  49.190  61.614  1.00 19.55           C
ATOM   1638  NH1 ARG A 110      51.172  49.373  61.255  1.00 19.24           N
ATOM   1639 1HH1 ARG A 110      51.394  50.004  60.512  1.00 20.00           H
ATOM   1640 2HH1 ARG A 110      51.903  48.880  61.727  1.00 20.00           H
ATOM   1641  NH2 ARG A 110      49.623  48.337  62.587  1.00 21.81           N
ATOM   1642 1HH2 ARG A 110      50.358  47.847  63.056  1.00 20.00           H
ATOM   1643 2HH2 ARG A 110      48.671  48.183  62.852  1.00 20.00           H
ATOM   1644  HN  ARG A 110      45.840  48.190  57.272  1.00 20.00           H
ATOM   1645  N   PHE A 111      45.014  51.442  56.966  1.00 21.68           N
ATOM   1646  CA  PHE A 111      44.543  52.765  56.580  1.00 20.10           C
ATOM   1647  C   PHE A 111      43.031  52.873  56.447  1.00 22.07           C
ATOM   1648  O   PHE A 111      42.482  53.977  56.389  1.00 20.83           O
ATOM   1649  HA  PHE A 111      44.861  53.461  57.356  1.00 20.00           H
ATOM   1650  CB  PHE A 111      45.246  53.221  55.305  1.00 18.12           C
ATOM   1651 1HB  PHE A 111      45.309  52.379  54.616  1.00 20.00           H
ATOM   1652 2HB  PHE A 111      44.638  53.985  54.820  1.00 20.00           H
ATOM   1653  CG  PHE A 111      46.616  53.761  55.561  1.00 15.77           C
ATOM   1654  CD1 PHE A 111      47.742  52.967  55.350  1.00 17.07           C
ATOM   1655  HD1 PHE A 111      47.635  51.974  54.914  1.00 20.00           H
ATOM   1656  CD2 PHE A 111      46.782  55.027  56.108  1.00 14.93           C
ATOM   1657  HD2 PHE A 111      45.906  55.655  56.270  1.00 20.00           H
ATOM   1658  CE1 PHE A 111      49.016  53.427  55.691  1.00 16.04           C
ATOM   1659  HE1 PHE A 111      49.887  52.794  55.523  1.00 20.00           H
ATOM   1660  CE2 PHE A 111      48.050  55.497  56.452  1.00 15.70           C
ATOM   1661  HE2 PHE A 111      48.165  56.492  56.883  1.00 20.00           H
ATOM   1662  CZ  PHE A 111      49.169  54.694  56.245  1.00 12.57           C
ATOM   1663  HZ  PHE A 111      50.162  55.055  56.515  1.00 20.00           H
ATOM   1664  HN  PHE A 111      45.206  50.800  56.224  1.00 20.00           H
ATOM   1665  N   GLN A 112      42.355  51.731  56.400  1.00 23.63           N
ATOM   1666  CA  GLN A 112      40.902  51.751  56.341  1.00 25.51           C
ATOM   1667  C   GLN A 112      40.483  52.053  57.768  1.00 24.73           C
ATOM   1668  O   GLN A 112      39.600  52.880  58.010  1.00 27.15           O
ATOM   1669  HA  GLN A 112      40.651  52.558  55.653  1.00 20.00           H
ATOM   1670  CB  GLN A 112      40.353  50.397  55.917  1.00 28.97           C
ATOM   1671 1HB  GLN A 112      41.177  49.727  55.671  1.00 20.00           H
ATOM   1672 2HB  GLN A 112      39.812  49.944  56.747  1.00 20.00           H
ATOM   1673  CG  GLN A 112      39.429  50.479  54.728  1.00 34.07           C
ATOM   1674 1HG  GLN A 112      38.394  50.400  55.061  1.00 20.00           H
ATOM   1675 2HG  GLN A 112      39.536  51.451  54.247  1.00 20.00           H
ATOM   1676  CD  GLN A 112      39.714  49.393  53.725  1.00 42.60           C
ATOM   1677  OE1 GLN A 112      40.327  48.372  54.058  1.00 44.52           O
ATOM   1678  NE2 GLN A 112      39.279  49.603  52.477  1.00 50.82           N
ATOM   1679 1HE2 GLN A 112      38.793  50.447  52.252  1.00 20.00           H
ATOM   1680 2HE2 GLN A 112      39.441  48.915  51.769  1.00 20.00           H
ATOM   1681  HN  GLN A 112      42.783  50.827  56.402  1.00 20.00           H
ATOM   1682  N   VAL A 113      41.145  51.385  58.712  1.00 22.87           N
ATOM   1683  CA  VAL A 113      40.874  51.577  60.132  1.00 19.80           C
ATOM   1684  C   VAL A 113      41.276  53.000  60.534  1.00 21.51           C
ATOM   1685  O   VAL A 113      40.562  53.675  61.284  1.00 22.65           O
ATOM   1686  HA  VAL A 113      39.801  51.460  60.281  1.00 20.00           H
ATOM   1687  CB  VAL A 113      41.645  50.553  60.978  1.00 17.37           C
ATOM   1688  HB  VAL A 113      42.692  50.589  60.676  1.00 20.00           H
ATOM   1689  CG1 VAL A 113      41.563  50.914  62.438  1.00 17.93           C
ATOM   1690 1HG1 VAL A 113      41.226  51.945  62.539  1.00 20.00           H
ATOM   1691 2HG1 VAL A 113      40.858  50.250  62.937  1.00 20.00           H
ATOM   1692 3HG1 VAL A 113      42.547  50.808  62.894  1.00 20.00           H
ATOM   1693  CG2 VAL A 113      41.063  49.170  60.768  1.00 14.33           C
ATOM   1694 1HG2 VAL A 113      40.143  49.072  61.344  1.00 20.00           H
ATOM   1695 2HG2 VAL A 113      40.847  49.023  59.710  1.00 20.00           H
ATOM   1696 3HG2 VAL A 113      41.781  48.420  61.100  1.00 20.00           H
ATOM   1697  HN  VAL A 113      41.863  50.715  58.524  1.00 20.00           H
ATOM   1698  N   PHE A 114      42.409  53.466  60.015  1.00 19.76           N
ATOM   1699  CA  PHE A 114      42.875  54.817  60.314  1.00 19.26           C
ATOM   1700  C   PHE A 114      41.860  55.864  59.864  1.00 20.73           C
ATOM   1701  O   PHE A 114      41.608  56.844  60.575  1.00 24.13           O
ATOM   1702  HA  PHE A 114      43.005  54.883  61.394  1.00 20.00           H
ATOM   1703  CB  PHE A 114      44.221  55.100  59.631  1.00 18.06           C
ATOM   1704 1HB  PHE A 114      45.004  54.548  60.151  1.00 20.00           H
ATOM   1705 2HB  PHE A 114      44.187  54.718  58.611  1.00 20.00           H
ATOM   1706  CG  PHE A 114      44.583  56.563  59.600  1.00 13.59           C
ATOM   1707  CD1 PHE A 114      45.179  57.169  60.696  1.00 13.59           C
ATOM   1708  HD1 PHE A 114      45.446  56.574  61.570  1.00 20.00           H
ATOM   1709  CD2 PHE A 114      44.263  57.349  58.496  1.00 12.27           C
ATOM   1710  HD2 PHE A 114      43.800  56.874  57.631  1.00 20.00           H
ATOM   1711  CE1 PHE A 114      45.443  58.541  60.693  1.00 11.36           C
ATOM   1712  HE1 PHE A 114      45.911  59.008  61.560  1.00 20.00           H
ATOM   1713  CE2 PHE A 114      44.521  58.714  58.484  1.00  7.79           C
ATOM   1714  HE2 PHE A 114      44.262  59.314  57.612  1.00 20.00           H
ATOM   1715  CZ  PHE A 114      45.109  59.311  59.585  1.00  8.49           C
ATOM   1716  HZ  PHE A 114      45.311  60.382  59.585  1.00 20.00           H
ATOM   1717  HN  PHE A 114      43.002  52.941  59.404  1.00 20.00           H
ATOM   1718  N   GLY A 115      41.301  55.674  58.670  1.00 19.55           N
ATOM   1719  CA  GLY A 115      40.313  56.614  58.165  1.00 15.28           C
ATOM   1720  C   GLY A 115      39.077  56.646  59.050  1.00 13.40           C
ATOM   1721  O   GLY A 115      38.551  57.719  59.358  1.00 11.20           O
ATOM   1722 1HA  GLY A 115      40.749  57.612  58.112  1.00 20.00           H
ATOM   1723 2HA  GLY A 115      40.027  56.337  57.150  1.00 20.00           H
ATOM   1724  HN  GLY A 115      41.516  54.905  58.068  1.00 20.00           H
ATOM   1725  N   ALA A 116      38.614  55.467  59.465  1.00 12.59           N
ATOM   1726  CA  ALA A 116      37.440  55.371  60.325  1.00 12.92           C
ATOM   1727  C   ALA A 116      37.748  56.060  61.653  1.00 14.59           C
ATOM   1728  O   ALA A 116      37.002  56.926  62.093  1.00 18.75           O
ATOM   1729  HA  ALA A 116      36.622  55.894  59.830  1.00 20.00           H
ATOM   1730  CB  ALA A 116      37.066  53.906  60.543  1.00 12.58           C
ATOM   1731 1HB  ALA A 116      37.099  53.377  59.591  1.00 20.00           H
ATOM   1732 2HB  ALA A 116      37.773  53.450  61.236  1.00 20.00           H
ATOM   1733 3HB  ALA A 116      36.060  53.846  60.958  1.00 20.00           H
ATOM   1734  HN  ALA A 116      39.026  54.588  59.224  1.00 20.00           H
ATOM   1735  N   ASP A 117      38.880  55.705  62.258  1.00 17.74           N
ATOM   1736  CA  ASP A 117      39.323  56.292  63.530  1.00 15.98           C
ATOM   1737  C   ASP A 117      39.468  57.803  63.428  1.00 14.60           C
ATOM   1738  O   ASP A 117      39.055  58.549  64.321  1.00 16.32           O
ATOM   1739  HA  ASP A 117      38.559  56.013  64.256  1.00 20.00           H
ATOM   1740  CB  ASP A 117      40.684  55.719  63.942  1.00 14.66           C
ATOM   1741 1HB  ASP A 117      41.366  55.744  63.092  1.00 20.00           H
ATOM   1742 2HB  ASP A 117      41.124  56.341  64.722  1.00 20.00           H
ATOM   1743  CG  ASP A 117      40.595  54.295  64.450  1.00 16.06           C
ATOM   1744  OD1 ASP A 117      41.654  53.705  64.732  1.00 13.14           O
ATOM   1745  OD2 ASP A 117      39.472  53.760  64.565  1.00 18.37           O
ATOM   1746  HN  ASP A 117      39.514  55.019  61.901  1.00 20.00           H
ATOM   1747  N   ALA A 118      40.077  58.243  62.332  1.00 15.05           N
ATOM   1748  CA  ALA A 118      40.316  59.656  62.082  1.00 12.76           C
ATOM   1749  C   ALA A 118      39.032  60.436  61.798  1.00 14.64           C
ATOM   1750  O   ALA A 118      38.924  61.615  62.139  1.00 16.02           O
ATOM   1751  HA  ALA A 118      40.762  60.081  62.981  1.00 20.00           H
ATOM   1752  CB  ALA A 118      41.289  59.803  60.927  1.00  9.10           C
ATOM   1753 1HB  ALA A 118      42.242  59.347  61.194  1.00 20.00           H
ATOM   1754 2HB  ALA A 118      40.884  59.307  60.045  1.00 20.00           H
ATOM   1755 3HB  ALA A 118      41.441  60.861  60.712  1.00 20.00           H
ATOM   1756  HN  ALA A 118      40.415  57.648  61.603  1.00 20.00           H
ATOM   1757  N   MET A 119      38.063  59.777  61.172  1.00 15.48           N
ATOM   1758  CA  MET A 119      36.787  60.412  60.842  1.00 15.20           C
ATOM   1759  C   MET A 119      35.964  60.631  62.112  1.00 16.53           C
ATOM   1760  O   MET A 119      35.300  61.658  62.269  1.00 15.49           O
ATOM   1761  HA  MET A 119      37.044  61.370  60.390  1.00 20.00           H
ATOM   1762  CB  MET A 119      36.014  59.523  59.847  1.00 14.57           C
ATOM   1763 1HB  MET A 119      36.696  59.148  59.084  1.00 20.00           H
ATOM   1764 2HB  MET A 119      35.610  58.655  60.368  1.00 20.00           H
ATOM   1765  CG  MET A 119      34.852  60.183  59.117  1.00  7.92           C
ATOM   1766 1HG  MET A 119      34.515  59.544  58.301  1.00 20.00           H
ATOM   1767 2HG  MET A 119      34.008  60.306  59.796  1.00 20.00           H
ATOM   1768  SD  MET A 119      35.195  61.795  58.412  1.00 12.56           S
ATOM   1769  CE  MET A 119      33.573  62.535  58.391  1.00  6.58           C
ATOM   1770 1HE  MET A 119      33.262  62.699  57.359  1.00 20.00           H
ATOM   1771 2HE  MET A 119      32.864  61.869  58.883  1.00 20.00           H
ATOM   1772 3HE  MET A 119      33.602  63.489  58.918  1.00 20.00           H
ATOM   1773  HN  MET A 119      38.131  58.821  60.886  1.00 20.00           H
ATOM   1774  N   ARG A 120      36.026  59.659  63.023  1.00 17.78           N
ATOM   1775  CA  ARG A 120      35.283  59.722  64.286  1.00 14.74           C
ATOM   1776  C   ARG A 120      35.848  60.705  65.313  1.00 15.20           C
ATOM   1777  O   ARG A 120      35.184  61.017  66.295  1.00 16.42           O
ATOM   1778  HA  ARG A 120      34.279  60.039  64.003  1.00 20.00           H
ATOM   1779  CB  ARG A 120      35.215  58.340  64.927  1.00 10.27           C
ATOM   1780 1HB  ARG A 120      36.221  58.000  65.173  1.00 20.00           H
ATOM   1781 2HB  ARG A 120      34.660  58.396  65.863  1.00 20.00           H
ATOM   1782  CG  ARG A 120      34.570  57.273  64.080  1.00  2.14           C
ATOM   1783 1HG  ARG A 120      33.570  57.060  64.457  1.00 20.00           H
ATOM   1784 2HG  ARG A 120      34.455  57.635  63.058  1.00 20.00           H
ATOM   1785  CD  ARG A 120      35.436  56.040  64.121  1.00  8.23           C
ATOM   1786 1HD  ARG A 120      35.870  55.858  63.138  1.00 20.00           H
ATOM   1787 2HD  ARG A 120      36.265  56.191  64.813  1.00 20.00           H
ATOM   1788  NE  ARG A 120      34.705  54.855  64.529  1.00  5.23           N
ATOM   1789  HE  ARG A 120      33.771  54.973  64.864  1.00 20.00           H
ATOM   1790  CZ  ARG A 120      35.213  53.632  64.479  1.00  9.58           C
ATOM   1791  NH1 ARG A 120      36.450  53.453  64.038  1.00 16.08           N
ATOM   1792 1HH1 ARG A 120      36.995  54.239  63.745  1.00 20.00           H
ATOM   1793 2HH1 ARG A 120      36.839  52.532  63.998  1.00 20.00           H
ATOM   1794  NH2 ARG A 120      34.494  52.588  64.867  1.00  8.70           N
ATOM   1795 1HH2 ARG A 120      34.885  51.669  64.826  1.00 20.00           H
ATOM   1796 2HH2 ARG A 120      33.561  52.720  65.201  1.00 20.00           H
ATOM   1797  HN  ARG A 120      36.573  58.828  62.918  1.00 20.00           H
ATOM   1798  N   GLY A 121      37.078  61.167  65.100  1.00 15.56           N
ATOM   1799  CA  GLY A 121      37.682  62.109  66.016  1.00 14.03           C
ATOM   1800  C   GLY A 121      36.986  63.423  65.781  1.00 18.06           C
ATOM   1801  O   GLY A 121      36.138  63.474  64.891  1.00 23.59           O
ATOM   1802 1HA  GLY A 121      37.560  61.756  67.040  1.00 20.00           H
ATOM   1803 2HA  GLY A 121      38.754  62.171  65.826  1.00 20.00           H
ATOM   1804  HN  GLY A 121      37.647  60.904  64.321  1.00 20.00           H
ATOM   1805  N   PRO A 122      37.322  64.498  66.525  1.00 16.17           N
ATOM   1806  CA  PRO A 122      36.738  65.842  66.424  1.00 16.97           C
ATOM   1807  C   PRO A 122      36.997  66.630  65.135  1.00 21.37           C
ATOM   1808  O   PRO A 122      36.222  67.530  64.794  1.00 20.83           O
ATOM   1809  HA  PRO A 122      35.650  65.782  66.449  1.00 20.00           H
ATOM   1810  CB  PRO A 122      37.314  66.569  67.628  1.00  9.70           C
ATOM   1811 1HB  PRO A 122      37.425  67.636  67.437  1.00 20.00           H
ATOM   1812 2HB  PRO A 122      36.672  66.468  68.503  1.00 20.00           H
ATOM   1813  CG  PRO A 122      38.614  65.916  67.830  1.00 13.81           C
ATOM   1814 1HG  PRO A 122      39.367  66.320  67.153  1.00 20.00           H
ATOM   1815 2HG  PRO A 122      38.981  66.073  68.844  1.00 20.00           H
ATOM   1816  CD  PRO A 122      38.365  64.460  67.561  1.00 14.38           C
ATOM   1817 1HD  PRO A 122      39.268  63.955  67.217  1.00 20.00           H
ATOM   1818 2HD  PRO A 122      38.030  63.938  68.457  1.00 20.00           H
ATOM   1819  N   ARG A 123      38.082  66.326  64.428  1.00 24.68           N
ATOM   1820  CA  ARG A 123      38.372  67.053  63.195  1.00 27.35           C
ATOM   1821  C   ARG A 123      37.612  66.438  62.022  1.00 26.49           C
ATOM   1822  O   ARG A 123      37.106  67.150  61.157  1.00 29.49           O
ATOM   1823  HA  ARG A 123      38.037  68.072  63.387  1.00 20.00           H
ATOM   1824  CB  ARG A 123      39.879  67.065  62.930  1.00 27.53           C
ATOM   1825 1HB  ARG A 123      40.242  66.042  62.824  1.00 20.00           H
ATOM   1826 2HB  ARG A 123      40.082  67.574  61.988  1.00 20.00           H
ATOM   1827  CG  ARG A 123      40.669  67.754  64.041  1.00 28.38           C
ATOM   1828 1HG  ARG A 123      39.985  68.116  64.808  1.00 20.00           H
ATOM   1829 2HG  ARG A 123      41.334  67.035  64.520  1.00 20.00           H
ATOM   1830  CD  ARG A 123      41.490  68.919  63.514  1.00 27.26           C
ATOM   1831 1HD  ARG A 123      40.829  69.703  63.145  1.00 20.00           H
ATOM   1832 2HD  ARG A 123      42.081  69.353  64.321  1.00 20.00           H
ATOM   1833  NE  ARG A 123      42.382  68.495  62.438  1.00 28.62           N
ATOM   1834  HE  ARG A 123      42.671  67.538  62.418  1.00 20.00           H
ATOM   1835  CZ  ARG A 123      42.837  69.297  61.481  1.00 26.53           C
ATOM   1836  NH1 ARG A 123      42.492  70.582  61.450  1.00 28.45           N
ATOM   1837 1HH1 ARG A 123      41.884  70.954  62.152  1.00 20.00           H
ATOM   1838 2HH1 ARG A 123      42.841  71.176  60.725  1.00 20.00           H
ATOM   1839  NH2 ARG A 123      43.640  68.809  60.551  1.00 26.75           N
ATOM   1840 1HH2 ARG A 123      43.987  69.405  59.827  1.00 20.00           H
ATOM   1841 2HH2 ARG A 123      43.900  67.844  60.571  1.00 20.00           H
ATOM   1842  HN  ARG A 123      38.736  65.614  64.685  1.00 20.00           H
ATOM   1843  N   GLY A 124      37.520  65.113  62.011  1.00 25.71           N
ATOM   1844  CA  GLY A 124      36.790  64.427  60.958  1.00 25.50           C
ATOM   1845  C   GLY A 124      37.502  64.314  59.628  1.00 22.39           C
ATOM   1846  O   GLY A 124      38.591  63.748  59.555  1.00 24.76           O
ATOM   1847 1HA  GLY A 124      36.548  63.414  61.279  1.00 20.00           H
ATOM   1848 2HA  GLY A 124      35.845  64.938  60.774  1.00 20.00           H
ATOM   1849  HN  GLY A 124      37.932  64.518  62.701  1.00 20.00           H
ATOM   1850  N   LEU A 125      36.879  64.845  58.578  1.00 19.45           N
ATOM   1851  CA  LEU A 125      37.437  64.815  57.222  1.00 16.39           C
ATOM   1852  C   LEU A 125      38.869  65.358  57.178  1.00 18.01           C
ATOM   1853  O   LEU A 125      39.747  64.778  56.530  1.00 15.41           O
ATOM   1854  HA  LEU A 125      37.478  63.772  56.908  1.00 20.00           H
ATOM   1855  CB  LEU A 125      36.550  65.635  56.276  1.00  9.08           C
ATOM   1856 1HB  LEU A 125      35.826  66.186  56.876  1.00 20.00           H
ATOM   1857 2HB  LEU A 125      37.175  66.373  55.773  1.00 20.00           H
ATOM   1858  CG  LEU A 125      35.735  64.952  55.163  1.00  7.71           C
ATOM   1859  HG  LEU A 125      36.375  64.847  54.287  1.00 20.00           H
ATOM   1860  CD1 LEU A 125      35.290  63.532  55.554  1.00  2.00           C
ATOM   1861 1HD1 LEU A 125      35.831  62.803  54.950  1.00 20.00           H
ATOM   1862 2HD1 LEU A 125      35.505  63.361  56.609  1.00 20.00           H
ATOM   1863 3HD1 LEU A 125      34.220  63.426  55.380  1.00 20.00           H
ATOM   1864  CD2 LEU A 125      34.534  65.829  54.854  1.00  4.38           C
ATOM   1865 1HD2 LEU A 125      34.226  66.354  55.758  1.00 20.00           H
ATOM   1866 2HD2 LEU A 125      34.802  66.554  54.086  1.00 20.00           H
ATOM   1867 3HD2 LEU A 125      33.713  65.208  54.497  1.00 20.00           H
ATOM   1868  HN  LEU A 125      35.991  65.302  58.627  1.00 20.00           H
ATOM   1869  N   LYS A 126      39.105  66.465  57.879  1.00 18.44           N
ATOM   1870  CA  LYS A 126      40.429  67.071  57.904  1.00 18.77           C
ATOM   1871  C   LYS A 126      41.465  66.209  58.619  1.00 19.00           C
ATOM   1872  O   LYS A 126      42.655  66.496  58.550  1.00 20.47           O
ATOM   1873  HA  LYS A 126      40.762  67.171  56.871  1.00 20.00           H
ATOM   1874  CB  LYS A 126      40.376  68.448  58.560  1.00 16.89           C
ATOM   1875 1HB  LYS A 126      40.315  68.337  59.643  1.00 20.00           H
ATOM   1876 2HB  LYS A 126      41.297  68.992  58.347  1.00 20.00           H
ATOM   1877  CG  LYS A 126      39.204  69.303  58.104  1.00 24.65           C
ATOM   1878 1HG  LYS A 126      39.550  70.314  57.886  1.00 20.00           H
ATOM   1879 2HG  LYS A 126      38.794  68.900  57.178  1.00 20.00           H
ATOM   1880  CD  LYS A 126      38.104  69.352  59.180  1.00 33.00           C
ATOM   1881 1HD  LYS A 126      37.126  69.253  58.710  1.00 20.00           H
ATOM   1882 2HD  LYS A 126      38.218  68.508  59.860  1.00 20.00           H
ATOM   1883  CE  LYS A 126      38.147  70.654  59.983  1.00 33.71           C
ATOM   1884 1HE  LYS A 126      37.632  71.443  59.435  1.00 20.00           H
ATOM   1885 2HE  LYS A 126      37.618  70.524  60.927  1.00 20.00           H
ATOM   1886  NZ  LYS A 126      39.552  71.095  60.268  1.00 32.72           N
ATOM   1887 1HZ  LYS A 126      39.551  71.744  61.047  1.00 20.00           H
ATOM   1888 2HZ  LYS A 126      40.119  70.287  60.502  1.00 20.00           H
ATOM   1889 3HZ  LYS A 126      39.936  71.551  59.448  1.00 20.00           H
ATOM   1890  HN  LYS A 126      38.413  66.943  58.420  1.00 20.00           H
ATOM   1891  N   ALA A 127      41.031  65.155  59.300  1.00 16.17           N
ATOM   1892  CA  ALA A 127      41.983  64.299  60.001  1.00 17.22           C
ATOM   1893  C   ALA A 127      42.223  63.063  59.171  1.00 19.16           C
ATOM   1894  O   ALA A 127      43.247  62.393  59.313  1.00 22.93           O
ATOM   1895  HA  ALA A 127      42.917  64.853  60.100  1.00 20.00           H
ATOM   1896  CB  ALA A 127      41.455  63.908  61.362  1.00 12.17           C
ATOM   1897 1HB  ALA A 127      40.753  64.665  61.710  1.00 20.00           H
ATOM   1898 2HB  ALA A 127      40.948  62.946  61.292  1.00 20.00           H
ATOM   1899 3HB  ALA A 127      42.285  63.831  62.065  1.00 20.00           H
ATOM   1900  HN  ALA A 127      40.069  64.893  59.372  1.00 20.00           H
ATOM   1901  N   VAL A 128      41.265  62.761  58.303  1.00 20.62           N
ATOM   1902  CA  VAL A 128      41.365  61.606  57.435  1.00 16.99           C
ATOM   1903  C   VAL A 128      42.408  61.973  56.383  1.00 19.12           C
ATOM   1904  O   VAL A 128      43.345  61.208  56.118  1.00 20.39           O
ATOM   1905  HA  VAL A 128      41.713  60.769  58.040  1.00 20.00           H
ATOM   1906  CB  VAL A 128      39.985  61.291  56.767  1.00 18.29           C
ATOM   1907  HB  VAL A 128      39.604  62.215  56.332  1.00 20.00           H
ATOM   1908  CG1 VAL A 128      40.139  60.263  55.628  1.00 10.36           C
ATOM   1909 1HG1 VAL A 128      40.838  60.647  54.884  1.00 20.00           H
ATOM   1910 2HG1 VAL A 128      40.519  59.325  56.034  1.00 20.00           H
ATOM   1911 3HG1 VAL A 128      39.170  60.090  55.161  1.00 20.00           H
ATOM   1912  CG2 VAL A 128      39.014  60.755  57.821  1.00 17.39           C
ATOM   1913 1HG2 VAL A 128      39.555  60.559  58.747  1.00 20.00           H
ATOM   1914 2HG2 VAL A 128      38.234  61.493  58.005  1.00 20.00           H
ATOM   1915 3HG2 VAL A 128      38.562  59.830  57.462  1.00 20.00           H
ATOM   1916  HN  VAL A 128      40.427  63.294  58.188  1.00 20.00           H
ATOM   1917  N   GLY A 129      42.264  63.165  55.812  1.00 17.16           N
ATOM   1918  CA  GLY A 129      43.196  63.591  54.789  1.00 19.87           C
ATOM   1919  C   GLY A 129      42.798  63.048  53.423  1.00 22.56           C
ATOM   1920  O   GLY A 129      41.907  62.191  53.327  1.00 19.25           O
ATOM   1921 1HA  GLY A 129      43.231  64.680  54.754  1.00 20.00           H
ATOM   1922 2HA  GLY A 129      44.200  63.248  55.041  1.00 20.00           H
ATOM   1923  HN  GLY A 129      41.537  63.811  56.043  1.00 20.00           H
ATOM   1924  N   PRO A 130      43.465  63.500  52.341  1.00 22.82           N
ATOM   1925  CA  PRO A 130      43.164  63.059  50.975  1.00 19.09           C
ATOM   1926  C   PRO A 130      43.915  61.856  50.409  1.00 20.71           C
ATOM   1927  O   PRO A 130      43.814  61.596  49.206  1.00 23.24           O
ATOM   1928  HA  PRO A 130      42.128  62.728  50.906  1.00 20.00           H
ATOM   1929  CB  PRO A 130      43.432  64.305  50.151  1.00 17.65           C
ATOM   1930 1HB  PRO A 130      43.762  64.056  49.143  1.00 20.00           H
ATOM   1931 2HB  PRO A 130      42.538  64.919  50.050  1.00 20.00           H
ATOM   1932  CG  PRO A 130      44.533  65.043  50.935  1.00 18.92           C
ATOM   1933 1HG  PRO A 130      45.509  64.906  50.468  1.00 20.00           H
ATOM   1934 2HG  PRO A 130      44.343  66.116  50.966  1.00 20.00           H
ATOM   1935  CD  PRO A 130      44.561  64.487  52.350  1.00 20.68           C
ATOM   1936 1HD  PRO A 130      45.522  64.027  52.581  1.00 20.00           H
ATOM   1937 2HD  PRO A 130      44.394  65.268  53.092  1.00 20.00           H
ATOM   1938  N   TYR A 131      44.637  61.105  51.243  1.00 19.48           N
ATOM   1939  CA  TYR A 131      45.405  59.973  50.722  1.00 16.69           C
ATOM   1940  C   TYR A 131      44.968  58.587  51.156  1.00 17.33           C
ATOM   1941  O   TYR A 131      45.627  57.599  50.824  1.00 16.07           O
ATOM   1942  HA  TYR A 131      45.330  59.987  49.635  1.00 20.00           H
ATOM   1943  CB  TYR A 131      46.890  60.144  51.070  1.00 18.71           C
ATOM   1944 1HB  TYR A 131      47.013  60.054  52.149  1.00 20.00           H
ATOM   1945 2HB  TYR A 131      47.455  59.330  50.616  1.00 20.00           H
ATOM   1946  CG  TYR A 131      47.484  61.457  50.622  1.00 15.66           C
ATOM   1947  CD1 TYR A 131      47.486  61.819  49.276  1.00 14.55           C
ATOM   1948  HD1 TYR A 131      47.080  61.138  48.528  1.00 20.00           H
ATOM   1949  CD2 TYR A 131      48.015  62.349  51.544  1.00 14.33           C
ATOM   1950  HD2 TYR A 131      48.019  62.073  52.598  1.00 20.00           H
ATOM   1951  CE1 TYR A 131      48.000  63.042  48.865  1.00 12.10           C
ATOM   1952  HE1 TYR A 131      47.997  63.322  47.812  1.00 20.00           H
ATOM   1953  CE2 TYR A 131      48.533  63.574  51.145  1.00 12.88           C
ATOM   1954  HE2 TYR A 131      48.942  64.254  51.893  1.00 20.00           H
ATOM   1955  CZ  TYR A 131      48.525  63.918  49.808  1.00 15.56           C
ATOM   1956  OH  TYR A 131      49.045  65.140  49.417  1.00 15.88           O
ATOM   1957  HH  TYR A 131      48.827  65.313  48.457  1.00 20.00           H
ATOM   1958  HN  TYR A 131      44.695  61.262  52.229  1.00 20.00           H
ATOM   1959  N   VAL A 132      43.859  58.492  51.878  1.00 17.29           N
ATOM   1960  CA  VAL A 132      43.407  57.191  52.353  1.00 15.99           C
ATOM   1961  C   VAL A 132      42.850  56.251  51.282  1.00 16.79           C
ATOM   1962  O   VAL A 132      42.954  55.024  51.422  1.00 17.15           O
ATOM   1963  HA  VAL A 132      44.270  56.678  52.778  1.00 20.00           H
ATOM   1964  CB  VAL A 132      42.361  57.348  53.481  1.00 14.01           C
ATOM   1965  HB  VAL A 132      41.417  57.642  53.024  1.00 20.00           H
ATOM   1966  CG1 VAL A 132      42.159  56.034  54.180  1.00  9.67           C
ATOM   1967 1HG1 VAL A 132      41.715  55.319  53.488  1.00 20.00           H
ATOM   1968 2HG1 VAL A 132      43.121  55.655  54.526  1.00 20.00           H
ATOM   1969 3HG1 VAL A 132      41.496  56.175  55.033  1.00 20.00           H
ATOM   1970  CG2 VAL A 132      42.827  58.391  54.480  1.00 14.78           C
ATOM   1971 1HG2 VAL A 132      43.889  58.251  54.683  1.00 20.00           H
ATOM   1972 2HG2 VAL A 132      42.664  59.387  54.068  1.00 20.00           H
ATOM   1973 3HG2 VAL A 132      42.263  58.284  55.407  1.00 20.00           H
ATOM   1974  HN  VAL A 132      43.288  59.273  52.131  1.00 20.00           H
ATOM   1975  N   VAL A 133      42.260  56.803  50.221  1.00 14.07           N
ATOM   1976  CA  VAL A 133      41.695  55.957  49.170  1.00 13.28           C
ATOM   1977  C   VAL A 133      42.776  55.140  48.465  1.00 15.47           C
ATOM   1978  O   VAL A 133      42.714  53.904  48.419  1.00 14.23           O
ATOM   1979  HA  VAL A 133      41.008  55.257  49.645  1.00 20.00           H
ATOM   1980  CB  VAL A 133      40.942  56.778  48.099  1.00 12.09           C
ATOM   1981  HB  VAL A 133      41.678  57.358  47.542  1.00 20.00           H
ATOM   1982  CG1 VAL A 133      40.243  55.827  47.140  1.00  7.73           C
ATOM   1983 1HG1 VAL A 133      40.964  55.108  46.751  1.00 20.00           H
ATOM   1984 2HG1 VAL A 133      39.450  55.297  47.667  1.00 20.00           H
ATOM   1985 3HG1 VAL A 133      39.814  56.394  46.314  1.00 20.00           H
ATOM   1986  CG2 VAL A 133      39.920  57.688  48.749  1.00 15.11           C
ATOM   1987 1HG2 VAL A 133      38.920  57.405  48.420  1.00 20.00           H
ATOM   1988 2HG2 VAL A 133      39.987  57.594  49.833  1.00 20.00           H
ATOM   1989 3HG2 VAL A 133      40.118  58.721  48.461  1.00 20.00           H
ATOM   1990  HN  VAL A 133      42.170  57.789  50.081  1.00 20.00           H
ATOM   1991  N   THR A 134      43.767  55.836  47.915  1.00 15.14           N
ATOM   1992  CA  THR A 134      44.861  55.181  47.212  1.00 15.88           C
ATOM   1993  C   THR A 134      45.627  54.199  48.108  1.00 14.78           C
ATOM   1994  O   THR A 134      46.219  53.236  47.619  1.00 15.42           O
ATOM   1995  HA  THR A 134      44.441  54.586  46.401  1.00 20.00           H
ATOM   1996  CB  THR A 134      45.836  56.222  46.654  1.00 16.90           C
ATOM   1997  HB  THR A 134      46.517  55.770  45.933  1.00 20.00           H
ATOM   1998  OG1 THR A 134      46.523  56.861  47.741  1.00 22.68           O
ATOM   1999  HG1 THR A 134      47.121  56.204  48.201  1.00 20.00           H
ATOM   2000  CG2 THR A 134      45.083  57.279  45.850  1.00 11.28           C
ATOM   2001 1HG2 THR A 134      44.020  57.226  46.086  1.00 20.00           H
ATOM   2002 2HG2 THR A 134      45.228  57.097  44.785  1.00 20.00           H
ATOM   2003 3HG2 THR A 134      45.464  58.268  46.105  1.00 20.00           H
ATOM   2004  HN  THR A 134      43.833  56.833  47.943  1.00 20.00           H
ATOM   2005  N   LYS A 135      45.601  54.431  49.417  1.00 13.66           N
ATOM   2006  CA  LYS A 135      46.286  53.558  50.369  1.00 10.49           C
ATOM   2007  C   LYS A 135      45.436  52.366  50.756  1.00 13.58           C
ATOM   2008  O   LYS A 135      45.933  51.237  50.864  1.00 13.57           O
ATOM   2009  HA  LYS A 135      47.178  53.172  49.875  1.00 20.00           H
ATOM   2010  CB  LYS A 135      46.628  54.316  51.642  1.00 10.94           C
ATOM   2011 1HB  LYS A 135      45.711  54.623  52.145  1.00 20.00           H
ATOM   2012 2HB  LYS A 135      47.162  53.659  52.328  1.00 20.00           H
ATOM   2013  CG  LYS A 135      47.472  55.546  51.432  1.00  8.45           C
ATOM   2014 1HG  LYS A 135      48.302  55.312  50.765  1.00 20.00           H
ATOM   2015 2HG  LYS A 135      46.879  56.320  50.944  1.00 20.00           H
ATOM   2016  CD  LYS A 135      47.987  56.038  52.753  1.00  8.58           C
ATOM   2017 1HD  LYS A 135      47.153  56.198  53.436  1.00 20.00           H
ATOM   2018 2HD  LYS A 135      48.626  55.279  53.204  1.00 20.00           H
ATOM   2019  CE  LYS A 135      48.759  57.315  52.595  1.00  8.66           C
ATOM   2020 1HE  LYS A 135      49.620  57.149  51.947  1.00 20.00           H
ATOM   2021 2HE  LYS A 135      48.136  58.066  52.110  1.00 20.00           H
ATOM   2022  NZ  LYS A 135      49.205  57.802  53.915  1.00  7.91           N
ATOM   2023 1HZ  LYS A 135      49.971  58.455  53.793  1.00 20.00           H
ATOM   2024 2HZ  LYS A 135      48.435  58.268  54.381  1.00 20.00           H
ATOM   2025 3HZ  LYS A 135      49.516  57.017  54.477  1.00 20.00           H
ATOM   2026  HN  LYS A 135      45.123  55.201  49.839  1.00 20.00           H
ATOM   2027  N   ALA A 136      44.149  52.620  50.955  1.00 13.48           N
ATOM   2028  CA  ALA A 136      43.226  51.578  51.373  1.00 15.16           C
ATOM   2029  C   ALA A 136      42.556  50.780  50.259  1.00 17.11           C
ATOM   2030  O   ALA A 136      42.186  49.619  50.469  1.00 19.91           O
ATOM   2031  HA  ALA A 136      43.790  50.851  51.957  1.00 20.00           H
ATOM   2032  CB  ALA A 136      42.165  52.190  52.288  1.00 17.95           C
ATOM   2033 1HB  ALA A 136      42.653  52.737  53.095  1.00 20.00           H
ATOM   2034 2HB  ALA A 136      41.540  52.873  51.713  1.00 20.00           H
ATOM   2035 3HB  ALA A 136      41.547  51.397  52.708  1.00 20.00           H
ATOM   2036  HN  ALA A 136      43.732  53.521  50.835  1.00 20.00           H
ATOM   2037  N   MET A 137      42.393  51.382  49.080  1.00 15.17           N
ATOM   2038  CA  MET A 137      41.732  50.680  47.986  1.00 12.62           C
ATOM   2039  C   MET A 137      42.437  49.396  47.571  1.00 12.89           C
ATOM   2040  O   MET A 137      43.660  49.307  47.605  1.00 13.98           O
ATOM   2041  HA  MET A 137      40.739  50.428  48.357  1.00 20.00           H
ATOM   2042  CB  MET A 137      41.543  51.612  46.791  1.00 15.39           C
ATOM   2043 1HB  MET A 137      40.843  51.166  46.085  1.00 20.00           H
ATOM   2044 2HB  MET A 137      41.104  52.552  47.124  1.00 20.00           H
ATOM   2045  CG  MET A 137      42.786  51.950  46.028  1.00 16.52           C
ATOM   2046 1HG  MET A 137      43.518  52.408  46.693  1.00 20.00           H
ATOM   2047 2HG  MET A 137      43.240  51.040  45.634  1.00 20.00           H
ATOM   2048  SD  MET A 137      42.374  53.067  44.694  1.00 20.13           S
ATOM   2049  CE  MET A 137      44.005  53.333  43.954  1.00 13.71           C
ATOM   2050 1HE  MET A 137      44.664  52.507  44.221  1.00 20.00           H
ATOM   2051 2HE  MET A 137      43.908  53.385  42.870  1.00 20.00           H
ATOM   2052 3HE  MET A 137      44.425  54.268  44.326  1.00 20.00           H
ATOM   2053  HN  MET A 137      42.701  52.312  48.880  1.00 20.00           H
ATOM   2054  N   ALA A 138      41.647  48.397  47.187  1.00 14.04           N
ATOM   2055  CA  ALA A 138      42.171  47.090  46.799  1.00 15.86           C
ATOM   2056  C   ALA A 138      43.207  47.117  45.666  1.00 16.76           C
ATOM   2057  O   ALA A 138      44.071  46.225  45.568  1.00 11.12           O
ATOM   2058  HA  ALA A 138      42.677  46.664  47.666  1.00 20.00           H
ATOM   2059  CB  ALA A 138      41.017  46.161  46.428  1.00 10.64           C
ATOM   2060 1HB  ALA A 138      40.074  46.613  46.735  1.00 20.00           H
ATOM   2061 2HB  ALA A 138      41.010  46.003  45.350  1.00 20.00           H
ATOM   2062 3HB  ALA A 138      41.144  45.204  46.934  1.00 20.00           H
ATOM   2063  HN  ALA A 138      40.651  48.461  47.135  1.00 20.00           H
ATOM   2064  N   SER A 139      43.118  48.132  44.812  1.00 15.06           N
ATOM   2065  CA  SER A 139      44.034  48.264  43.686  1.00 13.03           C
ATOM   2066  C   SER A 139      45.197  49.189  44.024  1.00 15.92           C
ATOM   2067  O   SER A 139      45.875  49.701  43.138  1.00 17.97           O
ATOM   2068  HA  SER A 139      44.403  47.256  43.495  1.00 20.00           H
ATOM   2069  CB  SER A 139      43.289  48.809  42.469  1.00 10.41           C
ATOM   2070 1HB  SER A 139      43.903  48.674  41.578  1.00 20.00           H
ATOM   2071 2HB  SER A 139      42.375  48.235  42.316  1.00 20.00           H
ATOM   2072  OG  SER A 139      42.980  50.179  42.645  1.00 16.06           O
ATOM   2073  HG  SER A 139      42.104  50.274  43.117  1.00 20.00           H
ATOM   2074  HN  SER A 139      42.435  48.860  44.877  1.00 20.00           H
ATOM   2075  N   GLY A 140      45.431  49.401  45.312  1.00 18.09           N
ATOM   2076  CA  GLY A 140      46.511  50.278  45.731  1.00 15.40           C
ATOM   2077  C   GLY A 140      47.883  49.955  45.171  1.00 15.90           C
ATOM   2078  O   GLY A 140      48.551  50.840  44.636  1.00 18.08           O
ATOM   2079 1HA  GLY A 140      46.283  51.305  45.445  1.00 20.00           H
ATOM   2080 2HA  GLY A 140      46.597  50.262  46.817  1.00 20.00           H
ATOM   2081  HN  GLY A 140      44.901  48.988  46.052  1.00 20.00           H
ATOM   2082  N   VAL A 141      48.311  48.699  45.288  1.00 15.09           N
ATOM   2083  CA  VAL A 141      49.630  48.301  44.805  1.00 13.95           C
ATOM   2084  C   VAL A 141      49.875  48.607  43.321  1.00 18.08           C
ATOM   2085  O   VAL A 141      50.958  49.065  42.955  1.00 19.52           O
ATOM   2086  HA  VAL A 141      50.372  48.871  45.365  1.00 20.00           H
ATOM   2087  CB  VAL A 141      49.889  46.800  45.058  1.00 12.60           C
ATOM   2088  HB  VAL A 141      49.100  46.235  44.561  1.00 20.00           H
ATOM   2089  CG1 VAL A 141      51.227  46.392  44.450  1.00 10.37           C
ATOM   2090 1HG1 VAL A 141      51.139  46.362  43.364  1.00 20.00           H
ATOM   2091 2HG1 VAL A 141      51.991  47.117  44.732  1.00 20.00           H
ATOM   2092 3HG1 VAL A 141      51.508  45.406  44.819  1.00 20.00           H
ATOM   2093  CG2 VAL A 141      49.900  46.515  46.552  1.00  9.24           C
ATOM   2094 1HG2 VAL A 141      50.708  47.075  47.023  1.00 20.00           H
ATOM   2095 2HG2 VAL A 141      48.947  46.817  46.987  1.00 20.00           H
ATOM   2096 3HG2 VAL A 141      50.053  45.449  46.717  1.00 20.00           H
ATOM   2097  HN  VAL A 141      47.777  47.962  45.702  1.00 20.00           H
ATOM   2098  N   SER A 142      48.881  48.366  42.469  1.00 16.74           N
ATOM   2099  CA  SER A 142      49.055  48.642  41.048  1.00 16.86           C
ATOM   2100  C   SER A 142      48.945  50.134  40.748  1.00 17.07           C
ATOM   2101  O   SER A 142      49.754  50.692  40.011  1.00 20.25           O
ATOM   2102  HA  SER A 142      50.058  48.289  40.806  1.00 20.00           H
ATOM   2103  CB  SER A 142      48.034  47.858  40.215  1.00 17.08           C
ATOM   2104 1HB  SER A 142      48.333  47.874  39.167  1.00 20.00           H
ATOM   2105 2HB  SER A 142      48.034  46.815  40.530  1.00 20.00           H
ATOM   2106  OG  SER A 142      46.727  48.385  40.338  1.00 18.31           O
ATOM   2107  HG  SER A 142      46.184  47.812  40.951  1.00 20.00           H
ATOM   2108  HN  SER A 142      47.992  47.997  42.738  1.00 20.00           H
ATOM   2109  N   ALA A 143      47.952  50.789  41.328  1.00 16.43           N
ATOM   2110  CA  ALA A 143      47.766  52.215  41.101  1.00 13.20           C
ATOM   2111  C   ALA A 143      48.982  53.039  41.527  1.00 14.82           C
ATOM   2112  O   ALA A 143      49.365  54.003  40.860  1.00 15.86           O
ATOM   2113  HA  ALA A 143      47.627  52.365  40.030  1.00 20.00           H
ATOM   2114  CB  ALA A 143      46.537  52.687  41.851  1.00 10.21           C
ATOM   2115 1HB  ALA A 143      45.644  52.444  41.275  1.00 20.00           H
ATOM   2116 2HB  ALA A 143      46.490  52.191  42.820  1.00 20.00           H
ATOM   2117 3HB  ALA A 143      46.593  53.766  41.998  1.00 20.00           H
ATOM   2118  HN  ALA A 143      47.285  50.365  41.940  1.00 20.00           H
ATOM   2119  N   CYS A 144      49.590  52.647  42.641  1.00 18.40           N
ATOM   2120  CA  CYS A 144      50.729  53.361  43.201  1.00 21.21           C
ATOM   2121  C   CYS A 144      52.061  53.165  42.488  1.00 22.37           C
ATOM   2122  O   CYS A 144      52.989  53.947  42.687  1.00 23.22           O
ATOM   2123  HA  CYS A 144      50.490  54.423  43.148  1.00 20.00           H
ATOM   2124  CB  CYS A 144      50.873  53.001  44.684  1.00 19.08           C
ATOM   2125 1HB  CYS A 144      50.767  51.924  44.817  1.00 20.00           H
ATOM   2126 2HB  CYS A 144      51.869  53.269  45.037  1.00 20.00           H
ATOM   2127  SG  CYS A 144      49.673  53.812  45.741  1.00 19.89           S
ATOM   2128  HG  CYS A 144      50.414  54.888  45.992  1.00 20.00           H
ATOM   2129  HN  CYS A 144      49.319  51.845  43.174  1.00 20.00           H
ATOM   2130  N   LEU A 145      52.161  52.127  41.664  1.00 21.69           N
ATOM   2131  CA  LEU A 145      53.396  51.877  40.930  1.00 19.59           C
ATOM   2132  C   LEU A 145      53.296  52.300  39.463  1.00 20.50           C
ATOM   2133  O   LEU A 145      54.283  52.729  38.866  1.00 23.52           O
ATOM   2134  HA  LEU A 145      54.177  52.486  41.386  1.00 20.00           H
ATOM   2135  CB  LEU A 145      53.768  50.395  41.000  1.00 11.74           C
ATOM   2136 1HB  LEU A 145      53.048  49.831  40.407  1.00 20.00           H
ATOM   2137 2HB  LEU A 145      54.742  50.263  40.528  1.00 20.00           H
ATOM   2138  CG  LEU A 145      53.855  49.675  42.345  1.00  9.73           C
ATOM   2139  HG  LEU A 145      52.911  49.158  42.517  1.00 20.00           H
ATOM   2140  CD1 LEU A 145      54.951  48.651  42.256  1.00  4.68           C
ATOM   2141 1HD1 LEU A 145      54.775  48.003  41.397  1.00 20.00           H
ATOM   2142 2HD1 LEU A 145      55.911  49.155  42.140  1.00 20.00           H
ATOM   2143 3HD1 LEU A 145      54.963  48.052  43.166  1.00 20.00           H
ATOM   2144  CD2 LEU A 145      54.100  50.650  43.489  1.00  8.75           C
ATOM   2145 1HD2 LEU A 145      54.838  51.391  43.183  1.00 20.00           H
ATOM   2146 2HD2 LEU A 145      53.167  51.151  43.745  1.00 20.00           H
ATOM   2147 3HD2 LEU A 145      54.471  50.105  44.357  1.00 20.00           H
ATOM   2148  HN  LEU A 145      51.424  51.472  41.498  1.00 20.00           H
ATOM   2149  N   ALA A 146      52.102  52.185  38.886  1.00 22.20           N
ATOM   2150  CA  ALA A 146      51.881  52.537  37.482  1.00 20.18           C
ATOM   2151  C   ALA A 146      52.150  53.997  37.168  1.00 23.44           C
ATOM   2152  O   ALA A 146      52.766  54.318  36.145  1.00 26.89           O
ATOM   2153  HA  ALA A 146      52.575  51.950  36.880  1.00 20.00           H
ATOM   2154  CB  ALA A 146      50.474  52.190  37.079  1.00 17.35           C
ATOM   2155 1HB  ALA A 146      50.269  51.151  37.336  1.00 20.00           H
ATOM   2156 2HB  ALA A 146      49.775  52.840  37.605  1.00 20.00           H
ATOM   2157 3HB  ALA A 146      50.360  52.328  36.004  1.00 20.00           H
ATOM   2158  HN  ALA A 146      51.283  51.857  39.356  1.00 20.00           H
ATOM   2159  N   THR A 147      51.690  54.885  38.043  1.00 22.33           N
ATOM   2160  CA  THR A 147      51.880  56.317  37.836  1.00 21.45           C
ATOM   2161  C   THR A 147      53.342  56.766  37.961  1.00 22.77           C
ATOM   2162  O   THR A 147      53.873  57.409  37.055  1.00 22.89           O
ATOM   2163  HA  THR A 147      51.586  56.559  36.815  1.00 20.00           H
ATOM   2164  CB  THR A 147      50.999  57.131  38.808  1.00 21.98           C
ATOM   2165  HB  THR A 147      51.371  57.052  39.830  1.00 20.00           H
ATOM   2166  OG1 THR A 147      49.634  56.711  38.684  1.00 19.67           O
ATOM   2167  HG1 THR A 147      49.121  56.969  39.503  1.00 20.00           H
ATOM   2168  CG2 THR A 147      51.099  58.616  38.504  1.00 21.93           C
ATOM   2169 1HG2 THR A 147      51.289  58.757  37.440  1.00 20.00           H
ATOM   2170 2HG2 THR A 147      51.917  59.050  39.079  1.00 20.00           H
ATOM   2171 3HG2 THR A 147      50.164  59.106  38.775  1.00 20.00           H
ATOM   2172  HN  THR A 147      51.197  54.643  38.879  1.00 20.00           H
ATOM   2173  N   PRO A 148      54.017  56.428  39.076  1.00 22.46           N
ATOM   2174  CA  PRO A 148      55.416  56.854  39.203  1.00 20.21           C
ATOM   2175  C   PRO A 148      56.319  56.272  38.121  1.00 17.71           C
ATOM   2176  O   PRO A 148      57.201  56.951  37.604  1.00 17.96           O
ATOM   2177  HA  PRO A 148      55.494  57.934  39.077  1.00 20.00           H
ATOM   2178  CB  PRO A 148      55.812  56.385  40.605  1.00 21.45           C
ATOM   2179 1HB  PRO A 148      56.840  56.022  40.631  1.00 20.00           H
ATOM   2180 2HB  PRO A 148      55.742  57.193  41.333  1.00 20.00           H
ATOM   2181  CG  PRO A 148      54.855  55.295  40.928  1.00 19.82           C
ATOM   2182 1HG  PRO A 148      55.221  54.332  40.572  1.00 20.00           H
ATOM   2183 2HG  PRO A 148      54.711  55.203  42.005  1.00 20.00           H
ATOM   2184  CD  PRO A 148      53.569  55.659  40.249  1.00 20.88           C
ATOM   2185 1HD  PRO A 148      53.002  54.773  39.962  1.00 20.00           H
ATOM   2186 2HD  PRO A 148      52.927  56.253  40.899  1.00 20.00           H
ATOM   2187  N   PHE A 149      56.088  55.015  37.779  1.00 16.44           N
ATOM   2188  CA  PHE A 149      56.892  54.372  36.759  1.00 18.96           C
ATOM   2189  C   PHE A 149      56.381  54.663  35.359  1.00 16.18           C
ATOM   2190  O   PHE A 149      56.826  54.051  34.404  1.00 18.13           O
ATOM   2191  HA  PHE A 149      57.906  54.763  36.852  1.00 20.00           H
ATOM   2192  CB  PHE A 149      56.929  52.867  36.996  1.00 18.63           C
ATOM   2193 1HB  PHE A 149      55.907  52.497  37.077  1.00 20.00           H
ATOM   2194 2HB  PHE A 149      57.375  52.384  36.127  1.00 20.00           H
ATOM   2195  CG  PHE A 149      57.695  52.472  38.227  1.00 20.72           C
ATOM   2196  CD1 PHE A 149      59.078  52.619  38.276  1.00 21.00           C
ATOM   2197  HD1 PHE A 149      59.612  53.041  37.425  1.00 20.00           H
ATOM   2198  CD2 PHE A 149      57.039  51.933  39.331  1.00 24.44           C
ATOM   2199  HD2 PHE A 149      55.956  51.817  39.297  1.00 20.00           H
ATOM   2200  CE1 PHE A 149      59.801  52.231  39.409  1.00 20.23           C
ATOM   2201  HE1 PHE A 149      60.884  52.350  39.431  1.00 20.00           H
ATOM   2202  CE2 PHE A 149      57.748  51.542  40.470  1.00 26.85           C
ATOM   2203  HE2 PHE A 149      57.222  51.121  41.327  1.00 20.00           H
ATOM   2204  CZ  PHE A 149      59.134  51.692  40.508  1.00 25.93           C
ATOM   2205  HZ  PHE A 149      59.696  51.390  41.392  1.00 20.00           H
ATOM   2206  HN  PHE A 149      55.372  54.447  38.185  1.00 20.00           H
ATOM   2207  N   LYS A 150      55.442  55.598  35.253  1.00 17.60           N
ATOM   2208  CA  LYS A 150      54.859  56.004  33.974  1.00 15.56           C
ATOM   2209  C   LYS A 150      54.491  54.847  33.061  1.00 17.38           C
ATOM   2210  O   LYS A 150      54.877  54.825  31.893  1.00 17.08           O
ATOM   2211  HA  LYS A 150      53.928  56.528  34.191  1.00 20.00           H
ATOM   2212  CB  LYS A 150      55.816  56.940  33.251  1.00 15.70           C
ATOM   2213 1HB  LYS A 150      56.628  56.364  32.806  1.00 20.00           H
ATOM   2214 2HB  LYS A 150      55.295  57.439  32.434  1.00 20.00           H
ATOM   2215  CG  LYS A 150      56.414  57.996  34.160  1.00 14.14           C
ATOM   2216 1HG  LYS A 150      55.756  58.161  35.013  1.00 20.00           H
ATOM   2217 2HG  LYS A 150      57.367  57.643  34.556  1.00 20.00           H
ATOM   2218  CD  LYS A 150      56.633  59.313  33.440  1.00 18.86           C
ATOM   2219 1HD  LYS A 150      57.612  59.310  32.959  1.00 20.00           H
ATOM   2220 2HD  LYS A 150      55.891  59.428  32.650  1.00 20.00           H
ATOM   2221  CE  LYS A 150      56.540  60.483  34.403  1.00 19.91           C
ATOM   2222 1HE  LYS A 150      57.502  60.636  34.892  1.00 20.00           H
ATOM   2223 2HE  LYS A 150      56.313  61.397  33.854  1.00 20.00           H
ATOM   2224  NZ  LYS A 150      55.487  60.250  35.438  1.00 26.76           N
ATOM   2225 1HZ  LYS A 150      55.201  61.138  35.835  1.00 20.00           H
ATOM   2226 2HZ  LYS A 150      54.687  59.798  35.010  1.00 20.00           H
ATOM   2227 3HZ  LYS A 150      55.859  59.656  36.171  1.00 20.00           H
ATOM   2228  HN  LYS A 150      55.060  56.097  36.031  1.00 20.00           H
ATOM   2229  N   ILE A 151      53.736  53.894  33.602  1.00 17.91           N
ATOM   2230  CA  ILE A 151      53.297  52.716  32.860  1.00 17.68           C
ATOM   2231  C   ILE A 151      52.141  53.052  31.916  1.00 17.73           C
ATOM   2232  O   ILE A 151      51.205  53.742  32.306  1.00 19.07           O
ATOM   2233  HA  ILE A 151      54.136  52.384  32.248  1.00 20.00           H
ATOM   2234  CB  ILE A 151      52.871  51.605  33.843  1.00 16.92           C
ATOM   2235  HB  ILE A 151      52.325  52.067  34.665  1.00 20.00           H
ATOM   2236  CG1 ILE A 151      54.122  50.935  34.423  1.00 14.97           C
ATOM   2237 1HG1 ILE A 151      54.262  51.251  35.457  1.00 20.00           H
ATOM   2238 2HG1 ILE A 151      53.987  49.854  34.436  1.00 20.00           H
ATOM   2239  CG2 ILE A 151      51.968  50.590  33.154  1.00 13.37           C
ATOM   2240 1HG2 ILE A 151      51.008  51.053  32.928  1.00 20.00           H
ATOM   2241 2HG2 ILE A 151      52.437  50.256  32.229  1.00 20.00           H
ATOM   2242 3HG2 ILE A 151      51.814  49.735  33.813  1.00 20.00           H
ATOM   2243  CD1 ILE A 151      55.399  51.235  33.667  1.00 13.90           C
ATOM   2244 1HD1 ILE A 151      55.308  50.875  32.642  1.00 20.00           H
ATOM   2245 2HD1 ILE A 151      55.573  52.311  33.660  1.00 20.00           H
ATOM   2246 3HD1 ILE A 151      56.236  50.735  34.155  1.00 20.00           H
ATOM   2247  HN  ILE A 151      53.412  53.907  34.548  1.00 20.00           H
ATOM   2248  N   HIS A 152      52.207  52.565  30.678  1.00 20.00           N
ATOM   2249  CA  HIS A 152      51.156  52.859  29.702  1.00 20.00           C
ATOM   2250  C   HIS A 152      50.335  51.653  29.260  1.00 20.00           C
ATOM   2251  O   HIS A 152      49.269  51.814  28.671  1.00 20.00           O
ATOM   2252  HA  HIS A 152      50.463  53.546  30.186  1.00 20.00           H
ATOM   2253  CB  HIS A 152      51.758  53.539  28.471  1.00 20.00           C
ATOM   2254 1HB  HIS A 152      52.721  53.079  28.249  1.00 20.00           H
ATOM   2255 2HB  HIS A 152      51.111  53.354  27.614  1.00 20.00           H
ATOM   2256  CG  HIS A 152      51.946  55.011  28.633  1.00 20.00           C
ATOM   2257  ND1 HIS A 152      52.200  55.852  27.571  1.00 20.00           N
ATOM   2258  HD1 HIS A 152      52.295  55.575  26.615  1.00 20.00           H
ATOM   2259  CD2 HIS A 152      51.901  55.800  29.734  1.00 20.00           C
ATOM   2260  HD2 HIS A 152      51.722  55.483  30.761  1.00 20.00           H
ATOM   2261  CE1 HIS A 152      52.301  57.097  28.008  1.00 20.00           C
ATOM   2262  HE1 HIS A 152      52.497  57.977  27.395  1.00 20.00           H
ATOM   2263  NE2 HIS A 152      52.124  57.092  29.318  1.00 20.00           N
ATOM   2264  HN  HIS A 152      52.952  51.987  30.343  1.00 20.00           H
ATOM   2265  N   GLY A 153      50.832  50.455  29.540  1.00 13.95           N
ATOM   2266  CA  GLY A 153      50.113  49.253  29.157  1.00 16.66           C
ATOM   2267  C   GLY A 153      49.011  48.912  30.138  1.00 15.56           C
ATOM   2268  O   GLY A 153      48.315  49.806  30.623  1.00 18.02           O
ATOM   2269 1HA  GLY A 153      49.680  49.384  28.165  1.00 20.00           H
ATOM   2270 2HA  GLY A 153      50.807  48.415  29.094  1.00 20.00           H
ATOM   2271  HN  GLY A 153      51.700  50.306  30.014  1.00 20.00           H
ATOM   2272  N   VAL A 154      48.840  47.628  30.437  1.00 14.07           N
ATOM   2273  CA  VAL A 154      47.803  47.226  31.373  1.00 16.35           C
ATOM   2274  C   VAL A 154      48.197  47.739  32.737  1.00 19.56           C
ATOM   2275  O   VAL A 154      49.386  47.873  33.039  1.00 23.37           O
ATOM   2276  HA  VAL A 154      46.874  47.701  31.059  1.00 20.00           H
ATOM   2277  CB  VAL A 154      47.621  45.680  31.461  1.00 13.78           C
ATOM   2278  HB  VAL A 154      46.910  45.471  32.260  1.00 20.00           H
ATOM   2279  CG1 VAL A 154      47.051  45.160  30.166  1.00 13.29           C
ATOM   2280 1HG1 VAL A 154      46.104  45.658  29.960  1.00 20.00           H
ATOM   2281 2HG1 VAL A 154      47.751  45.360  29.355  1.00 20.00           H
ATOM   2282 3HG1 VAL A 154      46.886  44.086  30.247  1.00 20.00           H
ATOM   2283  CG2 VAL A 154      48.940  45.002  31.778  1.00 12.51           C
ATOM   2284 1HG2 VAL A 154      49.561  44.979  30.882  1.00 20.00           H
ATOM   2285 2HG2 VAL A 154      49.455  45.557  32.562  1.00 20.00           H
ATOM   2286 3HG2 VAL A 154      48.753  43.983  32.117  1.00 20.00           H
ATOM   2287  HN  VAL A 154      49.391  46.886  30.054  1.00 20.00           H
ATOM   2288  N   ASN A 155      47.196  48.026  33.557  1.00 18.30           N
ATOM   2289  CA  ASN A 155      47.424  48.535  34.890  1.00 15.68           C
ATOM   2290  C   ASN A 155      46.226  48.154  35.732  1.00 19.05           C
ATOM   2291  O   ASN A 155      45.135  48.708  35.568  1.00 21.81           O
ATOM   2292  HA  ASN A 155      48.351  48.066  35.221  1.00 20.00           H
ATOM   2293  CB  ASN A 155      47.590  50.063  34.848  1.00 11.86           C
ATOM   2294 1HB  ASN A 155      48.560  50.315  34.420  1.00 20.00           H
ATOM   2295 2HB  ASN A 155      46.832  50.497  34.197  1.00 20.00           H
ATOM   2296  CG  ASN A 155      47.481  50.704  36.215  1.00  8.28           C
ATOM   2297  OD1 ASN A 155      47.642  50.034  37.223  1.00 13.40           O
ATOM   2298  ND2 ASN A 155      47.206  52.004  36.254  1.00  2.22           N
ATOM   2299 1HD2 ASN A 155      47.081  52.514  35.403  1.00 20.00           H
ATOM   2300 2HD2 ASN A 155      47.124  52.472  37.134  1.00 20.00           H
ATOM   2301  HN  ASN A 155      46.231  47.915  33.321  1.00 20.00           H
ATOM   2302  N   TYR A 156      46.425  47.172  36.606  1.00 19.41           N
ATOM   2303  CA  TYR A 156      45.386  46.711  37.521  1.00 17.68           C
ATOM   2304  C   TYR A 156      45.953  45.669  38.474  1.00 19.70           C
ATOM   2305  O   TYR A 156      47.070  45.189  38.274  1.00 18.61           O
ATOM   2306  HA  TYR A 156      45.034  47.571  38.090  1.00 20.00           H
ATOM   2307  CB  TYR A 156      44.163  46.154  36.766  1.00 13.80           C
ATOM   2308 1HB  TYR A 156      43.441  45.779  37.491  1.00 20.00           H
ATOM   2309 2HB  TYR A 156      43.680  46.969  36.227  1.00 20.00           H
ATOM   2310  CG  TYR A 156      44.410  45.041  35.765  1.00 13.34           C
ATOM   2311  CD1 TYR A 156      44.753  43.751  36.185  1.00 12.64           C
ATOM   2312  HD1 TYR A 156      44.899  43.544  37.245  1.00 20.00           H
ATOM   2313  CD2 TYR A 156      44.234  45.259  34.395  1.00 11.56           C
ATOM   2314  HD2 TYR A 156      43.965  46.259  34.056  1.00 20.00           H
ATOM   2315  CE1 TYR A 156      44.915  42.710  35.268  1.00  7.01           C
ATOM   2316  HE1 TYR A 156      45.180  41.707  35.604  1.00 20.00           H
ATOM   2317  CE2 TYR A 156      44.393  44.226  33.467  1.00  8.82           C
ATOM   2318  HE2 TYR A 156      44.246  44.428  32.406  1.00 20.00           H
ATOM   2319  CZ  TYR A 156      44.736  42.957  33.906  1.00 14.47           C
ATOM   2320  OH  TYR A 156      44.938  41.950  32.969  1.00 14.45           O
ATOM   2321  HH  TYR A 156      44.903  42.331  32.045  1.00 20.00           H
ATOM   2322  HN  TYR A 156      47.289  46.678  36.705  1.00 20.00           H
ATOM   2323  N   SER A 157      45.188  45.336  39.515  1.00 18.80           N
ATOM   2324  CA  SER A 157      45.622  44.357  40.512  1.00 15.51           C
ATOM   2325  C   SER A 157      44.708  43.145  40.534  1.00 14.55           C
ATOM   2326  O   SER A 157      43.521  43.245  40.243  1.00 20.29           O
ATOM   2327  HA  SER A 157      46.626  44.060  40.207  1.00 20.00           H
ATOM   2328  CB  SER A 157      45.632  44.979  41.918  1.00 11.81           C
ATOM   2329 1HB  SER A 157      44.607  45.104  42.266  1.00 20.00           H
ATOM   2330 2HB  SER A 157      46.123  44.297  42.613  1.00 20.00           H
ATOM   2331  OG  SER A 157      46.291  46.227  41.940  1.00 12.48           O
ATOM   2332  HG  SER A 157      47.187  46.133  42.374  1.00 20.00           H
ATOM   2333  HN  SER A 157      44.282  45.721  39.689  1.00 20.00           H
ATOM   2334  N   ILE A 158      45.268  42.001  40.887  1.00 12.29           N
ATOM   2335  CA  ILE A 158      44.504  40.774  40.986  1.00 11.79           C
ATOM   2336  C   ILE A 158      44.660  40.320  42.438  1.00 15.84           C
ATOM   2337  O   ILE A 158      45.754  40.396  43.006  1.00 14.99           O
ATOM   2338  HA  ILE A 158      43.463  41.020  40.777  1.00 20.00           H
ATOM   2339  CB  ILE A 158      45.057  39.684  40.026  1.00 11.85           C
ATOM   2340  HB  ILE A 158      46.141  39.651  40.135  1.00 20.00           H
ATOM   2341  CG1 ILE A 158      44.743  40.066  38.574  1.00 15.83           C
ATOM   2342 1HG1 ILE A 158      43.666  40.169  38.446  1.00 20.00           H
ATOM   2343 2HG1 ILE A 158      45.185  41.036  38.346  1.00 20.00           H
ATOM   2344  CG2 ILE A 158      44.434  38.323  40.336  1.00  4.03           C
ATOM   2345 1HG2 ILE A 158      44.749  37.997  41.327  1.00 20.00           H
ATOM   2346 2HG2 ILE A 158      43.348  38.406  40.309  1.00 20.00           H
ATOM   2347 3HG2 ILE A 158      44.762  37.596  39.593  1.00 20.00           H
ATOM   2348  CD1 ILE A 158      45.247  39.062  37.536  1.00 13.75           C
ATOM   2349 1HD1 ILE A 158      46.142  38.567  37.914  1.00 20.00           H
ATOM   2350 2HD1 ILE A 158      44.474  38.318  37.345  1.00 20.00           H
ATOM   2351 3HD1 ILE A 158      45.485  39.585  36.610  1.00 20.00           H
ATOM   2352  HN  ILE A 158      46.238  41.898  41.107  1.00 20.00           H
ATOM   2353  N   SER A 159      43.565  39.885  43.054  1.00 15.92           N
ATOM   2354  CA  SER A 159      43.625  39.417  44.423  1.00 14.16           C
ATOM   2355  C   SER A 159      43.037  38.035  44.475  1.00 15.87           C
ATOM   2356  O   SER A 159      42.051  37.757  43.813  1.00 16.64           O
ATOM   2357  HA  SER A 159      44.685  39.406  44.678  1.00 20.00           H
ATOM   2358  CB  SER A 159      42.845  40.336  45.359  1.00 17.23           C
ATOM   2359 1HB  SER A 159      42.009  39.787  45.792  1.00 20.00           H
ATOM   2360 2HB  SER A 159      43.487  40.642  46.185  1.00 20.00           H
ATOM   2361  OG  SER A 159      42.359  41.489  44.682  1.00 23.53           O
ATOM   2362  HG  SER A 159      41.418  41.337  44.380  1.00 20.00           H
ATOM   2363  HN  SER A 159      42.660  39.853  42.630  1.00 20.00           H
ATOM   2364  N   SER A 160      43.663  37.163  45.254  1.00 16.96           N
ATOM   2365  CA  SER A 160      43.193  35.798  45.422  1.00 13.83           C
ATOM   2366  C   SER A 160      43.842  35.219  46.667  1.00 13.50           C
ATOM   2367  O   SER A 160      44.319  34.088  46.664  1.00 17.08           O
ATOM   2368  HA  SER A 160      42.113  35.877  45.540  1.00 20.00           H
ATOM   2369  CB  SER A 160      43.549  34.952  44.204  1.00 10.82           C
ATOM   2370 1HB  SER A 160      43.743  33.927  44.519  1.00 20.00           H
ATOM   2371 2HB  SER A 160      42.699  34.921  43.523  1.00 20.00           H
ATOM   2372  OG  SER A 160      44.682  35.484  43.547  1.00 12.60           O
ATOM   2373  HG  SER A 160      44.400  36.180  42.887  1.00 20.00           H
ATOM   2374  HN  SER A 160      44.490  37.372  45.776  1.00 20.00           H
ATOM   2375  N   ALA A 161      43.875  36.015  47.727  1.00 13.71           N
ATOM   2376  CA  ALA A 161      44.454  35.576  48.987  1.00 17.29           C
ATOM   2377  C   ALA A 161      45.882  35.045  48.836  1.00 18.01           C
ATOM   2378  O   ALA A 161      46.728  35.696  48.244  1.00 19.31           O
ATOM   2379  HA  ALA A 161      44.499  36.440  49.651  1.00 20.00           H
ATOM   2380  CB  ALA A 161      43.564  34.514  49.612  1.00 16.28           C
ATOM   2381 1HB  ALA A 161      42.568  34.925  49.775  1.00 20.00           H
ATOM   2382 2HB  ALA A 161      43.499  33.655  48.944  1.00 20.00           H
ATOM   2383 3HB  ALA A 161      43.988  34.200  50.566  1.00 20.00           H
ATOM   2384  HN  ALA A 161      43.515  36.948  47.737  1.00 20.00           H
ATOM   2385  N   CYS A 162      46.146  33.860  49.372  1.00 17.63           N
ATOM   2386  CA  CYS A 162      47.479  33.275  49.309  1.00 19.53           C
ATOM   2387  C   CYS A 162      48.016  33.059  47.903  1.00 20.89           C
ATOM   2388  O   CYS A 162      49.150  32.608  47.741  1.00 20.56           O
ATOM   2389  HA  CYS A 162      48.149  33.968  49.818  1.00 20.00           H
ATOM   2390  CB  CYS A 162      47.500  31.936  50.051  1.00 23.63           C
ATOM   2391 1HB  CYS A 162      47.257  31.126  49.363  1.00 20.00           H
ATOM   2392 2HB  CYS A 162      48.502  31.739  50.434  1.00 20.00           H
ATOM   2393  SG  CYS A 162      46.349  31.823  51.454  1.00 26.60           S
ATOM   2394  HG  CYS A 162      46.601  33.036  51.938  1.00 20.00           H
ATOM   2395  HN  CYS A 162      45.469  33.297  49.845  1.00 20.00           H
ATOM   2396  N   ALA A 163      47.218  33.386  46.888  1.00 22.04           N
ATOM   2397  CA  ALA A 163      47.643  33.177  45.505  1.00 18.89           C
ATOM   2398  C   ALA A 163      47.676  34.421  44.639  1.00 16.53           C
ATOM   2399  O   ALA A 163      48.066  34.344  43.479  1.00 15.56           O
ATOM   2400  HA  ALA A 163      48.664  32.796  45.526  1.00 20.00           H
ATOM   2401  CB  ALA A 163      46.740  32.129  44.850  1.00 15.71           C
ATOM   2402 1HB  ALA A 163      46.740  31.221  45.454  1.00 20.00           H
ATOM   2403 2HB  ALA A 163      45.725  32.518  44.779  1.00 20.00           H
ATOM   2404 3HB  ALA A 163      47.113  31.901  43.851  1.00 20.00           H
ATOM   2405  HN  ALA A 163      46.307  33.782  46.998  1.00 20.00           H
ATOM   2406  N   THR A 164      47.307  35.567  45.201  1.00 16.45           N
ATOM   2407  CA  THR A 164      47.244  36.788  44.411  1.00 17.42           C
ATOM   2408  C   THR A 164      48.426  37.147  43.517  1.00 19.33           C
ATOM   2409  O   THR A 164      48.222  37.469  42.340  1.00 23.75           O
ATOM   2410  HA  THR A 164      46.420  36.697  43.703  1.00 20.00           H
ATOM   2411  CB  THR A 164      46.862  38.032  45.273  1.00 17.82           C
ATOM   2412  HB  THR A 164      45.887  38.423  44.981  1.00 20.00           H
ATOM   2413  OG1 THR A 164      47.895  39.021  45.187  1.00 19.38           O
ATOM   2414  HG1 THR A 164      47.736  39.615  44.398  1.00 20.00           H
ATOM   2415  CG2 THR A 164      46.610  37.654  46.713  1.00 12.24           C
ATOM   2416 1HG2 THR A 164      47.518  37.230  47.141  1.00 20.00           H
ATOM   2417 2HG2 THR A 164      45.808  36.918  46.760  1.00 20.00           H
ATOM   2418 3HG2 THR A 164      46.323  38.542  47.277  1.00 20.00           H
ATOM   2419  HN  THR A 164      47.059  35.663  46.165  1.00 20.00           H
ATOM   2420  N   SER A 165      49.652  37.094  44.027  1.00 19.71           N
ATOM   2421  CA  SER A 165      50.794  37.455  43.181  1.00 16.65           C
ATOM   2422  C   SER A 165      51.160  36.366  42.163  1.00 15.51           C
ATOM   2423  O   SER A 165      51.838  36.638  41.177  1.00 14.67           O
ATOM   2424  HA  SER A 165      50.485  38.354  42.647  1.00 20.00           H
ATOM   2425  CB  SER A 165      52.013  37.835  44.037  1.00 16.71           C
ATOM   2426 1HB  SER A 165      52.890  37.933  43.396  1.00 20.00           H
ATOM   2427 2HB  SER A 165      51.844  38.809  44.496  1.00 20.00           H
ATOM   2428  OG  SER A 165      52.285  36.883  45.054  1.00 16.95           O
ATOM   2429  HG  SER A 165      51.930  37.208  45.931  1.00 20.00           H
ATOM   2430  HN  SER A 165      49.856  36.820  44.967  1.00 20.00           H
ATOM   2431  N   ALA A 166      50.711  35.136  42.400  1.00 14.61           N
ATOM   2432  CA  ALA A 166      50.971  34.044  41.464  1.00 12.41           C
ATOM   2433  C   ALA A 166      50.031  34.236  40.273  1.00 16.87           C
ATOM   2434  O   ALA A 166      50.428  34.076  39.116  1.00 18.72           O
ATOM   2435  HA  ALA A 166      52.008  34.127  41.137  1.00 20.00           H
ATOM   2436  CB  ALA A 166      50.708  32.705  42.116  1.00  8.08           C
ATOM   2437 1HB  ALA A 166      50.439  32.857  43.161  1.00 20.00           H
ATOM   2438 2HB  ALA A 166      49.890  32.204  41.599  1.00 20.00           H
ATOM   2439 3HB  ALA A 166      51.606  32.090  42.057  1.00 20.00           H
ATOM   2440  HN  ALA A 166      50.182  34.880  43.209  1.00 20.00           H
ATOM   2441  N   HIS A 167      48.780  34.589  40.565  1.00 20.00           N
ATOM   2442  CA  HIS A 167      47.794  34.825  39.517  1.00 20.00           C
ATOM   2443  C   HIS A 167      48.207  36.073  38.769  1.00 20.00           C
ATOM   2444  O   HIS A 167      47.907  36.225  37.591  1.00 20.00           O
ATOM   2445  HA  HIS A 167      47.835  33.964  38.850  1.00 20.00           H
ATOM   2446  CB  HIS A 167      46.401  35.032  40.110  1.00 20.00           C
ATOM   2447 1HB  HIS A 167      46.488  35.639  41.011  1.00 20.00           H
ATOM   2448 2HB  HIS A 167      45.796  35.597  39.401  1.00 20.00           H
ATOM   2449  CG  HIS A 167      45.694  33.759  40.447  1.00 20.00           C
ATOM   2450  ND1 HIS A 167      45.127  33.529  41.681  1.00 20.00           N
ATOM   2451  HD1 HIS A 167      45.118  34.170  42.449  1.00 20.00           H
ATOM   2452  CD2 HIS A 167      45.476  32.641  39.718  1.00 20.00           C
ATOM   2453  HD2 HIS A 167      45.784  32.459  38.688  1.00 20.00           H
ATOM   2454  CE1 HIS A 167      44.592  32.322  41.698  1.00 20.00           C
ATOM   2455  HE1 HIS A 167      44.075  31.862  42.540  1.00 20.00           H
ATOM   2456  NE2 HIS A 167      44.789  31.761  40.519  1.00 20.00           N
ATOM   2457  HN  HIS A 167      48.437  34.714  41.496  1.00 20.00           H
ATOM   2458  N   CYS A 168      48.888  36.976  39.468  1.00 15.69           N
ATOM   2459  CA  CYS A 168      49.359  38.206  38.852  1.00 15.86           C
ATOM   2460  C   CYS A 168      50.410  37.868  37.794  1.00 17.31           C
ATOM   2461  O   CYS A 168      50.416  38.435  36.700  1.00 17.90           O
ATOM   2462  HA  CYS A 168      48.492  38.676  38.389  1.00 20.00           H
ATOM   2463  CB  CYS A 168      49.953  39.121  39.919  1.00 11.99           C
ATOM   2464 1HB  CYS A 168      50.401  38.524  40.714  1.00 20.00           H
ATOM   2465 2HB  CYS A 168      50.750  39.726  39.488  1.00 20.00           H
ATOM   2466  SG  CYS A 168      48.745  40.246  40.678  1.00 13.22           S
ATOM   2467  HG  CYS A 168      48.174  39.332  41.457  1.00 20.00           H
ATOM   2468  HN  CYS A 168      49.118  36.877  40.436  1.00 20.00           H
ATOM   2469  N   ILE A 169      51.291  36.929  38.121  1.00 17.18           N
ATOM   2470  CA  ILE A 169      52.338  36.518  37.195  1.00 15.63           C
ATOM   2471  C   ILE A 169      51.721  35.759  36.018  1.00 14.95           C
ATOM   2472  O   ILE A 169      52.037  36.058  34.863  1.00 18.31           O
ATOM   2473  HA  ILE A 169      52.807  37.423  36.809  1.00 20.00           H
ATOM   2474  CB  ILE A 169      53.405  35.640  37.918  1.00 12.57           C
ATOM   2475  HB  ILE A 169      52.884  34.882  38.503  1.00 20.00           H
ATOM   2476  CG1 ILE A 169      54.205  36.520  38.885  1.00  8.31           C
ATOM   2477 1HG1 ILE A 169      54.824  37.218  38.320  1.00 20.00           H
ATOM   2478 2HG1 ILE A 169      53.522  37.117  39.489  1.00 20.00           H
ATOM   2479  CG2 ILE A 169      54.332  34.954  36.898  1.00  7.91           C
ATOM   2480 1HG2 ILE A 169      53.758  34.239  36.309  1.00 20.00           H
ATOM   2481 2HG2 ILE A 169      54.764  35.705  36.237  1.00 20.00           H
ATOM   2482 3HG2 ILE A 169      55.130  34.432  37.426  1.00 20.00           H
ATOM   2483  CD1 ILE A 169      55.104  35.746  39.819  1.00 10.70           C
ATOM   2484 1HD1 ILE A 169      54.572  35.538  40.747  1.00 20.00           H
ATOM   2485 2HD1 ILE A 169      55.394  34.807  39.349  1.00 20.00           H
ATOM   2486 3HD1 ILE A 169      55.996  36.334  40.036  1.00 20.00           H
ATOM   2487  HN  ILE A 169      51.299  36.451  38.999  1.00 20.00           H
ATOM   2488  N   GLY A 170      50.848  34.792  36.311  1.00 11.60           N
ATOM   2489  CA  GLY A 170      50.195  34.030  35.257  1.00 12.73           C
ATOM   2490  C   GLY A 170      49.439  34.916  34.271  1.00 16.31           C
ATOM   2491  O   GLY A 170      49.442  34.668  33.066  1.00 17.94           O
ATOM   2492 1HA  GLY A 170      50.938  33.450  34.709  1.00 20.00           H
ATOM   2493 2HA  GLY A 170      49.496  33.319  35.697  1.00 20.00           H
ATOM   2494  HN  GLY A 170      50.592  34.534  37.242  1.00 20.00           H
ATOM   2495  N   ASN A 171      48.787  35.954  34.780  1.00 15.71           N
ATOM   2496  CA  ASN A 171      48.049  36.882  33.939  1.00 19.72           C
ATOM   2497  C   ASN A 171      49.019  37.663  33.060  1.00 19.44           C
ATOM   2498  O   ASN A 171      48.700  38.002  31.921  1.00 20.24           O
ATOM   2499  HA  ASN A 171      47.370  36.261  33.355  1.00 20.00           H
ATOM   2500  CB  ASN A 171      47.254  37.859  34.803  1.00 23.62           C
ATOM   2501 1HB  ASN A 171      47.214  37.493  35.829  1.00 20.00           H
ATOM   2502 2HB  ASN A 171      47.762  38.823  34.829  1.00 20.00           H
ATOM   2503  CG  ASN A 171      45.845  38.062  34.301  1.00 29.96           C
ATOM   2504  OD1 ASN A 171      44.961  37.252  34.582  1.00 36.00           O
ATOM   2505  ND2 ASN A 171      45.620  39.149  33.557  1.00 29.26           N
ATOM   2506 1HD2 ASN A 171      46.368  39.782  33.357  1.00 20.00           H
ATOM   2507 2HD2 ASN A 171      44.704  39.330  33.200  1.00 20.00           H
ATOM   2508  HN  ASN A 171      48.755  36.171  35.756  1.00 20.00           H
ATOM   2509  N   ALA A 172      50.198  37.954  33.606  1.00 18.49           N
ATOM   2510  CA  ALA A 172      51.226  38.689  32.874  1.00 17.23           C
ATOM   2511  C   ALA A 172      51.667  37.838  31.692  1.00 18.10           C
ATOM   2512  O   ALA A 172      51.847  38.340  30.583  1.00 18.74           O
ATOM   2513  HA  ALA A 172      50.778  39.613  32.510  1.00 20.00           H
ATOM   2514  CB  ALA A 172      52.407  38.983  33.776  1.00 12.44           C
ATOM   2515 1HB  ALA A 172      52.085  39.619  34.601  1.00 20.00           H
ATOM   2516 2HB  ALA A 172      52.804  38.048  34.172  1.00 20.00           H
ATOM   2517 3HB  ALA A 172      53.183  39.494  33.205  1.00 20.00           H
ATOM   2518  HN  ALA A 172      50.463  37.698  34.536  1.00 20.00           H
ATOM   2519  N   VAL A 173      51.827  36.542  31.940  1.00 17.48           N
ATOM   2520  CA  VAL A 173      52.224  35.594  30.901  1.00 18.54           C
ATOM   2521  C   VAL A 173      51.188  35.570  29.766  1.00 20.05           C
ATOM   2522  O   VAL A 173      51.537  35.498  28.588  1.00 21.81           O
ATOM   2523  HA  VAL A 173      53.173  35.937  30.488  1.00 20.00           H
ATOM   2524  CB  VAL A 173      52.356  34.165  31.490  1.00 17.53           C
ATOM   2525  HB  VAL A 173      51.441  33.943  32.039  1.00 20.00           H
ATOM   2526  CG1 VAL A 173      52.499  33.148  30.374  1.00 13.68           C
ATOM   2527 1HG1 VAL A 173      51.528  32.981  29.908  1.00 20.00           H
ATOM   2528 2HG1 VAL A 173      53.200  33.523  29.628  1.00 20.00           H
ATOM   2529 3HG1 VAL A 173      52.872  32.209  30.784  1.00 20.00           H
ATOM   2530  CG2 VAL A 173      53.547  34.099  32.440  1.00 13.05           C
ATOM   2531 1HG2 VAL A 173      54.450  34.409  31.913  1.00 20.00           H
ATOM   2532 2HG2 VAL A 173      53.374  34.763  33.287  1.00 20.00           H
ATOM   2533 3HG2 VAL A 173      53.669  33.077  32.799  1.00 20.00           H
ATOM   2534  HN  VAL A 173      51.691  36.124  32.838  1.00 20.00           H
ATOM   2535  N   GLU A 174      49.911  35.635  30.131  1.00 19.07           N
ATOM   2536  CA  GLU A 174      48.833  35.614  29.161  1.00 15.44           C
ATOM   2537  C   GLU A 174      48.853  36.844  28.285  1.00 13.47           C
ATOM   2538  O   GLU A 174      48.526  36.775  27.111  1.00 15.99           O
ATOM   2539  HA  GLU A 174      49.013  34.731  28.547  1.00 20.00           H
ATOM   2540  CB  GLU A 174      47.486  35.512  29.878  1.00 18.91           C
ATOM   2541 1HB  GLU A 174      47.406  36.304  30.623  1.00 20.00           H
ATOM   2542 2HB  GLU A 174      46.679  35.525  29.146  1.00 20.00           H
ATOM   2543  CG  GLU A 174      47.311  34.212  30.642  1.00 17.18           C
ATOM   2544 1HG  GLU A 174      47.375  33.370  29.953  1.00 20.00           H
ATOM   2545 2HG  GLU A 174      48.122  34.097  31.362  1.00 20.00           H
ATOM   2546  CD  GLU A 174      45.995  34.130  31.382  1.00 17.18           C
ATOM   2547  OE1 GLU A 174      45.418  35.191  31.724  1.00 15.45           O
ATOM   2548  OE2 GLU A 174      45.546  32.989  31.622  1.00 15.75           O
ATOM   2549  HN  GLU A 174      49.604  35.702  31.080  1.00 20.00           H
ATOM   2550  N   GLN A 175      49.223  37.981  28.850  1.00 14.30           N
ATOM   2551  CA  GLN A 175      49.278  39.208  28.058  1.00 15.16           C
ATOM   2552  C   GLN A 175      50.359  39.075  26.991  1.00 17.45           C
ATOM   2553  O   GLN A 175      50.227  39.606  25.884  1.00 19.31           O
ATOM   2554  HA  GLN A 175      48.297  39.296  27.591  1.00 20.00           H
ATOM   2555  CB  GLN A 175      49.581  40.415  28.949  1.00 13.02           C
ATOM   2556 1HB  GLN A 175      50.478  40.221  29.538  1.00 20.00           H
ATOM   2557 2HB  GLN A 175      49.790  41.286  28.328  1.00 20.00           H
ATOM   2558  CG  GLN A 175      48.459  40.767  29.897  1.00 16.07           C
ATOM   2559 1HG  GLN A 175      48.286  39.939  30.584  1.00 20.00           H
ATOM   2560 2HG  GLN A 175      48.745  41.628  30.501  1.00 20.00           H
ATOM   2561  CD  GLN A 175      47.169  41.082  29.176  1.00 11.66           C
ATOM   2562  OE1 GLN A 175      47.094  42.045  28.418  1.00  9.31           O
ATOM   2563  NE2 GLN A 175      46.139  40.270  29.417  1.00 11.99           N
ATOM   2564 1HE2 GLN A 175      46.246  39.501  30.047  1.00 20.00           H
ATOM   2565 2HE2 GLN A 175      45.260  40.430  28.968  1.00 20.00           H
ATOM   2566  HN  GLN A 175      49.478  38.070  29.813  1.00 20.00           H
ATOM   2567  N   ILE A 176      51.437  38.373  27.337  1.00 19.63           N
ATOM   2568  CA  ILE A 176      52.536  38.143  26.401  1.00 19.87           C
ATOM   2569  C   ILE A 176      52.038  37.169  25.326  1.00 20.59           C
ATOM   2570  O   ILE A 176      52.233  37.401  24.140  1.00 20.97           O
ATOM   2571  HA  ILE A 176      52.774  39.099  25.935  1.00 20.00           H
ATOM   2572  CB  ILE A 176      53.786  37.534  27.115  1.00 15.54           C
ATOM   2573  HB  ILE A 176      53.449  37.023  28.017  1.00 20.00           H
ATOM   2574  CG1 ILE A 176      54.744  38.644  27.546  1.00 14.78           C
ATOM   2575 1HG1 ILE A 176      55.627  38.206  28.012  1.00 20.00           H
ATOM   2576 2HG1 ILE A 176      55.086  39.195  26.670  1.00 20.00           H
ATOM   2577  CG2 ILE A 176      54.537  36.601  26.173  1.00 10.30           C
ATOM   2578 1HG2 ILE A 176      53.966  35.683  26.039  1.00 20.00           H
ATOM   2579 2HG2 ILE A 176      54.671  37.090  25.208  1.00 20.00           H
ATOM   2580 3HG2 ILE A 176      55.512  36.363  26.598  1.00 20.00           H
ATOM   2581  CD1 ILE A 176      54.170  39.638  28.510  1.00 12.55           C
ATOM   2582 1HD1 ILE A 176      53.316  40.137  28.052  1.00 20.00           H
ATOM   2583 2HD1 ILE A 176      53.848  39.122  29.415  1.00 20.00           H
ATOM   2584 3HD1 ILE A 176      54.929  40.378  28.764  1.00 20.00           H
ATOM   2585  HN  ILE A 176      51.571  37.962  28.239  1.00 20.00           H
ATOM   2586  N   GLN A 177      51.387  36.089  25.752  1.00 19.37           N
ATOM   2587  CA  GLN A 177      50.871  35.094  24.820  1.00 20.26           C
ATOM   2588  C   GLN A 177      49.831  35.688  23.876  1.00 22.47           C
ATOM   2589  O   GLN A 177      49.744  35.293  22.712  1.00 23.93           O
ATOM   2590  HA  GLN A 177      51.734  34.765  24.241  1.00 20.00           H
ATOM   2591  CB  GLN A 177      50.254  33.929  25.586  1.00 20.17           C
ATOM   2592 1HB  GLN A 177      49.404  34.282  26.170  1.00 20.00           H
ATOM   2593 2HB  GLN A 177      49.872  33.189  24.883  1.00 20.00           H
ATOM   2594  CG  GLN A 177      51.222  33.237  26.526  1.00 19.21           C
ATOM   2595 1HG  GLN A 177      52.077  32.862  25.963  1.00 20.00           H
ATOM   2596 2HG  GLN A 177      51.608  33.955  27.250  1.00 20.00           H
ATOM   2597  CD  GLN A 177      50.584  32.084  27.272  1.00 19.99           C
ATOM   2598  OE1 GLN A 177      49.401  32.124  27.614  1.00 20.07           O
ATOM   2599  NE2 GLN A 177      51.365  31.045  27.526  1.00 19.80           N
ATOM   2600 1HE2 GLN A 177      52.320  31.052  27.228  1.00 20.00           H
ATOM   2601 2HE2 GLN A 177      51.000  30.253  28.016  1.00 20.00           H
ATOM   2602  HN  GLN A 177      51.210  35.887  26.715  1.00 20.00           H
ATOM   2603  N   LEU A 178      49.044  36.635  24.377  1.00 20.78           N
ATOM   2604  CA  LEU A 178      48.012  37.276  23.567  1.00 16.12           C
ATOM   2605  C   LEU A 178      48.615  38.336  22.658  1.00 16.65           C
ATOM   2606  O   LEU A 178      47.898  39.002  21.914  1.00 16.93           O
ATOM   2607  HA  LEU A 178      47.570  36.507  22.933  1.00 20.00           H
ATOM   2608  CB  LEU A 178      46.967  37.928  24.467  1.00 14.09           C
ATOM   2609 1HB  LEU A 178      47.485  38.530  25.214  1.00 20.00           H
ATOM   2610 2HB  LEU A 178      46.372  38.613  23.862  1.00 20.00           H
ATOM   2611  CG  LEU A 178      46.005  36.999  25.202  1.00 15.11           C
ATOM   2612  HG  LEU A 178      46.592  36.314  25.814  1.00 20.00           H
ATOM   2613  CD1 LEU A 178      45.132  37.821  26.124  1.00 13.40           C
ATOM   2614 1HD1 LEU A 178      45.358  37.568  27.160  1.00 20.00           H
ATOM   2615 2HD1 LEU A 178      45.326  38.881  25.959  1.00 20.00           H
ATOM   2616 3HD1 LEU A 178      44.084  37.607  25.918  1.00 20.00           H
ATOM   2617  CD2 LEU A 178      45.151  36.233  24.205  1.00 16.35           C
ATOM   2618 1HD2 LEU A 178      44.950  36.863  23.339  1.00 20.00           H
ATOM   2619 2HD2 LEU A 178      45.682  35.336  23.886  1.00 20.00           H
ATOM   2620 3HD2 LEU A 178      44.209  35.950  24.675  1.00 20.00           H
ATOM   2621  HN  LEU A 178      49.100  36.968  25.318  1.00 20.00           H
ATOM   2622  N   GLY A 179      49.931  38.509  22.743  1.00 17.20           N
ATOM   2623  CA  GLY A 179      50.613  39.492  21.920  1.00 11.04           C
ATOM   2624  C   GLY A 179      50.229  40.908  22.269  1.00 14.97           C
ATOM   2625  O   GLY A 179      50.449  41.837  21.487  1.00 12.68           O
ATOM   2626 1HA  GLY A 179      51.692  39.382  22.034  1.00 20.00           H
ATOM   2627 2HA  GLY A 179      50.384  39.314  20.869  1.00 20.00           H
ATOM   2628  HN  GLY A 179      50.525  37.991  23.359  1.00 20.00           H
ATOM   2629  N   LYS A 180      49.674  41.090  23.462  1.00 18.62           N
ATOM   2630  CA  LYS A 180      49.245  42.417  23.889  1.00 19.43           C
ATOM   2631  C   LYS A 180      50.357  43.261  24.510  1.00 20.56           C
ATOM   2632  O   LYS A 180      50.337  44.494  24.407  1.00 17.96           O
ATOM   2633  HA  LYS A 180      48.914  42.955  23.001  1.00 20.00           H
ATOM   2634  CB  LYS A 180      48.078  42.295  24.876  1.00 22.60           C
ATOM   2635 1HB  LYS A 180      48.187  41.383  25.463  1.00 20.00           H
ATOM   2636 2HB  LYS A 180      48.102  43.129  25.577  1.00 20.00           H
ATOM   2637  CG  LYS A 180      46.706  42.271  24.216  1.00 24.58           C
ATOM   2638 1HG  LYS A 180      46.399  43.288  23.972  1.00 20.00           H
ATOM   2639 2HG  LYS A 180      46.760  41.720  23.277  1.00 20.00           H
ATOM   2640  CD  LYS A 180      45.664  41.633  25.114  1.00 24.72           C
ATOM   2641 1HD  LYS A 180      45.844  40.560  25.181  1.00 20.00           H
ATOM   2642 2HD  LYS A 180      45.754  42.035  26.123  1.00 20.00           H
ATOM   2643  CE  LYS A 180      44.272  41.883  24.589  1.00 23.94           C
ATOM   2644 1HE  LYS A 180      44.216  42.880  24.152  1.00 20.00           H
ATOM   2645 2HE  LYS A 180      44.044  41.173  23.794  1.00 20.00           H
ATOM   2646  NZ  LYS A 180      43.255  41.760  25.663  1.00 25.89           N
ATOM   2647 1HZ  LYS A 180      42.350  41.562  25.251  1.00 20.00           H
ATOM   2648 2HZ  LYS A 180      43.514  41.005  26.289  1.00 20.00           H
ATOM   2649 3HZ  LYS A 180      43.207  42.629  26.183  1.00 20.00           H
ATOM   2650  HN  LYS A 180      49.519  40.357  24.124  1.00 20.00           H
ATOM   2651  N   GLN A 181      51.328  42.605  25.146  1.00 18.49           N
ATOM   2652  CA  GLN A 181      52.420  43.330  25.799  1.00 17.58           C
ATOM   2653  C   GLN A 181      53.786  42.663  25.584  1.00 19.80           C
ATOM   2654  O   GLN A 181      53.878  41.447  25.359  1.00 19.13           O
ATOM   2655  HA  GLN A 181      52.433  44.315  25.333  1.00 20.00           H
ATOM   2656  CB  GLN A 181      52.147  43.438  27.310  1.00 13.70           C
ATOM   2657 1HB  GLN A 181      52.257  42.458  27.774  1.00 20.00           H
ATOM   2658 2HB  GLN A 181      52.887  44.093  27.771  1.00 20.00           H
ATOM   2659  CG  GLN A 181      50.775  43.967  27.668  1.00  9.78           C
ATOM   2660 1HG  GLN A 181      50.074  43.742  26.865  1.00 20.00           H
ATOM   2661 2HG  GLN A 181      50.409  43.463  28.562  1.00 20.00           H
ATOM   2662  CD  GLN A 181      50.771  45.459  27.914  1.00  9.75           C
ATOM   2663  OE1 GLN A 181      50.719  45.899  29.051  1.00 16.93           O
ATOM   2664  NE2 GLN A 181      50.827  46.243  26.847  1.00  9.62           N
ATOM   2665 1HE2 GLN A 181      50.870  45.841  25.933  1.00 20.00           H
ATOM   2666 2HE2 GLN A 181      50.827  47.237  26.956  1.00 20.00           H
ATOM   2667  HN  GLN A 181      51.376  41.609  25.218  1.00 20.00           H
ATOM   2668  N   ASP A 182      54.845  43.464  25.655  1.00 15.48           N
ATOM   2669  CA  ASP A 182      56.198  42.933  25.494  1.00 20.43           C
ATOM   2670  C   ASP A 182      56.782  42.680  26.871  1.00 19.47           C
ATOM   2671  O   ASP A 182      57.472  41.686  27.099  1.00 21.20           O
ATOM   2672  HA  ASP A 182      56.080  42.020  24.910  1.00 20.00           H
ATOM   2673  CB  ASP A 182      57.090  43.920  24.731  1.00 18.50           C
ATOM   2674 1HB  ASP A 182      57.017  44.908  25.185  1.00 20.00           H
ATOM   2675 2HB  ASP A 182      58.132  43.610  24.809  1.00 20.00           H
ATOM   2676  CG  ASP A 182      56.716  44.021  23.273  1.00 17.66           C
ATOM   2677  OD1 ASP A 182      56.501  42.956  22.645  1.00 17.37           O
ATOM   2678  OD2 ASP A 182      56.631  45.162  22.768  1.00 15.08           O
ATOM   2679  HN  ASP A 182      54.791  44.449  25.818  1.00 20.00           H
ATOM   2680  N   ILE A 183      56.487  43.595  27.786  1.00 17.53           N
ATOM   2681  CA  ILE A 183      56.946  43.487  29.159  1.00 16.04           C
ATOM   2682  C   ILE A 183      55.803  43.759  30.133  1.00 16.73           C
ATOM   2683  O   ILE A 183      55.023  44.698  29.947  1.00 13.25           O
ATOM   2684  HA  ILE A 183      57.278  42.460  29.313  1.00 20.00           H
ATOM   2685  CB  ILE A 183      58.043  44.521  29.480  1.00 16.45           C
ATOM   2686  HB  ILE A 183      57.675  45.508  29.199  1.00 20.00           H
ATOM   2687  CG1 ILE A 183      59.297  44.246  28.649  1.00 13.00           C
ATOM   2688 1HG1 ILE A 183      59.711  43.274  28.919  1.00 20.00           H
ATOM   2689 2HG1 ILE A 183      59.034  44.198  27.592  1.00 20.00           H
ATOM   2690  CG2 ILE A 183      58.361  44.486  30.982  1.00 12.84           C
ATOM   2691 1HG2 ILE A 183      57.545  44.949  31.537  1.00 20.00           H
ATOM   2692 2HG2 ILE A 183      58.479  43.451  31.304  1.00 20.00           H
ATOM   2693 3HG2 ILE A 183      59.285  45.033  31.171  1.00 20.00           H
ATOM   2694  CD1 ILE A 183      60.382  45.294  28.826  1.00  5.02           C
ATOM   2695 1HD1 ILE A 183      59.967  46.283  28.635  1.00 20.00           H
ATOM   2696 2HD1 ILE A 183      60.765  45.252  29.846  1.00 20.00           H
ATOM   2697 3HD1 ILE A 183      61.194  45.099  28.125  1.00 20.00           H
ATOM   2698  HN  ILE A 183      55.938  44.411  27.604  1.00 20.00           H
ATOM   2699  N   VAL A 184      55.713  42.933  31.169  1.00 15.25           N
ATOM   2700  CA  VAL A 184      54.710  43.126  32.204  1.00 16.71           C
ATOM   2701  C   VAL A 184      55.361  42.864  33.557  1.00 14.41           C
ATOM   2702  O   VAL A 184      55.885  41.780  33.804  1.00 10.73           O
ATOM   2703  HA  VAL A 184      54.385  44.165  32.158  1.00 20.00           H
ATOM   2704  CB  VAL A 184      53.489  42.177  32.048  1.00 18.17           C
ATOM   2705  HB  VAL A 184      53.858  41.151  32.057  1.00 20.00           H
ATOM   2706  CG1 VAL A 184      52.550  42.372  33.236  1.00 16.68           C
ATOM   2707 1HG1 VAL A 184      53.013  41.967  34.136  1.00 20.00           H
ATOM   2708 2HG1 VAL A 184      52.356  43.436  33.375  1.00 20.00           H
ATOM   2709 3HG1 VAL A 184      51.611  41.853  33.046  1.00 20.00           H
ATOM   2710  CG2 VAL A 184      52.738  42.470  30.743  1.00 15.74           C
ATOM   2711 1HG2 VAL A 184      52.420  43.512  30.733  1.00 20.00           H
ATOM   2712 2HG2 VAL A 184      53.397  42.284  29.895  1.00 20.00           H
ATOM   2713 3HG2 VAL A 184      51.864  41.822  30.674  1.00 20.00           H
ATOM   2714  HN  VAL A 184      56.310  42.143  31.308  1.00 20.00           H
ATOM   2715  N   PHE A 185      55.357  43.876  34.415  1.00 14.68           N
ATOM   2716  CA  PHE A 185      55.913  43.729  35.754  1.00 16.13           C
ATOM   2717  C   PHE A 185      54.816  43.047  36.566  1.00 15.32           C
ATOM   2718  O   PHE A 185      53.710  43.551  36.655  1.00 19.07           O
ATOM   2719  HA  PHE A 185      56.805  43.108  35.668  1.00 20.00           H
ATOM   2720  CB  PHE A 185      56.227  45.098  36.338  1.00 14.47           C
ATOM   2721 1HB  PHE A 185      55.309  45.685  36.376  1.00 20.00           H
ATOM   2722 2HB  PHE A 185      56.569  44.974  37.366  1.00 20.00           H
ATOM   2723  CG  PHE A 185      57.261  45.853  35.564  1.00 17.95           C
ATOM   2724  CD1 PHE A 185      56.885  46.809  34.621  1.00 18.32           C
ATOM   2725  HD1 PHE A 185      55.830  47.023  34.453  1.00 20.00           H
ATOM   2726  CD2 PHE A 185      58.615  45.598  35.760  1.00 17.63           C
ATOM   2727  HD2 PHE A 185      58.915  44.852  36.496  1.00 20.00           H
ATOM   2728  CE1 PHE A 185      57.846  47.502  33.883  1.00 16.74           C
ATOM   2729  HE1 PHE A 185      57.537  48.247  33.149  1.00 20.00           H
ATOM   2730  CE2 PHE A 185      59.585  46.285  35.028  1.00 18.07           C
ATOM   2731  HE2 PHE A 185      60.642  46.075  35.192  1.00 20.00           H
ATOM   2732  CZ  PHE A 185      59.202  47.238  34.088  1.00 18.16           C
ATOM   2733  HZ  PHE A 185      59.956  47.777  33.513  1.00 20.00           H
ATOM   2734  HN  PHE A 185      54.985  44.781  34.210  1.00 20.00           H
ATOM   2735  N   ALA A 186      55.115  41.888  37.131  1.00 15.24           N
ATOM   2736  CA  ALA A 186      54.124  41.152  37.893  1.00 16.92           C
ATOM   2737  C   ALA A 186      54.618  40.833  39.306  1.00 22.59           C
ATOM   2738  O   ALA A 186      55.787  40.487  39.515  1.00 24.74           O
ATOM   2739  HA  ALA A 186      53.239  41.782  37.982  1.00 20.00           H
ATOM   2740  CB  ALA A 186      53.771  39.875  37.162  1.00 11.13           C
ATOM   2741 1HB  ALA A 186      53.521  40.106  36.127  1.00 20.00           H
ATOM   2742 2HB  ALA A 186      54.623  39.195  37.187  1.00 20.00           H
ATOM   2743 3HB  ALA A 186      52.916  39.404  37.646  1.00 20.00           H
ATOM   2744  HN  ALA A 186      56.014  41.454  37.074  1.00 20.00           H
ATOM   2745  N   GLY A 187      53.716  40.951  40.274  1.00 21.62           N
ATOM   2746  CA  GLY A 187      54.067  40.676  41.653  1.00 22.22           C
ATOM   2747  C   GLY A 187      53.003  41.179  42.614  1.00 22.88           C
ATOM   2748  O   GLY A 187      51.805  41.121  42.317  1.00 23.31           O
ATOM   2749 1HA  GLY A 187      54.200  39.603  41.791  1.00 20.00           H
ATOM   2750 2HA  GLY A 187      55.020  41.148  41.891  1.00 20.00           H
ATOM   2751  HN  GLY A 187      52.767  41.228  40.123  1.00 20.00           H
ATOM   2752  N   GLY A 188      53.435  41.678  43.766  1.00 18.97           N
ATOM   2753  CA  GLY A 188      52.489  42.178  44.737  1.00 20.46           C
ATOM   2754  C   GLY A 188      53.149  42.569  46.040  1.00 20.35           C
ATOM   2755  O   GLY A 188      54.355  42.436  46.186  1.00 22.01           O
ATOM   2756 1HA  GLY A 188      51.969  43.045  44.330  1.00 20.00           H
ATOM   2757 2HA  GLY A 188      51.733  41.419  44.938  1.00 20.00           H
ATOM   2758  HN  GLY A 188      54.400  41.737  44.023  1.00 20.00           H
ATOM   2759  N   GLY A 189      52.355  43.059  46.984  1.00 21.44           N
ATOM   2760  CA  GLY A 189      52.889  43.460  48.268  1.00 21.80           C
ATOM   2761  C   GLY A 189      51.875  43.194  49.360  1.00 23.39           C
ATOM   2762  O   GLY A 189      50.718  42.882  49.068  1.00 23.79           O
ATOM   2763 1HA  GLY A 189      53.810  42.913  48.470  1.00 20.00           H
ATOM   2764 2HA  GLY A 189      53.146  44.519  48.244  1.00 20.00           H
ATOM   2765  HN  GLY A 189      51.368  43.181  46.877  1.00 20.00           H
ATOM   2766  N   GLU A 190      52.294  43.325  50.614  1.00 20.34           N
ATOM   2767  CA  GLU A 190      51.401  43.079  51.740  1.00 20.12           C
ATOM   2768  C   GLU A 190      51.939  43.722  53.010  1.00 20.93           C
ATOM   2769  O   GLU A 190      53.101  43.518  53.380  1.00 22.61           O
ATOM   2770  HA  GLU A 190      50.455  43.546  51.467  1.00 20.00           H
ATOM   2771  CB  GLU A 190      51.236  41.570  51.956  1.00 17.43           C
ATOM   2772 1HB  GLU A 190      51.096  41.075  50.995  1.00 20.00           H
ATOM   2773 2HB  GLU A 190      52.086  41.184  52.519  1.00 20.00           H
ATOM   2774  CG  GLU A 190      50.019  41.182  52.782  1.00 20.15           C
ATOM   2775 1HG  GLU A 190      50.147  40.172  53.172  1.00 20.00           H
ATOM   2776 2HG  GLU A 190      49.932  41.847  53.641  1.00 20.00           H
ATOM   2777  CD  GLU A 190      48.734  41.243  51.976  1.00 17.96           C
ATOM   2778  OE1 GLU A 190      47.869  42.099  52.286  1.00 16.28           O
ATOM   2779  OE2 GLU A 190      48.596  40.436  51.034  1.00 16.01           O
ATOM   2780  HN  GLU A 190      53.223  43.593  50.868  1.00 20.00           H
ATOM   2781  N   GLU A 191      51.099  44.511  53.671  1.00 20.14           N
ATOM   2782  CA  GLU A 191      51.503  45.167  54.912  1.00 18.06           C
ATOM   2783  C   GLU A 191      51.417  44.161  56.065  1.00 16.30           C
ATOM   2784  O   GLU A 191      50.728  43.141  55.973  1.00 13.49           O
ATOM   2785  HA  GLU A 191      52.537  45.474  54.754  1.00 20.00           H
ATOM   2786  CB  GLU A 191      50.605  46.376  55.200  1.00 17.60           C
ATOM   2787 1HB  GLU A 191      51.000  46.932  56.050  1.00 20.00           H
ATOM   2788 2HB  GLU A 191      50.504  46.981  54.299  1.00 20.00           H
ATOM   2789  CG  GLU A 191      49.182  46.014  55.587  1.00 17.65           C
ATOM   2790 1HG  GLU A 191      48.707  45.469  54.771  1.00 20.00           H
ATOM   2791 2HG  GLU A 191      49.194  45.349  56.451  1.00 20.00           H
ATOM   2792  CD  GLU A 191      48.335  47.227  55.919  1.00 19.24           C
ATOM   2793  OE1 GLU A 191      48.604  48.324  55.389  1.00 17.17           O
ATOM   2794  OE2 GLU A 191      47.390  47.084  56.722  1.00 25.94           O
ATOM   2795  HN  GLU A 191      50.164  44.704  53.375  1.00 20.00           H
ATOM   2796  N   LEU A 192      52.153  44.438  57.135  1.00 17.20           N
ATOM   2797  CA  LEU A 192      52.164  43.580  58.314  1.00 16.41           C
ATOM   2798  C   LEU A 192      51.604  44.433  59.464  1.00 18.12           C
ATOM   2799  O   LEU A 192      52.225  45.410  59.893  1.00 18.49           O
ATOM   2800  HA  LEU A 192      51.497  42.742  58.114  1.00 20.00           H
ATOM   2801  CB  LEU A 192      53.592  43.121  58.598  1.00 11.72           C
ATOM   2802 1HB  LEU A 192      54.037  42.782  57.662  1.00 20.00           H
ATOM   2803 2HB  LEU A 192      54.170  43.983  58.932  1.00 20.00           H
ATOM   2804  CG  LEU A 192      53.822  42.012  59.623  1.00  7.83           C
ATOM   2805  HG  LEU A 192      53.660  42.427  60.618  1.00 20.00           H
ATOM   2806  CD1 LEU A 192      52.834  40.892  59.447  1.00  6.10           C
ATOM   2807 1HD1 LEU A 192      51.863  41.200  59.835  1.00 20.00           H
ATOM   2808 2HD1 LEU A 192      52.743  40.651  58.388  1.00 20.00           H
ATOM   2809 3HD1 LEU A 192      53.181  40.013  59.991  1.00 20.00           H
ATOM   2810  CD2 LEU A 192      55.235  41.496  59.462  1.00 13.23           C
ATOM   2811 1HD2 LEU A 192      55.281  40.823  58.605  1.00 20.00           H
ATOM   2812 2HD2 LEU A 192      55.912  42.335  59.302  1.00 20.00           H
ATOM   2813 3HD2 LEU A 192      55.530  40.958  60.363  1.00 20.00           H
ATOM   2814  HN  LEU A 192      52.745  45.240  57.214  1.00 20.00           H
ATOM   2815  N   CYS A 193      50.422  44.070  59.956  1.00 15.94           N
ATOM   2816  CA  CYS A 193      49.786  44.853  61.007  1.00 13.28           C
ATOM   2817  C   CYS A 193      48.819  44.035  61.844  1.00 14.55           C
ATOM   2818  O   CYS A 193      48.222  43.074  61.360  1.00 20.04           O
ATOM   2819  HA  CYS A 193      50.585  45.219  61.652  1.00 20.00           H
ATOM   2820  CB  CYS A 193      49.015  45.992  60.367  1.00 11.41           C
ATOM   2821 1HB  CYS A 193      48.516  46.581  61.136  1.00 20.00           H
ATOM   2822 2HB  CYS A 193      49.702  46.661  59.849  1.00 20.00           H
ATOM   2823  SG  CYS A 193      47.767  45.364  59.177  1.00 19.58           S
ATOM   2824  HG  CYS A 193      47.674  46.486  58.469  1.00 20.00           H
ATOM   2825  HN  CYS A 193      49.912  43.267  59.649  1.00 20.00           H
ATOM   2826  N   TRP A 194      48.645  44.423  63.101  1.00 15.20           N
ATOM   2827  CA  TRP A 194      47.718  43.715  63.972  1.00 15.26           C
ATOM   2828  C   TRP A 194      46.310  43.847  63.393  1.00 15.83           C
ATOM   2829  O   TRP A 194      45.515  42.909  63.483  1.00 18.29           O
ATOM   2830  HA  TRP A 194      48.013  42.666  63.989  1.00 20.00           H
ATOM   2831  CB  TRP A 194      47.760  44.287  65.404  1.00 12.88           C
ATOM   2832 1HB  TRP A 194      47.195  43.629  66.064  1.00 20.00           H
ATOM   2833 2HB  TRP A 194      48.792  44.282  65.756  1.00 20.00           H
ATOM   2834  CG  TRP A 194      47.210  45.691  65.530  1.00 12.28           C
ATOM   2835  CD1 TRP A 194      47.920  46.857  65.486  1.00  8.96           C
ATOM   2836  HD1 TRP A 194      49.003  46.912  65.376  1.00 20.00           H
ATOM   2837  CD2 TRP A 194      45.827  46.070  65.686  1.00 11.67           C
ATOM   2838  NE1 TRP A 194      47.067  47.939  65.600  1.00 12.37           N
ATOM   2839  HE1 TRP A 194      47.331  48.904  65.595  1.00 20.00           H
ATOM   2840  CE2 TRP A 194      45.779  47.482  65.723  1.00 11.18           C
ATOM   2841  CE3 TRP A 194      44.627  45.350  65.794  1.00 12.22           C
ATOM   2842  HE3 TRP A 194      44.665  44.261  65.768  1.00 20.00           H
ATOM   2843  CZ2 TRP A 194      44.576  48.193  65.864  1.00  9.52           C
ATOM   2844  HZ2 TRP A 194      44.553  49.282  65.894  1.00 20.00           H
ATOM   2845  CZ3 TRP A 194      43.434  46.054  65.930  1.00  7.22           C
ATOM   2846  HZ3 TRP A 194      42.480  45.534  66.014  1.00 20.00           H
ATOM   2847  CH2 TRP A 194      43.418  47.460  65.964  1.00  8.33           C
ATOM   2848  HH2 TRP A 194      42.458  47.965  66.073  1.00 20.00           H
ATOM   2849  HN  TRP A 194      49.121  45.198  63.518  1.00 20.00           H
ATOM   2850  N   GLU A 195      46.012  45.005  62.796  1.00 12.46           N
ATOM   2851  CA  GLU A 195      44.706  45.256  62.198  1.00 12.07           C
ATOM   2852  C   GLU A 195      44.224  44.105  61.320  1.00 16.61           C
ATOM   2853  O   GLU A 195      43.061  43.704  61.394  1.00 18.65           O
ATOM   2854  HA  GLU A 195      44.020  45.366  63.037  1.00 20.00           H
ATOM   2855  CB  GLU A 195      44.747  46.522  61.359  1.00  8.09           C
ATOM   2856 1HB  GLU A 195      45.672  46.551  60.782  1.00 20.00           H
ATOM   2857 2HB  GLU A 195      43.852  46.582  60.741  1.00 20.00           H
ATOM   2858  CG  GLU A 195      44.745  47.797  62.160  1.00 10.25           C
ATOM   2859 1HG  GLU A 195      44.095  48.530  61.683  1.00 20.00           H
ATOM   2860 2HG  GLU A 195      44.337  47.607  63.152  1.00 20.00           H
ATOM   2861  CD  GLU A 195      46.123  48.375  62.296  1.00 10.03           C
ATOM   2862  OE1 GLU A 195      47.075  47.578  62.445  1.00  7.30           O
ATOM   2863  OE2 GLU A 195      46.251  49.619  62.248  1.00 10.21           O
ATOM   2864  HN  GLU A 195      46.648  45.772  62.715  1.00 20.00           H
ATOM   2865  N   MET A 196      45.120  43.583  60.485  1.00 17.84           N
ATOM   2866  CA  MET A 196      44.787  42.480  59.592  1.00 17.27           C
ATOM   2867  C   MET A 196      45.101  41.137  60.230  1.00 17.78           C
ATOM   2868  O   MET A 196      44.333  40.190  60.109  1.00 24.04           O
ATOM   2869  HA  MET A 196      43.715  42.560  59.414  1.00 20.00           H
ATOM   2870  CB  MET A 196      45.558  42.621  58.277  1.00 18.71           C
ATOM   2871 1HB  MET A 196      45.232  43.520  57.754  1.00 20.00           H
ATOM   2872 2HB  MET A 196      46.621  42.742  58.486  1.00 20.00           H
ATOM   2873  CG  MET A 196      45.392  41.437  57.333  1.00 20.79           C
ATOM   2874 1HG  MET A 196      45.947  40.579  57.712  1.00 20.00           H
ATOM   2875 2HG  MET A 196      44.344  41.143  57.286  1.00 20.00           H
ATOM   2876  SD  MET A 196      45.958  41.768  55.641  1.00 24.44           S
ATOM   2877  CE  MET A 196      47.730  41.735  55.851  1.00 15.34           C
ATOM   2878 1HE  MET A 196      48.066  42.690  56.255  1.00 20.00           H
ATOM   2879 2HE  MET A 196      48.000  40.934  56.540  1.00 20.00           H
ATOM   2880 3HE  MET A 196      48.207  41.561  54.887  1.00 20.00           H
ATOM   2881  HN  MET A 196      46.066  43.900  60.409  1.00 20.00           H
ATOM   2882  N   ALA A 197      46.234  41.060  60.915  1.00 19.68           N
ATOM   2883  CA  ALA A 197      46.661  39.823  61.562  1.00 19.71           C
ATOM   2884  C   ALA A 197      45.645  39.271  62.563  1.00 19.92           C
ATOM   2885  O   ALA A 197      45.452  38.051  62.647  1.00 18.11           O
ATOM   2886  HA  ALA A 197      46.785  39.068  60.786  1.00 20.00           H
ATOM   2887  CB  ALA A 197      48.009  40.043  62.254  1.00 18.59           C
ATOM   2888 1HB  ALA A 197      48.814  39.726  61.591  1.00 20.00           H
ATOM   2889 2HB  ALA A 197      48.128  41.100  62.490  1.00 20.00           H
ATOM   2890 3HB  ALA A 197      48.045  39.459  63.174  1.00 20.00           H
ATOM   2891  HN  ALA A 197      46.867  41.825  61.037  1.00 20.00           H
ATOM   2892  N   CYS A 198      45.000  40.159  63.321  1.00 18.13           N
ATOM   2893  CA  CYS A 198      44.023  39.721  64.320  1.00 18.49           C
ATOM   2894  C   CYS A 198      42.849  38.987  63.685  1.00 18.66           C
ATOM   2895  O   CYS A 198      42.230  38.118  64.316  1.00 18.63           O
ATOM   2896  HA  CYS A 198      44.547  39.042  64.993  1.00 20.00           H
ATOM   2897  CB  CYS A 198      43.533  40.909  65.158  1.00 13.43           C
ATOM   2898 1HB  CYS A 198      43.036  40.549  66.058  1.00 20.00           H
ATOM   2899 2HB  CYS A 198      44.382  41.511  65.482  1.00 20.00           H
ATOM   2900  SG  CYS A 198      42.382  42.042  64.359  1.00 20.37           S
ATOM   2901  HG  CYS A 198      43.163  42.323  63.320  1.00 20.00           H
ATOM   2902  HN  CYS A 198      45.135  41.148  63.261  1.00 20.00           H
ATOM   2903  N   GLU A 199      42.564  39.323  62.427  1.00 18.47           N
ATOM   2904  CA  GLU A 199      41.478  38.698  61.686  1.00 14.35           C
ATOM   2905  C   GLU A 199      41.777  37.218  61.461  1.00 14.73           C
ATOM   2906  O   GLU A 199      40.887  36.384  61.555  1.00 17.21           O
ATOM   2907  HA  GLU A 199      40.597  38.806  62.318  1.00 20.00           H
ATOM   2908  CB  GLU A 199      41.298  39.410  60.343  1.00 19.37           C
ATOM   2909 1HB  GLU A 199      42.252  39.449  59.817  1.00 20.00           H
ATOM   2910 2HB  GLU A 199      40.511  38.920  59.770  1.00 20.00           H
ATOM   2911  CG  GLU A 199      40.846  40.867  60.467  1.00 20.38           C
ATOM   2912 1HG  GLU A 199      39.848  40.906  60.903  1.00 20.00           H
ATOM   2913 2HG  GLU A 199      41.511  41.401  61.145  1.00 20.00           H
ATOM   2914  CD  GLU A 199      40.821  41.604  59.134  1.00 19.19           C
ATOM   2915  OE1 GLU A 199      40.970  40.937  58.088  1.00 21.58           O
ATOM   2916  OE2 GLU A 199      40.655  42.846  59.130  1.00 18.80           O
ATOM   2917  HN  GLU A 199      43.064  40.015  61.906  1.00 20.00           H
ATOM   2918  N   PHE A 200      43.037  36.897  61.173  1.00 15.88           N
ATOM   2919  CA  PHE A 200      43.456  35.513  60.935  1.00 15.30           C
ATOM   2920  C   PHE A 200      43.569  34.744  62.238  1.00 17.04           C
ATOM   2921  O   PHE A 200      43.366  33.520  62.276  1.00 17.53           O
ATOM   2922  HA  PHE A 200      42.696  35.048  60.307  1.00 20.00           H
ATOM   2923  CB  PHE A 200      44.807  35.483  60.222  1.00 13.65           C
ATOM   2924 1HB  PHE A 200      45.503  36.129  60.757  1.00 20.00           H
ATOM   2925 2HB  PHE A 200      45.210  34.471  60.271  1.00 20.00           H
ATOM   2926  CG  PHE A 200      44.740  35.915  58.790  1.00 12.32           C
ATOM   2927  CD1 PHE A 200      44.898  37.253  58.450  1.00  9.43           C
ATOM   2928  HD1 PHE A 200      45.104  37.992  59.225  1.00 20.00           H
ATOM   2929  CD2 PHE A 200      44.482  34.986  57.781  1.00 11.86           C
ATOM   2930  HD2 PHE A 200      44.360  33.936  58.047  1.00 20.00           H
ATOM   2931  CE1 PHE A 200      44.796  37.667  57.123  1.00 11.79           C
ATOM   2932  HE1 PHE A 200      44.921  38.720  56.869  1.00 20.00           H
ATOM   2933  CE2 PHE A 200      44.377  35.382  56.457  1.00  7.71           C
ATOM   2934  HE2 PHE A 200      44.173  34.647  55.678  1.00 20.00           H
ATOM   2935  CZ  PHE A 200      44.534  36.727  56.123  1.00  9.95           C
ATOM   2936  HZ  PHE A 200      44.453  37.045  55.084  1.00 20.00           H
ATOM   2937  HN  PHE A 200      43.781  37.562  61.098  1.00 20.00           H
ATOM   2938  N   ASP A 201      43.926  35.462  63.300  1.00 16.68           N
ATOM   2939  CA  ASP A 201      44.046  34.851  64.617  1.00 18.03           C
ATOM   2940  C   ASP A 201      42.632  34.511  65.082  1.00 16.90           C
ATOM   2941  O   ASP A 201      42.383  33.438  65.643  1.00 10.01           O
ATOM   2942  HA  ASP A 201      44.678  33.975  64.470  1.00 20.00           H
ATOM   2943  CB  ASP A 201      44.703  35.830  65.594  1.00 15.91           C
ATOM   2944 1HB  ASP A 201      45.488  36.388  65.083  1.00 20.00           H
ATOM   2945 2HB  ASP A 201      43.967  36.557  65.937  1.00 20.00           H
ATOM   2946  CG  ASP A 201      45.303  35.136  66.800  1.00 17.91           C
ATOM   2947  OD1 ASP A 201      45.200  33.891  66.923  1.00 20.04           O
ATOM   2948  OD2 ASP A 201      45.885  35.850  67.632  1.00 17.41           O
ATOM   2949  HN  ASP A 201      44.131  36.440  63.270  1.00 20.00           H
ATOM   2950  N   ALA A 202      41.708  35.434  64.819  1.00 15.11           N
ATOM   2951  CA  ALA A 202      40.312  35.248  65.182  1.00 16.28           C
ATOM   2952  C   ALA A 202      39.722  33.970  64.576  1.00 19.62           C
ATOM   2953  O   ALA A 202      38.779  33.397  65.131  1.00 22.84           O
ATOM   2954  HA  ALA A 202      40.261  35.154  66.267  1.00 20.00           H
ATOM   2955  CB  ALA A 202      39.512  36.443  64.754  1.00 15.32           C
ATOM   2956 1HB  ALA A 202      39.980  37.350  65.137  1.00 20.00           H
ATOM   2957 2HB  ALA A 202      39.476  36.485  63.665  1.00 20.00           H
ATOM   2958 3HB  ALA A 202      38.499  36.363  65.149  1.00 20.00           H
ATOM   2959  HN  ALA A 202      41.900  36.303  64.363  1.00 20.00           H
ATOM   2960  N   MET A 203      40.255  33.524  63.440  1.00 18.90           N
ATOM   2961  CA  MET A 203      39.760  32.291  62.837  1.00 21.65           C
ATOM   2962  C   MET A 203      40.723  31.135  63.122  1.00 21.45           C
ATOM   2963  O   MET A 203      40.660  30.082  62.482  1.00 21.81           O
ATOM   2964  HA  MET A 203      38.796  32.101  63.308  1.00 20.00           H
ATOM   2965  CB  MET A 203      39.539  32.457  61.327  1.00 20.38           C
ATOM   2966 1HB  MET A 203      39.089  31.552  60.920  1.00 20.00           H
ATOM   2967 2HB  MET A 203      38.837  33.271  61.146  1.00 20.00           H
ATOM   2968  CG  MET A 203      40.781  32.745  60.518  1.00 25.62           C
ATOM   2969 1HG  MET A 203      41.213  33.697  60.826  1.00 20.00           H
ATOM   2970 2HG  MET A 203      41.533  31.978  60.705  1.00 20.00           H
ATOM   2971  SD  MET A 203      40.452  32.810  58.722  1.00 26.87           S
ATOM   2972  CE  MET A 203      40.053  31.125  58.408  1.00 12.11           C
ATOM   2973 1HE  MET A 203      40.597  30.487  59.104  1.00 20.00           H
ATOM   2974 2HE  MET A 203      38.982  30.975  58.539  1.00 20.00           H
ATOM   2975 3HE  MET A 203      40.334  30.869  57.386  1.00 20.00           H
ATOM   2976  HN  MET A 203      40.995  33.985  62.951  1.00 20.00           H
ATOM   2977  N   GLY A 204      41.606  31.353  64.095  1.00 20.94           N
ATOM   2978  CA  GLY A 204      42.574  30.345  64.508  1.00 21.60           C
ATOM   2979  C   GLY A 204      43.548  29.840  63.462  1.00 22.35           C
ATOM   2980  O   GLY A 204      44.021  28.711  63.562  1.00 25.47           O
ATOM   2981 1HA  GLY A 204      43.181  30.732  65.327  1.00 20.00           H
ATOM   2982 2HA  GLY A 204      42.051  29.467  64.886  1.00 20.00           H
ATOM   2983  HN  GLY A 204      41.673  32.209  64.608  1.00 20.00           H
ATOM   2984  N   ALA A 205      43.880  30.670  62.479  1.00 22.36           N
ATOM   2985  CA  ALA A 205      44.775  30.252  61.406  1.00 20.38           C
ATOM   2986  C   ALA A 205      46.265  30.438  61.706  1.00 22.66           C
ATOM   2987  O   ALA A 205      47.117  29.789  61.085  1.00 22.08           O
ATOM   2988  HA  ALA A 205      44.624  29.185  61.245  1.00 20.00           H
ATOM   2989  CB  ALA A 205      44.407  30.994  60.128  1.00 18.89           C
ATOM   2990 1HB  ALA A 205      43.613  30.456  59.611  1.00 20.00           H
ATOM   2991 2HB  ALA A 205      44.064  31.998  60.377  1.00 20.00           H
ATOM   2992 3HB  ALA A 205      45.282  31.059  59.481  1.00 20.00           H
ATOM   2993  HN  ALA A 205      43.551  31.611  62.407  1.00 20.00           H
ATOM   2994  N   LEU A 206      46.580  31.316  62.653  1.00 21.14           N
ATOM   2995  CA  LEU A 206      47.971  31.598  63.006  1.00 20.25           C
ATOM   2996  C   LEU A 206      48.524  30.741  64.142  1.00 22.03           C
ATOM   2997  O   LEU A 206      47.770  30.213  64.967  1.00 21.22           O
ATOM   2998  HA  LEU A 206      48.583  31.371  62.133  1.00 20.00           H
ATOM   2999  CB  LEU A 206      48.128  33.071  63.396  1.00 18.60           C
ATOM   3000 1HB  LEU A 206      47.704  33.210  64.391  1.00 20.00           H
ATOM   3001 2HB  LEU A 206      49.192  33.296  63.469  1.00 20.00           H
ATOM   3002  CG  LEU A 206      47.510  34.145  62.498  1.00 19.78           C
ATOM   3003  HG  LEU A 206      46.427  34.022  62.514  1.00 20.00           H
ATOM   3004  CD1 LEU A 206      47.842  35.518  63.074  1.00 12.52           C
ATOM   3005 1HD1 LEU A 206      47.276  35.673  63.992  1.00 20.00           H
ATOM   3006 2HD1 LEU A 206      48.909  35.573  63.291  1.00 20.00           H
ATOM   3007 3HD1 LEU A 206      47.579  36.289  62.350  1.00 20.00           H
ATOM   3008  CD2 LEU A 206      48.036  34.004  61.054  1.00 13.11           C
ATOM   3009 1HD2 LEU A 206      49.126  33.978  61.065  1.00 20.00           H
ATOM   3010 2HD2 LEU A 206      47.655  33.081  60.617  1.00 20.00           H
ATOM   3011 3HD2 LEU A 206      47.699  34.853  60.460  1.00 20.00           H
ATOM   3012  HN  LEU A 206      45.908  31.835  63.180  1.00 20.00           H
ATOM   3013  N   SER A 207      49.852  30.623  64.177  1.00 19.74           N
ATOM   3014  CA  SER A 207      50.550  29.859  65.211  1.00 20.50           C
ATOM   3015  C   SER A 207      50.429  30.590  66.552  1.00 20.93           C
ATOM   3016  O   SER A 207      50.463  31.824  66.604  1.00 21.46           O
ATOM   3017  HA  SER A 207      50.044  28.894  65.248  1.00 20.00           H
ATOM   3018  CB  SER A 207      52.028  29.706  64.849  1.00 17.52           C
ATOM   3019 1HB  SER A 207      52.117  29.166  63.906  1.00 20.00           H
ATOM   3020 2HB  SER A 207      52.468  30.691  64.694  1.00 20.00           H
ATOM   3021  OG  SER A 207      52.720  29.018  65.872  1.00 16.21           O
ATOM   3022  HG  SER A 207      52.381  28.080  65.944  1.00 20.00           H
ATOM   3023  HN  SER A 207      50.469  31.041  63.510  1.00 20.00           H
ATOM   3024  N   THR A 208      50.295  29.835  67.637  1.00 18.66           N
ATOM   3025  CA  THR A 208      50.149  30.453  68.951  1.00 21.78           C
ATOM   3026  C   THR A 208      50.949  29.767  70.048  1.00 19.90           C
ATOM   3027  O   THR A 208      51.169  30.343  71.108  1.00 18.79           O
ATOM   3028  HA  THR A 208      50.542  31.468  68.899  1.00 20.00           H
ATOM   3029  CB  THR A 208      48.647  30.488  69.405  1.00 20.72           C
ATOM   3030  HB  THR A 208      48.524  31.105  70.295  1.00 20.00           H
ATOM   3031  OG1 THR A 208      48.169  29.149  69.593  1.00 17.84           O
ATOM   3032  HG1 THR A 208      47.972  28.729  68.707  1.00 20.00           H
ATOM   3033  CG2 THR A 208      47.781  31.190  68.378  1.00 12.83           C
ATOM   3034 1HG2 THR A 208      47.686  30.562  67.492  1.00 20.00           H
ATOM   3035 2HG2 THR A 208      48.241  32.139  68.103  1.00 20.00           H
ATOM   3036 3HG2 THR A 208      46.793  31.374  68.800  1.00 20.00           H
ATOM   3037  HN  THR A 208      50.286  28.835  67.625  1.00 20.00           H
ATOM   3038  N   LYS A 209      51.396  28.548  69.783  1.00 23.66           N
ATOM   3039  CA  LYS A 209      52.136  27.777  70.783  1.00 29.00           C
ATOM   3040  C   LYS A 209      53.659  27.918  70.808  1.00 28.23           C
ATOM   3041  O   LYS A 209      54.323  27.261  71.616  1.00 25.51           O
ATOM   3042  HA  LYS A 209      51.814  28.122  71.766  1.00 20.00           H
ATOM   3043  CB  LYS A 209      51.788  26.292  70.635  1.00 29.98           C
ATOM   3044 1HB  LYS A 209      51.971  25.972  69.609  1.00 20.00           H
ATOM   3045 2HB  LYS A 209      52.440  25.697  71.274  1.00 20.00           H
ATOM   3046  CG  LYS A 209      50.353  25.970  70.986  1.00 36.48           C
ATOM   3047 1HG  LYS A 209      50.117  26.373  71.971  1.00 20.00           H
ATOM   3048 2HG  LYS A 209      49.684  26.453  70.274  1.00 20.00           H
ATOM   3049  CD  LYS A 209      50.120  24.476  70.975  1.00 43.63           C
ATOM   3050 1HD  LYS A 209      50.423  24.064  70.012  1.00 20.00           H
ATOM   3051 2HD  LYS A 209      50.742  24.002  71.734  1.00 20.00           H
ATOM   3052  CE  LYS A 209      48.647  24.157  71.237  1.00 48.14           C
ATOM   3053 1HE  LYS A 209      48.543  23.658  72.201  1.00 20.00           H
ATOM   3054 2HE  LYS A 209      48.073  25.082  71.293  1.00 20.00           H
ATOM   3055  NZ  LYS A 209      48.075  23.276  70.151  1.00 52.87           N
ATOM   3056 1HZ  LYS A 209      47.123  23.022  70.389  1.00 20.00           H
ATOM   3057 2HZ  LYS A 209      48.081  23.778  69.270  1.00 20.00           H
ATOM   3058 3HZ  LYS A 209      48.638  22.437  70.065  1.00 20.00           H
ATOM   3059  HN  LYS A 209      51.264  28.082  68.908  1.00 20.00           H
ATOM   3060  N   TYR A 210      54.213  28.771  69.952  1.00 27.25           N
ATOM   3061  CA  TYR A 210      55.660  28.920  69.892  1.00 22.57           C
ATOM   3062  C   TYR A 210      56.137  30.346  70.026  1.00 22.50           C
ATOM   3063  O   TYR A 210      57.198  30.689  69.516  1.00 20.94           O
ATOM   3064  HA  TYR A 210      56.092  28.350  70.715  1.00 20.00           H
ATOM   3065  CB  TYR A 210      56.173  28.335  68.576  1.00 21.56           C
ATOM   3066 1HB  TYR A 210      55.797  28.939  67.750  1.00 20.00           H
ATOM   3067 2HB  TYR A 210      57.261  28.410  68.556  1.00 20.00           H
ATOM   3068  CG  TYR A 210      55.763  26.893  68.372  1.00 22.04           C
ATOM   3069  CD1 TYR A 210      54.624  26.564  67.633  1.00 20.07           C
ATOM   3070  HD1 TYR A 210      54.026  27.351  67.175  1.00 20.00           H
ATOM   3071  CD2 TYR A 210      56.505  25.857  68.942  1.00 21.93           C
ATOM   3072  HD2 TYR A 210      57.396  26.109  69.517  1.00 20.00           H
ATOM   3073  CE1 TYR A 210      54.236  25.227  67.470  1.00 24.88           C
ATOM   3074  HE1 TYR A 210      53.348  24.971  66.892  1.00 20.00           H
ATOM   3075  CE2 TYR A 210      56.128  24.520  68.787  1.00 20.72           C
ATOM   3076  HE2 TYR A 210      56.729  23.733  69.244  1.00 20.00           H
ATOM   3077  CZ  TYR A 210      54.993  24.210  68.053  1.00 23.29           C
ATOM   3078  OH  TYR A 210      54.603  22.894  67.912  1.00 23.95           O
ATOM   3079  HH  TYR A 210      53.635  22.849  67.667  1.00 20.00           H
ATOM   3080  HN  TYR A 210      53.694  29.344  69.318  1.00 20.00           H
ATOM   3081  N   ASN A 211      55.373  31.174  70.725  1.00 25.13           N
ATOM   3082  CA  ASN A 211      55.748  32.578  70.882  1.00 29.57           C
ATOM   3083  C   ASN A 211      57.083  32.789  71.596  1.00 30.14           C
ATOM   3084  O   ASN A 211      57.742  33.814  71.406  1.00 30.98           O
ATOM   3085  HA  ASN A 211      55.794  32.977  69.869  1.00 20.00           H
ATOM   3086  CB  ASN A 211      54.635  33.337  71.611  1.00 28.06           C
ATOM   3087 1HB  ASN A 211      54.445  32.871  72.578  1.00 20.00           H
ATOM   3088 2HB  ASN A 211      54.957  34.360  71.809  1.00 20.00           H
ATOM   3089  CG  ASN A 211      53.339  33.371  70.814  1.00 31.61           C
ATOM   3090  OD1 ASN A 211      53.329  33.730  69.634  1.00 29.68           O
ATOM   3091  ND2 ASN A 211      52.238  32.992  71.458  1.00 32.60           N
ATOM   3092 1HD2 ASN A 211      52.292  32.705  72.415  1.00 20.00           H
ATOM   3093 2HD2 ASN A 211      51.357  32.994  70.985  1.00 20.00           H
ATOM   3094  HN  ASN A 211      54.522  30.904  71.175  1.00 20.00           H
ATOM   3095  N   ASP A 212      57.481  31.816  72.411  1.00 32.68           N
ATOM   3096  CA  ASP A 212      58.740  31.894  73.153  1.00 32.71           C
ATOM   3097  C   ASP A 212      59.946  31.625  72.252  1.00 31.16           C
ATOM   3098  O   ASP A 212      61.042  32.116  72.506  1.00 31.26           O
ATOM   3099  HA  ASP A 212      58.769  32.903  73.564  1.00 20.00           H
ATOM   3100  CB  ASP A 212      58.727  30.888  74.306  1.00 37.56           C
ATOM   3101 1HB  ASP A 212      58.465  29.900  73.928  1.00 20.00           H
ATOM   3102 2HB  ASP A 212      59.726  30.810  74.736  1.00 20.00           H
ATOM   3103  CG  ASP A 212      57.747  31.270  75.405  1.00 43.57           C
ATOM   3104  OD1 ASP A 212      57.492  32.484  75.593  1.00 45.86           O
ATOM   3105  OD2 ASP A 212      57.228  30.357  76.084  1.00 47.49           O
ATOM   3106  HN  ASP A 212      56.963  30.977  72.575  1.00 20.00           H
ATOM   3107  N   THR A 213      59.729  30.830  71.208  1.00 30.01           N
ATOM   3108  CA  THR A 213      60.764  30.487  70.243  1.00 25.91           C
ATOM   3109  C   THR A 213      60.224  30.792  68.847  1.00 27.07           C
ATOM   3110  O   THR A 213      59.860  29.883  68.094  1.00 30.20           O
ATOM   3111  HA  THR A 213      61.627  31.128  70.422  1.00 20.00           H
ATOM   3112  CB  THR A 213      61.107  29.007  70.320  1.00 27.37           C
ATOM   3113  HB  THR A 213      61.928  28.762  69.646  1.00 20.00           H
ATOM   3114  OG1 THR A 213      59.931  28.228  70.062  1.00 28.54           O
ATOM   3115  HG1 THR A 213      59.540  28.482  69.177  1.00 20.00           H
ATOM   3116  CG2 THR A 213      61.644  28.671  71.699  1.00 27.97           C
ATOM   3117 1HG2 THR A 213      61.225  29.362  72.430  1.00 20.00           H
ATOM   3118 2HG2 THR A 213      62.731  28.759  71.697  1.00 20.00           H
ATOM   3119 3HG2 THR A 213      61.363  27.651  71.960  1.00 20.00           H
ATOM   3120  HN  THR A 213      58.847  30.407  71.001  1.00 20.00           H
ATOM   3121  N   PRO A 214      60.180  32.084  68.481  1.00 24.35           N
ATOM   3122  CA  PRO A 214      59.685  32.557  67.185  1.00 24.58           C
ATOM   3123  C   PRO A 214      60.157  31.785  65.947  1.00 25.61           C
ATOM   3124  O   PRO A 214      59.352  31.427  65.084  1.00 26.07           O
ATOM   3125  HA  PRO A 214      58.601  32.456  67.137  1.00 20.00           H
ATOM   3126  CB  PRO A 214      60.127  34.013  67.149  1.00 22.30           C
ATOM   3127 1HB  PRO A 214      61.096  34.126  66.662  1.00 20.00           H
ATOM   3128 2HB  PRO A 214      59.420  34.634  66.599  1.00 20.00           H
ATOM   3129  CG  PRO A 214      60.193  34.407  68.559  1.00 23.09           C
ATOM   3130 1HG  PRO A 214      60.891  35.232  68.706  1.00 20.00           H
ATOM   3131 2HG  PRO A 214      59.222  34.744  68.920  1.00 20.00           H
ATOM   3132  CD  PRO A 214      60.643  33.201  69.321  1.00 22.79           C
ATOM   3133 1HD  PRO A 214      61.730  33.111  69.325  1.00 20.00           H
ATOM   3134 2HD  PRO A 214      60.322  33.241  70.362  1.00 20.00           H
ATOM   3135  N   GLU A 215      61.454  31.526  65.862  1.00 24.01           N
ATOM   3136  CA  GLU A 215      62.007  30.830  64.706  1.00 23.64           C
ATOM   3137  C   GLU A 215      61.563  29.386  64.545  1.00 23.44           C
ATOM   3138  O   GLU A 215      61.871  28.748  63.538  1.00 23.77           O
ATOM   3139  HA  GLU A 215      61.651  31.384  63.837  1.00 20.00           H
ATOM   3140  CB  GLU A 215      63.528  30.899  64.747  1.00 22.06           C
ATOM   3141 1HB  GLU A 215      63.890  30.472  65.682  1.00 20.00           H
ATOM   3142 2HB  GLU A 215      63.942  30.413  63.863  1.00 20.00           H
ATOM   3143  CG  GLU A 215      64.053  32.332  64.710  1.00 24.18           C
ATOM   3144 1HG  GLU A 215      63.613  32.863  63.866  1.00 20.00           H
ATOM   3145 2HG  GLU A 215      63.746  32.859  65.613  1.00 20.00           H
ATOM   3146  CD  GLU A 215      65.564  32.397  64.595  1.00 24.86           C
ATOM   3147  OE1 GLU A 215      66.223  31.351  64.765  1.00 26.79           O
ATOM   3148  OE2 GLU A 215      66.097  33.492  64.333  1.00 24.13           O
ATOM   3149  HN  GLU A 215      62.122  31.781  66.561  1.00 20.00           H
ATOM   3150  N   LYS A 216      60.827  28.876  65.525  1.00 23.79           N
ATOM   3151  CA  LYS A 216      60.360  27.498  65.469  1.00 23.31           C
ATOM   3152  C   LYS A 216      58.846  27.396  65.279  1.00 21.90           C
ATOM   3153  O   LYS A 216      58.310  26.287  65.166  1.00 22.70           O
ATOM   3154  HA  LYS A 216      60.821  27.032  64.598  1.00 20.00           H
ATOM   3155  CB  LYS A 216      60.771  26.757  66.741  1.00 24.18           C
ATOM   3156 1HB  LYS A 216      60.389  27.285  67.614  1.00 20.00           H
ATOM   3157 2HB  LYS A 216      60.323  25.764  66.749  1.00 20.00           H
ATOM   3158  CG  LYS A 216      62.270  26.602  66.899  1.00 29.20           C
ATOM   3159 1HG  LYS A 216      62.782  27.175  66.126  1.00 20.00           H
ATOM   3160 2HG  LYS A 216      62.583  27.012  67.859  1.00 20.00           H
ATOM   3161  CD  LYS A 216      62.685  25.137  66.809  1.00 33.97           C
ATOM   3162 1HD  LYS A 216      63.015  24.788  67.788  1.00 20.00           H
ATOM   3163 2HD  LYS A 216      61.826  24.529  66.526  1.00 20.00           H
ATOM   3164  CE  LYS A 216      63.808  24.936  65.792  1.00 37.35           C
ATOM   3165 1HE  LYS A 216      63.826  25.771  65.091  1.00 20.00           H
ATOM   3166 2HE  LYS A 216      64.772  24.928  66.302  1.00 20.00           H
ATOM   3167  NZ  LYS A 216      63.666  23.660  65.015  1.00 38.78           N
ATOM   3168 1HZ  LYS A 216      64.373  23.626  64.289  1.00 20.00           H
ATOM   3169 2HZ  LYS A 216      63.784  22.869  65.639  1.00 20.00           H
ATOM   3170 3HZ  LYS A 216      62.745  23.622  64.592  1.00 20.00           H
ATOM   3171  HN  LYS A 216      60.552  29.385  66.341  1.00 20.00           H
ATOM   3172  N   ALA A 217      58.171  28.547  65.241  1.00 16.94           N
ATOM   3173  CA  ALA A 217      56.717  28.596  65.060  1.00 18.30           C
ATOM   3174  C   ALA A 217      56.283  28.021  63.711  1.00 19.66           C
ATOM   3175  O   ALA A 217      55.398  27.158  63.655  1.00 20.08           O
ATOM   3176  HA  ALA A 217      56.265  27.985  65.841  1.00 20.00           H
ATOM   3177  CB  ALA A 217      56.215  30.036  65.205  1.00 13.17           C
ATOM   3178 1HB  ALA A 217      56.560  30.447  66.154  1.00 20.00           H
ATOM   3179 2HB  ALA A 217      56.603  30.640  64.385  1.00 20.00           H
ATOM   3180 3HB  ALA A 217      55.126  30.045  65.180  1.00 20.00           H
ATOM   3181  HN  ALA A 217      58.596  29.448  65.331  1.00 20.00           H
ATOM   3182  N   SER A 218      56.903  28.506  62.632  1.00 22.42           N
ATOM   3183  CA  SER A 218      56.609  28.038  61.278  1.00 22.05           C
ATOM   3184  C   SER A 218      57.340  26.713  61.061  1.00 21.67           C
ATOM   3185  O   SER A 218      58.556  26.690  60.893  1.00 18.75           O
ATOM   3186  HA  SER A 218      55.528  27.904  61.248  1.00 20.00           H
ATOM   3187  CB  SER A 218      57.075  29.077  60.250  1.00 23.18           C
ATOM   3188 1HB  SER A 218      57.127  30.057  60.724  1.00 20.00           H
ATOM   3189 2HB  SER A 218      58.083  28.830  59.916  1.00 20.00           H
ATOM   3190  OG  SER A 218      56.199  29.128  59.135  1.00 21.31           O
ATOM   3191  HG  SER A 218      55.733  28.250  59.026  1.00 20.00           H
ATOM   3192  HN  SER A 218      57.607  29.216  62.663  1.00 20.00           H
ATOM   3193  N   ARG A 219      56.589  25.615  61.043  1.00 22.59           N
ATOM   3194  CA  ARG A 219      57.177  24.290  60.895  1.00 21.91           C
ATOM   3195  C   ARG A 219      56.405  23.375  59.945  1.00 21.59           C
ATOM   3196  O   ARG A 219      55.957  22.298  60.345  1.00 21.83           O
ATOM   3197  HA  ARG A 219      58.175  24.471  60.496  1.00 20.00           H
ATOM   3198  CB  ARG A 219      57.257  23.634  62.270  1.00 23.93           C
ATOM   3199 1HB  ARG A 219      57.419  22.562  62.157  1.00 20.00           H
ATOM   3200 2HB  ARG A 219      58.113  24.030  62.816  1.00 20.00           H
ATOM   3201  CG  ARG A 219      55.993  23.856  63.106  1.00 30.27           C
ATOM   3202 1HG  ARG A 219      55.844  24.923  63.269  1.00 20.00           H
ATOM   3203 2HG  ARG A 219      55.123  23.492  62.560  1.00 20.00           H
ATOM   3204  CD  ARG A 219      56.063  23.153  64.454  1.00 31.08           C
ATOM   3205 1HD  ARG A 219      55.147  23.335  65.016  1.00 20.00           H
ATOM   3206 2HD  ARG A 219      56.139  22.075  64.308  1.00 20.00           H
ATOM   3207  NE  ARG A 219      57.207  23.615  65.233  1.00 32.27           N
ATOM   3208  HE  ARG A 219      57.397  24.597  65.250  1.00 20.00           H
ATOM   3209  CZ  ARG A 219      58.010  22.813  65.920  1.00 28.70           C
ATOM   3210  NH1 ARG A 219      57.797  21.506  65.926  1.00 23.15           N
ATOM   3211 1HH1 ARG A 219      57.030  21.122  65.412  1.00 20.00           H
ATOM   3212 2HH1 ARG A 219      58.404  20.903  66.444  1.00 20.00           H
ATOM   3213  NH2 ARG A 219      59.031  23.322  66.592  1.00 33.93           N
ATOM   3214 1HH2 ARG A 219      59.638  22.720  67.111  1.00 20.00           H
ATOM   3215 2HH2 ARG A 219      59.195  24.308  66.581  1.00 20.00           H
ATOM   3216  HN  ARG A 219      55.593  25.618  61.127  1.00 20.00           H
ATOM   3217  N   THR A 220      56.274  23.783  58.687  1.00 18.90           N
ATOM   3218  CA  THR A 220      55.540  22.993  57.712  1.00 16.96           C
ATOM   3219  C   THR A 220      55.940  21.519  57.717  1.00 21.41           C
ATOM   3220  O   THR A 220      57.129  21.183  57.729  1.00 21.54           O
ATOM   3221  HA  THR A 220      54.483  23.016  57.977  1.00 20.00           H
ATOM   3222  CB  THR A 220      55.723  23.564  56.302  1.00 15.95           C
ATOM   3223  HB  THR A 220      56.674  23.246  55.874  1.00 20.00           H
ATOM   3224  OG1 THR A 220      55.585  24.991  56.347  1.00 12.49           O
ATOM   3225  HG1 THR A 220      55.348  25.340  55.441  1.00 20.00           H
ATOM   3226  CG2 THR A 220      54.687  22.992  55.353  1.00 12.57           C
ATOM   3227 1HG2 THR A 220      53.727  23.478  55.528  1.00 20.00           H
ATOM   3228 2HG2 THR A 220      54.589  21.920  55.526  1.00 20.00           H
ATOM   3229 3HG2 THR A 220      55.001  23.167  54.324  1.00 20.00           H
ATOM   3230  HN  THR A 220      56.659  24.635  58.333  1.00 20.00           H
ATOM   3231  N   TYR A 221      54.925  20.654  57.724  1.00 21.75           N
ATOM   3232  CA  TYR A 221      55.090  19.203  57.713  1.00 21.35           C
ATOM   3233  C   TYR A 221      55.450  18.571  59.052  1.00 21.36           C
ATOM   3234  O   TYR A 221      55.429  17.342  59.193  1.00 21.70           O
ATOM   3235  HA  TYR A 221      54.145  18.759  57.399  1.00 20.00           H
ATOM   3236  CB  TYR A 221      56.115  18.802  56.648  1.00 21.28           C
ATOM   3237 1HB  TYR A 221      57.095  19.181  56.940  1.00 20.00           H
ATOM   3238 2HB  TYR A 221      56.190  17.715  56.621  1.00 20.00           H
ATOM   3239  CG  TYR A 221      55.766  19.318  55.267  1.00 22.75           C
ATOM   3240  CD1 TYR A 221      56.734  19.901  54.453  1.00 22.25           C
ATOM   3241  HD1 TYR A 221      57.769  19.955  54.790  1.00 20.00           H
ATOM   3242  CD2 TYR A 221      54.456  19.264  54.792  1.00 21.90           C
ATOM   3243  HD2 TYR A 221      53.690  18.806  55.417  1.00 20.00           H
ATOM   3244  CE1 TYR A 221      56.405  20.421  53.206  1.00 22.99           C
ATOM   3245  HE1 TYR A 221      57.167  20.877  52.574  1.00 20.00           H
ATOM   3246  CE2 TYR A 221      54.119  19.782  53.546  1.00 23.63           C
ATOM   3247  HE2 TYR A 221      53.086  19.726  53.202  1.00 20.00           H
ATOM   3248  CZ  TYR A 221      55.094  20.360  52.759  1.00 21.18           C
ATOM   3249  OH  TYR A 221      54.747  20.885  51.534  1.00 20.86           O
ATOM   3250  HH  TYR A 221      53.948  21.479  51.630  1.00 20.00           H
ATOM   3251  HN  TYR A 221      53.962  20.922  57.737  1.00 20.00           H
ATOM   3252  N   ASP A 222      55.776  19.405  60.034  1.00 22.85           N
ATOM   3253  CA  ASP A 222      56.117  18.903  61.362  1.00 25.88           C
ATOM   3254  C   ASP A 222      54.830  18.471  62.071  1.00 25.95           C
ATOM   3255  O   ASP A 222      53.807  19.150  61.999  1.00 26.40           O
ATOM   3256  HA  ASP A 222      56.801  18.072  61.187  1.00 20.00           H
ATOM   3257  CB  ASP A 222      56.839  19.980  62.185  1.00 25.21           C
ATOM   3258 1HB  ASP A 222      57.779  20.244  61.700  1.00 20.00           H
ATOM   3259 2HB  ASP A 222      56.232  20.885  62.219  1.00 20.00           H
ATOM   3260  CG  ASP A 222      57.129  19.528  63.608  1.00 25.06           C
ATOM   3261  OD1 ASP A 222      58.097  18.771  63.824  1.00 22.92           O
ATOM   3262  OD2 ASP A 222      56.381  19.932  64.516  1.00 25.43           O
ATOM   3263  HN  ASP A 222      55.810  20.400  59.935  1.00 20.00           H
ATOM   3264  N   ALA A 223      54.892  17.337  62.753  1.00 25.15           N
ATOM   3265  CA  ALA A 223      53.744  16.792  63.455  1.00 23.67           C
ATOM   3266  C   ALA A 223      53.118  17.732  64.478  1.00 24.72           C
ATOM   3267  O   ALA A 223      51.986  17.515  64.897  1.00 25.29           O
ATOM   3268  HA  ALA A 223      52.972  16.582  62.715  1.00 20.00           H
ATOM   3269  CB  ALA A 223      54.135  15.489  64.134  1.00 22.86           C
ATOM   3270 1HB  ALA A 223      54.905  14.989  63.546  1.00 20.00           H
ATOM   3271 2HB  ALA A 223      54.521  15.700  65.131  1.00 20.00           H
ATOM   3272 3HB  ALA A 223      53.261  14.843  64.212  1.00 20.00           H
ATOM   3273  HN  ALA A 223      55.718  16.779  62.836  1.00 20.00           H
ATOM   3274  N   HIS A 224      53.834  18.774  64.882  1.00 20.00           N
ATOM   3275  CA  HIS A 224      53.293  19.683  65.883  1.00 20.00           C
ATOM   3276  C   HIS A 224      53.037  21.111  65.428  1.00 20.00           C
ATOM   3277  O   HIS A 224      52.922  22.026  66.250  1.00 20.00           O
ATOM   3278  HA  HIS A 224      52.322  19.284  66.176  1.00 20.00           H
ATOM   3279  CB  HIS A 224      54.198  19.671  67.119  1.00 20.00           C
ATOM   3280 1HB  HIS A 224      55.193  20.013  66.832  1.00 20.00           H
ATOM   3281 2HB  HIS A 224      53.813  20.386  67.846  1.00 20.00           H
ATOM   3282  CG  HIS A 224      54.301  18.322  67.756  1.00 20.00           C
ATOM   3283  ND1 HIS A 224      55.375  17.482  67.550  1.00 20.00           N
ATOM   3284  HD1 HIS A 224      56.195  17.700  67.021  1.00 20.00           H
ATOM   3285  CD2 HIS A 224      53.426  17.631  68.526  1.00 20.00           C
ATOM   3286  HD2 HIS A 224      52.460  17.976  68.893  1.00 20.00           H
ATOM   3287  CE1 HIS A 224      55.158  16.332  68.163  1.00 20.00           C
ATOM   3288  HE1 HIS A 224      55.832  15.475  68.174  1.00 20.00           H
ATOM   3289  NE2 HIS A 224      53.982  16.396  68.763  1.00 20.00           N
ATOM   3290  HN  HIS A 224      54.749  18.991  64.540  1.00 20.00           H
ATOM   3291  N   ARG A 225      52.939  21.302  64.116  1.00 27.94           N
ATOM   3292  CA  ARG A 225      52.659  22.621  63.562  1.00 26.68           C
ATOM   3293  C   ARG A 225      51.294  23.045  64.128  1.00 25.86           C
ATOM   3294  O   ARG A 225      50.512  22.196  64.568  1.00 24.79           O
ATOM   3295  HA  ARG A 225      53.476  23.250  63.914  1.00 20.00           H
ATOM   3296  CB  ARG A 225      52.608  22.543  62.030  1.00 23.31           C
ATOM   3297 1HB  ARG A 225      52.673  23.546  61.609  1.00 20.00           H
ATOM   3298 2HB  ARG A 225      53.470  21.987  61.662  1.00 20.00           H
ATOM   3299  CG  ARG A 225      51.348  21.880  61.490  1.00 25.30           C
ATOM   3300 1HG  ARG A 225      51.055  21.060  62.145  1.00 20.00           H
ATOM   3301 2HG  ARG A 225      50.527  22.597  61.490  1.00 20.00           H
ATOM   3302  CD  ARG A 225      51.538  21.347  60.087  1.00 19.70           C
ATOM   3303 1HD  ARG A 225      50.705  21.657  59.456  1.00 20.00           H
ATOM   3304 2HD  ARG A 225      52.444  21.767  59.649  1.00 20.00           H
ATOM   3305  NE  ARG A 225      51.628  19.894  60.109  1.00 21.74           N
ATOM   3306  HE  ARG A 225      52.358  19.478  60.652  1.00 20.00           H
ATOM   3307  CZ  ARG A 225      50.809  19.074  59.458  1.00 21.23           C
ATOM   3308  NH1 ARG A 225      49.825  19.563  58.721  1.00 23.23           N
ATOM   3309 1HH1 ARG A 225      49.696  20.552  58.652  1.00 20.00           H
ATOM   3310 2HH1 ARG A 225      49.211  18.943  58.233  1.00 20.00           H
ATOM   3311  NH2 ARG A 225      50.974  17.761  59.545  1.00 18.84           N
ATOM   3312 1HH2 ARG A 225      50.357  17.146  59.054  1.00 20.00           H
ATOM   3313 2HH2 ARG A 225      51.716  17.386  60.101  1.00 20.00           H
ATOM   3314  HN  ARG A 225      53.047  20.577  63.436  1.00 20.00           H
ATOM   3315  N   ASP A 226      51.009  24.345  64.135  1.00 22.89           N
ATOM   3316  CA  ASP A 226      49.732  24.809  64.655  1.00 22.34           C
ATOM   3317  C   ASP A 226      49.254  26.107  64.010  1.00 22.48           C
ATOM   3318  O   ASP A 226      48.773  27.017  64.695  1.00 20.89           O
ATOM   3319  HA  ASP A 226      49.030  23.999  64.456  1.00 20.00           H
ATOM   3320  CB  ASP A 226      49.816  24.964  66.181  1.00 24.93           C
ATOM   3321 1HB  ASP A 226      48.812  25.039  66.598  1.00 20.00           H
ATOM   3322 2HB  ASP A 226      50.277  24.077  66.615  1.00 20.00           H
ATOM   3323  CG  ASP A 226      50.612  26.184  66.614  1.00 26.55           C
ATOM   3324  OD1 ASP A 226      51.584  26.560  65.920  1.00 27.83           O
ATOM   3325  OD2 ASP A 226      50.266  26.766  67.661  1.00 27.30           O
ATOM   3326  HN  ASP A 226      51.628  25.055  63.798  1.00 20.00           H
ATOM   3327  N   GLY A 227      49.377  26.180  62.687  1.00 21.29           N
ATOM   3328  CA  GLY A 227      48.954  27.374  61.977  1.00 22.27           C
ATOM   3329  C   GLY A 227      50.130  28.113  61.374  1.00 22.95           C
ATOM   3330  O   GLY A 227      51.279  27.847  61.723  1.00 25.17           O
ATOM   3331 1HA  GLY A 227      48.255  27.103  61.186  1.00 20.00           H
ATOM   3332 2HA  GLY A 227      48.422  28.038  62.659  1.00 20.00           H
ATOM   3333  HN  GLY A 227      49.753  25.448  62.119  1.00 20.00           H
ATOM   3334  N   PHE A 228      49.857  29.049  60.473  1.00 20.86           N
ATOM   3335  CA  PHE A 228      50.942  29.778  59.842  1.00 18.22           C
ATOM   3336  C   PHE A 228      51.369  31.038  60.586  1.00 20.60           C
ATOM   3337  O   PHE A 228      50.693  31.503  61.508  1.00 23.79           O
ATOM   3338  HA  PHE A 228      51.801  29.108  59.802  1.00 20.00           H
ATOM   3339  CB  PHE A 228      50.600  30.087  58.371  1.00 14.39           C
ATOM   3340 1HB  PHE A 228      51.517  30.350  57.843  1.00 20.00           H
ATOM   3341 2HB  PHE A 228      50.210  29.184  57.902  1.00 20.00           H
ATOM   3342  CG  PHE A 228      49.599  31.198  58.171  1.00 11.36           C
ATOM   3343  CD1 PHE A 228      49.990  32.528  58.232  1.00 12.31           C
ATOM   3344  HD1 PHE A 228      51.011  32.784  58.518  1.00 20.00           H
ATOM   3345  CD2 PHE A 228      48.281  30.911  57.814  1.00 14.16           C
ATOM   3346  HD2 PHE A 228      47.960  29.870  57.770  1.00 20.00           H
ATOM   3347  CE1 PHE A 228      49.089  33.565  57.930  1.00 12.76           C
ATOM   3348  HE1 PHE A 228      49.417  34.603  57.981  1.00 20.00           H
ATOM   3349  CE2 PHE A 228      47.375  31.938  57.511  1.00 12.80           C
ATOM   3350  HE2 PHE A 228      46.350  31.696  57.231  1.00 20.00           H
ATOM   3351  CZ  PHE A 228      47.786  33.267  57.568  1.00 10.15           C
ATOM   3352  HZ  PHE A 228      47.089  34.071  57.330  1.00 20.00           H
ATOM   3353  HN  PHE A 228      48.932  29.297  60.187  1.00 20.00           H
ATOM   3354  N   VAL A 229      52.516  31.570  60.188  1.00 17.46           N
ATOM   3355  CA  VAL A 229      53.065  32.767  60.792  1.00 15.07           C
ATOM   3356  C   VAL A 229      52.918  33.892  59.777  1.00 15.41           C
ATOM   3357  O   VAL A 229      53.592  33.925  58.753  1.00 16.68           O
ATOM   3358  HA  VAL A 229      52.471  32.991  61.678  1.00 20.00           H
ATOM   3359  CB  VAL A 229      54.559  32.562  61.141  1.00 12.64           C
ATOM   3360  HB  VAL A 229      55.056  32.155  60.260  1.00 20.00           H
ATOM   3361  CG1 VAL A 229      55.217  33.882  61.481  1.00 11.58           C
ATOM   3362 1HG1 VAL A 229      55.316  34.483  60.577  1.00 20.00           H
ATOM   3363 2HG1 VAL A 229      54.605  34.417  62.208  1.00 20.00           H
ATOM   3364 3HG1 VAL A 229      56.205  33.697  61.904  1.00 20.00           H
ATOM   3365  CG2 VAL A 229      54.680  31.582  62.280  1.00 13.55           C
ATOM   3366 1HG2 VAL A 229      53.688  31.232  62.565  1.00 20.00           H
ATOM   3367 2HG2 VAL A 229      55.289  30.734  61.967  1.00 20.00           H
ATOM   3368 3HG2 VAL A 229      55.151  32.072  63.132  1.00 20.00           H
ATOM   3369  HN  VAL A 229      53.082  31.194  59.454  1.00 20.00           H
ATOM   3370  N   ILE A 230      52.020  34.816  60.066  1.00 17.10           N
ATOM   3371  CA  ILE A 230      51.785  35.921  59.159  1.00 17.83           C
ATOM   3372  C   ILE A 230      53.067  36.733  58.900  1.00 15.66           C
ATOM   3373  O   ILE A 230      53.927  36.850  59.765  1.00 20.88           O
ATOM   3374  HA  ILE A 230      51.471  35.499  58.204  1.00 20.00           H
ATOM   3375  CB  ILE A 230      50.643  36.824  59.710  1.00 13.07           C
ATOM   3376  HB  ILE A 230      49.855  36.179  60.099  1.00 20.00           H
ATOM   3377  CG1 ILE A 230      50.047  37.655  58.572  1.00 16.20           C
ATOM   3378 1HG1 ILE A 230      50.655  38.545  58.410  1.00 20.00           H
ATOM   3379 2HG1 ILE A 230      50.071  37.080  57.646  1.00 20.00           H
ATOM   3380  CG2 ILE A 230      51.156  37.700  60.835  1.00 11.26           C
ATOM   3381 1HG2 ILE A 230      51.624  37.076  61.597  1.00 20.00           H
ATOM   3382 2HG2 ILE A 230      51.889  38.404  60.442  1.00 20.00           H
ATOM   3383 3HG2 ILE A 230      50.324  38.249  61.276  1.00 20.00           H
ATOM   3384  CD1 ILE A 230      48.625  38.093  58.820  1.00 14.27           C
ATOM   3385 1HD1 ILE A 230      47.994  37.216  58.963  1.00 20.00           H
ATOM   3386 2HD1 ILE A 230      48.588  38.717  59.713  1.00 20.00           H
ATOM   3387 3HD1 ILE A 230      48.266  38.663  57.963  1.00 20.00           H
ATOM   3388  HN  ILE A 230      51.464  34.815  60.897  1.00 20.00           H
ATOM   3389  N   ALA A 231      53.187  37.278  57.697  1.00 14.68           N
ATOM   3390  CA  ALA A 231      54.340  38.077  57.325  1.00 13.93           C
ATOM   3391  C   ALA A 231      53.923  39.125  56.314  1.00 13.89           C
ATOM   3392  O   ALA A 231      52.789  39.130  55.848  1.00 18.02           O
ATOM   3393  HA  ALA A 231      54.702  38.577  58.224  1.00 20.00           H
ATOM   3394  CB  ALA A 231      55.416  37.190  56.735  1.00 11.34           C
ATOM   3395 1HB  ALA A 231      55.289  36.172  57.102  1.00 20.00           H
ATOM   3396 2HB  ALA A 231      55.337  37.197  55.648  1.00 20.00           H
ATOM   3397 3HB  ALA A 231      56.397  37.563  57.030  1.00 20.00           H
ATOM   3398  HN  ALA A 231      52.508  37.183  56.970  1.00 20.00           H
ATOM   3399  N   GLY A 232      54.848  40.014  55.985  1.00 17.11           N
ATOM   3400  CA  GLY A 232      54.580  41.064  55.016  1.00 19.70           C
ATOM   3401  C   GLY A 232      55.787  41.259  54.113  1.00 22.11           C
ATOM   3402  O   GLY A 232      56.838  40.636  54.322  1.00 23.25           O
ATOM   3403 1HA  GLY A 232      53.705  40.801  54.422  1.00 20.00           H
ATOM   3404 2HA  GLY A 232      54.346  41.993  55.536  1.00 20.00           H
ATOM   3405  HN  GLY A 232      55.772  40.028  56.368  1.00 20.00           H
ATOM   3406  N   GLY A 233      55.651  42.122  53.111  1.00 21.32           N
ATOM   3407  CA  GLY A 233      56.755  42.352  52.200  1.00 20.58           C
ATOM   3408  C   GLY A 233      56.282  42.508  50.773  1.00 20.94           C
ATOM   3409  O   GLY A 233      55.078  42.606  50.516  1.00 20.82           O
ATOM   3410 1HA  GLY A 233      57.298  43.249  52.499  1.00 20.00           H
ATOM   3411 2HA  GLY A 233      57.458  41.521  52.257  1.00 20.00           H
ATOM   3412  HN  GLY A 233      54.817  42.643  52.931  1.00 20.00           H
ATOM   3413  N   GLY A 234      57.231  42.532  49.842  1.00 19.47           N
ATOM   3414  CA  GLY A 234      56.889  42.682  48.443  1.00 15.98           C
ATOM   3415  C   GLY A 234      57.731  41.804  47.542  1.00 17.93           C
ATOM   3416  O   GLY A 234      58.691  41.171  47.978  1.00 19.47           O
ATOM   3417 1HA  GLY A 234      55.838  42.435  48.293  1.00 20.00           H
ATOM   3418 2HA  GLY A 234      57.018  43.722  48.143  1.00 20.00           H
ATOM   3419  HN  GLY A 234      58.209  42.451  50.038  1.00 20.00           H
ATOM   3420  N   GLY A 235      57.350  41.768  46.273  1.00 20.30           N
ATOM   3421  CA  GLY A 235      58.054  40.982  45.278  1.00 21.50           C
ATOM   3422  C   GLY A 235      57.635  41.493  43.913  1.00 22.60           C
ATOM   3423  O   GLY A 235      56.563  42.104  43.779  1.00 19.15           O
ATOM   3424 1HA  GLY A 235      59.130  41.078  45.427  1.00 20.00           H
ATOM   3425 2HA  GLY A 235      57.809  39.927  45.402  1.00 20.00           H
ATOM   3426  HN  GLY A 235      56.565  42.269  45.911  1.00 20.00           H
ATOM   3427  N   MET A 236      58.473  41.270  42.903  1.00 22.27           N
ATOM   3428  CA  MET A 236      58.167  41.720  41.552  1.00 17.56           C
ATOM   3429  C   MET A 236      59.126  41.105  40.559  1.00 19.07           C
ATOM   3430  O   MET A 236      60.335  41.102  40.774  1.00 22.42           O
ATOM   3431  HA  MET A 236      57.152  41.378  41.352  1.00 20.00           H
ATOM   3432  CB  MET A 236      58.258  43.241  41.471  1.00 13.64           C
ATOM   3433 1HB  MET A 236      57.806  43.684  42.359  1.00 20.00           H
ATOM   3434 2HB  MET A 236      59.305  43.546  41.460  1.00 20.00           H
ATOM   3435  CG  MET A 236      57.586  43.837  40.259  1.00 21.56           C
ATOM   3436 1HG  MET A 236      57.958  44.847  40.087  1.00 20.00           H
ATOM   3437 2HG  MET A 236      57.831  43.252  39.373  1.00 20.00           H
ATOM   3438  SD  MET A 236      55.763  43.902  40.437  1.00 24.31           S
ATOM   3439  CE  MET A 236      55.593  45.102  41.711  1.00 18.92           C
ATOM   3440 1HE  MET A 236      56.038  44.721  42.631  1.00 20.00           H
ATOM   3441 2HE  MET A 236      56.101  46.020  41.415  1.00 20.00           H
ATOM   3442 3HE  MET A 236      54.536  45.309  41.877  1.00 20.00           H
ATOM   3443  HN  MET A 236      59.347  40.792  42.996  1.00 20.00           H
ATOM   3444  N   VAL A 237      58.584  40.559  39.478  1.00 19.55           N
ATOM   3445  CA  VAL A 237      59.401  39.968  38.429  1.00 13.62           C
ATOM   3446  C   VAL A 237      59.051  40.651  37.113  1.00 14.69           C
ATOM   3447  O   VAL A 237      57.950  41.190  36.961  1.00 14.07           O
ATOM   3448  HA  VAL A 237      60.445  40.169  38.672  1.00 20.00           H
ATOM   3449  CB  VAL A 237      59.149  38.454  38.286  1.00 11.23           C
ATOM   3450  HB  VAL A 237      59.729  38.097  37.435  1.00 20.00           H
ATOM   3451  CG1 VAL A 237      59.629  37.730  39.528  1.00 12.28           C
ATOM   3452 1HG1 VAL A 237      60.463  37.077  39.269  1.00 20.00           H
ATOM   3453 2HG1 VAL A 237      59.955  38.459  40.270  1.00 20.00           H
ATOM   3454 3HG1 VAL A 237      58.815  37.133  39.938  1.00 20.00           H
ATOM   3455  CG2 VAL A 237      57.686  38.187  38.032  1.00 10.56           C
ATOM   3456 1HG2 VAL A 237      57.238  37.746  38.922  1.00 20.00           H
ATOM   3457 2HG2 VAL A 237      57.181  39.124  37.797  1.00 20.00           H
ATOM   3458 3HG2 VAL A 237      57.583  37.498  37.194  1.00 20.00           H
ATOM   3459  HN  VAL A 237      57.600  40.514  39.308  1.00 20.00           H
ATOM   3460  N   VAL A 238      60.000  40.654  36.179  1.00 14.00           N
ATOM   3461  CA  VAL A 238      59.775  41.244  34.866  1.00 13.14           C
ATOM   3462  C   VAL A 238      59.423  40.108  33.903  1.00 14.56           C
ATOM   3463  O   VAL A 238      60.287  39.305  33.543  1.00 16.38           O
ATOM   3464  HA  VAL A 238      58.928  41.925  34.952  1.00 20.00           H
ATOM   3465  CB  VAL A 238      61.038  41.962  34.336  1.00 15.42           C
ATOM   3466  HB  VAL A 238      61.838  41.225  34.266  1.00 20.00           H
ATOM   3467  CG1 VAL A 238      60.774  42.520  32.939  1.00 11.83           C
ATOM   3468 1HG1 VAL A 238      60.548  41.700  32.257  1.00 20.00           H
ATOM   3469 2HG1 VAL A 238      59.928  43.206  32.976  1.00 20.00           H
ATOM   3470 3HG1 VAL A 238      61.658  43.052  32.587  1.00 20.00           H
ATOM   3471  CG2 VAL A 238      61.456  43.073  35.292  1.00 10.61           C
ATOM   3472 1HG2 VAL A 238      60.652  43.804  35.374  1.00 20.00           H
ATOM   3473 2HG2 VAL A 238      61.663  42.648  36.274  1.00 20.00           H
ATOM   3474 3HG2 VAL A 238      62.353  43.562  34.911  1.00 20.00           H
ATOM   3475  HN  VAL A 238      60.912  40.263  36.306  1.00 20.00           H
ATOM   3476  N   VAL A 239      58.150  40.009  33.523  1.00 15.99           N
ATOM   3477  CA  VAL A 239      57.722  38.976  32.586  1.00 14.02           C
ATOM   3478  C   VAL A 239      57.903  39.612  31.220  1.00 15.77           C
ATOM   3479  O   VAL A 239      57.374  40.694  30.950  1.00 17.13           O
ATOM   3480  HA  VAL A 239      58.388  38.122  32.711  1.00 20.00           H
ATOM   3481  CB  VAL A 239      56.244  38.577  32.798  1.00 16.04           C
ATOM   3482  HB  VAL A 239      55.621  39.392  32.430  1.00 20.00           H
ATOM   3483  CG1 VAL A 239      55.918  37.316  31.986  1.00  9.57           C
ATOM   3484 1HG1 VAL A 239      56.102  37.507  30.929  1.00 20.00           H
ATOM   3485 2HG1 VAL A 239      56.550  36.494  32.322  1.00 20.00           H
ATOM   3486 3HG1 VAL A 239      54.871  37.051  32.131  1.00 20.00           H
ATOM   3487  CG2 VAL A 239      55.980  38.328  34.278  1.00 10.82           C
ATOM   3488 1HG2 VAL A 239      56.798  37.744  34.700  1.00 20.00           H
ATOM   3489 2HG2 VAL A 239      55.909  39.282  34.800  1.00 20.00           H
ATOM   3490 3HG2 VAL A 239      55.045  37.780  34.393  1.00 20.00           H
ATOM   3491  HN  VAL A 239      57.422  40.616  33.843  1.00 20.00           H
ATOM   3492  N   GLU A 240      58.667  38.945  30.363  1.00 15.62           N
ATOM   3493  CA  GLU A 240      58.960  39.489  29.045  1.00 15.99           C
ATOM   3494  C   GLU A 240      58.844  38.501  27.909  1.00 17.21           C
ATOM   3495  O   GLU A 240      59.089  37.303  28.071  1.00 18.96           O
ATOM   3496  HA  GLU A 240      58.219  40.271  28.883  1.00 20.00           H
ATOM   3497  CB  GLU A 240      60.371  40.068  29.049  1.00 14.84           C
ATOM   3498 1HB  GLU A 240      60.544  40.608  29.980  1.00 20.00           H
ATOM   3499 2HB  GLU A 240      61.095  39.273  28.871  1.00 20.00           H
ATOM   3500  CG  GLU A 240      60.660  41.077  27.968  1.00 14.43           C
ATOM   3501 1HG  GLU A 240      60.551  40.609  26.990  1.00 20.00           H
ATOM   3502 2HG  GLU A 240      59.932  41.886  28.017  1.00 20.00           H
ATOM   3503  CD  GLU A 240      62.064  41.657  28.093  1.00 21.39           C
ATOM   3504  OE1 GLU A 240      62.584  42.223  27.106  1.00 18.14           O
ATOM   3505  OE2 GLU A 240      62.657  41.546  29.187  1.00 22.28           O
ATOM   3506  HN  GLU A 240      59.079  38.055  30.557  1.00 20.00           H
ATOM   3507  N   GLU A 241      58.481  39.032  26.746  1.00 19.39           N
ATOM   3508  CA  GLU A 241      58.339  38.234  25.542  1.00 18.81           C
ATOM   3509  C   GLU A 241      59.727  37.790  25.094  1.00 18.31           C
ATOM   3510  O   GLU A 241      60.614  38.618  24.870  1.00 20.20           O
ATOM   3511  HA  GLU A 241      57.736  37.375  25.834  1.00 20.00           H
ATOM   3512  CB  GLU A 241      57.669  39.069  24.464  1.00 17.89           C
ATOM   3513 1HB  GLU A 241      56.784  39.555  24.873  1.00 20.00           H
ATOM   3514 2HB  GLU A 241      58.389  39.770  24.042  1.00 20.00           H
ATOM   3515  CG  GLU A 241      57.187  38.240  23.307  1.00 20.35           C
ATOM   3516 1HG  GLU A 241      56.991  37.221  23.642  1.00 20.00           H
ATOM   3517 2HG  GLU A 241      56.244  38.641  22.936  1.00 20.00           H
ATOM   3518  CD  GLU A 241      58.192  38.212  22.187  1.00 16.82           C
ATOM   3519  OE1 GLU A 241      58.630  39.312  21.783  1.00 15.18           O
ATOM   3520  OE2 GLU A 241      58.540  37.103  21.722  1.00 16.38           O
ATOM   3521  HN  GLU A 241      58.282  40.003  26.612  1.00 20.00           H
ATOM   3522  N   LEU A 242      59.908  36.484  24.970  1.00 17.48           N
ATOM   3523  CA  LEU A 242      61.193  35.898  24.588  1.00 20.25           C
ATOM   3524  C   LEU A 242      62.018  36.652  23.545  1.00 22.60           C
ATOM   3525  O   LEU A 242      63.151  37.069  23.820  1.00 27.68           O
ATOM   3526  HA  LEU A 242      61.821  35.878  25.479  1.00 20.00           H
ATOM   3527  CB  LEU A 242      60.991  34.461  24.113  1.00 14.88           C
ATOM   3528 1HB  LEU A 242      60.629  33.869  24.954  1.00 20.00           H
ATOM   3529 2HB  LEU A 242      60.205  34.456  23.358  1.00 20.00           H
ATOM   3530  CG  LEU A 242      62.251  33.818  23.542  1.00 12.88           C
ATOM   3531  HG  LEU A 242      62.608  34.438  22.719  1.00 20.00           H
ATOM   3532  CD1 LEU A 242      63.325  33.796  24.620  1.00 12.51           C
ATOM   3533 1HD1 LEU A 242      63.012  34.419  25.458  1.00 20.00           H
ATOM   3534 2HD1 LEU A 242      63.474  32.772  24.964  1.00 20.00           H
ATOM   3535 3HD1 LEU A 242      64.259  34.181  24.210  1.00 20.00           H
ATOM   3536  CD2 LEU A 242      61.943  32.413  23.042  1.00  8.17           C
ATOM   3537 1HD2 LEU A 242      61.298  31.905  23.759  1.00 20.00           H
ATOM   3538 2HD2 LEU A 242      61.438  32.473  22.078  1.00 20.00           H
ATOM   3539 3HD2 LEU A 242      62.873  31.855  22.931  1.00 20.00           H
ATOM   3540  HN  LEU A 242      59.193  35.803  25.125  1.00 20.00           H
ATOM   3541  N   GLU A 243      61.462  36.818  22.351  1.00 19.71           N
ATOM   3542  CA  GLU A 243      62.171  37.514  21.284  1.00 18.98           C
ATOM   3543  C   GLU A 243      62.599  38.920  21.694  1.00 17.22           C
ATOM   3544  O   GLU A 243      63.676  39.380  21.323  1.00 18.96           O
ATOM   3545  HA  GLU A 243      63.061  36.916  21.089  1.00 20.00           H
ATOM   3546  CB  GLU A 243      61.304  37.575  20.020  1.00 18.96           C
ATOM   3547 1HB  GLU A 243      60.266  37.758  20.296  1.00 20.00           H
ATOM   3548 2HB  GLU A 243      61.706  38.321  19.335  1.00 20.00           H
ATOM   3549  CG  GLU A 243      61.280  36.279  19.213  1.00 24.21           C
ATOM   3550 1HG  GLU A 243      60.565  35.585  19.654  1.00 20.00           H
ATOM   3551 2HG  GLU A 243      60.940  36.485  18.198  1.00 20.00           H
ATOM   3552  CD  GLU A 243      62.645  35.585  19.136  1.00 30.50           C
ATOM   3553  OE1 GLU A 243      63.667  36.288  18.946  1.00 30.19           O
ATOM   3554  OE2 GLU A 243      62.694  34.336  19.263  1.00 28.95           O
ATOM   3555  HN  GLU A 243      60.550  36.489  22.108  1.00 20.00           H
ATOM   3556  N   HIS A 244      61.753  39.605  22.453  1.00 20.00           N
ATOM   3557  CA  HIS A 244      62.075  40.949  22.913  1.00 20.00           C
ATOM   3558  C   HIS A 244      63.310  40.880  23.825  1.00 20.00           C
ATOM   3559  O   HIS A 244      64.242  41.676  23.692  1.00 20.00           O
ATOM   3560  HA  HIS A 244      62.315  41.534  22.025  1.00 20.00           H
ATOM   3561  CB  HIS A 244      60.885  41.522  23.681  1.00 20.00           C
ATOM   3562 1HB  HIS A 244      59.977  41.351  23.103  1.00 20.00           H
ATOM   3563 2HB  HIS A 244      60.774  40.977  24.618  1.00 20.00           H
ATOM   3564  CG  HIS A 244      61.001  42.984  23.981  1.00 20.00           C
ATOM   3565  ND1 HIS A 244      61.336  43.462  25.230  1.00 20.00           N
ATOM   3566  HD1 HIS A 244      61.541  42.904  26.034  1.00 20.00           H
ATOM   3567  CD2 HIS A 244      60.811  44.074  23.200  1.00 20.00           C
ATOM   3568  HD2 HIS A 244      60.535  44.085  22.146  1.00 20.00           H
ATOM   3569  CE1 HIS A 244      61.346  44.784  25.207  1.00 20.00           C
ATOM   3570  HE1 HIS A 244      61.575  45.438  26.049  1.00 20.00           H
ATOM   3571  NE2 HIS A 244      61.031  45.181  23.986  1.00 20.00           N
ATOM   3572  HN  HIS A 244      60.864  39.258  22.753  1.00 20.00           H
ATOM   3573  N   ALA A 245      63.300  39.911  24.740  1.00 19.77           N
ATOM   3574  CA  ALA A 245      64.389  39.695  25.694  1.00 17.75           C
ATOM   3575  C   ALA A 245      65.687  39.415  24.955  1.00 19.68           C
ATOM   3576  O   ALA A 245      66.674  40.137  25.117  1.00 21.46           O
ATOM   3577  HA  ALA A 245      64.510  40.611  26.273  1.00 20.00           H
ATOM   3578  CB  ALA A 245      64.055  38.516  26.613  1.00 14.80           C
ATOM   3579 1HB  ALA A 245      63.103  38.702  27.111  1.00 20.00           H
ATOM   3580 2HB  ALA A 245      63.984  37.603  26.022  1.00 20.00           H
ATOM   3581 3HB  ALA A 245      64.840  38.404  27.361  1.00 20.00           H
ATOM   3582  HN  ALA A 245      62.554  39.255  24.851  1.00 20.00           H
ATOM   3583  N   LEU A 246      65.681  38.359  24.146  1.00 18.92           N
ATOM   3584  CA  LEU A 246      66.856  37.979  23.368  1.00 16.83           C
ATOM   3585  C   LEU A 246      67.412  39.165  22.584  1.00 17.71           C
ATOM   3586  O   LEU A 246      68.594  39.504  22.686  1.00 20.22           O
ATOM   3587  HA  LEU A 246      67.626  37.662  24.072  1.00 20.00           H
ATOM   3588  CB  LEU A 246      66.496  36.856  22.396  1.00  9.28           C
ATOM   3589 1HB  LEU A 246      65.683  37.201  21.758  1.00 20.00           H
ATOM   3590 2HB  LEU A 246      67.354  36.674  21.748  1.00 20.00           H
ATOM   3591  CG  LEU A 246      66.087  35.547  23.066  1.00 10.02           C
ATOM   3592  HG  LEU A 246      65.288  35.762  23.775  1.00 20.00           H
ATOM   3593  CD1 LEU A 246      65.540  34.592  22.031  1.00  8.98           C
ATOM   3594 1HD1 LEU A 246      65.066  35.158  21.229  1.00 20.00           H
ATOM   3595 2HD1 LEU A 246      66.355  33.994  21.622  1.00 20.00           H
ATOM   3596 3HD1 LEU A 246      64.805  33.935  22.496  1.00 20.00           H
ATOM   3597  CD2 LEU A 246      67.290  34.935  23.784  1.00  5.31           C
ATOM   3598 1HD2 LEU A 246      68.160  34.969  23.128  1.00 20.00           H
ATOM   3599 2HD2 LEU A 246      67.498  35.501  24.692  1.00 20.00           H
ATOM   3600 3HD2 LEU A 246      67.071  33.899  24.043  1.00 20.00           H
ATOM   3601  HN  LEU A 246      64.891  37.761  24.013  1.00 20.00           H
ATOM   3602  N   ALA A 247      66.542  39.804  21.813  1.00 15.87           N
ATOM   3603  CA  ALA A 247      66.939  40.932  20.991  1.00 15.30           C
ATOM   3604  C   ALA A 247      67.685  42.033  21.736  1.00 17.81           C
ATOM   3605  O   ALA A 247      68.551  42.685  21.159  1.00 23.25           O
ATOM   3606  HA  ALA A 247      67.621  40.561  20.226  1.00 20.00           H
ATOM   3607  CB  ALA A 247      65.718  41.507  20.290  1.00 11.57           C
ATOM   3608 1HB  ALA A 247      65.436  40.858  19.461  1.00 20.00           H
ATOM   3609 2HB  ALA A 247      64.891  41.574  20.997  1.00 20.00           H
ATOM   3610 3HB  ALA A 247      65.952  42.501  19.910  1.00 20.00           H
ATOM   3611  HN  ALA A 247      65.574  39.562  21.743  1.00 20.00           H
ATOM   3612  N   ARG A 248      67.368  42.255  23.007  1.00 19.15           N
ATOM   3613  CA  ARG A 248      68.053  43.315  23.755  1.00 17.55           C
ATOM   3614  C   ARG A 248      69.183  42.785  24.604  1.00 15.65           C
ATOM   3615  O   ARG A 248      69.766  43.527  25.386  1.00 15.02           O
ATOM   3616  HA  ARG A 248      68.442  43.988  22.991  1.00 20.00           H
ATOM   3617  CB  ARG A 248      67.078  44.079  24.655  1.00 16.31           C
ATOM   3618 1HB  ARG A 248      67.549  44.995  25.012  1.00 20.00           H
ATOM   3619 2HB  ARG A 248      66.201  44.374  24.079  1.00 20.00           H
ATOM   3620  CG  ARG A 248      66.598  43.300  25.867  1.00 14.92           C
ATOM   3621 1HG  ARG A 248      66.010  42.441  25.542  1.00 20.00           H
ATOM   3622 2HG  ARG A 248      67.455  42.910  26.416  1.00 20.00           H
ATOM   3623  CD  ARG A 248      65.756  44.181  26.787  1.00 12.54           C
ATOM   3624 1HD  ARG A 248      66.359  45.007  27.165  1.00 20.00           H
ATOM   3625 2HD  ARG A 248      64.930  44.620  26.228  1.00 20.00           H
ATOM   3626  NE  ARG A 248      65.230  43.409  27.908  1.00 14.49           N
ATOM   3627  HE  ARG A 248      64.475  42.779  27.730  1.00 20.00           H
ATOM   3628  CZ  ARG A 248      65.688  43.487  29.152  1.00 12.98           C
ATOM   3629  NH1 ARG A 248      66.683  44.307  29.448  1.00 14.46           N
ATOM   3630 1HH1 ARG A 248      67.095  44.872  28.733  1.00 20.00           H
ATOM   3631 2HH1 ARG A 248      67.024  44.361  30.387  1.00 20.00           H
ATOM   3632  NH2 ARG A 248      65.160  42.728  30.099  1.00 19.92           N
ATOM   3633 1HH2 ARG A 248      65.504  42.786  31.036  1.00 20.00           H
ATOM   3634 2HH2 ARG A 248      64.417  42.097  29.877  1.00 20.00           H
ATOM   3635  HN  ARG A 248      66.675  41.737  23.509  1.00 20.00           H
ATOM   3636  N   GLY A 249      69.485  41.503  24.448  1.00 16.03           N
ATOM   3637  CA  GLY A 249      70.556  40.898  25.215  1.00 18.78           C
ATOM   3638  C   GLY A 249      70.238  40.830  26.698  1.00 24.75           C
ATOM   3639  O   GLY A 249      71.110  41.051  27.544  1.00 30.52           O
ATOM   3640 1HA  GLY A 249      70.747  39.890  24.847  1.00 20.00           H
ATOM   3641 2HA  GLY A 249      71.475  41.468  25.076  1.00 20.00           H
ATOM   3642  HN  GLY A 249      69.013  40.890  23.815  1.00 20.00           H
ATOM   3643  N   ALA A 250      68.988  40.527  27.025  1.00 22.50           N
ATOM   3644  CA  ALA A 250      68.593  40.438  28.414  1.00 20.39           C
ATOM   3645  C   ALA A 250      69.081  39.145  29.021  1.00 22.47           C
ATOM   3646  O   ALA A 250      69.393  38.178  28.312  1.00 18.17           O
ATOM   3647  HA  ALA A 250      69.061  41.267  28.946  1.00 20.00           H
ATOM   3648  CB  ALA A 250      67.082  40.512  28.545  1.00 21.31           C
ATOM   3649 1HB  ALA A 250      66.729  41.462  28.144  1.00 20.00           H
ATOM   3650 2HB  ALA A 250      66.629  39.692  27.989  1.00 20.00           H
ATOM   3651 3HB  ALA A 250      66.804  40.435  29.596  1.00 20.00           H
ATOM   3652  HN  ALA A 250      68.264  40.347  26.359  1.00 20.00           H
ATOM   3653  N   HIS A 251      69.148  39.151  30.350  1.00 20.00           N
ATOM   3654  CA  HIS A 251      69.537  37.982  31.112  1.00 20.00           C
ATOM   3655  C   HIS A 251      68.232  37.278  31.432  1.00 20.00           C
ATOM   3656  O   HIS A 251      67.330  37.868  32.023  1.00 20.00           O
ATOM   3657  HA  HIS A 251      70.160  37.374  30.456  1.00 20.00           H
ATOM   3658  CB  HIS A 251      70.230  38.378  32.412  1.00 20.00           C
ATOM   3659 1HB  HIS A 251      71.180  38.856  32.174  1.00 20.00           H
ATOM   3660 2HB  HIS A 251      69.620  39.121  32.926  1.00 20.00           H
ATOM   3661  CG  HIS A 251      70.475  37.223  33.327  1.00 20.00           C
ATOM   3662  ND1 HIS A 251      69.787  37.052  34.507  1.00 20.00           N
ATOM   3663  HD1 HIS A 251      69.120  37.689  34.892  1.00 20.00           H
ATOM   3664  CD2 HIS A 251      71.273  36.138  33.195  1.00 20.00           C
ATOM   3665  HD2 HIS A 251      71.966  35.928  32.380  1.00 20.00           H
ATOM   3666  CE1 HIS A 251      70.147  35.907  35.058  1.00 20.00           C
ATOM   3667  HE1 HIS A 251      69.768  35.500  35.995  1.00 20.00           H
ATOM   3668  NE2 HIS A 251      71.046  35.334  34.282  1.00 20.00           N
ATOM   3669  HN  HIS A 251      68.939  39.948  30.917  1.00 20.00           H
ATOM   3670  N   ILE A 252      68.135  36.016  31.034  1.00 17.63           N
ATOM   3671  CA  ILE A 252      66.928  35.233  31.257  1.00 15.72           C
ATOM   3672  C   ILE A 252      67.099  34.179  32.366  1.00 17.34           C
ATOM   3673  O   ILE A 252      67.854  33.227  32.206  1.00 13.97           O
ATOM   3674  HA  ILE A 252      66.150  35.920  31.590  1.00 20.00           H
ATOM   3675  CB  ILE A 252      66.505  34.544  29.932  1.00 12.20           C
ATOM   3676  HB  ILE A 252      67.315  33.886  29.616  1.00 20.00           H
ATOM   3677  CG1 ILE A 252      66.310  35.608  28.849  1.00  7.89           C
ATOM   3678 1HG1 ILE A 252      65.410  36.185  29.059  1.00 20.00           H
ATOM   3679 2HG1 ILE A 252      67.147  36.306  28.865  1.00 20.00           H
ATOM   3680  CG2 ILE A 252      65.227  33.755  30.119  1.00 10.50           C
ATOM   3681 1HG2 ILE A 252      64.997  33.683  31.182  1.00 20.00           H
ATOM   3682 2HG2 ILE A 252      64.410  34.260  29.603  1.00 20.00           H
ATOM   3683 3HG2 ILE A 252      65.354  32.754  29.706  1.00 20.00           H
ATOM   3684  CD1 ILE A 252      66.195  35.045  27.467  1.00  6.34           C
ATOM   3685 1HD1 ILE A 252      67.152  34.615  27.169  1.00 20.00           H
ATOM   3686 2HD1 ILE A 252      65.429  34.270  27.453  1.00 20.00           H
ATOM   3687 3HD1 ILE A 252      65.922  35.839  26.773  1.00 20.00           H
ATOM   3688  HN  ILE A 252      68.865  35.520  30.563  1.00 20.00           H
ATOM   3689  N   TYR A 253      66.400  34.355  33.490  1.00 16.70           N
ATOM   3690  CA  TYR A 253      66.487  33.394  34.588  1.00 14.45           C
ATOM   3691  C   TYR A 253      65.809  32.106  34.136  1.00 14.40           C
ATOM   3692  O   TYR A 253      66.306  30.996  34.382  1.00 16.45           O
ATOM   3693  HA  TYR A 253      67.542  33.218  34.798  1.00 20.00           H
ATOM   3694  CB  TYR A 253      65.774  33.921  35.842  1.00 14.10           C
ATOM   3695 1HB  TYR A 253      64.773  34.251  35.566  1.00 20.00           H
ATOM   3696 2HB  TYR A 253      65.656  33.102  36.551  1.00 20.00           H
ATOM   3697  CG  TYR A 253      66.472  35.066  36.552  1.00 14.29           C
ATOM   3698  CD1 TYR A 253      67.321  34.825  37.645  1.00 13.85           C
ATOM   3699  HD1 TYR A 253      67.525  33.802  37.961  1.00 20.00           H
ATOM   3700  CD2 TYR A 253      66.243  36.395  36.174  1.00 10.45           C
ATOM   3701  HD2 TYR A 253      65.591  36.594  35.324  1.00 20.00           H
ATOM   3702  CE1 TYR A 253      67.920  35.880  38.348  1.00 11.28           C
ATOM   3703  HE1 TYR A 253      68.577  35.683  39.195  1.00 20.00           H
ATOM   3704  CE2 TYR A 253      66.836  37.462  36.869  1.00  9.77           C
ATOM   3705  HE2 TYR A 253      66.640  38.487  36.554  1.00 20.00           H
ATOM   3706  CZ  TYR A 253      67.671  37.196  37.957  1.00 13.22           C
ATOM   3707  OH  TYR A 253      68.239  38.236  38.661  1.00 11.62           O
ATOM   3708  HH  TYR A 253      67.542  38.915  38.891  1.00 20.00           H
ATOM   3709  HN  TYR A 253      65.790  35.130  33.653  1.00 20.00           H
ATOM   3710  N   ALA A 254      64.665  32.258  33.471  1.00 14.41           N
ATOM   3711  CA  ALA A 254      63.910  31.107  32.985  1.00 14.24           C
ATOM   3712  C   ALA A 254      62.712  31.527  32.176  1.00 15.56           C
ATOM   3713  O   ALA A 254      62.458  32.716  31.956  1.00 17.23           O
ATOM   3714  HA  ALA A 254      64.567  30.530  32.334  1.00 20.00           H
ATOM   3715  CB  ALA A 254      63.451  30.237  34.143  1.00 11.08           C
ATOM   3716 1HB  ALA A 254      63.977  29.283  34.111  1.00 20.00           H
ATOM   3717 2HB  ALA A 254      63.669  30.741  35.085  1.00 20.00           H
ATOM   3718 3HB  ALA A 254      62.378  30.063  34.064  1.00 20.00           H
ATOM   3719  HN  ALA A 254      64.253  33.145  33.263  1.00 20.00           H
ATOM   3720  N   GLU A 255      61.978  30.525  31.723  1.00 18.09           N
ATOM   3721  CA  GLU A 255      60.779  30.742  30.941  1.00 20.05           C
ATOM   3722  C   GLU A 255      59.620  30.099  31.695  1.00 21.30           C
ATOM   3723  O   GLU A 255      59.735  28.972  32.194  1.00 19.79           O
ATOM   3724  HA  GLU A 255      60.660  31.824  30.888  1.00 20.00           H
ATOM   3725  CB  GLU A 255      60.932  30.086  29.569  1.00 20.87           C
ATOM   3726 1HB  GLU A 255      61.590  30.691  28.944  1.00 20.00           H
ATOM   3727 2HB  GLU A 255      61.277  29.059  29.689  1.00 20.00           H
ATOM   3728  CG  GLU A 255      59.637  29.971  28.788  1.00 21.34           C
ATOM   3729 1HG  GLU A 255      58.826  29.695  29.461  1.00 20.00           H
ATOM   3730 2HG  GLU A 255      59.380  30.939  28.359  1.00 20.00           H
ATOM   3731  CD  GLU A 255      59.725  28.947  27.677  1.00 22.48           C
ATOM   3732  OE1 GLU A 255      60.468  27.957  27.837  1.00 25.74           O
ATOM   3733  OE2 GLU A 255      59.054  29.130  26.644  1.00 20.18           O
ATOM   3734  HN  GLU A 255      62.190  29.561  31.882  1.00 20.00           H
ATOM   3735  N   ILE A 256      58.509  30.814  31.811  1.00 21.46           N
ATOM   3736  CA  ILE A 256      57.367  30.222  32.483  1.00 20.73           C
ATOM   3737  C   ILE A 256      56.732  29.309  31.453  1.00 18.79           C
ATOM   3738  O   ILE A 256      56.060  29.760  30.529  1.00 20.19           O
ATOM   3739  HA  ILE A 256      57.748  29.639  33.322  1.00 20.00           H
ATOM   3740  CB  ILE A 256      56.361  31.279  32.940  1.00 22.90           C
ATOM   3741  HB  ILE A 256      56.211  31.983  32.122  1.00 20.00           H
ATOM   3742  CG1 ILE A 256      56.947  32.049  34.128  1.00 18.59           C
ATOM   3743 1HG1 ILE A 256      56.476  31.713  35.052  1.00 20.00           H
ATOM   3744 2HG1 ILE A 256      58.012  31.833  34.216  1.00 20.00           H
ATOM   3745  CG2 ILE A 256      55.042  30.606  33.340  1.00 24.98           C
ATOM   3746 1HG2 ILE A 256      54.387  30.546  32.471  1.00 20.00           H
ATOM   3747 2HG2 ILE A 256      55.245  29.602  33.712  1.00 20.00           H
ATOM   3748 3HG2 ILE A 256      54.558  31.192  34.121  1.00 20.00           H
ATOM   3749  CD1 ILE A 256      56.773  33.539  34.022  1.00 22.69           C
ATOM   3750 1HD1 ILE A 256      57.486  33.938  33.300  1.00 20.00           H
ATOM   3751 2HD1 ILE A 256      55.759  33.764  33.693  1.00 20.00           H
ATOM   3752 3HD1 ILE A 256      56.949  33.996  34.996  1.00 20.00           H
ATOM   3753  HN  ILE A 256      58.405  31.745  31.462  1.00 20.00           H
ATOM   3754  N   VAL A 257      56.982  28.018  31.602  1.00 17.54           N
ATOM   3755  CA  VAL A 257      56.458  27.025  30.680  1.00 19.05           C
ATOM   3756  C   VAL A 257      55.110  26.431  31.105  1.00 21.14           C
ATOM   3757  O   VAL A 257      54.505  25.672  30.352  1.00 22.55           O
ATOM   3758  HA  VAL A 257      56.293  27.520  29.723  1.00 20.00           H
ATOM   3759  CB  VAL A 257      57.475  25.877  30.492  1.00 18.96           C
ATOM   3760  HB  VAL A 257      57.013  25.120  29.859  1.00 20.00           H
ATOM   3761  CG1 VAL A 257      58.711  26.405  29.789  1.00 19.54           C
ATOM   3762 1HG1 VAL A 257      58.412  26.992  28.921  1.00 20.00           H
ATOM   3763 2HG1 VAL A 257      59.279  27.033  30.475  1.00 20.00           H
ATOM   3764 3HG1 VAL A 257      59.331  25.568  29.466  1.00 20.00           H
ATOM   3765  CG2 VAL A 257      57.851  25.277  31.845  1.00 17.70           C
ATOM   3766 1HG2 VAL A 257      58.594  25.911  32.330  1.00 20.00           H
ATOM   3767 2HG2 VAL A 257      56.963  25.212  32.473  1.00 20.00           H
ATOM   3768 3HG2 VAL A 257      58.266  24.280  31.698  1.00 20.00           H
ATOM   3769  HN  VAL A 257      57.537  27.638  32.342  1.00 20.00           H
ATOM   3770  N   GLY A 258      54.647  26.771  32.309  1.00 23.56           N
ATOM   3771  CA  GLY A 258      53.377  26.255  32.797  1.00 20.81           C
ATOM   3772  C   GLY A 258      52.679  27.213  33.746  1.00 21.15           C
ATOM   3773  O   GLY A 258      53.323  27.867  34.559  1.00 21.09           O
ATOM   3774 1HA  GLY A 258      52.716  26.051  31.955  1.00 20.00           H
ATOM   3775 2HA  GLY A 258      53.539  25.308  33.311  1.00 20.00           H
ATOM   3776  HN  GLY A 258      55.124  27.384  32.939  1.00 20.00           H
ATOM   3777  N   TYR A 259      51.358  27.314  33.624  1.00 21.38           N
ATOM   3778  CA  TYR A 259      50.560  28.187  34.484  1.00 20.77           C
ATOM   3779  C   TYR A 259      49.166  27.607  34.708  1.00 22.48           C
ATOM   3780  O   TYR A 259      48.327  27.598  33.807  1.00 26.27           O
ATOM   3781  HA  TYR A 259      51.070  28.271  35.444  1.00 20.00           H
ATOM   3782  CB  TYR A 259      50.434  29.588  33.882  1.00 17.49           C
ATOM   3783 1HB  TYR A 259      51.395  30.097  33.967  1.00 20.00           H
ATOM   3784 2HB  TYR A 259      50.215  29.497  32.818  1.00 20.00           H
ATOM   3785  CG  TYR A 259      49.364  30.458  34.527  1.00 17.82           C
ATOM   3786  CD1 TYR A 259      49.174  30.473  35.917  1.00 19.03           C
ATOM   3787  HD1 TYR A 259      49.809  29.864  36.560  1.00 20.00           H
ATOM   3788  CD2 TYR A 259      48.531  31.259  33.746  1.00 19.96           C
ATOM   3789  HD2 TYR A 259      48.670  31.262  32.665  1.00 20.00           H
ATOM   3790  CE1 TYR A 259      48.174  31.263  36.512  1.00 15.14           C
ATOM   3791  HE1 TYR A 259      48.038  31.268  37.593  1.00 20.00           H
ATOM   3792  CE2 TYR A 259      47.526  32.052  34.328  1.00 20.88           C
ATOM   3793  HE2 TYR A 259      46.891  32.666  33.689  1.00 20.00           H
ATOM   3794  CZ  TYR A 259      47.352  32.046  35.707  1.00 20.22           C
ATOM   3795  OH  TYR A 259      46.342  32.808  36.258  1.00 16.95           O
ATOM   3796  HH  TYR A 259      46.589  33.777  36.226  1.00 20.00           H
ATOM   3797  HN  TYR A 259      50.819  26.811  32.949  1.00 20.00           H
ATOM   3798  N   GLY A 260      48.929  27.118  35.920  1.00 24.41           N
ATOM   3799  CA  GLY A 260      47.635  26.556  36.253  1.00 18.98           C
ATOM   3800  C   GLY A 260      46.856  27.497  37.152  1.00 16.75           C
ATOM   3801  O   GLY A 260      47.418  28.155  38.026  1.00 14.84           O
ATOM   3802 1HA  GLY A 260      47.071  26.366  35.340  1.00 20.00           H
ATOM   3803 2HA  GLY A 260      47.769  25.596  36.751  1.00 20.00           H
ATOM   3804  HN  GLY A 260      49.603  27.104  36.659  1.00 20.00           H
ATOM   3805  N   ALA A 261      45.557  27.582  36.909  1.00 16.77           N
ATOM   3806  CA  ALA A 261      44.662  28.409  37.708  1.00 16.42           C
ATOM   3807  C   ALA A 261      43.308  27.700  37.746  1.00 18.02           C
ATOM   3808  O   ALA A 261      42.597  27.635  36.740  1.00 17.33           O
ATOM   3809  HA  ALA A 261      45.078  28.472  38.714  1.00 20.00           H
ATOM   3810  CB  ALA A 261      44.527  29.787  37.099  1.00 12.86           C
ATOM   3811 1HB  ALA A 261      44.863  30.536  37.816  1.00 20.00           H
ATOM   3812 2HB  ALA A 261      45.138  29.847  36.198  1.00 20.00           H
ATOM   3813 3HB  ALA A 261      43.484  29.971  36.844  1.00 20.00           H
ATOM   3814  HN  ALA A 261      45.093  27.094  36.170  1.00 20.00           H
ATOM   3815  N   THR A 262      42.975  27.134  38.902  1.00 18.99           N
ATOM   3816  CA  THR A 262      41.715  26.430  39.065  1.00 17.35           C
ATOM   3817  C   THR A 262      40.977  26.901  40.313  1.00 18.03           C
ATOM   3818  O   THR A 262      41.447  27.778  41.039  1.00 16.87           O
ATOM   3819  HA  THR A 262      41.076  26.668  38.215  1.00 20.00           H
ATOM   3820  CB  THR A 262      41.929  24.901  39.146  1.00 18.28           C
ATOM   3821  HB  THR A 262      40.992  24.368  38.985  1.00 20.00           H
ATOM   3822  OG1 THR A 262      42.543  24.570  40.395  1.00 20.10           O
ATOM   3823  HG1 THR A 262      42.539  23.579  40.526  1.00 20.00           H
ATOM   3824  CG2 THR A 262      42.813  24.417  38.007  1.00 12.67           C
ATOM   3825 1HG2 THR A 262      43.793  24.889  38.082  1.00 20.00           H
ATOM   3826 2HG2 THR A 262      42.355  24.681  37.054  1.00 20.00           H
ATOM   3827 3HG2 THR A 262      42.926  23.335  38.069  1.00 20.00           H
ATOM   3828  HN  THR A 262      43.551  27.151  39.719  1.00 20.00           H
ATOM   3829  N   SER A 263      39.813  26.304  40.547  1.00 20.52           N
ATOM   3830  CA  SER A 263      38.962  26.643  41.682  1.00 20.24           C
ATOM   3831  C   SER A 263      38.470  25.363  42.354  1.00 22.00           C
ATOM   3832  O   SER A 263      38.215  24.367  41.683  1.00 24.03           O
ATOM   3833  HA  SER A 263      39.598  27.214  42.359  1.00 20.00           H
ATOM   3834  CB  SER A 263      37.769  27.464  41.194  1.00 17.54           C
ATOM   3835 1HB  SER A 263      38.092  28.135  40.398  1.00 20.00           H
ATOM   3836 2HB  SER A 263      37.021  26.797  40.765  1.00 20.00           H
ATOM   3837  OG  SER A 263      37.193  28.213  42.241  1.00 20.49           O
ATOM   3838  HG  SER A 263      36.415  27.718  42.628  1.00 20.00           H
ATOM   3839  HN  SER A 263      39.429  25.582  39.971  1.00 20.00           H
ATOM   3840  N   ASP A 264      38.354  25.388  43.680  1.00 22.59           N
ATOM   3841  CA  ASP A 264      37.879  24.226  44.438  1.00 23.17           C
ATOM   3842  C   ASP A 264      36.360  24.089  44.365  1.00 21.59           C
ATOM   3843  O   ASP A 264      35.838  22.983  44.244  1.00 19.03           O
ATOM   3844  HA  ASP A 264      38.379  23.367  43.989  1.00 20.00           H
ATOM   3845  CB  ASP A 264      38.269  24.352  45.909  1.00 28.78           C
ATOM   3846 1HB  ASP A 264      38.111  25.377  46.245  1.00 20.00           H
ATOM   3847 2HB  ASP A 264      37.625  23.715  46.515  1.00 20.00           H
ATOM   3848  CG  ASP A 264      39.710  23.974  46.172  1.00 33.34           C
ATOM   3849  OD1 ASP A 264      40.457  23.689  45.204  1.00 35.73           O
ATOM   3850  OD2 ASP A 264      40.092  23.967  47.363  1.00 33.48           O
ATOM   3851  HN  ASP A 264      38.577  26.182  44.246  1.00 20.00           H
ATOM   3852  N   GLY A 265      35.665  25.222  44.456  1.00 20.72           N
ATOM   3853  CA  GLY A 265      34.214  25.224  44.412  1.00 22.96           C
ATOM   3854  C   GLY A 265      33.621  24.258  45.422  1.00 25.10           C
ATOM   3855  O   GLY A 265      32.636  23.581  45.137  1.00 25.25           O
ATOM   3856 1HA  GLY A 265      33.842  26.229  44.612  1.00 20.00           H
ATOM   3857 2HA  GLY A 265      33.877  24.953  43.412  1.00 20.00           H
ATOM   3858  HN  GLY A 265      36.080  26.126  44.558  1.00 20.00           H
ATOM   3859  N   ALA A 266      34.215  24.199  46.610  1.00 26.79           N
ATOM   3860  CA  ALA A 266      33.746  23.289  47.644  1.00 31.06           C
ATOM   3861  C   ALA A 266      33.689  23.898  49.044  1.00 33.37           C
ATOM   3862  O   ALA A 266      32.606  24.129  49.583  1.00 36.37           O
ATOM   3863  HA  ALA A 266      32.727  22.996  47.391  1.00 20.00           H
ATOM   3864  CB  ALA A 266      34.621  22.048  47.659  1.00 28.44           C
ATOM   3865 1HB  ALA A 266      33.992  21.161  47.731  1.00 20.00           H
ATOM   3866 2HB  ALA A 266      35.206  22.005  46.740  1.00 20.00           H
ATOM   3867 3HB  ALA A 266      35.293  22.088  48.516  1.00 20.00           H
ATOM   3868  HN  ALA A 266      35.002  24.758  46.870  1.00 20.00           H
ATOM   3869  N   ASP A 267      34.850  24.154  49.635  1.00 35.85           N
ATOM   3870  CA  ASP A 267      34.898  24.716  50.978  1.00 38.63           C
ATOM   3871  C   ASP A 267      35.594  26.064  51.079  1.00 39.83           C
ATOM   3872  O   ASP A 267      36.525  26.361  50.322  1.00 38.38           O
ATOM   3873  HA  ASP A 267      33.857  24.810  51.286  1.00 20.00           H
ATOM   3874  CB  ASP A 267      35.594  23.739  51.923  1.00 44.67           C
ATOM   3875 1HB  ASP A 267      36.486  23.336  51.443  1.00 20.00           H
ATOM   3876 2HB  ASP A 267      35.924  24.266  52.818  1.00 20.00           H
ATOM   3877  CG  ASP A 267      34.699  22.591  52.333  1.00 50.14           C
ATOM   3878  OD1 ASP A 267      33.940  22.766  53.312  1.00 55.03           O
ATOM   3879  OD2 ASP A 267      34.754  21.521  51.680  1.00 50.19           O
ATOM   3880  HN  ASP A 267      35.741  23.985  49.214  1.00 20.00           H
ATOM   3881  N   MET A 268      35.131  26.882  52.022  1.00 39.72           N
ATOM   3882  CA  MET A 268      35.737  28.184  52.261  1.00 39.26           C
ATOM   3883  C   MET A 268      36.905  27.890  53.196  1.00 42.22           C
ATOM   3884  O   MET A 268      36.841  26.928  53.975  1.00 44.99           O
ATOM   3885  HA  MET A 268      36.061  28.541  51.283  1.00 20.00           H
ATOM   3886  CB  MET A 268      34.747  29.124  52.948  1.00 36.35           C
ATOM   3887 1HB  MET A 268      34.250  28.600  53.764  1.00 20.00           H
ATOM   3888 2HB  MET A 268      35.284  29.964  53.388  1.00 20.00           H
ATOM   3889  CG  MET A 268      33.679  29.681  52.031  1.00 33.53           C
ATOM   3890 1HG  MET A 268      33.169  28.867  51.516  1.00 20.00           H
ATOM   3891 2HG  MET A 268      32.926  30.210  52.615  1.00 20.00           H
ATOM   3892  SD  MET A 268      34.341  30.811  50.796  1.00 35.26           S
ATOM   3893  CE  MET A 268      34.645  32.257  51.762  1.00 26.40           C
ATOM   3894 1HE  MET A 268      34.506  32.025  52.818  1.00 20.00           H
ATOM   3895 2HE  MET A 268      35.668  32.596  51.597  1.00 20.00           H
ATOM   3896 3HE  MET A 268      33.950  33.043  51.468  1.00 20.00           H
ATOM   3897  HN  MET A 268      34.357  26.668  52.617  1.00 20.00           H
ATOM   3898  N   VAL A 269      37.958  28.705  53.110  1.00 42.76           N
ATOM   3899  CA  VAL A 269      39.179  28.567  53.926  1.00 42.66           C
ATOM   3900  C   VAL A 269      39.855  27.182  53.952  1.00 43.39           C
ATOM   3901  O   VAL A 269      41.077  27.097  54.120  1.00 43.41           O
ATOM   3902  HA  VAL A 269      39.930  29.240  53.512  1.00 20.00           H
ATOM   3903  CB  VAL A 269      38.952  29.051  55.390  1.00 42.34           C
ATOM   3904  HB  VAL A 269      39.896  28.952  55.926  1.00 20.00           H
ATOM   3905  CG1 VAL A 269      38.550  30.516  55.381  1.00 38.81           C
ATOM   3906 1HG1 VAL A 269      39.307  31.097  54.855  1.00 20.00           H
ATOM   3907 2HG1 VAL A 269      37.591  30.626  54.876  1.00 20.00           H
ATOM   3908 3HG1 VAL A 269      38.464  30.875  56.406  1.00 20.00           H
ATOM   3909  CG2 VAL A 269      37.891  28.206  56.093  1.00 41.80           C
ATOM   3910 1HG2 VAL A 269      36.906  28.460  55.701  1.00 20.00           H
ATOM   3911 2HG2 VAL A 269      38.092  27.149  55.915  1.00 20.00           H
ATOM   3912 3HG2 VAL A 269      37.919  28.406  57.164  1.00 20.00           H
ATOM   3913  HN  VAL A 269      38.014  29.483  52.484  1.00 20.00           H
ATOM   3914  N   ALA A 270      39.074  26.113  53.772  1.00 43.24           N
ATOM   3915  CA  ALA A 270      39.594  24.741  53.752  1.00 41.64           C
ATOM   3916  C   ALA A 270      39.915  24.286  52.315  1.00 41.45           C
ATOM   3917  O   ALA A 270      39.120  24.497  51.391  1.00 41.45           O
ATOM   3918  HA  ALA A 270      40.521  24.729  54.326  1.00 20.00           H
ATOM   3919  CB  ALA A 270      38.576  23.800  54.373  1.00 39.69           C
ATOM   3920 1HB  ALA A 270      37.707  24.370  54.701  1.00 20.00           H
ATOM   3921 2HB  ALA A 270      38.268  23.060  53.635  1.00 20.00           H
ATOM   3922 3HB  ALA A 270      39.023  23.295  55.229  1.00 20.00           H
ATOM   3923  HN  ALA A 270      38.084  26.160  53.638  1.00 20.00           H
ATOM   3924  N   PRO A 271      41.089  23.658  52.108  1.00 41.66           N
ATOM   3925  CA  PRO A 271      41.476  23.190  50.772  1.00 39.71           C
ATOM   3926  C   PRO A 271      41.016  21.771  50.432  1.00 40.60           C
ATOM   3927  O   PRO A 271      41.042  20.873  51.273  1.00 42.18           O
ATOM   3928  HA  PRO A 271      41.007  23.807  50.006  1.00 20.00           H
ATOM   3929  CB  PRO A 271      42.994  23.282  50.803  1.00 37.81           C
ATOM   3930 1HB  PRO A 271      43.453  22.578  50.109  1.00 20.00           H
ATOM   3931 2HB  PRO A 271      43.342  24.277  50.523  1.00 20.00           H
ATOM   3932  CG  PRO A 271      43.334  22.953  52.242  1.00 37.16           C
ATOM   3933 1HG  PRO A 271      43.524  21.887  52.368  1.00 20.00           H
ATOM   3934 2HG  PRO A 271      44.234  23.477  52.564  1.00 20.00           H
ATOM   3935  CD  PRO A 271      42.147  23.378  53.099  1.00 41.27           C
ATOM   3936 1HD  PRO A 271      41.851  22.591  53.793  1.00 20.00           H
ATOM   3937 2HD  PRO A 271      42.379  24.260  53.696  1.00 20.00           H
ATOM   3938  N   SER A 272      40.591  21.585  49.189  1.00 41.73           N
ATOM   3939  CA  SER A 272      40.165  20.283  48.696  1.00 42.24           C
ATOM   3940  C   SER A 272      41.283  19.801  47.764  1.00 44.57           C
ATOM   3941  O   SER A 272      41.801  20.565  46.929  1.00 44.95           O
ATOM   3942  HA  SER A 272      40.067  19.657  49.583  1.00 20.00           H
ATOM   3943  CB  SER A 272      38.846  20.400  47.926  1.00 40.99           C
ATOM   3944 1HB  SER A 272      38.368  19.422  47.876  1.00 20.00           H
ATOM   3945 2HB  SER A 272      38.168  21.060  48.467  1.00 20.00           H
ATOM   3946  OG  SER A 272      39.054  20.899  46.612  1.00 39.07           O
ATOM   3947  HG  SER A 272      39.843  21.514  46.600  1.00 20.00           H
ATOM   3948  HN  SER A 272      40.531  22.311  48.504  1.00 20.00           H
ATOM   3949  N   GLY A 273      41.647  18.532  47.911  1.00 44.78           N
ATOM   3950  CA  GLY A 273      42.714  17.972  47.107  1.00 42.01           C
ATOM   3951  C   GLY A 273      42.572  18.134  45.609  1.00 37.89           C
ATOM   3952  O   GLY A 273      43.474  18.649  44.954  1.00 35.69           O
ATOM   3953 1HA  GLY A 273      43.664  18.427  47.388  1.00 20.00           H
ATOM   3954 2HA  GLY A 273      42.802  16.904  47.305  1.00 20.00           H
ATOM   3955  HN  GLY A 273      41.225  17.901  48.562  1.00 20.00           H
ATOM   3956  N   GLU A 274      41.432  17.709  45.071  1.00 35.90           N
ATOM   3957  CA  GLU A 274      41.191  17.759  43.631  1.00 32.78           C
ATOM   3958  C   GLU A 274      41.503  19.075  42.924  1.00 30.67           C
ATOM   3959  O   GLU A 274      42.099  19.072  41.845  1.00 32.65           O
ATOM   3960  HA  GLU A 274      41.850  17.005  43.201  1.00 20.00           H
ATOM   3961  CB  GLU A 274      39.752  17.322  43.331  1.00 30.22           C
ATOM   3962 1HB  GLU A 274      39.707  16.861  42.344  1.00 20.00           H
ATOM   3963 2HB  GLU A 274      39.392  16.671  44.128  1.00 20.00           H
ATOM   3964  CG  GLU A 274      38.744  18.448  43.279  1.00 34.39           C
ATOM   3965 1HG  GLU A 274      37.829  18.146  43.789  1.00 20.00           H
ATOM   3966 2HG  GLU A 274      39.135  19.315  43.812  1.00 20.00           H
ATOM   3967  CD  GLU A 274      38.398  18.862  41.854  1.00 32.97           C
ATOM   3968  OE1 GLU A 274      37.997  20.029  41.666  1.00 30.78           O
ATOM   3969  OE2 GLU A 274      38.525  18.025  40.933  1.00 28.12           O
ATOM   3970  HN  GLU A 274      40.671  17.332  45.599  1.00 20.00           H
ATOM   3971  N   GLY A 275      41.110  20.195  43.523  1.00 29.51           N
ATOM   3972  CA  GLY A 275      41.361  21.485  42.904  1.00 24.10           C
ATOM   3973  C   GLY A 275      42.834  21.738  42.674  1.00 22.45           C
ATOM   3974  O   GLY A 275      43.228  22.280  41.643  1.00 21.11           O
ATOM   3975 1HA  GLY A 275      40.839  21.542  41.949  1.00 20.00           H
ATOM   3976 2HA  GLY A 275      40.960  22.279  43.534  1.00 20.00           H
ATOM   3977  HN  GLY A 275      40.636  20.222  44.403  1.00 20.00           H
ATOM   3978  N   ALA A 276      43.651  21.342  43.645  1.00 21.80           N
ATOM   3979  CA  ALA A 276      45.101  21.513  43.570  1.00 20.80           C
ATOM   3980  C   ALA A 276      45.670  20.580  42.507  1.00 21.88           C
ATOM   3981  O   ALA A 276      46.528  20.973  41.716  1.00 22.39           O
ATOM   3982  HA  ALA A 276      45.299  22.544  43.277  1.00 20.00           H
ATOM   3983  CB  ALA A 276      45.726  21.210  44.920  1.00 16.60           C
ATOM   3984 1HB  ALA A 276      45.279  21.851  45.680  1.00 20.00           H
ATOM   3985 2HB  ALA A 276      45.550  20.165  45.176  1.00 20.00           H
ATOM   3986 3HB  ALA A 276      46.799  21.396  44.874  1.00 20.00           H
ATOM   3987  HN  ALA A 276      43.345  20.903  44.490  1.00 20.00           H
ATOM   3988  N   VAL A 277      45.179  19.343  42.495  1.00 20.54           N
ATOM   3989  CA  VAL A 277      45.617  18.346  41.531  1.00 20.57           C
ATOM   3990  C   VAL A 277      45.407  18.851  40.105  1.00 23.19           C
ATOM   3991  O   VAL A 277      46.302  18.743  39.258  1.00 28.25           O
ATOM   3992  HA  VAL A 277      46.685  18.189  41.683  1.00 20.00           H
ATOM   3993  CB  VAL A 277      44.846  17.026  41.703  1.00 21.18           C
ATOM   3994  HB  VAL A 277      43.781  17.251  41.655  1.00 20.00           H
ATOM   3995  CG1 VAL A 277      45.188  16.070  40.562  1.00 16.74           C
ATOM   3996 1HG1 VAL A 277      44.732  16.428  39.639  1.00 20.00           H
ATOM   3997 2HG1 VAL A 277      46.270  16.024  40.439  1.00 20.00           H
ATOM   3998 3HG1 VAL A 277      44.806  15.076  40.794  1.00 20.00           H
ATOM   3999  CG2 VAL A 277      45.187  16.402  43.040  1.00 14.69           C
ATOM   4000 1HG2 VAL A 277      45.581  15.398  42.882  1.00 20.00           H
ATOM   4001 2HG2 VAL A 277      45.937  17.011  43.545  1.00 20.00           H
ATOM   4002 3HG2 VAL A 277      44.289  16.348  43.655  1.00 20.00           H
ATOM   4003  HN  VAL A 277      44.486  19.010  43.134  1.00 20.00           H
ATOM   4004  N   ARG A 278      44.230  19.403  39.838  1.00 20.43           N
ATOM   4005  CA  ARG A 278      43.934  19.930  38.508  1.00 19.92           C
ATOM   4006  C   ARG A 278      44.849  21.107  38.183  1.00 17.97           C
ATOM   4007  O   ARG A 278      45.311  21.251  37.061  1.00 16.57           O
ATOM   4008  HA  ARG A 278      44.116  19.095  37.831  1.00 20.00           H
ATOM   4009  CB  ARG A 278      42.470  20.377  38.422  1.00 20.37           C
ATOM   4010 1HB  ARG A 278      42.161  20.807  39.375  1.00 20.00           H
ATOM   4011 2HB  ARG A 278      42.369  21.160  37.671  1.00 20.00           H
ATOM   4012  CG  ARG A 278      41.497  19.255  38.071  1.00 22.02           C
ATOM   4013 1HG  ARG A 278      41.805  18.780  37.139  1.00 20.00           H
ATOM   4014 2HG  ARG A 278      41.527  18.488  38.845  1.00 20.00           H
ATOM   4015  CD  ARG A 278      40.067  19.771  37.926  1.00 20.26           C
ATOM   4016 1HD  ARG A 278      40.030  20.557  37.172  1.00 20.00           H
ATOM   4017 2HD  ARG A 278      39.415  18.968  37.581  1.00 20.00           H
ATOM   4018  NE  ARG A 278      39.561  20.292  39.189  1.00 21.77           N
ATOM   4019  HE  ARG A 278      39.478  19.658  39.958  1.00 20.00           H
ATOM   4020  CZ  ARG A 278      39.202  21.554  39.388  1.00 17.64           C
ATOM   4021  NH1 ARG A 278      39.289  22.433  38.402  1.00 16.94           N
ATOM   4022 1HH1 ARG A 278      39.626  22.147  37.505  1.00 20.00           H
ATOM   4023 2HH1 ARG A 278      39.018  23.383  38.554  1.00 20.00           H
ATOM   4024  NH2 ARG A 278      38.784  21.945  40.586  1.00 20.04           N
ATOM   4025 1HH2 ARG A 278      38.514  22.896  40.735  1.00 20.00           H
ATOM   4026 2HH2 ARG A 278      38.740  21.288  41.339  1.00 20.00           H
ATOM   4027  HN  ARG A 278      43.491  19.493  40.505  1.00 20.00           H
ATOM   4028  N   CYS A 279      45.117  21.943  39.178  1.00 19.11           N
ATOM   4029  CA  CYS A 279      45.976  23.107  38.990  1.00 16.40           C
ATOM   4030  C   CYS A 279      47.388  22.717  38.566  1.00 20.63           C
ATOM   4031  O   CYS A 279      47.927  23.260  37.600  1.00 20.85           O
ATOM   4032  HA  CYS A 279      45.522  23.708  38.202  1.00 20.00           H
ATOM   4033  CB  CYS A 279      46.050  23.916  40.279  1.00 12.25           C
ATOM   4034 1HB  CYS A 279      45.066  23.966  40.744  1.00 20.00           H
ATOM   4035 2HB  CYS A 279      46.713  23.423  40.990  1.00 20.00           H
ATOM   4036  SG  CYS A 279      46.638  25.588  40.034  1.00 17.03           S
ATOM   4037  HG  CYS A 279      45.597  25.997  39.314  1.00 20.00           H
ATOM   4038  HN  CYS A 279      44.760  21.840  40.106  1.00 20.00           H
ATOM   4039  N   MET A 280      47.987  21.782  39.299  1.00 22.82           N
ATOM   4040  CA  MET A 280      49.340  21.324  39.005  1.00 22.94           C
ATOM   4041  C   MET A 280      49.380  20.673  37.640  1.00 23.50           C
ATOM   4042  O   MET A 280      50.264  20.972  36.837  1.00 23.81           O
ATOM   4043  HA  MET A 280      49.962  22.219  39.015  1.00 20.00           H
ATOM   4044  CB  MET A 280      49.817  20.330  40.067  1.00 20.28           C
ATOM   4045 1HB  MET A 280      49.027  19.609  40.277  1.00 20.00           H
ATOM   4046 2HB  MET A 280      50.670  19.767  39.687  1.00 20.00           H
ATOM   4047  CG  MET A 280      50.219  21.005  41.367  1.00 18.95           C
ATOM   4048 1HG  MET A 280      50.987  21.755  41.175  1.00 20.00           H
ATOM   4049 2HG  MET A 280      49.364  21.527  41.795  1.00 20.00           H
ATOM   4050  SD  MET A 280      50.843  19.863  42.582  1.00 25.14           S
ATOM   4051  CE  MET A 280      49.344  19.540  43.551  1.00 18.27           C
ATOM   4052 1HE  MET A 280      49.019  20.461  44.035  1.00 20.00           H
ATOM   4053 2HE  MET A 280      48.556  19.178  42.891  1.00 20.00           H
ATOM   4054 3HE  MET A 280      49.557  18.787  44.310  1.00 20.00           H
ATOM   4055  HN  MET A 280      47.565  21.334  40.087  1.00 20.00           H
ATOM   4056  N   LYS A 281      48.412  19.795  37.383  1.00 24.55           N
ATOM   4057  CA  LYS A 281      48.321  19.100  36.099  1.00 23.50           C
ATOM   4058  C   LYS A 281      48.195  20.095  34.951  1.00 22.95           C
ATOM   4059  O   LYS A 281      48.836  19.950  33.918  1.00 25.96           O
ATOM   4060  HA  LYS A 281      49.251  18.548  35.960  1.00 20.00           H
ATOM   4061  CB  LYS A 281      47.122  18.159  36.097  1.00 23.69           C
ATOM   4062 1HB  LYS A 281      46.347  18.550  36.756  1.00 20.00           H
ATOM   4063 2HB  LYS A 281      46.694  18.112  35.096  1.00 20.00           H
ATOM   4064  CG  LYS A 281      47.458  16.753  36.538  1.00 27.55           C
ATOM   4065 1HG  LYS A 281      47.950  16.221  35.724  1.00 20.00           H
ATOM   4066 2HG  LYS A 281      48.163  16.787  37.369  1.00 20.00           H
ATOM   4067  CD  LYS A 281      46.205  16.014  36.955  1.00 34.22           C
ATOM   4068 1HD  LYS A 281      45.737  16.529  37.794  1.00 20.00           H
ATOM   4069 2HD  LYS A 281      45.486  16.019  36.136  1.00 20.00           H
ATOM   4070  CE  LYS A 281      46.515  14.583  37.348  1.00 37.02           C
ATOM   4071 1HE  LYS A 281      47.372  14.221  36.779  1.00 20.00           H
ATOM   4072 2HE  LYS A 281      46.792  14.541  38.402  1.00 20.00           H
ATOM   4073  NZ  LYS A 281      45.342  13.705  37.102  1.00 37.31           N
ATOM   4074 1HZ  LYS A 281      45.546  12.768  37.432  1.00 20.00           H
ATOM   4075 2HZ  LYS A 281      44.537  14.070  37.598  1.00 20.00           H
ATOM   4076 3HZ  LYS A 281      45.143  13.677  36.108  1.00 20.00           H
ATOM   4077  HN  LYS A 281      47.692  19.551  38.032  1.00 20.00           H
ATOM   4078  N   MET A 282      47.373  21.117  35.144  1.00 23.76           N
ATOM   4079  CA  MET A 282      47.170  22.135  34.128  1.00 20.29           C
ATOM   4080  C   MET A 282      48.476  22.868  33.871  1.00 23.69           C
ATOM   4081  O   MET A 282      48.724  23.341  32.763  1.00 26.41           O
ATOM   4082  HA  MET A 282      46.853  21.598  33.234  1.00 20.00           H
ATOM   4083  CB  MET A 282      46.110  23.122  34.600  1.00 19.05           C
ATOM   4084 1HB  MET A 282      45.177  22.594  34.793  1.00 20.00           H
ATOM   4085 2HB  MET A 282      46.422  23.573  35.542  1.00 20.00           H
ATOM   4086  CG  MET A 282      45.810  24.240  33.636  1.00 20.37           C
ATOM   4087 1HG  MET A 282      46.704  24.843  33.475  1.00 20.00           H
ATOM   4088 2HG  MET A 282      45.524  23.829  32.668  1.00 20.00           H
ATOM   4089  SD  MET A 282      44.480  25.268  34.289  1.00 22.48           S
ATOM   4090  CE  MET A 282      44.534  26.619  33.154  1.00 21.35           C
ATOM   4091 1HE  MET A 282      45.397  27.247  33.377  1.00 20.00           H
ATOM   4092 2HE  MET A 282      44.617  26.236  32.137  1.00 20.00           H
ATOM   4093 3HE  MET A 282      43.622  27.209  33.247  1.00 20.00           H
ATOM   4094  HN  MET A 282      46.845  21.260  35.981  1.00 20.00           H
ATOM   4095  N   ALA A 283      49.311  22.958  34.901  1.00 24.94           N
ATOM   4096  CA  ALA A 283      50.588  23.649  34.791  1.00 24.50           C
ATOM   4097  C   ALA A 283      51.649  22.798  34.102  1.00 25.53           C
ATOM   4098  O   ALA A 283      52.556  23.340  33.472  1.00 27.71           O
ATOM   4099  HA  ALA A 283      50.433  24.539  34.181  1.00 20.00           H
ATOM   4100  CB  ALA A 283      51.075  24.072  36.179  1.00 22.32           C
ATOM   4101 1HB  ALA A 283      50.276  24.601  36.699  1.00 20.00           H
ATOM   4102 2HB  ALA A 283      51.357  23.188  36.750  1.00 20.00           H
ATOM   4103 3HB  ALA A 283      51.939  24.729  36.076  1.00 20.00           H
ATOM   4104  HN  ALA A 283      49.130  22.568  35.804  1.00 20.00           H
ATOM   4105  N   MET A 284      51.550  21.476  34.203  1.00 23.18           N
ATOM   4106  CA  MET A 284      52.551  20.611  33.575  1.00 25.62           C
ATOM   4107  C   MET A 284      52.165  20.140  32.178  1.00 29.87           C
ATOM   4108  O   MET A 284      52.866  19.317  31.581  1.00 29.86           O
ATOM   4109  HA  MET A 284      53.456  21.215  33.501  1.00 20.00           H
ATOM   4110  CB  MET A 284      52.817  19.375  34.432  1.00 24.70           C
ATOM   4111 1HB  MET A 284      51.911  18.774  34.501  1.00 20.00           H
ATOM   4112 2HB  MET A 284      53.576  18.754  33.956  1.00 20.00           H
ATOM   4113  CG  MET A 284      53.283  19.666  35.844  1.00 24.88           C
ATOM   4114 1HG  MET A 284      54.370  19.751  35.867  1.00 20.00           H
ATOM   4115 2HG  MET A 284      52.882  20.623  36.178  1.00 20.00           H
ATOM   4116  SD  MET A 284      52.767  18.377  36.990  1.00 25.10           S
ATOM   4117  CE  MET A 284      53.872  17.053  36.548  1.00 19.56           C
ATOM   4118 1HE  MET A 284      53.636  16.703  35.543  1.00 20.00           H
ATOM   4119 2HE  MET A 284      54.901  17.414  36.575  1.00 20.00           H
ATOM   4120 3HE  MET A 284      53.757  16.232  37.255  1.00 20.00           H
ATOM   4121  HN  MET A 284      50.817  21.006  34.694  1.00 20.00           H
ATOM   4122  N   HIS A 285      51.053  20.644  31.654  1.00 20.00           N
ATOM   4123  CA  HIS A 285      50.615  20.230  30.336  1.00 20.00           C
ATOM   4124  C   HIS A 285      51.535  20.822  29.284  1.00 20.00           C
ATOM   4125  O   HIS A 285      51.622  22.044  29.136  1.00 20.00           O
ATOM   4126  HA  HIS A 285      50.696  19.143  30.307  1.00 20.00           H
ATOM   4127  CB  HIS A 285      49.176  20.678  30.090  1.00 20.00           C
ATOM   4128 1HB  HIS A 285      48.555  20.341  30.919  1.00 20.00           H
ATOM   4129 2HB  HIS A 285      49.141  21.767  30.088  1.00 20.00           H
ATOM   4130  CG  HIS A 285      48.598  20.167  28.806  1.00 20.00           C
ATOM   4131  ND1 HIS A 285      48.490  20.947  27.673  1.00 20.00           N
ATOM   4132  HD1 HIS A 285      48.773  21.903  27.592  1.00 20.00           H
ATOM   4133  CD2 HIS A 285      48.100  18.951  28.474  1.00 20.00           C
ATOM   4134  HD2 HIS A 285      48.023  18.075  29.118  1.00 20.00           H
ATOM   4135  CE1 HIS A 285      47.950  20.235  26.699  1.00 20.00           C
ATOM   4136  HE1 HIS A 285      47.741  20.586  25.689  1.00 20.00           H
ATOM   4137  NE2 HIS A 285      47.705  19.020  27.159  1.00 20.00           N
ATOM   4138  HN  HIS A 285      50.471  21.313  32.116  1.00 20.00           H
ATOM   4139  N   GLY A 286      52.234  19.953  28.561  1.00 30.91           N
ATOM   4140  CA  GLY A 286      53.136  20.426  27.526  1.00 29.77           C
ATOM   4141  C   GLY A 286      54.585  20.545  27.961  1.00 29.45           C
ATOM   4142  O   GLY A 286      55.462  20.853  27.144  1.00 28.57           O
ATOM   4143 1HA  GLY A 286      53.099  19.752  26.670  1.00 20.00           H
ATOM   4144 2HA  GLY A 286      52.811  21.405  27.175  1.00 20.00           H
ATOM   4145  HN  GLY A 286      52.186  18.961  28.678  1.00 20.00           H
ATOM   4146  N   VAL A 287      54.848  20.317  29.244  1.00 27.55           N
ATOM   4147  CA  VAL A 287      56.217  20.395  29.737  1.00 25.24           C
ATOM   4148  C   VAL A 287      56.810  18.995  29.649  1.00 24.44           C
ATOM   4149  O   VAL A 287      56.459  18.117  30.432  1.00 21.95           O
ATOM   4150  HA  VAL A 287      56.766  21.068  29.079  1.00 20.00           H
ATOM   4151  CB  VAL A 287      56.270  20.911  31.186  1.00 22.76           C
ATOM   4152  HB  VAL A 287      56.108  20.062  31.850  1.00 20.00           H
ATOM   4153  CG1 VAL A 287      57.636  21.489  31.472  1.00 20.78           C
ATOM   4154 1HG1 VAL A 287      58.385  20.699  31.412  1.00 20.00           H
ATOM   4155 2HG1 VAL A 287      57.864  22.262  30.738  1.00 20.00           H
ATOM   4156 3HG1 VAL A 287      57.645  21.923  32.472  1.00 20.00           H
ATOM   4157  CG2 VAL A 287      55.211  21.971  31.395  1.00 20.77           C
ATOM   4158 1HG2 VAL A 287      55.195  22.642  30.536  1.00 20.00           H
ATOM   4159 2HG2 VAL A 287      54.237  21.495  31.503  1.00 20.00           H
ATOM   4160 3HG2 VAL A 287      55.439  22.540  32.296  1.00 20.00           H
ATOM   4161  HN  VAL A 287      54.153  20.087  29.925  1.00 20.00           H
ATOM   4162  N   ASP A 288      57.703  18.804  28.676  1.00 25.40           N
ATOM   4163  CA  ASP A 288      58.343  17.514  28.420  1.00 25.17           C
ATOM   4164  C   ASP A 288      59.478  17.176  29.377  1.00 26.87           C
ATOM   4165  O   ASP A 288      60.110  16.115  29.259  1.00 26.75           O
ATOM   4166  HA  ASP A 288      57.546  16.776  28.507  1.00 20.00           H
ATOM   4167  CB  ASP A 288      58.870  17.470  26.985  1.00 23.09           C
ATOM   4168 1HB  ASP A 288      59.357  16.512  26.802  1.00 20.00           H
ATOM   4169 2HB  ASP A 288      58.037  17.543  26.286  1.00 20.00           H
ATOM   4170  CG  ASP A 288      59.851  18.581  26.696  1.00 24.25           C
ATOM   4171  OD1 ASP A 288      60.294  19.244  27.659  1.00 25.13           O
ATOM   4172  OD2 ASP A 288      60.179  18.792  25.508  1.00 22.44           O
ATOM   4173  HN  ASP A 288      58.006  19.520  28.047  1.00 20.00           H
ATOM   4174  N   THR A 289      59.736  18.076  30.320  1.00 25.21           N
ATOM   4175  CA  THR A 289      60.788  17.859  31.295  1.00 21.66           C
ATOM   4176  C   THR A 289      60.162  17.627  32.659  1.00 22.02           C
ATOM   4177  O   THR A 289      59.142  18.230  32.990  1.00 22.10           O
ATOM   4178  HA  THR A 289      61.329  16.953  31.021  1.00 20.00           H
ATOM   4179  CB  THR A 289      61.719  19.070  31.381  1.00 19.82           C
ATOM   4180  HB  THR A 289      62.358  19.008  32.262  1.00 20.00           H
ATOM   4181  OG1 THR A 289      60.938  20.271  31.346  1.00 22.16           O
ATOM   4182  HG1 THR A 289      60.635  20.509  32.269  1.00 20.00           H
ATOM   4183  CG2 THR A 289      62.688  19.075  30.221  1.00 14.85           C
ATOM   4184 1HG2 THR A 289      62.331  19.760  29.452  1.00 20.00           H
ATOM   4185 2HG2 THR A 289      62.764  18.070  29.806  1.00 20.00           H
ATOM   4186 3HG2 THR A 289      63.669  19.399  30.568  1.00 20.00           H
ATOM   4187  HN  THR A 289      59.240  18.938  30.421  1.00 20.00           H
ATOM   4188  N   PRO A 290      60.753  16.726  33.459  1.00 20.50           N
ATOM   4189  CA  PRO A 290      60.273  16.398  34.802  1.00 21.08           C
ATOM   4190  C   PRO A 290      60.485  17.554  35.765  1.00 22.83           C
ATOM   4191  O   PRO A 290      61.367  18.388  35.557  1.00 23.94           O
ATOM   4192  HA  PRO A 290      59.197  16.226  34.785  1.00 20.00           H
ATOM   4193  CB  PRO A 290      61.112  15.183  35.199  1.00 23.36           C
ATOM   4194 1HB  PRO A 290      61.905  15.453  35.897  1.00 20.00           H
ATOM   4195 2HB  PRO A 290      60.507  14.419  35.687  1.00 20.00           H
ATOM   4196  CG  PRO A 290      61.681  14.674  33.919  1.00 20.18           C
ATOM   4197 1HG  PRO A 290      62.606  14.122  34.090  1.00 20.00           H
ATOM   4198 2HG  PRO A 290      60.990  13.991  33.424  1.00 20.00           H
ATOM   4199  CD  PRO A 290      61.916  15.904  33.107  1.00 20.50           C
ATOM   4200 1HD  PRO A 290      62.878  16.361  33.340  1.00 20.00           H
ATOM   4201 2HD  PRO A 290      61.917  15.686  32.039  1.00 20.00           H
ATOM   4202  N   ILE A 291      59.670  17.607  36.812  1.00 22.05           N
ATOM   4203  CA  ILE A 291      59.797  18.652  37.811  1.00 21.39           C
ATOM   4204  C   ILE A 291      60.909  18.211  38.759  1.00 21.76           C
ATOM   4205  O   ILE A 291      60.837  17.141  39.369  1.00 21.44           O
ATOM   4206  HA  ILE A 291      60.095  19.564  37.294  1.00 20.00           H
ATOM   4207  CB  ILE A 291      58.482  18.842  38.602  1.00 24.68           C
ATOM   4208  HB  ILE A 291      58.190  17.877  39.015  1.00 20.00           H
ATOM   4209  CG1 ILE A 291      57.368  19.301  37.658  1.00 18.91           C
ATOM   4210 1HG1 ILE A 291      57.161  18.520  36.927  1.00 20.00           H
ATOM   4211 2HG1 ILE A 291      56.450  19.460  38.223  1.00 20.00           H
ATOM   4212  CG2 ILE A 291      58.689  19.865  39.725  1.00 23.51           C
ATOM   4213 1HG2 ILE A 291      59.258  19.406  40.534  1.00 20.00           H
ATOM   4214 2HG2 ILE A 291      59.237  20.724  39.338  1.00 20.00           H
ATOM   4215 3HG2 ILE A 291      57.720  20.192  40.102  1.00 20.00           H
ATOM   4216  CD1 ILE A 291      57.699  20.579  36.913  1.00 20.96           C
ATOM   4217 1HD1 ILE A 291      58.095  21.315  37.613  1.00 20.00           H
ATOM   4218 2HD1 ILE A 291      58.445  20.370  36.146  1.00 20.00           H
ATOM   4219 3HD1 ILE A 291      56.796  20.971  36.445  1.00 20.00           H
ATOM   4220  HN  ILE A 291      58.934  16.952  36.982  1.00 20.00           H
ATOM   4221  N   ASP A 292      61.945  19.037  38.861  1.00 21.13           N
ATOM   4222  CA  ASP A 292      63.093  18.737  39.705  1.00 20.37           C
ATOM   4223  C   ASP A 292      62.871  19.188  41.140  1.00 20.58           C
ATOM   4224  O   ASP A 292      63.300  18.527  42.093  1.00 21.57           O
ATOM   4225  HA  ASP A 292      63.219  17.656  39.643  1.00 20.00           H
ATOM   4226  CB  ASP A 292      64.347  19.416  39.141  1.00 21.85           C
ATOM   4227 1HB  ASP A 292      64.223  20.499  39.170  1.00 20.00           H
ATOM   4228 2HB  ASP A 292      65.207  19.177  39.767  1.00 20.00           H
ATOM   4229  CG  ASP A 292      64.647  18.994  37.711  1.00 21.38           C
ATOM   4230  OD1 ASP A 292      64.568  17.787  37.416  1.00 21.61           O
ATOM   4231  OD2 ASP A 292      64.959  19.871  36.881  1.00 25.20           O
ATOM   4232  HN  ASP A 292      62.015  19.909  38.377  1.00 20.00           H
ATOM   4233  N   TYR A 293      62.195  20.316  41.296  1.00 19.53           N
ATOM   4234  CA  TYR A 293      61.940  20.841  42.622  1.00 18.02           C
ATOM   4235  C   TYR A 293      60.570  21.492  42.724  1.00 19.72           C
ATOM   4236  O   TYR A 293      60.128  22.209  41.826  1.00 23.04           O
ATOM   4237  HA  TYR A 293      61.983  20.010  43.327  1.00 20.00           H
ATOM   4238  CB  TYR A 293      63.025  21.845  42.996  1.00 13.00           C
ATOM   4239 1HB  TYR A 293      63.956  21.308  43.179  1.00 20.00           H
ATOM   4240 2HB  TYR A 293      63.201  22.507  42.148  1.00 20.00           H
ATOM   4241  CG  TYR A 293      62.685  22.670  44.206  1.00 13.27           C
ATOM   4242  CD1 TYR A 293      62.784  22.135  45.490  1.00 14.79           C
ATOM   4243  HD1 TYR A 293      63.140  21.114  45.629  1.00 20.00           H
ATOM   4244  CD2 TYR A 293      62.234  23.976  44.071  1.00 10.59           C
ATOM   4245  HD2 TYR A 293      62.156  24.407  43.073  1.00 20.00           H
ATOM   4246  CE1 TYR A 293      62.434  22.886  46.617  1.00 12.41           C
ATOM   4247  HE1 TYR A 293      62.512  22.460  47.617  1.00 20.00           H
ATOM   4248  CE2 TYR A 293      61.884  24.733  45.186  1.00 11.80           C
ATOM   4249  HE2 TYR A 293      61.533  25.756  45.051  1.00 20.00           H
ATOM   4250  CZ  TYR A 293      61.986  24.178  46.459  1.00 10.53           C
ATOM   4251  OH  TYR A 293      61.641  24.911  47.574  1.00  9.33           O
ATOM   4252  HH  TYR A 293      61.342  24.299  48.306  1.00 20.00           H
ATOM   4253  HN  TYR A 293      61.831  20.859  40.539  1.00 20.00           H
ATOM   4254  N   LEU A 294      59.897  21.228  43.835  1.00 22.37           N
ATOM   4255  CA  LEU A 294      58.578  21.784  44.081  1.00 20.08           C
ATOM   4256  C   LEU A 294      58.595  22.670  45.329  1.00 18.50           C
ATOM   4257  O   LEU A 294      58.972  22.228  46.419  1.00 13.95           O
ATOM   4258  HA  LEU A 294      58.324  22.412  43.227  1.00 20.00           H
ATOM   4259  CB  LEU A 294      57.559  20.655  44.262  1.00 20.07           C
ATOM   4260 1HB  LEU A 294      57.784  19.870  43.540  1.00 20.00           H
ATOM   4261 2HB  LEU A 294      57.696  20.224  45.254  1.00 20.00           H
ATOM   4262  CG  LEU A 294      56.086  21.036  44.108  1.00 22.10           C
ATOM   4263  HG  LEU A 294      55.986  21.659  43.220  1.00 20.00           H
ATOM   4264  CD1 LEU A 294      55.270  19.781  43.895  1.00 23.68           C
ATOM   4265 1HD1 LEU A 294      55.461  19.389  42.896  1.00 20.00           H
ATOM   4266 2HD1 LEU A 294      55.551  19.035  44.638  1.00 20.00           H
ATOM   4267 3HD1 LEU A 294      54.211  20.015  43.997  1.00 20.00           H
ATOM   4268  CD2 LEU A 294      55.602  21.766  45.347  1.00 23.52           C
ATOM   4269 1HD2 LEU A 294      55.983  21.264  46.236  1.00 20.00           H
ATOM   4270 2HD2 LEU A 294      55.963  22.794  45.327  1.00 20.00           H
ATOM   4271 3HD2 LEU A 294      54.512  21.764  45.368  1.00 20.00           H
ATOM   4272  HN  LEU A 294      60.238  20.641  44.569  1.00 20.00           H
ATOM   4273  N   ASN A 295      58.213  23.930  45.149  1.00 14.82           N
ATOM   4274  CA  ASN A 295      58.138  24.869  46.249  1.00 16.20           C
ATOM   4275  C   ASN A 295      56.666  24.866  46.661  1.00 19.46           C
ATOM   4276  O   ASN A 295      55.835  25.559  46.075  1.00 22.22           O
ATOM   4277  HA  ASN A 295      58.820  24.479  47.005  1.00 20.00           H
ATOM   4278  CB  ASN A 295      58.551  26.264  45.788  1.00 17.78           C
ATOM   4279 1HB  ASN A 295      59.505  26.210  45.263  1.00 20.00           H
ATOM   4280 2HB  ASN A 295      57.818  26.648  45.079  1.00 20.00           H
ATOM   4281  CG  ASN A 295      58.679  27.239  46.936  1.00 17.01           C
ATOM   4282  OD1 ASN A 295      59.736  27.350  47.554  1.00 20.13           O
ATOM   4283  ND2 ASN A 295      57.599  27.951  47.231  1.00 20.45           N
ATOM   4284 1HD2 ASN A 295      56.759  27.827  46.703  1.00 20.00           H
ATOM   4285 2HD2 ASN A 295      57.626  28.612  47.981  1.00 20.00           H
ATOM   4286  HN  ASN A 295      57.955  24.315  44.263  1.00 20.00           H
ATOM   4287  N   SER A 296      56.350  24.071  47.672  1.00 19.81           N
ATOM   4288  CA  SER A 296      54.986  23.937  48.147  1.00 17.53           C
ATOM   4289  C   SER A 296      54.372  25.181  48.753  1.00 18.84           C
ATOM   4290  O   SER A 296      55.063  26.123  49.157  1.00 20.32           O
ATOM   4291  HA  SER A 296      54.400  23.668  47.268  1.00 20.00           H
ATOM   4292  CB  SER A 296      54.899  22.801  49.167  1.00 17.69           C
ATOM   4293 1HB  SER A 296      53.862  22.667  49.473  1.00 20.00           H
ATOM   4294 2HB  SER A 296      55.216  21.869  48.699  1.00 20.00           H
ATOM   4295  OG  SER A 296      55.705  23.071  50.300  1.00 16.21           O
ATOM   4296  HG  SER A 296      55.812  22.242  50.849  1.00 20.00           H
ATOM   4297  HN  SER A 296      57.012  23.515  48.174  1.00 20.00           H
ATOM   4298  N   HIS A 297      53.045  25.164  48.800  1.00 20.00           N
ATOM   4299  CA  HIS A 297      52.272  26.245  49.376  1.00 20.00           C
ATOM   4300  C   HIS A 297      52.459  26.107  50.891  1.00 20.00           C
ATOM   4301  O   HIS A 297      52.585  27.110  51.587  1.00 20.00           O
ATOM   4302  HA  HIS A 297      52.713  27.173  49.012  1.00 20.00           H
ATOM   4303  CB  HIS A 297      50.803  26.076  48.967  1.00 20.00           C
ATOM   4304 1HB  HIS A 297      50.694  26.356  47.919  1.00 20.00           H
ATOM   4305 2HB  HIS A 297      50.534  25.023  49.045  1.00 20.00           H
ATOM   4306  CG  HIS A 297      49.845  26.882  49.785  1.00 20.00           C
ATOM   4307  ND1 HIS A 297      49.720  28.249  49.651  1.00 20.00           N
ATOM   4308  HD1 HIS A 297      50.239  28.825  49.019  1.00 20.00           H
ATOM   4309  CD2 HIS A 297      48.962  26.513  50.743  1.00 20.00           C
ATOM   4310  HD2 HIS A 297      48.779  25.506  51.117  1.00 20.00           H
ATOM   4311  CE1 HIS A 297      48.802  28.689  50.493  1.00 20.00           C
ATOM   4312  HE1 HIS A 297      48.489  29.726  50.615  1.00 20.00           H
ATOM   4313  NE2 HIS A 297      48.326  27.655  51.166  1.00 20.00           N
ATOM   4314  HN  HIS A 297      52.483  24.416  48.447  1.00 20.00           H
ATOM   4315  N   GLY A 298      52.498  24.851  51.361  1.00 13.23           N
ATOM   4316  CA  GLY A 298      52.686  24.512  52.771  1.00 14.10           C
ATOM   4317  C   GLY A 298      52.867  25.654  53.753  1.00 16.61           C
ATOM   4318  O   GLY A 298      53.995  26.080  54.026  1.00 16.40           O
ATOM   4319 1HA  GLY A 298      51.831  23.939  53.128  1.00 20.00           H
ATOM   4320 2HA  GLY A 298      53.564  23.876  52.882  1.00 20.00           H
ATOM   4321  HN  GLY A 298      52.402  24.037  50.789  1.00 20.00           H
ATOM   4322  N   THR A 299      51.751  26.131  54.301  1.00 17.82           N
ATOM   4323  CA  THR A 299      51.763  27.251  55.234  1.00 18.70           C
ATOM   4324  C   THR A 299      51.984  26.865  56.705  1.00 17.01           C
ATOM   4325  O   THR A 299      52.083  27.737  57.573  1.00 14.43           O
ATOM   4326  HA  THR A 299      52.604  27.898  54.984  1.00 20.00           H
ATOM   4327  CB  THR A 299      50.454  28.060  55.123  1.00 17.99           C
ATOM   4328  HB  THR A 299      50.551  29.026  55.618  1.00 20.00           H
ATOM   4329  OG1 THR A 299      49.370  27.279  55.639  1.00 25.18           O
ATOM   4330  HG1 THR A 299      49.001  26.689  54.921  1.00 20.00           H
ATOM   4331  CG2 THR A 299      50.170  28.403  53.679  1.00 15.78           C
ATOM   4332 1HG2 THR A 299      50.065  27.485  53.101  1.00 20.00           H
ATOM   4333 2HG2 THR A 299      50.994  28.992  53.277  1.00 20.00           H
ATOM   4334 3HG2 THR A 299      49.247  28.979  53.617  1.00 20.00           H
ATOM   4335  HN  THR A 299      50.838  25.766  54.119  1.00 20.00           H
ATOM   4336  N   SER A 300      52.064  25.566  56.981  1.00 17.68           N
ATOM   4337  CA  SER A 300      52.291  25.074  58.344  1.00 20.04           C
ATOM   4338  C   SER A 300      50.999  24.881  59.132  1.00 22.92           C
ATOM   4339  O   SER A 300      50.989  24.981  60.362  1.00 25.09           O
ATOM   4340  HA  SER A 300      52.785  24.110  58.224  1.00 20.00           H
ATOM   4341  CB  SER A 300      53.215  26.026  59.121  1.00 18.00           C
ATOM   4342 1HB  SER A 300      54.011  26.375  58.464  1.00 20.00           H
ATOM   4343 2HB  SER A 300      52.651  26.905  59.433  1.00 20.00           H
ATOM   4344  OG  SER A 300      53.778  25.389  60.259  1.00 17.08           O
ATOM   4345  HG  SER A 300      53.263  25.636  61.079  1.00 20.00           H
ATOM   4346  HN  SER A 300      51.978  24.842  56.296  1.00 20.00           H
ATOM   4347  N   THR A 301      49.907  24.613  58.423  1.00 24.49           N
ATOM   4348  CA  THR A 301      48.618  24.390  59.063  1.00 21.87           C
ATOM   4349  C   THR A 301      48.362  22.884  59.038  1.00 23.69           C
ATOM   4350  O   THR A 301      48.703  22.204  58.069  1.00 24.44           O
ATOM   4351  HA  THR A 301      48.690  24.714  60.101  1.00 20.00           H
ATOM   4352  CB  THR A 301      47.491  25.121  58.316  1.00 19.47           C
ATOM   4353  HB  THR A 301      46.570  25.115  58.899  1.00 20.00           H
ATOM   4354  OG1 THR A 301      47.329  24.540  57.019  1.00 29.32           O
ATOM   4355  HG1 THR A 301      48.098  24.794  56.432  1.00 20.00           H
ATOM   4356  CG2 THR A 301      47.824  26.586  58.160  1.00 14.91           C
ATOM   4357 1HG2 THR A 301      47.914  26.827  57.101  1.00 20.00           H
ATOM   4358 2HG2 THR A 301      48.768  26.800  58.663  1.00 20.00           H
ATOM   4359 3HG2 THR A 301      47.031  27.188  58.604  1.00 20.00           H
ATOM   4360  HN  THR A 301      49.891  24.547  57.425  1.00 20.00           H
ATOM   4361  N   PRO A 302      47.760  22.341  60.108  1.00 22.96           N
ATOM   4362  CA  PRO A 302      47.476  20.902  60.193  1.00 22.67           C
ATOM   4363  C   PRO A 302      46.776  20.281  58.982  1.00 23.94           C
ATOM   4364  O   PRO A 302      47.231  19.274  58.439  1.00 22.38           O
ATOM   4365  HA  PRO A 302      48.407  20.338  60.259  1.00 20.00           H
ATOM   4366  CB  PRO A 302      46.647  20.771  61.475  1.00 18.35           C
ATOM   4367 1HB  PRO A 302      45.578  20.789  61.265  1.00 20.00           H
ATOM   4368 2HB  PRO A 302      46.854  19.834  61.993  1.00 20.00           H
ATOM   4369  CG  PRO A 302      47.052  21.938  62.295  1.00 19.14           C
ATOM   4370 1HG  PRO A 302      46.271  22.212  63.004  1.00 20.00           H
ATOM   4371 2HG  PRO A 302      47.948  21.719  62.877  1.00 20.00           H
ATOM   4372  CD  PRO A 302      47.306  23.057  61.312  1.00 23.55           C
ATOM   4373 1HD  PRO A 302      46.386  23.583  61.056  1.00 20.00           H
ATOM   4374 2HD  PRO A 302      47.996  23.798  61.717  1.00 20.00           H
ATOM   4375  N   VAL A 303      45.671  20.878  58.556  1.00 25.18           N
ATOM   4376  CA  VAL A 303      44.939  20.337  57.431  1.00 25.64           C
ATOM   4377  C   VAL A 303      45.606  20.640  56.097  1.00 27.38           C
ATOM   4378  O   VAL A 303      45.929  19.730  55.332  1.00 27.86           O
ATOM   4379  HA  VAL A 303      44.919  19.253  57.542  1.00 20.00           H
ATOM   4380  CB  VAL A 303      43.507  20.885  57.396  1.00 28.46           C
ATOM   4381  HB  VAL A 303      43.566  21.970  57.312  1.00 20.00           H
ATOM   4382  CG1 VAL A 303      42.776  20.351  56.180  1.00 26.53           C
ATOM   4383 1HG1 VAL A 303      43.404  20.472  55.297  1.00 20.00           H
ATOM   4384 2HG1 VAL A 303      42.553  19.294  56.325  1.00 20.00           H
ATOM   4385 3HG1 VAL A 303      41.846  20.903  56.044  1.00 20.00           H
ATOM   4386  CG2 VAL A 303      42.779  20.480  58.653  1.00 31.73           C
ATOM   4387 1HG2 VAL A 303      41.798  20.082  58.393  1.00 20.00           H
ATOM   4388 2HG2 VAL A 303      43.354  19.716  59.176  1.00 20.00           H
ATOM   4389 3HG2 VAL A 303      42.659  21.349  59.299  1.00 20.00           H
ATOM   4390  HN  VAL A 303      45.289  21.705  58.967  1.00 20.00           H
ATOM   4391  N   GLY A 304      45.806  21.923  55.823  1.00 27.48           N
ATOM   4392  CA  GLY A 304      46.404  22.331  54.568  1.00 24.43           C
ATOM   4393  C   GLY A 304      47.665  21.611  54.124  1.00 25.92           C
ATOM   4394  O   GLY A 304      47.755  21.163  52.980  1.00 27.37           O
ATOM   4395 1HA  GLY A 304      45.683  22.207  53.760  1.00 20.00           H
ATOM   4396 2HA  GLY A 304      46.658  23.390  54.609  1.00 20.00           H
ATOM   4397  HN  GLY A 304      45.567  22.671  56.442  1.00 20.00           H
ATOM   4398  N   ASP A 305      48.639  21.492  55.019  1.00 24.20           N
ATOM   4399  CA  ASP A 305      49.912  20.864  54.691  1.00 20.23           C
ATOM   4400  C   ASP A 305      49.813  19.479  54.076  1.00 23.40           C
ATOM   4401  O   ASP A 305      50.373  19.231  53.007  1.00 24.94           O
ATOM   4402  HA  ASP A 305      50.395  21.544  53.989  1.00 20.00           H
ATOM   4403  CB  ASP A 305      50.804  20.810  55.930  1.00 14.29           C
ATOM   4404 1HB  ASP A 305      50.240  20.407  56.771  1.00 20.00           H
ATOM   4405 2HB  ASP A 305      51.639  20.132  55.752  1.00 20.00           H
ATOM   4406  CG  ASP A 305      51.353  22.177  56.315  1.00 12.88           C
ATOM   4407  OD1 ASP A 305      50.864  23.197  55.791  1.00 10.70           O
ATOM   4408  OD2 ASP A 305      52.280  22.235  57.149  1.00 17.26           O
ATOM   4409  HN  ASP A 305      48.574  21.816  55.963  1.00 20.00           H
ATOM   4410  N   VAL A 306      49.118  18.574  54.754  1.00 24.54           N
ATOM   4411  CA  VAL A 306      48.977  17.206  54.267  1.00 25.27           C
ATOM   4412  C   VAL A 306      48.065  17.067  53.045  1.00 26.49           C
ATOM   4413  O   VAL A 306      48.238  16.144  52.251  1.00 28.88           O
ATOM   4414  HA  VAL A 306      49.965  16.864  53.957  1.00 20.00           H
ATOM   4415  CB  VAL A 306      48.464  16.268  55.388  1.00 25.32           C
ATOM   4416  HB  VAL A 306      48.358  15.269  54.966  1.00 20.00           H
ATOM   4417  CG1 VAL A 306      49.480  16.209  56.513  1.00 18.35           C
ATOM   4418 1HG1 VAL A 306      50.338  15.615  56.197  1.00 20.00           H
ATOM   4419 2HG1 VAL A 306      49.809  17.219  56.759  1.00 20.00           H
ATOM   4420 3HG1 VAL A 306      49.024  15.751  57.391  1.00 20.00           H
ATOM   4421  CG2 VAL A 306      47.102  16.751  55.897  1.00 24.08           C
ATOM   4422 1HG2 VAL A 306      47.206  17.750  56.320  1.00 20.00           H
ATOM   4423 2HG2 VAL A 306      46.394  16.779  55.069  1.00 20.00           H
ATOM   4424 3HG2 VAL A 306      46.738  16.068  56.664  1.00 20.00           H
ATOM   4425  HN  VAL A 306      48.655  18.759  55.621  1.00 20.00           H
ATOM   4426  N   LYS A 307      47.092  17.964  52.895  1.00 24.98           N
ATOM   4427  CA  LYS A 307      46.205  17.913  51.734  1.00 25.93           C
ATOM   4428  C   LYS A 307      47.026  18.171  50.467  1.00 25.23           C
ATOM   4429  O   LYS A 307      46.813  17.532  49.440  1.00 24.64           O
ATOM   4430  HA  LYS A 307      45.793  16.905  51.682  1.00 20.00           H
ATOM   4431  CB  LYS A 307      45.090  18.954  51.854  1.00 26.23           C
ATOM   4432 1HB  LYS A 307      44.827  19.091  52.903  1.00 20.00           H
ATOM   4433 2HB  LYS A 307      45.446  19.917  51.486  1.00 20.00           H
ATOM   4434  CG  LYS A 307      43.824  18.578  51.082  1.00 28.15           C
ATOM   4435 1HG  LYS A 307      43.694  19.256  50.238  1.00 20.00           H
ATOM   4436 2HG  LYS A 307      43.929  17.574  50.671  1.00 20.00           H
ATOM   4437  CD  LYS A 307      42.580  18.632  51.970  1.00 30.47           C
ATOM   4438 1HD  LYS A 307      42.850  19.009  52.957  1.00 20.00           H
ATOM   4439 2HD  LYS A 307      41.858  19.331  51.548  1.00 20.00           H
ATOM   4440  CE  LYS A 307      41.916  17.246  52.120  1.00 31.53           C
ATOM   4441 1HE  LYS A 307      42.674  16.465  52.062  1.00 20.00           H
ATOM   4442 2HE  LYS A 307      41.449  17.164  53.101  1.00 20.00           H
ATOM   4443  NZ  LYS A 307      40.865  16.936  51.089  1.00 27.86           N
ATOM   4444 1HZ  LYS A 307      40.339  16.119  51.378  1.00 20.00           H
ATOM   4445 2HZ  LYS A 307      40.237  17.727  50.998  1.00 20.00           H
ATOM   4446 3HZ  LYS A 307      41.311  16.754  50.197  1.00 20.00           H
ATOM   4447  HN  LYS A 307      46.910  18.705  53.542  1.00 20.00           H
ATOM   4448  N   GLU A 308      47.967  19.109  50.545  1.00 25.49           N
ATOM   4449  CA  GLU A 308      48.829  19.404  49.409  1.00 25.13           C
ATOM   4450  C   GLU A 308      49.681  18.185  49.063  1.00 26.36           C
ATOM   4451  O   GLU A 308      49.891  17.884  47.882  1.00 31.18           O
ATOM   4452  HA  GLU A 308      48.154  19.630  48.584  1.00 20.00           H
ATOM   4453  CB  GLU A 308      49.752  20.591  49.694  1.00 22.62           C
ATOM   4454 1HB  GLU A 308      49.166  21.431  50.067  1.00 20.00           H
ATOM   4455 2HB  GLU A 308      50.546  20.284  50.375  1.00 20.00           H
ATOM   4456  CG  GLU A 308      50.462  21.098  48.434  1.00 18.06           C
ATOM   4457 1HG  GLU A 308      51.131  20.326  48.053  1.00 20.00           H
ATOM   4458 2HG  GLU A 308      49.728  21.297  47.654  1.00 20.00           H
ATOM   4459  CD  GLU A 308      51.272  22.359  48.656  1.00 15.91           C
ATOM   4460  OE1 GLU A 308      51.553  22.688  49.823  1.00 19.34           O
ATOM   4461  OE2 GLU A 308      51.634  23.024  47.659  1.00 16.76           O
ATOM   4462  HN  GLU A 308      48.143  19.659  51.362  1.00 20.00           H
ATOM   4463  N   LEU A 309      50.171  17.486  50.085  1.00 23.67           N
ATOM   4464  CA  LEU A 309      50.993  16.298  49.861  1.00 22.74           C
ATOM   4465  C   LEU A 309      50.210  15.262  49.058  1.00 22.90           C
ATOM   4466  O   LEU A 309      50.671  14.770  48.024  1.00 22.98           O
ATOM   4467  HA  LEU A 309      51.856  16.604  49.269  1.00 20.00           H
ATOM   4468  CB  LEU A 309      51.436  15.699  51.194  1.00 19.12           C
ATOM   4469 1HB  LEU A 309      50.669  15.913  51.938  1.00 20.00           H
ATOM   4470 2HB  LEU A 309      51.482  14.615  51.085  1.00 20.00           H
ATOM   4471  CG  LEU A 309      52.778  16.165  51.764  1.00 22.15           C
ATOM   4472  HG  LEU A 309      53.403  15.287  51.928  1.00 20.00           H
ATOM   4473  CD1 LEU A 309      53.505  17.057  50.771  1.00 23.60           C
ATOM   4474 1HD1 LEU A 309      54.113  16.442  50.107  1.00 20.00           H
ATOM   4475 2HD1 LEU A 309      52.777  17.615  50.183  1.00 20.00           H
ATOM   4476 3HD1 LEU A 309      54.147  17.753  51.310  1.00 20.00           H
ATOM   4477  CD2 LEU A 309      52.540  16.922  53.059  1.00 23.84           C
ATOM   4478 1HD2 LEU A 309      51.963  17.823  52.852  1.00 20.00           H
ATOM   4479 2HD2 LEU A 309      51.988  16.289  53.754  1.00 20.00           H
ATOM   4480 3HD2 LEU A 309      53.498  17.197  53.500  1.00 20.00           H
ATOM   4481  HN  LEU A 309      50.017  17.717  51.046  1.00 20.00           H
ATOM   4482  N   ALA A 310      49.018  14.939  49.546  1.00 23.09           N
ATOM   4483  CA  ALA A 310      48.134  13.988  48.885  1.00 20.06           C
ATOM   4484  C   ALA A 310      47.909  14.424  47.429  1.00 19.57           C
ATOM   4485  O   ALA A 310      47.924  13.604  46.509  1.00 17.09           O
ATOM   4486  HA  ALA A 310      48.628  13.016  48.891  1.00 20.00           H
ATOM   4487  CB  ALA A 310      46.812  13.929  49.632  1.00 17.18           C
ATOM   4488 1HB  ALA A 310      46.888  14.510  50.551  1.00 20.00           H
ATOM   4489 2HB  ALA A 310      46.022  14.342  49.005  1.00 20.00           H
ATOM   4490 3HB  ALA A 310      46.578  12.893  49.876  1.00 20.00           H
ATOM   4491  HN  ALA A 310      48.639  15.316  50.391  1.00 20.00           H
ATOM   4492  N   ALA A 311      47.711  15.724  47.227  1.00 21.25           N
ATOM   4493  CA  ALA A 311      47.510  16.262  45.885  1.00 23.17           C
ATOM   4494  C   ALA A 311      48.738  15.979  45.031  1.00 25.30           C
ATOM   4495  O   ALA A 311      48.627  15.488  43.899  1.00 25.57           O
ATOM   4496  HA  ALA A 311      46.652  15.751  45.448  1.00 20.00           H
ATOM   4497  CB  ALA A 311      47.273  17.757  45.949  1.00 20.14           C
ATOM   4498 1HB  ALA A 311      46.221  17.949  46.158  1.00 20.00           H
ATOM   4499 2HB  ALA A 311      47.886  18.188  46.740  1.00 20.00           H
ATOM   4500 3HB  ALA A 311      47.542  18.209  44.994  1.00 20.00           H
ATOM   4501  HN  ALA A 311      47.687  16.406  47.958  1.00 20.00           H
ATOM   4502  N   ILE A 312      49.912  16.288  45.579  1.00 23.46           N
ATOM   4503  CA  ILE A 312      51.162  16.075  44.860  1.00 24.75           C
ATOM   4504  C   ILE A 312      51.348  14.604  44.487  1.00 26.36           C
ATOM   4505  O   ILE A 312      51.669  14.273  43.336  1.00 25.97           O
ATOM   4506  HA  ILE A 312      51.106  16.644  43.932  1.00 20.00           H
ATOM   4507  CB  ILE A 312      52.375  16.586  45.697  1.00 23.87           C
ATOM   4508  HB  ILE A 312      52.263  16.222  46.718  1.00 20.00           H
ATOM   4509  CG1 ILE A 312      52.352  18.117  45.735  1.00 21.00           C
ATOM   4510 1HG1 ILE A 312      52.511  18.512  44.731  1.00 20.00           H
ATOM   4511 2HG1 ILE A 312      51.371  18.462  46.062  1.00 20.00           H
ATOM   4512  CG2 ILE A 312      53.688  16.102  45.093  1.00 19.31           C
ATOM   4513 1HG2 ILE A 312      53.550  15.105  44.675  1.00 20.00           H
ATOM   4514 2HG2 ILE A 312      53.999  16.787  44.304  1.00 20.00           H
ATOM   4515 3HG2 ILE A 312      54.454  16.068  45.868  1.00 20.00           H
ATOM   4516  CD1 ILE A 312      53.383  18.732  46.641  1.00 25.15           C
ATOM   4517 1HD1 ILE A 312      53.208  18.405  47.666  1.00 20.00           H
ATOM   4518 2HD1 ILE A 312      54.378  18.418  46.325  1.00 20.00           H
ATOM   4519 3HD1 ILE A 312      53.311  19.818  46.589  1.00 20.00           H
ATOM   4520  HN  ILE A 312      50.017  16.676  46.495  1.00 20.00           H
ATOM   4521  N   ARG A 313      51.131  13.723  45.456  1.00 26.79           N
ATOM   4522  CA  ARG A 313      51.273  12.303  45.212  1.00 29.00           C
ATOM   4523  C   ARG A 313      50.309  11.860  44.122  1.00 31.47           C
ATOM   4524  O   ARG A 313      50.658  11.049  43.260  1.00 32.25           O
ATOM   4525  HA  ARG A 313      52.309  12.177  44.897  1.00 20.00           H
ATOM   4526  CB  ARG A 313      51.000  11.526  46.486  1.00 32.21           C
ATOM   4527 1HB  ARG A 313      51.290  12.124  47.350  1.00 20.00           H
ATOM   4528 2HB  ARG A 313      49.931  11.333  46.576  1.00 20.00           H
ATOM   4529  CG  ARG A 313      51.733  10.209  46.546  1.00 36.86           C
ATOM   4530 1HG  ARG A 313      51.192   9.461  45.967  1.00 20.00           H
ATOM   4531 2HG  ARG A 313      52.717  10.315  46.089  1.00 20.00           H
ATOM   4532  CD  ARG A 313      51.882   9.739  47.984  1.00 39.88           C
ATOM   4533 1HD  ARG A 313      51.686   8.669  48.048  1.00 20.00           H
ATOM   4534 2HD  ARG A 313      52.907   9.896  48.322  1.00 20.00           H
ATOM   4535  NE  ARG A 313      50.975  10.439  48.888  1.00 35.33           N
ATOM   4536  HE  ARG A 313      50.046  10.626  48.568  1.00 20.00           H
ATOM   4537  CZ  ARG A 313      51.309  10.842  50.107  1.00 37.54           C
ATOM   4538  NH1 ARG A 313      52.531  10.611  50.570  1.00 32.04           N
ATOM   4539 1HH1 ARG A 313      53.200  10.133  50.000  1.00 20.00           H
ATOM   4540 2HH1 ARG A 313      52.784  10.915  51.489  1.00 20.00           H
ATOM   4541  NH2 ARG A 313      50.422  11.481  50.862  1.00 37.78           N
ATOM   4542 1HH2 ARG A 313      50.674  11.785  51.781  1.00 20.00           H
ATOM   4543 2HH2 ARG A 313      49.503  11.658  50.511  1.00 20.00           H
ATOM   4544  HN  ARG A 313      50.864  13.971  46.387  1.00 20.00           H
ATOM   4545  N   GLU A 314      49.090  12.389  44.157  1.00 33.80           N
ATOM   4546  CA  GLU A 314      48.101  12.039  43.140  1.00 34.54           C
ATOM   4547  C   GLU A 314      48.619  12.485  41.778  1.00 34.97           C
ATOM   4548  O   GLU A 314      48.432  11.795  40.771  1.00 35.49           O
ATOM   4549  HA  GLU A 314      48.017  10.953  43.179  1.00 20.00           H
ATOM   4550  CB  GLU A 314      46.765  12.725  43.427  1.00 38.26           C
ATOM   4551 1HB  GLU A 314      46.262  12.219  44.251  1.00 20.00           H
ATOM   4552 2HB  GLU A 314      46.929  13.787  43.610  1.00 20.00           H
ATOM   4553  CG  GLU A 314      45.780  12.677  42.267  1.00 41.11           C
ATOM   4554 1HG  GLU A 314      45.124  13.546  42.307  1.00 20.00           H
ATOM   4555 2HG  GLU A 314      46.322  12.729  41.323  1.00 20.00           H
ATOM   4556  CD  GLU A 314      44.931  11.418  42.278  1.00 45.43           C
ATOM   4557  OE1 GLU A 314      45.173  10.519  41.442  1.00 42.26           O
ATOM   4558  OE2 GLU A 314      44.017  11.326  43.128  1.00 49.85           O
ATOM   4559  HN  GLU A 314      48.781  13.036  44.854  1.00 20.00           H
ATOM   4560  N   VAL A 315      49.281  13.639  41.758  1.00 33.95           N
ATOM   4561  CA  VAL A 315      49.823  14.187  40.525  1.00 31.19           C
ATOM   4562  C   VAL A 315      51.037  13.406  40.013  1.00 33.35           C
ATOM   4563  O   VAL A 315      51.045  12.944  38.869  1.00 32.40           O
ATOM   4564  HA  VAL A 315      49.048  14.112  39.763  1.00 20.00           H
ATOM   4565  CB  VAL A 315      50.209  15.678  40.706  1.00 29.72           C
ATOM   4566  HB  VAL A 315      50.968  15.736  41.487  1.00 20.00           H
ATOM   4567  CG1 VAL A 315      50.808  16.227  39.418  1.00 27.89           C
ATOM   4568 1HG1 VAL A 315      51.875  16.003  39.389  1.00 20.00           H
ATOM   4569 2HG1 VAL A 315      50.316  15.764  38.562  1.00 20.00           H
ATOM   4570 3HG1 VAL A 315      50.662  17.307  39.381  1.00 20.00           H
ATOM   4571  CG2 VAL A 315      48.979  16.494  41.088  1.00 27.24           C
ATOM   4572 1HG2 VAL A 315      48.506  16.881  40.186  1.00 20.00           H
ATOM   4573 2HG2 VAL A 315      48.274  15.859  41.625  1.00 20.00           H
ATOM   4574 3HG2 VAL A 315      49.279  17.325  41.726  1.00 20.00           H
ATOM   4575  HN  VAL A 315      49.451  14.200  42.568  1.00 20.00           H
ATOM   4576  N   PHE A 316      52.053  13.232  40.856  1.00 34.54           N
ATOM   4577  CA  PHE A 316      53.267  12.525  40.434  1.00 33.12           C
ATOM   4578  C   PHE A 316      53.253  11.029  40.662  1.00 35.01           C
ATOM   4579  O   PHE A 316      53.432  10.255  39.722  1.00 37.61           O
ATOM   4580  HA  PHE A 316      53.381  12.690  39.363  1.00 20.00           H
ATOM   4581  CB  PHE A 316      54.490  13.133  41.124  1.00 25.40           C
ATOM   4582 1HB  PHE A 316      54.416  12.953  42.197  1.00 20.00           H
ATOM   4583 2HB  PHE A 316      55.385  12.617  40.776  1.00 20.00           H
ATOM   4584  CG  PHE A 316      54.633  14.593  40.876  1.00 20.63           C
ATOM   4585  CD1 PHE A 316      54.105  15.513  41.767  1.00 19.61           C
ATOM   4586  HD1 PHE A 316      53.640  15.171  42.691  1.00 20.00           H
ATOM   4587  CD2 PHE A 316      55.229  15.054  39.707  1.00 19.36           C
ATOM   4588  HD2 PHE A 316      55.650  14.333  39.006  1.00 20.00           H
ATOM   4589  CE1 PHE A 316      54.160  16.875  41.499  1.00 19.32           C
ATOM   4590  HE1 PHE A 316      53.739  17.587  42.208  1.00 20.00           H
ATOM   4591  CE2 PHE A 316      55.291  16.413  39.426  1.00 18.60           C
ATOM   4592  HE2 PHE A 316      55.759  16.762  38.506  1.00 20.00           H
ATOM   4593  CZ  PHE A 316      54.754  17.328  40.322  1.00 21.26           C
ATOM   4594  HZ  PHE A 316      54.796  18.396  40.108  1.00 20.00           H
ATOM   4595  HN  PHE A 316      52.058  13.560  41.801  1.00 20.00           H
ATOM   4596  N   GLY A 317      53.040  10.626  41.911  1.00 35.83           N
ATOM   4597  CA  GLY A 317      53.022   9.217  42.240  1.00 34.56           C
ATOM   4598  C   GLY A 317      54.437   8.805  42.567  1.00 35.93           C
ATOM   4599  O   GLY A 317      55.010   9.266  43.554  1.00 36.75           O
ATOM   4600 1HA  GLY A 317      52.353   9.045  43.083  1.00 20.00           H
ATOM   4601 2HA  GLY A 317      52.627   8.648  41.398  1.00 20.00           H
ATOM   4602  HN  GLY A 317      52.884  11.246  42.680  1.00 20.00           H
ATOM   4603  N   ASP A 318      55.004   7.937  41.738  1.00 38.55           N
ATOM   4604  CA  ASP A 318      56.376   7.479  41.931  1.00 41.17           C
ATOM   4605  C   ASP A 318      57.283   8.320  41.025  1.00 39.81           C
ATOM   4606  O   ASP A 318      58.181   7.810  40.354  1.00 39.38           O
ATOM   4607  HA  ASP A 318      56.579   7.622  42.992  1.00 20.00           H
ATOM   4608  CB  ASP A 318      56.488   5.992  41.575  1.00 43.50           C
ATOM   4609 1HB  ASP A 318      55.694   5.720  40.880  1.00 20.00           H
ATOM   4610 2HB  ASP A 318      57.434   5.806  41.066  1.00 20.00           H
ATOM   4611  CG  ASP A 318      56.402   5.091  42.798  1.00 47.82           C
ATOM   4612  OD1 ASP A 318      55.716   5.470  43.772  1.00 45.36           O
ATOM   4613  OD2 ASP A 318      57.022   4.000  42.787  1.00 52.43           O
ATOM   4614  HN  ASP A 318      54.546   7.543  40.941  1.00 20.00           H
ATOM   4615  N   LYS A 319      57.023   9.620  41.012  1.00 38.60           N
ATOM   4616  CA  LYS A 319      57.775  10.561  40.197  1.00 39.67           C
ATOM   4617  C   LYS A 319      57.848  11.857  40.992  1.00 39.42           C
ATOM   4618  O   LYS A 319      58.094  12.931  40.442  1.00 41.98           O
ATOM   4619  HA  LYS A 319      58.777  10.152  40.067  1.00 20.00           H
ATOM   4620  CB  LYS A 319      57.035  10.803  38.873  1.00 42.99           C
ATOM   4621 1HB  LYS A 319      56.469   9.912  38.600  1.00 20.00           H
ATOM   4622 2HB  LYS A 319      56.315  11.612  38.997  1.00 20.00           H
ATOM   4623  CG  LYS A 319      57.924  11.164  37.673  1.00 44.85           C
ATOM   4624 1HG  LYS A 319      57.336  11.701  36.929  1.00 20.00           H
ATOM   4625 2HG  LYS A 319      58.721  11.835  37.995  1.00 20.00           H
ATOM   4626  CD  LYS A 319      58.561   9.935  37.000  1.00 46.40           C
ATOM   4627 1HD  LYS A 319      58.892  10.197  35.995  1.00 20.00           H
ATOM   4628 2HD  LYS A 319      59.446   9.629  37.557  1.00 20.00           H
ATOM   4629  CE  LYS A 319      57.606   8.740  36.904  1.00 48.80           C
ATOM   4630 1HE  LYS A 319      56.647   8.996  37.354  1.00 20.00           H
ATOM   4631 2HE  LYS A 319      57.414   8.503  35.857  1.00 20.00           H
ATOM   4632  NZ  LYS A 319      58.146   7.516  37.584  1.00 45.19           N
ATOM   4633 1HZ  LYS A 319      57.485   6.754  37.483  1.00 20.00           H
ATOM   4634 2HZ  LYS A 319      59.030   7.256  37.160  1.00 20.00           H
ATOM   4635 3HZ  LYS A 319      58.288   7.711  38.569  1.00 20.00           H
ATOM   4636  HN  LYS A 319      56.301  10.051  41.553  1.00 20.00           H
ATOM   4637  N   SER A 320      57.625  11.740  42.297  1.00 36.86           N
ATOM   4638  CA  SER A 320      57.634  12.893  43.185  1.00 32.03           C
ATOM   4639  C   SER A 320      58.917  13.707  43.118  1.00 28.44           C
ATOM   4640  O   SER A 320      60.021  13.169  43.146  1.00 32.41           O
ATOM   4641  HA  SER A 320      56.803  13.517  42.856  1.00 20.00           H
ATOM   4642  CB  SER A 320      57.400  12.444  44.643  1.00 34.51           C
ATOM   4643 1HB  SER A 320      56.337  12.508  44.876  1.00 20.00           H
ATOM   4644 2HB  SER A 320      57.687  11.398  44.751  1.00 20.00           H
ATOM   4645  OG  SER A 320      58.137  13.234  45.586  1.00 31.73           O
ATOM   4646  HG  SER A 320      57.925  14.203  45.461  1.00 20.00           H
ATOM   4647  HN  SER A 320      57.439  10.872  42.757  1.00 20.00           H
ATOM   4648  N   PRO A 321      58.783  15.022  42.993  1.00 23.80           N
ATOM   4649  CA  PRO A 321      59.952  15.902  42.940  1.00 23.33           C
ATOM   4650  C   PRO A 321      60.471  16.187  44.353  1.00 22.34           C
ATOM   4651  O   PRO A 321      59.841  15.813  45.349  1.00 26.55           O
ATOM   4652  HA  PRO A 321      60.770  15.410  42.413  1.00 20.00           H
ATOM   4653  CB  PRO A 321      59.410  17.164  42.289  1.00 22.79           C
ATOM   4654 1HB  PRO A 321      59.948  18.051  42.624  1.00 20.00           H
ATOM   4655 2HB  PRO A 321      59.503  17.127  41.204  1.00 20.00           H
ATOM   4656  CG  PRO A 321      57.972  17.197  42.719  1.00 20.29           C
ATOM   4657 1HG  PRO A 321      57.860  17.694  43.682  1.00 20.00           H
ATOM   4658 2HG  PRO A 321      57.360  17.746  42.004  1.00 20.00           H
ATOM   4659  CD  PRO A 321      57.522  15.761  42.809  1.00 22.14           C
ATOM   4660 1HD  PRO A 321      56.837  15.607  43.643  1.00 20.00           H
ATOM   4661 2HD  PRO A 321      57.001  15.446  41.905  1.00 20.00           H
ATOM   4662  N   ALA A 322      61.620  16.842  44.439  1.00 19.62           N
ATOM   4663  CA  ALA A 322      62.175  17.197  45.732  1.00 19.83           C
ATOM   4664  C   ALA A 322      61.277  18.328  46.221  1.00 18.42           C
ATOM   4665  O   ALA A 322      60.971  19.251  45.478  1.00 18.78           O
ATOM   4666  HA  ALA A 322      62.099  16.322  46.377  1.00 20.00           H
ATOM   4667  CB  ALA A 322      63.625  17.681  45.579  1.00 17.83           C
ATOM   4668 1HB  ALA A 322      64.212  16.916  45.071  1.00 20.00           H
ATOM   4669 2HB  ALA A 322      63.642  18.600  44.993  1.00 20.00           H
ATOM   4670 3HB  ALA A 322      64.051  17.871  46.564  1.00 20.00           H
ATOM   4671  HN  ALA A 322      62.163  17.126  43.648  1.00 20.00           H
ATOM   4672  N   ILE A 323      60.848  18.260  47.469  1.00 19.38           N
ATOM   4673  CA  ILE A 323      59.961  19.286  48.000  1.00 20.99           C
ATOM   4674  C   ILE A 323      60.531  20.024  49.203  1.00 22.83           C
ATOM   4675  O   ILE A 323      61.347  19.493  49.952  1.00 25.12           O
ATOM   4676  HA  ILE A 323      59.820  20.033  47.218  1.00 20.00           H
ATOM   4677  CB  ILE A 323      58.592  18.669  48.414  1.00 19.54           C
ATOM   4678  HB  ILE A 323      58.772  17.936  49.201  1.00 20.00           H
ATOM   4679  CG1 ILE A 323      57.969  17.930  47.223  1.00 19.94           C
ATOM   4680 1HG1 ILE A 323      57.707  18.645  46.444  1.00 20.00           H
ATOM   4681 2HG1 ILE A 323      58.700  17.245  46.793  1.00 20.00           H
ATOM   4682  CG2 ILE A 323      57.657  19.750  48.937  1.00 16.93           C
ATOM   4683 1HG2 ILE A 323      58.011  20.097  49.908  1.00 20.00           H
ATOM   4684 2HG2 ILE A 323      57.640  20.585  48.237  1.00 20.00           H
ATOM   4685 3HG2 ILE A 323      56.652  19.342  49.041  1.00 20.00           H
ATOM   4686  CD1 ILE A 323      56.730  17.138  47.569  1.00 15.93           C
ATOM   4687 1HD1 ILE A 323      56.781  16.821  48.611  1.00 20.00           H
ATOM   4688 2HD1 ILE A 323      55.848  17.761  47.421  1.00 20.00           H
ATOM   4689 3HD1 ILE A 323      56.668  16.261  46.925  1.00 20.00           H
ATOM   4690  HN  ILE A 323      61.094  17.529  48.106  1.00 20.00           H
ATOM   4691  N   SER A 324      60.091  21.261  49.380  1.00 23.19           N
ATOM   4692  CA  SER A 324      60.517  22.067  50.504  1.00 20.75           C
ATOM   4693  C   SER A 324      59.574  23.268  50.620  1.00 21.38           C
ATOM   4694  O   SER A 324      59.188  23.877  49.621  1.00 23.01           O
ATOM   4695  HA  SER A 324      60.436  21.415  51.374  1.00 20.00           H
ATOM   4696  CB  SER A 324      61.985  22.499  50.331  1.00 18.09           C
ATOM   4697 1HB  SER A 324      62.489  22.465  51.297  1.00 20.00           H
ATOM   4698 2HB  SER A 324      62.497  21.791  49.680  1.00 20.00           H
ATOM   4699  OG  SER A 324      62.104  23.802  49.788  1.00 20.30           O
ATOM   4700  HG  SER A 324      63.069  24.056  49.717  1.00 20.00           H
ATOM   4701  HN  SER A 324      59.448  21.719  48.766  1.00 20.00           H
ATOM   4702  N   ALA A 325      59.171  23.573  51.847  1.00 20.09           N
ATOM   4703  CA  ALA A 325      58.285  24.692  52.114  1.00 19.98           C
ATOM   4704  C   ALA A 325      59.105  25.819  52.723  1.00 21.70           C
ATOM   4705  O   ALA A 325      59.407  25.814  53.923  1.00 22.10           O
ATOM   4706  HA  ALA A 325      57.869  25.020  51.162  1.00 20.00           H
ATOM   4707  CB  ALA A 325      57.183  24.268  53.077  1.00 21.61           C
ATOM   4708 1HB  ALA A 325      56.329  23.897  52.511  1.00 20.00           H
ATOM   4709 2HB  ALA A 325      57.556  23.480  53.731  1.00 20.00           H
ATOM   4710 3HB  ALA A 325      56.877  25.124  53.678  1.00 20.00           H
ATOM   4711  HN  ALA A 325      59.441  23.067  52.666  1.00 20.00           H
ATOM   4712  N   THR A 326      59.468  26.791  51.896  1.00 21.14           N
ATOM   4713  CA  THR A 326      60.263  27.911  52.377  1.00 20.32           C
ATOM   4714  C   THR A 326      59.511  28.820  53.348  1.00 20.43           C
ATOM   4715  O   THR A 326      60.067  29.813  53.828  1.00 24.97           O
ATOM   4716  HA  THR A 326      61.108  27.516  52.941  1.00 20.00           H
ATOM   4717  CB  THR A 326      60.778  28.747  51.198  1.00 21.25           C
ATOM   4718  HB  THR A 326      61.304  29.634  51.550  1.00 20.00           H
ATOM   4719  OG1 THR A 326      59.689  29.062  50.325  1.00 22.53           O
ATOM   4720  HG1 THR A 326      59.730  28.489  49.507  1.00 20.00           H
ATOM   4721  CG2 THR A 326      61.830  27.963  50.420  1.00 18.22           C
ATOM   4722 1HG2 THR A 326      61.445  26.970  50.188  1.00 20.00           H
ATOM   4723 2HG2 THR A 326      62.734  27.871  51.023  1.00 20.00           H
ATOM   4724 3HG2 THR A 326      62.063  28.488  49.494  1.00 20.00           H
ATOM   4725  HN  THR A 326      59.229  26.818  50.925  1.00 20.00           H
ATOM   4726  N   LYS A 327      58.255  28.487  53.642  1.00 19.97           N
ATOM   4727  CA  LYS A 327      57.450  29.295  54.557  1.00 19.34           C
ATOM   4728  C   LYS A 327      57.856  29.024  56.001  1.00 20.17           C
ATOM   4729  O   LYS A 327      57.574  29.822  56.909  1.00 16.69           O
ATOM   4730  HA  LYS A 327      57.660  30.342  54.339  1.00 20.00           H
ATOM   4731  CB  LYS A 327      55.956  29.014  54.356  1.00 16.91           C
ATOM   4732 1HB  LYS A 327      55.827  28.065  53.835  1.00 20.00           H
ATOM   4733 2HB  LYS A 327      55.468  28.913  55.325  1.00 20.00           H
ATOM   4734  CG  LYS A 327      55.243  30.102  53.565  1.00 16.77           C
ATOM   4735 1HG  LYS A 327      55.257  31.035  54.129  1.00 20.00           H
ATOM   4736 2HG  LYS A 327      55.775  30.286  52.632  1.00 20.00           H
ATOM   4737  CD  LYS A 327      53.802  29.730  53.252  1.00 17.37           C
ATOM   4738 1HD  LYS A 327      53.747  28.678  52.972  1.00 20.00           H
ATOM   4739 2HD  LYS A 327      53.189  29.855  54.144  1.00 20.00           H
ATOM   4740  CE  LYS A 327      53.234  30.590  52.118  1.00 12.15           C
ATOM   4741 1HE  LYS A 327      52.351  31.126  52.467  1.00 20.00           H
ATOM   4742 2HE  LYS A 327      53.966  31.341  51.822  1.00 20.00           H
ATOM   4743  NZ  LYS A 327      52.876  29.760  50.945  1.00  6.34           N
ATOM   4744 1HZ  LYS A 327      52.313  30.307  50.303  1.00 20.00           H
ATOM   4745 2HZ  LYS A 327      53.722  29.455  50.476  1.00 20.00           H
ATOM   4746 3HZ  LYS A 327      52.349  28.950  51.252  1.00 20.00           H
ATOM   4747  HN  LYS A 327      57.787  27.685  53.270  1.00 20.00           H
ATOM   4748  N   ALA A 328      58.526  27.895  56.209  1.00 19.90           N
ATOM   4749  CA  ALA A 328      58.999  27.544  57.542  1.00 20.89           C
ATOM   4750  C   ALA A 328      60.104  28.539  57.915  1.00 22.86           C
ATOM   4751  O   ALA A 328      60.434  28.707  59.091  1.00 28.41           O
ATOM   4752  HA  ALA A 328      58.160  27.648  58.230  1.00 20.00           H
ATOM   4753  CB  ALA A 328      59.539  26.116  57.549  1.00 18.89           C
ATOM   4754 1HB  ALA A 328      59.348  25.651  56.582  1.00 20.00           H
ATOM   4755 2HB  ALA A 328      60.613  26.134  57.737  1.00 20.00           H
ATOM   4756 3HB  ALA A 328      59.043  25.544  58.332  1.00 20.00           H
ATOM   4757  HN  ALA A 328      58.744  27.233  55.491  1.00 20.00           H
ATOM   4758  N   MET A 329      60.658  29.200  56.899  1.00 21.27           N
ATOM   4759  CA  MET A 329      61.719  30.189  57.064  1.00 17.58           C
ATOM   4760  C   MET A 329      61.147  31.605  57.033  1.00 17.67           C
ATOM   4761  O   MET A 329      61.370  32.419  57.928  1.00 18.46           O
ATOM   4762  HA  MET A 329      62.160  29.987  58.040  1.00 20.00           H
ATOM   4763  CB  MET A 329      62.710  30.092  55.902  1.00 20.00           C
ATOM   4764 1HB  MET A 329      62.174  29.864  54.981  1.00 20.00           H
ATOM   4765 2HB  MET A 329      63.201  31.055  55.756  1.00 20.00           H
ATOM   4766  CG  MET A 329      63.819  29.070  56.003  1.00 22.56           C
ATOM   4767 1HG  MET A 329      64.366  29.205  56.937  1.00 20.00           H
ATOM   4768 2HG  MET A 329      63.398  28.065  56.023  1.00 20.00           H
ATOM   4769  SD  MET A 329      64.948  29.263  54.567  1.00 23.72           S
ATOM   4770  CE  MET A 329      64.234  28.153  53.404  1.00 13.42           C
ATOM   4771 1HE  MET A 329      64.605  27.145  53.589  1.00 20.00           H
ATOM   4772 2HE  MET A 329      63.149  28.166  53.508  1.00 20.00           H
ATOM   4773 3HE  MET A 329      64.506  28.460  52.394  1.00 20.00           H
ATOM   4774  HN  MET A 329      60.396  29.076  55.942  1.00 20.00           H
ATOM   4775  N   THR A 330      60.404  31.882  55.969  1.00 19.33           N
ATOM   4776  CA  THR A 330      59.841  33.202  55.722  1.00 21.11           C
ATOM   4777  C   THR A 330      58.501  33.590  56.330  1.00 18.34           C
ATOM   4778  O   THR A 330      58.269  34.769  56.595  1.00 15.99           O
ATOM   4779  HA  THR A 330      60.513  33.947  56.147  1.00 20.00           H
ATOM   4780  CB  THR A 330      59.739  33.438  54.202  1.00 22.17           C
ATOM   4781  HB  THR A 330      59.668  34.502  53.977  1.00 20.00           H
ATOM   4782  OG1 THR A 330      58.637  32.688  53.673  1.00 23.51           O
ATOM   4783  HG1 THR A 330      58.976  31.918  53.132  1.00 20.00           H
ATOM   4784  CG2 THR A 330      61.004  32.967  53.510  1.00 22.98           C
ATOM   4785 1HG2 THR A 330      61.188  31.922  53.761  1.00 20.00           H
ATOM   4786 2HG2 THR A 330      61.847  33.574  53.841  1.00 20.00           H
ATOM   4787 3HG2 THR A 330      60.886  33.066  52.431  1.00 20.00           H
ATOM   4788  HN  THR A 330      60.173  31.216  55.260  1.00 20.00           H
ATOM   4789  N   GLY A 331      57.624  32.619  56.555  1.00 18.82           N
ATOM   4790  CA  GLY A 331      56.303  32.950  57.071  1.00 21.46           C
ATOM   4791  C   GLY A 331      55.376  33.146  55.874  1.00 21.14           C
ATOM   4792  O   GLY A 331      55.831  33.038  54.729  1.00 21.43           O
ATOM   4793 1HA  GLY A 331      55.951  32.149  57.720  1.00 20.00           H
ATOM   4794 2HA  GLY A 331      56.362  33.852  57.681  1.00 20.00           H
ATOM   4795  HN  GLY A 331      57.809  31.650  56.392  1.00 20.00           H
ATOM   4796  N   HIE A 332      54.097  33.437  56.113  1.00 20.00           N
ATOM   4797  CA  HIE A 332      53.125  33.616  55.026  1.00 20.00           C
ATOM   4798  C   HIE A 332      52.808  35.080  54.722  1.00 20.00           C
ATOM   4799  O   HIE A 332      51.984  35.698  55.403  1.00 20.00           O
ATOM   4800  HA  HIE A 332      53.577  33.192  54.129  1.00 20.00           H
ATOM   4801  CB  HIE A 332      51.840  32.865  55.380  1.00 20.00           C
ATOM   4802 1HB  HIE A 332      52.099  31.861  55.716  1.00 20.00           H
ATOM   4803 2HB  HIE A 332      51.357  33.367  56.218  1.00 20.00           H
ATOM   4804  CG  HIE A 332      50.860  32.758  54.252  1.00 20.00           C
ATOM   4805  ND1 HIE A 332      50.992  33.462  53.072  1.00 20.00           N
ATOM   4806  CD2 HIE A 332      49.733  32.016  54.122  1.00 20.00           C
ATOM   4807  HD2 HIE A 332      49.309  31.333  54.858  1.00 20.00           H
ATOM   4808  CE1 HIE A 332      49.992  33.156  52.265  1.00 20.00           C
ATOM   4809  HE1 HIE A 332      49.832  33.555  51.263  1.00 20.00           H
ATOM   4810  NE2 HIE A 332      49.214  32.281  52.878  1.00 20.00           N
ATOM   4811  HE2 HIE A 332      48.382  31.874  52.502  1.00 20.00           H
ATOM   4812  HN  HIE A 332      53.712  33.553  57.028  1.00 20.00           H
ATOM   4813  N   SER A 333      53.447  35.630  53.688  1.00 16.49           N
ATOM   4814  CA  SER A 333      53.239  37.034  53.311  1.00 15.32           C
ATOM   4815  C   SER A 333      51.974  37.256  52.484  1.00 17.18           C
ATOM   4816  O   SER A 333      51.807  38.307  51.844  1.00 16.85           O
ATOM   4817  HA  SER A 333      53.149  37.575  54.253  1.00 20.00           H
ATOM   4818  CB  SER A 333      54.449  37.573  52.545  1.00 10.12           C
ATOM   4819 1HB  SER A 333      54.251  38.597  52.229  1.00 20.00           H
ATOM   4820 2HB  SER A 333      55.313  37.606  53.209  1.00 20.00           H
ATOM   4821  OG  SER A 333      54.731  36.762  51.418  1.00 19.63           O
ATOM   4822  HG  SER A 333      55.288  35.978  51.692  1.00 20.00           H
ATOM   4823  HN  SER A 333      54.098  35.140  53.108  1.00 20.00           H
ATOM   4824  N   LEU A 334      51.094  36.257  52.490  1.00 16.31           N
ATOM   4825  CA  LEU A 334      49.820  36.345  51.784  1.00 17.34           C
ATOM   4826  C   LEU A 334      49.900  36.809  50.329  1.00 17.52           C
ATOM   4827  O   LEU A 334      50.353  36.074  49.458  1.00 20.40           O
ATOM   4828  HA  LEU A 334      49.397  35.341  51.747  1.00 20.00           H
ATOM   4829  CB  LEU A 334      48.879  37.268  52.569  1.00 20.82           C
ATOM   4830 1HB  LEU A 334      49.191  38.299  52.402  1.00 20.00           H
ATOM   4831 2HB  LEU A 334      47.876  37.168  52.155  1.00 20.00           H
ATOM   4832  CG  LEU A 334      48.833  36.992  54.077  1.00 20.96           C
ATOM   4833  HG  LEU A 334      49.857  36.945  54.447  1.00 20.00           H
ATOM   4834  CD1 LEU A 334      48.140  38.127  54.802  1.00 20.92           C
ATOM   4835 1HD1 LEU A 334      48.409  39.074  54.334  1.00 20.00           H
ATOM   4836 2HD1 LEU A 334      47.061  37.988  54.747  1.00 20.00           H
ATOM   4837 3HD1 LEU A 334      48.453  38.136  55.846  1.00 20.00           H
ATOM   4838  CD2 LEU A 334      48.102  35.683  54.316  1.00 21.94           C
ATOM   4839 1HD2 LEU A 334      47.121  35.723  53.843  1.00 20.00           H
ATOM   4840 2HD2 LEU A 334      48.678  34.862  53.889  1.00 20.00           H
ATOM   4841 3HD2 LEU A 334      47.983  35.524  55.388  1.00 20.00           H
ATOM   4842  HN  LEU A 334      51.236  35.390  52.968  1.00 20.00           H
ATOM   4843  N   GLY A 335      49.439  38.026  50.070  1.00 14.58           N
ATOM   4844  CA  GLY A 335      49.459  38.544  48.717  1.00 19.39           C
ATOM   4845  C   GLY A 335      50.830  38.592  48.059  1.00 21.01           C
ATOM   4846  O   GLY A 335      50.931  38.566  46.829  1.00 21.85           O
ATOM   4847 1HA  GLY A 335      48.814  37.937  48.082  1.00 20.00           H
ATOM   4848 2HA  GLY A 335      49.057  39.557  48.705  1.00 20.00           H
ATOM   4849  HN  GLY A 335      49.063  38.641  50.763  1.00 20.00           H
ATOM   4850  N   ALA A 336      51.886  38.660  48.869  1.00 18.62           N
ATOM   4851  CA  ALA A 336      53.245  38.719  48.349  1.00 16.91           C
ATOM   4852  C   ALA A 336      53.890  37.344  48.242  1.00 15.38           C
ATOM   4853  O   ALA A 336      54.945  37.193  47.636  1.00 16.64           O
ATOM   4854  HA  ALA A 336      53.198  39.137  47.344  1.00 20.00           H
ATOM   4855  CB  ALA A 336      54.087  39.619  49.226  1.00 13.18           C
ATOM   4856 1HB  ALA A 336      53.797  40.657  49.066  1.00 20.00           H
ATOM   4857 2HB  ALA A 336      53.932  39.355  50.272  1.00 20.00           H
ATOM   4858 3HB  ALA A 336      55.140  39.493  48.972  1.00 20.00           H
ATOM   4859  HN  ALA A 336      51.825  38.675  49.867  1.00 20.00           H
ATOM   4860  N   ALA A 337      53.239  36.342  48.818  1.00 13.31           N
ATOM   4861  CA  ALA A 337      53.752  34.979  48.823  1.00 12.14           C
ATOM   4862  C   ALA A 337      53.982  34.364  47.452  1.00 15.84           C
ATOM   4863  O   ALA A 337      54.957  33.642  47.247  1.00 20.09           O
ATOM   4864  HA  ALA A 337      54.725  34.992  49.315  1.00 20.00           H
ATOM   4865  CB  ALA A 337      52.823  34.092  49.616  1.00  6.18           C
ATOM   4866 1HB  ALA A 337      52.779  34.442  50.647  1.00 20.00           H
ATOM   4867 2HB  ALA A 337      51.826  34.127  49.178  1.00 20.00           H
ATOM   4868 3HB  ALA A 337      53.194  33.067  49.595  1.00 20.00           H
ATOM   4869  HN  ALA A 337      52.361  36.441  49.286  1.00 20.00           H
ATOM   4870  N   GLY A 338      53.084  34.640  46.513  1.00 17.57           N
ATOM   4871  CA  GLY A 338      53.199  34.060  45.186  1.00 13.84           C
ATOM   4872  C   GLY A 338      54.440  34.426  44.404  1.00 12.67           C
ATOM   4873  O   GLY A 338      55.134  33.552  43.886  1.00  9.61           O
ATOM   4874 1HA  GLY A 338      53.178  32.973  45.257  1.00 20.00           H
ATOM   4875 2HA  GLY A 338      52.343  34.356  44.580  1.00 20.00           H
ATOM   4876  HN  GLY A 338      52.298  35.243  46.651  1.00 20.00           H
ATOM   4877  N   VAL A 339      54.711  35.722  44.304  1.00 14.34           N
ATOM   4878  CA  VAL A 339      55.867  36.190  43.565  1.00 13.75           C
ATOM   4879  C   VAL A 339      57.160  35.964  44.337  1.00 16.17           C
ATOM   4880  O   VAL A 339      58.187  35.625  43.746  1.00 20.34           O
ATOM   4881  HA  VAL A 339      55.927  35.609  42.645  1.00 20.00           H
ATOM   4882  CB  VAL A 339      55.731  37.672  43.215  1.00  8.81           C
ATOM   4883  HB  VAL A 339      54.832  37.793  42.612  1.00 20.00           H
ATOM   4884  CG1 VAL A 339      55.570  38.500  44.472  1.00 10.33           C
ATOM   4885 1HG1 VAL A 339      54.611  38.272  44.937  1.00 20.00           H
ATOM   4886 2HG1 VAL A 339      56.376  38.265  45.168  1.00 20.00           H
ATOM   4887 3HG1 VAL A 339      55.608  39.559  44.217  1.00 20.00           H
ATOM   4888  CG2 VAL A 339      56.938  38.115  42.417  1.00 12.99           C
ATOM   4889 1HG2 VAL A 339      57.786  38.253  43.088  1.00 20.00           H
ATOM   4890 2HG2 VAL A 339      57.182  37.355  41.674  1.00 20.00           H
ATOM   4891 3HG2 VAL A 339      56.716  39.056  41.914  1.00 20.00           H
ATOM   4892  HN  VAL A 339      54.155  36.443  44.718  1.00 20.00           H
ATOM   4893  N   GLN A 340      57.111  36.134  45.656  1.00 15.62           N
ATOM   4894  CA  GLN A 340      58.298  35.950  46.479  1.00 11.96           C
ATOM   4895  C   GLN A 340      58.785  34.524  46.355  1.00 11.91           C
ATOM   4896  O   GLN A 340      59.976  34.283  46.184  1.00 18.79           O
ATOM   4897  HA  GLN A 340      59.041  36.637  46.074  1.00 20.00           H
ATOM   4898  CB  GLN A 340      57.994  36.262  47.942  1.00 10.55           C
ATOM   4899 1HB  GLN A 340      57.005  35.885  48.200  1.00 20.00           H
ATOM   4900 2HB  GLN A 340      58.709  35.746  48.584  1.00 20.00           H
ATOM   4901  CG  GLN A 340      58.038  37.745  48.283  1.00 10.10           C
ATOM   4902 1HG  GLN A 340      59.010  38.156  48.009  1.00 20.00           H
ATOM   4903 2HG  GLN A 340      57.290  38.279  47.698  1.00 20.00           H
ATOM   4904  CD  GLN A 340      57.789  38.013  49.764  1.00 12.07           C
ATOM   4905  OE1 GLN A 340      57.296  37.150  50.495  1.00  9.51           O
ATOM   4906  NE2 GLN A 340      58.129  39.214  50.208  1.00  9.93           N
ATOM   4907 1HE2 GLN A 340      58.524  39.886  49.581  1.00 20.00           H
ATOM   4908 2HE2 GLN A 340      57.990  39.449  51.170  1.00 20.00           H
ATOM   4909  HN  GLN A 340      56.284  36.391  46.156  1.00 20.00           H
ATOM   4910  N   GLU A 341      57.861  33.577  46.429  1.00 11.84           N
ATOM   4911  CA  GLU A 341      58.207  32.167  46.336  1.00 12.15           C
ATOM   4912  C   GLU A 341      58.626  31.767  44.928  1.00 15.97           C
ATOM   4913  O   GLU A 341      59.363  30.797  44.736  1.00 15.31           O
ATOM   4914  HA  GLU A 341      59.054  32.031  47.009  1.00 20.00           H
ATOM   4915  CB  GLU A 341      57.028  31.320  46.811  1.00 14.76           C
ATOM   4916 1HB  GLU A 341      56.095  31.848  46.616  1.00 20.00           H
ATOM   4917 2HB  GLU A 341      57.072  30.336  46.345  1.00 20.00           H
ATOM   4918  CG  GLU A 341      57.072  31.072  48.311  1.00 23.84           C
ATOM   4919 1HG  GLU A 341      57.723  30.224  48.524  1.00 20.00           H
ATOM   4920 2HG  GLU A 341      57.503  31.938  48.814  1.00 20.00           H
ATOM   4921  CD  GLU A 341      55.709  30.793  48.927  1.00 25.12           C
ATOM   4922  OE1 GLU A 341      54.806  30.307  48.205  1.00 21.07           O
ATOM   4923  OE2 GLU A 341      55.553  31.059  50.144  1.00 23.99           O
ATOM   4924  HN  GLU A 341      56.885  33.756  46.551  1.00 20.00           H
[truncated: 630,267 more chars]
