# Supplementary material for: Elucidation of transient protein-protein interactions within carrier protein-dependent biosynthesis
Source: Commun Biol. 2021 Mar 16;4:340. doi: 10.1038/s42003-021-01838-3 (PMC7966745; doi:10.1038/s42003-021-01838-3)
Supplement: Supplementary file 5 — Supplementary Data 5 [file 42003_2021_1838_MOESM5_ESM.zip › Protein_protein_docked_models/Protein_protein_docked_models/FabF/FabFRank3.pdb]

HEADER                                                        FABF_SPECIRES_FINAL_POS3
EXPDTA    THEORETICAL MODEL
REMARK   3                                                              
REMARK   3 REFINEMENT OR HYDROGEN PLACEMENT:                            
REMARK   3   PROGRAM 1                  ICM 3.8                     
REMARK   3   AUTHORS 1      R.ABAGYAN, M.TOTROV                         
REMARK 800                                                             
REMARK 800 SITE                                                        
REMARK 800 SITE_IDENTIFIER: AC1                                    
REMARK 800 SITE_DESCRIPTION: ID:AC5 binding site for residue zn a 405                    
REMARK 800                                                             
REMARK 800 SITE                                                        
REMARK 800 SITE_IDENTIFIER: AC2                                    
REMARK 800 SITE_DESCRIPTION: ID:AC7 binding site for residue zn a 407                    
REMARK 800                                                             
REMARK 800 SITE                                                        
REMARK 800 SITE_IDENTIFIER: AC3                                    
REMARK 800 SITE_DESCRIPTION: ID:BC1 binding site for residue pm5 a 301                   
SITE     1 AC1  1 ASP B  56  
SITE     1 AC2  1 ALA B  77  
SITE     1 AC3  9 PHE B  28  SER B  36  THR B  39  VAL B  43  
SITE     2 AC3  9 LEU B  46  THR B  52  ALA B  59  GLU B  60  
SITE     3 AC3  9 ILE B  62  
SEQRES   1 A  822  LYS ARG ARG VAL VAL VAL THR GLY LEU GLY MET LEU SER 
SEQRES   2 A  822  PRO VAL GLY ASN THR VAL GLU SER THR TRP LYS ALA LEU 
SEQRES   3 A  822  LEU ALA GLY GLN SER GLY ILE SER LEU ILE ASP HIS PHE 
SEQRES   4 A  822  ASP THR SER ALA TYR ALA THR LYS PHE ALA GLY LEU VAL 
SEQRES   5 A  822  LYS ASP PHE ASN CYS GLU ASP ILE ILE SER ARG LYS GLU 
SEQRES   6 A  822  GLN ARG LYS MET ASP ALA PHE ILE GLN TYR GLY ILE VAL 
SEQRES   7 A  822  ALA GLY VAL GLN ALA MET GLN ASP SER GLY LEU GLU ILE 
SEQRES   8 A  822  THR GLU GLU ASN ALA THR ARG ILE GLY ALA ALA ILE GLY 
SEQRES   9 A  822  SER GLY ILE GLY GLY LEU GLY LEU ILE GLU GLU ASN HIS 
SEQRES  10 A  822  THR SER LEU MET ASN GLY GLY PRO ARG LYS ILE SER PRO 
SEQRES  11 A  822  PHE PHE VAL PRO SER THR ILE VAL ASN MET VAL ALA GLY 
SEQRES  12 A  822  HIS LEU THR ILE MET TYR GLY LEU ARG GLY PRO SER ILE 
SEQRES  13 A  822  SER ILE ALA THR ALA CYS THR SER GLY VAL HIE ASN ILE 
SEQRES  14 A  822  GLY HIS ALA ALA ARG ILE ILE ALA TYR GLY ASP ALA ASP 
SEQRES  15 A  822  VAL MET VAL ALA GLY GLY ALA GLU LYS ALA SER THR PRO 
SEQRES  16 A  822  LEU GLY VAL GLY GLY PHE GLY ALA ALA ARG ALA LEU SER 
SEQRES  17 A  822  THR ARG ASN ASP ASN PRO GLN ALA ALA SER ARG PRO TRP 
SEQRES  18 A  822  ASP LYS GLU ARG ASP GLY PHE VAL LEU GLY ASP GLY ALA 
SEQRES  19 A  822  GLY MET LEU VAL LEU GLU GLU TYR GLU HIS ALA LYS LYS 
SEQRES  20 A  822  ARG GLY ALA LYS ILE TYR ALA GLU LEU VAL GLY PHE GLY 
SEQRES  21 A  822  MET SER SER ASP ALA TYR HIS MET THR SER PRO PRO GLU 
SEQRES  22 A  822  ASN GLY ALA GLY ALA ALA LEU ALA MET ALA ASN ALA LEU 
SEQRES  23 A  822  ARG ASP ALA GLY ILE GLU ALA SER GLN ILE GLY TYR VAL 
SEQRES  24 A  822  ASN ALA HIS GLY THR SER THR PRO ALA GLY ASP LYS ALA 
SEQRES  25 A  822  GLU ALA GLN ALA VAL LYS THR ILE PHE GLY GLU ALA ALA 
SEQRES  26 A  822  SER ARG VAL LEU VAL SER SER THR LYS SER MET THR GLY 
SEQRES  27 A  822  HIE LEU LEU GLY ALA ALA GLY ALA VAL GLU SER ILE TYR 
SEQRES  28 A  822  SER ILE LEU ALA LEU ARG ASP GLN ALA VAL PRO PRO THR 
SEQRES  29 A  822  ILE ASN LEU ASP ASN PRO ASP GLU GLY CYS ASP LEU ASP 
SEQRES  30 A  822  PHE VAL PRO HIS GLU ALA ARG GLN VAL SER GLY MET GLU 
SEQRES  31 A  822  TYR THR LEU CYS ASN SER PHE GLY PHE GLY GLY THR ASN 
SEQRES  32 A  822  GLY SER LEU ILE PHE LYS LYS ILE LYS ARG ARG VAL VAL 
SEQRES  33 A  822  VAL THR GLY LEU GLY MET LEU SER PRO VAL GLY ASN THR 
SEQRES  34 A  822  VAL GLU SER THR TRP LYS ALA LEU LEU ALA GLY GLN SER 
SEQRES  35 A  822  GLY ILE SER LEU ILE ASP HIS PHE ASP THR SER ALA TYR 
SEQRES  36 A  822  ALA THR LYS PHE ALA GLY LEU VAL LYS ASP PHE ASN CYS 
SEQRES  37 A  822  GLU ASP ILE ILE SER ARG LYS GLU GLN ARG LYS MET ASP 
SEQRES  38 A  822  ALA PHE ILE GLN TYR GLY ILE VAL ALA GLY VAL GLN ALA 
SEQRES  39 A  822  MET GLN ASP SER GLY LEU GLU ILE THR GLU GLU ASN ALA 
SEQRES  40 A  822  THR ARG ILE GLY ALA ALA ILE GLY SER GLY ILE GLY GLY 
SEQRES  41 A  822  LEU GLY LEU ILE GLU GLU ASN HIS THR SER LEU MET ASN 
SEQRES  42 A  822  GLY GLY PRO ARG LYS ILE SER PRO PHE PHE VAL PRO SER 
SEQRES  43 A  822  THR ILE VAL ASN MET VAL ALA GLY HIS LEU THR ILE MET 
SEQRES  44 A  822  TYR GLY LEU ARG GLY PRO SER ILE SER ILE ALA THR ALA 
SEQRES  45 A  822  CYS THR SER GLY VAL HIE ASN ILE GLY HIE ALA ALA ARG 
SEQRES  46 A  822  ILE ILE ALA TYR GLY ASP ALA ASP VAL MET VAL ALA GLY 
SEQRES  47 A  822  GLY ALA GLU LYS ALA SER THR PRO LEU GLY VAL GLY GLY 
SEQRES  48 A  822  PHE GLY ALA ALA ARG ALA LEU SER THR ARG ASN ASP ASN 
SEQRES  49 A  822  PRO GLN ALA ALA SER ARG PRO TRP ASP LYS GLU ARG ASP 
SEQRES  50 A  822  GLY PHE VAL LEU GLY ASP GLY ALA GLY MET LEU VAL LEU 
SEQRES  51 A  822  GLU GLU TYR GLU HIS ALA LYS LYS ARG GLY ALA LYS ILE 
SEQRES  52 A  822  TYR ALA GLU LEU VAL GLY PHE GLY MET SER SER ASP ALA 
SEQRES  53 A  822  TYR HIS MET THR SER PRO PRO GLU ASN GLY ALA GLY ALA 
SEQRES  54 A  822  ALA LEU ALA MET ALA ASN ALA LEU ARG ASP ALA GLY ILE 
SEQRES  55 A  822  GLU ALA SER GLN ILE GLY TYR VAL ASN ALA HIS GLY THR 
SEQRES  56 A  822  SER THR PRO ALA GLY ASP LYS ALA GLU ALA GLN ALA VAL 
SEQRES  57 A  822  LYS THR ILE PHE GLY GLU ALA ALA SER ARG VAL LEU VAL 
SEQRES  58 A  822  SER SER THR LYS SER MET THR GLY HIS LEU LEU GLY ALA 
SEQRES  59 A  822  ALA GLY ALA VAL GLU SER ILE TYR SER ILE LEU ALA LEU 
SEQRES  60 A  822  ARG ASP GLN ALA VAL PRO PRO THR ILE ASN LEU ASP ASN 
SEQRES  61 A  822  PRO ASP GLU GLY CYS ASP LEU ASP PHE VAL PRO HIS GLU 
SEQRES  62 A  822  ALA ARG GLN VAL SER GLY MET GLU TYR THR LEU CYS ASN 
SEQRES  63 A  822  SER PHE GLY PHE GLY GLY THR ASN GLY SER LEU ILE PHE 
SEQRES  64 A  822  LYS LYS ILE                                         
SEQRES   1 B   77  SER THR ILE GLU GLU ARG VAL LYS LYS ILE ILE GLY GLU 
SEQRES   2 B   77  GLN LEU GLY VAL LYS GLN GLU GLU VAL THR ASN ASN ALA 
SEQRES   3 B   77  SER PHE VAL GLU ASP LEU GLY ALA ASP SER LEU ASP THR 
SEQRES   4 B   77  VAL GLU LEU VAL MET ALA LEU GLU GLU GLU PHE ASP THR 
SEQRES   5 B   77  GLU ILE PRO ASP GLU GLU ALA GLU LYS ILE THR THR VAL 
SEQRES   6 B   77  GLN ALA ALA ILE ASP TYR ILE ASN GLY HIS GLN ALA     
HELIX    1  HA SER A   13  SER A   13  9
HELIX    2  HB GLY A   16  GLY A   16  9
HELIX    3  HC VAL A   19  LEU A   27  1
HELIX    4  HD ARG A   63  GLN A   66  1
HELIX    5  HE ARG A   67  LYS A   68  1
HELIX    6  HF ALA A   71  SER A   87  1
HELIX    7  HG ALA A   96  ARG A   98  1
HELIX    8  HH LEU A  110  GLY A  111  1
HELIX    9  HI ILE A  113  GLY A  123  1
HELIX   10  HJ PHE A  132  THR A  136  1
HELIX   11  HK MET A  140  MET A  148  1
HELIX   12  HL ILE A  158  ILE A  158  9
HELIX   13  HM ALA A  161  THR A  163  1
HELIX   14  HN SER A  164  TYR A  178  1
HELIX   15  HO PRO A  195  ALA A  203  1
HELIX   16  HP LEU A  207  LEU A  207  9
HELIX   17  HQ PRO A  214  ALA A  217  1
HELIX   18  HR PHE A  228  PHE A  228  9
HELIX   19  HS LEU A  230  GLY A  231  1
HELIX   20  HT TYR A  242  LYS A  246  1
HELIX   21  HU LYS A  247  ARG A  248  1
HELIX   22  HV ALA A  276  ALA A  289  1
HELIX   23  HW ALA A  293  GLN A  295  1
HELIX   24  HX ILE A  296  ILE A  296  9
HELIX   25  HY PRO A  307  ALA A  308  1
HELIX    0  H@ ASP A  310  PHE A  321  1
HELIX    1  HA GLY A  322  ALA A  325  1
HELIX    2  HB THR A  333  THR A  333  5
HELIX    3  HC LYS A  334  THR A  337  1
HELIX    4  HD HIE A  339  HIE A  339  9
HELIX    5  HE ALA A  344  ASP A  358  1
HELIX    6  HF ASP A  377  ASP A  377  9
HELIX    7  HG SER A  424  SER A  424  9
HELIX    8  HH GLY A  427  GLY A  427  9
HELIX    9  HI VAL A  430  LEU A  438  1
HELIX   10  HJ ARG A  474  GLN A  477  1
HELIX   11  HK ARG A  478  LYS A  479  1
HELIX   12  HL ALA A  482  SER A  498  1
HELIX   13  HM ALA A  507  ARG A  509  1
HELIX   14  HN LEU A  521  GLY A  522  1
HELIX   15  HO ILE A  524  GLY A  534  1
HELIX   16  HP PHE A  543  THR A  547  1
HELIX   17  HQ MET A  551  MET A  559  1
HELIX   18  HR ILE A  569  ILE A  569  9
HELIX   19  HS ALA A  572  THR A  574  1
HELIX   20  HT SER A  575  TYR A  589  1
HELIX   21  HU PRO A  606  ALA A  614  1
HELIX   22  HV LEU A  618  LEU A  618  9
HELIX   23  HW PRO A  625  ALA A  628  1
HELIX   24  HX PHE A  639  PHE A  639  9
HELIX   25  HY LEU A  641  GLY A  642  1
HELIX    0  H@ TYR A  653  LYS A  657  1
HELIX    1  HA LYS A  658  ARG A  659  1
HELIX    2  HB ALA A  687  ALA A  700  1
HELIX    3  HC ALA A  704  GLN A  706  1
HELIX    4  HD ILE A  707  ILE A  707  9
HELIX    5  HE PRO A  718  ALA A  719  1
HELIX    6  HF ASP A  721  PHE A  732  1
HELIX    7  HG GLY A  733  ALA A  736  1
HELIX    8  HH THR A  744  THR A  744  5
HELIX    9  HI LYS A  745  THR A  748  1
HELIX   10  HJ HIS A  750  HIS A  750  9
HELIX   11  HK ALA A  755  ASP A  769  1
HELIX   12  HL ASP A  788  ASP A  788  9
HELIX   13  HM ILE B    3  LEU B   15  1
HELIX   14  HN GLN B   19  GLU B   21  1
HELIX   15  HO SER B   27  SER B   27  9
HELIX   16  HP SER B   36  GLU B   49  1
HELIX   17  HQ ASP B   56  LYS B   61  1
HELIX   18  HR THR B   64  THR B   64  9
HELIX   19  HS VAL B   65  ALA B   68  1
HELIX   20  HT ASP B   70  HIE B   75  1
SHEET    1  SA 1 VAL A   4  VAL A   6  0
SHEET    2  SB 1 GLY A   8  LEU A  12  0
SHEET    3  SC 1 ILE A  33  LEU A  35  0
SHEET    4  SD 1 PHE A  48  GLY A  50  0
SHEET    5  SE 1 ILE A  99  GLY A 104  0
SHEET    6  SF 1 SER A 155  ILE A 156  0
SHEET    7  SG 1 VAL A 183  GLU A 190  0
SHEET    8  SH 1 GLY A 233  GLU A 241  0
SHEET    9  SI 1 ALA A 254  LEU A 256  0
SHEET   10  SJ 1 GLY A 258  SER A 263  0
SHEET   11  SK 1 TYR A 298  ASN A 300  0
SHEET   12  SL 1 LEU A 329  SER A 331  0
SHEET   13  SM 1 ALA A 360  VAL A 361  0
SHEET   14  SN 1 ARG A 384  GLN A 385  0
SHEET   15  SO 1 TYR A 391  GLY A 398  0
SHEET   16  SP 1 THR A 402  LYS A 410  0
SHEET   17  SQ 1 VAL A 415  VAL A 417  0
SHEET   18  SR 1 GLY A 419  LEU A 423  0
SHEET   19  SS 1 ILE A 444  LEU A 446  0
SHEET   20  ST 1 PHE A 459  GLY A 461  0
SHEET   21  SU 1 ILE A 510  GLY A 515  0
SHEET   22  SV 1 SER A 566  ILE A 567  0
SHEET   23  SW 1 VAL A 594  GLU A 601  0
SHEET   24  SX 1 GLY A 644  GLU A 652  0
SHEET   25  SY 1 ALA A 665  LEU A 667  0
SHEET    0  S@ 1 GLY A 669  SER A 674  0
SHEET    1  SA 1 TYR A 709  ASN A 711  0
SHEET    2  SB 1 LEU A 740  SER A 742  0
SHEET    3  SC 1 ALA A 771  VAL A 772  0
SHEET    4  SD 1 ARG A 795  GLN A 796  0
SHEET    5  SE 1 TYR A 802  GLY A 809  0
SHEET    6  SF 1 THR A 813  LYS A 821  0
ATOM      1  N   LYS A   1      71.028  51.150  44.603  1.00 83.85           N
ATOM      2  CA  LYS A   1      70.255  51.251  45.846  1.00 83.43           C
ATOM      3  C   LYS A   1      69.342  52.480  45.839  1.00 84.89           C
ATOM      4  O   LYS A   1      69.623  53.500  46.473  1.00 85.32           O
ATOM      5  HA  LYS A   1      69.617  50.370  45.906  1.00 20.00           H
ATOM      6  CB  LYS A   1      71.185  51.285  47.047  1.00 85.85           C
ATOM      7 1HB  LYS A   1      71.664  50.314  47.169  1.00 20.00           H
ATOM      8 2HB  LYS A   1      71.980  52.012  46.875  1.00 20.00           H
ATOM      9  CG  LYS A   1      70.475  51.640  48.337  1.00102.26           C
ATOM     10 1HG  LYS A   1      71.209  51.804  49.126  1.00 20.00           H
ATOM     11 2HG  LYS A   1      69.929  52.575  48.210  1.00 20.00           H
ATOM     12  CD  LYS A   1      69.519  50.530  48.738  1.00108.82           C
ATOM     13 1HD  LYS A   1      68.583  50.637  48.191  1.00 20.00           H
ATOM     14 2HD  LYS A   1      69.942  49.564  48.461  1.00 20.00           H
ATOM     15  CE  LYS A   1      69.235  50.545  50.227  1.00110.54           C
ATOM     16 1HE  LYS A   1      70.002  51.123  50.743  1.00 20.00           H
ATOM     17 2HE  LYS A   1      68.282  51.039  50.416  1.00 20.00           H
ATOM     18  NZ  LYS A   1      69.196  49.177  50.786  1.00116.00           N
ATOM     19 1HZ  LYS A   1      69.229  49.225  51.798  1.00 20.00           H
ATOM     20 2HZ  LYS A   1      68.340  48.718  50.496  1.00 20.00           H
ATOM     21 3HZ  LYS A   1      69.994  48.651  50.446  1.00 20.00           H
ATOM     22  HN  LYS A   1      70.858  51.878  43.939  1.00 20.00           H
ATOM     23  N   ARG A   2      68.264  52.377  45.074  1.00 77.78           N
ATOM     24  CA  ARG A   2      67.325  53.469  44.951  1.00 76.32           C
ATOM     25  C   ARG A   2      66.485  53.702  46.214  1.00 78.92           C
ATOM     26  O   ARG A   2      65.837  52.781  46.715  1.00 79.18           O
ATOM     27  HA  ARG A   2      67.942  54.346  44.754  1.00 20.00           H
ATOM     28  CB  ARG A   2      66.440  53.261  43.722  1.00 75.57           C
ATOM     29 1HB  ARG A   2      66.084  52.232  43.696  1.00 20.00           H
ATOM     30 2HB  ARG A   2      65.561  53.902  43.790  1.00 20.00           H
ATOM     31  CG  ARG A   2      67.117  53.546  42.417  1.00 71.57           C
ATOM     32 1HG  ARG A   2      67.107  54.619  42.224  1.00 20.00           H
ATOM     33 2HG  ARG A   2      68.163  53.243  42.471  1.00 20.00           H
ATOM     34  CD  ARG A   2      66.425  52.816  41.312  1.00 66.25           C
ATOM     35 1HD  ARG A   2      67.052  52.811  40.420  1.00 20.00           H
ATOM     36 2HD  ARG A   2      66.266  51.776  41.596  1.00 20.00           H
ATOM     37  NE  ARG A   2      65.129  53.383  40.945  1.00 56.92           N
ATOM     38  HE  ARG A   2      64.310  52.987  41.359  1.00 20.00           H
ATOM     39  CZ  ARG A   2      64.976  54.391  40.096  1.00 73.25           C
ATOM     40  NH1 ARG A   2      66.031  54.992  39.552  1.00 63.07           N
ATOM     41 1HH1 ARG A   2      66.955  54.685  39.781  1.00 20.00           H
ATOM     42 2HH1 ARG A   2      65.901  55.751  38.913  1.00 20.00           H
ATOM     43  NH2 ARG A   2      63.763  54.805  39.790  1.00 68.73           N
ATOM     44 1HH2 ARG A   2      63.641  55.564  39.150  1.00 20.00           H
ATOM     45 2HH2 ARG A   2      62.966  54.360  40.197  1.00 20.00           H
ATOM     46  HN  ARG A   2      68.031  51.562  44.543  1.00 20.00           H
ATOM     47  N   ARG A   3      66.524  54.931  46.741  1.00 72.71           N
ATOM     48  CA  ARG A   3      65.767  55.305  47.941  1.00 70.57           C
ATOM     49  C   ARG A   3      64.466  55.993  47.549  1.00 67.23           C
ATOM     50  O   ARG A   3      64.397  56.689  46.538  1.00 65.15           O
ATOM     51  HA  ARG A   3      65.575  54.363  48.453  1.00 20.00           H
ATOM     52  CB  ARG A   3      66.586  56.242  48.834  1.00 71.92           C
ATOM     53 1HB  ARG A   3      67.192  56.903  48.214  1.00 20.00           H
ATOM     54 2HB  ARG A   3      65.916  56.876  49.414  1.00 20.00           H
ATOM     55  CG  ARG A   3      67.516  55.545  49.807  1.00 76.21           C
ATOM     56 1HG  ARG A   3      66.945  55.166  50.653  1.00 20.00           H
ATOM     57 2HG  ARG A   3      67.977  54.685  49.322  1.00 20.00           H
ATOM     58  CD  ARG A   3      68.598  56.499  50.301  1.00 77.29           C
ATOM     59 1HD  ARG A   3      69.068  56.097  51.198  1.00 20.00           H
ATOM     60 2HD  ARG A   3      69.381  56.596  49.548  1.00 20.00           H
ATOM     61  NE  ARG A   3      68.054  57.814  50.596  1.00 92.52           N
ATOM     62  HE  ARG A   3      67.340  58.171  49.994  1.00 20.00           H
ATOM     63  CZ  ARG A   3      68.439  58.580  51.611  1.00109.03           C
ATOM     64  NH1 ARG A   3      69.388  58.171  52.441  1.00102.53           N
ATOM     65 1HH1 ARG A   3      69.821  57.280  52.305  1.00 20.00           H
ATOM     66 2HH1 ARG A   3      69.672  58.754  53.202  1.00 20.00           H
ATOM     67  NH2 ARG A   3      67.867  59.757  51.800  1.00 91.36           N
ATOM     68 1HH2 ARG A   3      68.155  60.336  52.563  1.00 20.00           H
ATOM     69 2HH2 ARG A   3      67.147  60.069  51.180  1.00 20.00           H
ATOM     70  HN  ARG A   3      67.065  55.684  46.365  1.00 20.00           H
ATOM     71  N   VAL A   4      63.437  55.794  48.363  1.00 61.88           N
ATOM     72  CA  VAL A   4      62.121  56.369  48.094  1.00 59.99           C
ATOM     73  C   VAL A   4      61.689  57.341  49.204  1.00 61.37           C
ATOM     74  O   VAL A   4      61.755  57.026  50.393  1.00 62.48           O
ATOM     75  HA  VAL A   4      62.194  56.937  47.166  1.00 20.00           H
ATOM     76  CB  VAL A   4      61.052  55.265  47.889  1.00 62.03           C
ATOM     77  HB  VAL A   4      61.034  54.646  48.786  1.00 20.00           H
ATOM     78  CG1 VAL A   4      59.680  55.870  47.713  1.00 60.59           C
ATOM     79 1HG1 VAL A   4      59.685  56.895  48.084  1.00 20.00           H
ATOM     80 2HG1 VAL A   4      59.415  55.868  46.655  1.00 20.00           H
ATOM     81 3HG1 VAL A   4      58.951  55.284  48.271  1.00 20.00           H
ATOM     82  CG2 VAL A   4      61.405  54.385  46.672  1.00 62.10           C
ATOM     83 1HG2 VAL A   4      61.489  55.011  45.783  1.00 20.00           H
ATOM     84 2HG2 VAL A   4      62.355  53.880  46.851  1.00 20.00           H
ATOM     85 3HG2 VAL A   4      60.622  53.643  46.521  1.00 20.00           H
ATOM     86  HN  VAL A   4      63.484  55.250  49.200  1.00 20.00           H
ATOM     87  N   VAL A   5      61.275  58.525  48.776  1.00 55.35           N
ATOM     88  CA  VAL A   5      60.845  59.600  49.654  1.00 54.30           C
ATOM     89  C   VAL A   5      59.417  60.023  49.222  1.00 61.10           C
ATOM     90  O   VAL A   5      58.950  59.659  48.117  1.00 59.74           O
ATOM     91  HA  VAL A   5      60.815  59.204  50.669  1.00 20.00           H
ATOM     92  CB  VAL A   5      61.776  60.853  49.472  1.00 55.66           C
ATOM     93  HB  VAL A   5      61.413  61.640  50.133  1.00 20.00           H
ATOM     94  CG1 VAL A   5      63.183  60.543  49.863  1.00 54.93           C
ATOM     95 1HG1 VAL A   5      63.264  60.529  50.950  1.00 20.00           H
ATOM     96 2HG1 VAL A   5      63.465  59.568  49.465  1.00 20.00           H
ATOM     97 3HG1 VAL A   5      63.849  61.306  49.459  1.00 20.00           H
ATOM     98  CG2 VAL A   5      61.723  61.363  48.042  1.00 54.77           C
ATOM     99 1HG2 VAL A   5      62.222  60.652  47.384  1.00 20.00           H
ATOM    100 2HG2 VAL A   5      60.684  61.475  47.734  1.00 20.00           H
ATOM    101 3HG2 VAL A   5      62.226  62.329  47.981  1.00 20.00           H
ATOM    102  HN  VAL A   5      61.222  58.784  47.811  1.00 20.00           H
ATOM    103  N   VAL A   6      58.755  60.822  50.077  1.00 58.07           N
ATOM    104  CA  VAL A   6      57.385  61.309  49.835  1.00 56.60           C
ATOM    105  C   VAL A   6      57.447  62.798  49.543  1.00 60.59           C
ATOM    106  O   VAL A   6      58.071  63.553  50.291  1.00 58.31           O
ATOM    107  HA  VAL A   6      57.002  60.789  48.957  1.00 20.00           H
ATOM    108  CB  VAL A   6      56.489  61.043  51.053  1.00 58.60           C
ATOM    109  HB  VAL A   6      56.915  61.575  51.904  1.00 20.00           H
ATOM    110  CG1 VAL A   6      55.094  61.571  50.832  1.00 58.03           C
ATOM    111 1HG1 VAL A   6      55.094  62.655  50.945  1.00 20.00           H
ATOM    112 2HG1 VAL A   6      54.762  61.311  49.827  1.00 20.00           H
ATOM    113 3HG1 VAL A   6      54.419  61.129  51.564  1.00 20.00           H
ATOM    114  CG2 VAL A   6      56.481  59.569  51.368  1.00 58.02           C
ATOM    115 1HG2 VAL A   6      56.034  59.410  52.349  1.00 20.00           H
ATOM    116 2HG2 VAL A   6      55.900  59.039  50.613  1.00 20.00           H
ATOM    117 3HG2 VAL A   6      57.504  59.193  51.369  1.00 20.00           H
ATOM    118  HN  VAL A   6      59.134  61.151  50.942  1.00 20.00           H
ATOM    119  N   THR A   7      56.803  63.199  48.443  1.00 56.42           N
ATOM    120  CA  THR A   7      56.831  64.568  47.960  1.00 54.73           C
ATOM    121  C   THR A   7      55.488  65.116  47.497  1.00 58.93           C
ATOM    122  O   THR A   7      55.454  66.092  46.744  1.00 59.10           O
ATOM    123  HA  THR A   7      57.129  65.217  48.783  1.00 20.00           H
ATOM    124  CB  THR A   7      57.740  64.647  46.706  1.00 63.11           C
ATOM    125  HB  THR A   7      57.983  65.683  46.465  1.00 20.00           H
ATOM    126  OG1 THR A   7      57.104  63.959  45.628  1.00 64.99           O
ATOM    127  HG1 THR A   7      56.243  63.557  45.939  1.00 20.00           H
ATOM    128  CG2 THR A   7      59.126  64.039  46.949  1.00 59.81           C
ATOM    129 1HG2 THR A   7      59.388  63.387  46.116  1.00 20.00           H
ATOM    130 2HG2 THR A   7      59.113  63.461  47.873  1.00 20.00           H
ATOM    131 3HG2 THR A   7      59.864  64.838  47.031  1.00 20.00           H
ATOM    132  HN  THR A   7      56.253  62.596  47.865  1.00 20.00           H
ATOM    133  N   GLY A   8      54.388  64.469  47.887  1.00 54.90           N
ATOM    134  CA  GLY A   8      53.058  64.911  47.477  1.00 53.85           C
ATOM    135  C   GLY A   8      52.058  64.249  48.399  1.00 57.15           C
ATOM    136  O   GLY A   8      52.277  63.114  48.815  1.00 55.53           O
ATOM    137 1HA  GLY A   8      52.998  65.998  47.535  1.00 20.00           H
ATOM    138 2HA  GLY A   8      52.885  64.638  46.436  1.00 20.00           H
ATOM    139  HN  GLY A   8      54.395  63.658  48.471  1.00 20.00           H
ATOM    140  N   LEU A   9      51.001  64.987  48.759  1.00 53.36           N
ATOM    141  CA  LEU A   9      49.977  64.487  49.665  1.00 53.12           C
ATOM    142  C   LEU A   9      48.620  64.972  49.232  1.00 58.61           C
ATOM    143  O   LEU A   9      48.493  66.062  48.671  1.00 59.84           O
ATOM    144  HA  LEU A   9      49.985  63.399  49.598  1.00 20.00           H
ATOM    145  CB  LEU A   9      50.244  64.914  51.102  1.00 52.84           C
ATOM    146 1HB  LEU A   9      50.315  66.002  51.129  1.00 20.00           H
ATOM    147 2HB  LEU A   9      49.383  64.635  51.709  1.00 20.00           H
ATOM    148  CG  LEU A   9      51.481  64.359  51.784  1.00 57.30           C
ATOM    149  HG  LEU A   9      52.358  64.701  51.233  1.00 20.00           H
ATOM    150  CD1 LEU A   9      51.523  64.936  53.174  1.00 58.15           C
ATOM    151 1HD1 LEU A   9      52.047  65.892  53.155  1.00 20.00           H
ATOM    152 2HD1 LEU A   9      50.506  65.086  53.536  1.00 20.00           H
ATOM    153 3HD1 LEU A   9      52.048  64.248  53.837  1.00 20.00           H
ATOM    154  CD2 LEU A   9      51.406  62.859  51.846  1.00 57.95           C
ATOM    155 1HD2 LEU A   9      50.665  62.503  51.131  1.00 20.00           H
ATOM    156 2HD2 LEU A   9      52.381  62.436  51.600  1.00 20.00           H
ATOM    157 3HD2 LEU A   9      51.120  62.551  52.851  1.00 20.00           H
ATOM    158  HN  LEU A   9      50.836  65.921  48.440  1.00 20.00           H
ATOM    159  N   GLY A  10      47.609  64.144  49.475  1.00 53.76           N
ATOM    160  CA  GLY A  10      46.235  64.454  49.099  1.00 53.27           C
ATOM    161  C   GLY A  10      45.322  63.679  50.038  1.00 55.61           C
ATOM    162  O   GLY A  10      45.683  62.620  50.500  1.00 53.63           O
ATOM    163 1HA  GLY A  10      46.068  65.529  49.173  1.00 20.00           H
ATOM    164 2HA  GLY A  10      46.068  64.177  48.058  1.00 20.00           H
ATOM    165  HN  GLY A  10      47.709  63.258  49.927  1.00 20.00           H
ATOM    166  N   MET A  11      44.149  64.216  50.347  1.00 53.11           N
ATOM    167  CA  MET A  11      43.288  63.509  51.270  1.00 52.98           C
ATOM    168  C   MET A  11      41.933  64.112  51.420  1.00 58.36           C
ATOM    169  O   MET A  11      41.807  65.335  51.371  1.00 58.72           O
ATOM    170  HA  MET A  11      43.176  62.507  50.857  1.00 20.00           H
ATOM    171  CB  MET A  11      43.926  63.553  52.654  1.00 54.16           C
ATOM    172 1HB  MET A  11      44.886  63.037  52.632  1.00 20.00           H
ATOM    173 2HB  MET A  11      44.127  64.588  52.933  1.00 20.00           H
ATOM    174  CG  MET A  11      43.108  62.940  53.752  1.00 55.57           C
ATOM    175 1HG  MET A  11      42.358  63.651  54.098  1.00 20.00           H
ATOM    176 2HG  MET A  11      42.572  62.069  53.374  1.00 20.00           H
ATOM    177  SD  MET A  11      44.202  62.469  55.106  1.00 58.35           S
ATOM    178  CE  MET A  11      45.339  63.705  55.001  1.00 55.37           C
ATOM    179 1HE  MET A  11      45.753  63.734  53.992  1.00 20.00           H
ATOM    180 2HE  MET A  11      44.861  64.659  55.225  1.00 20.00           H
ATOM    181 3HE  MET A  11      46.141  63.524  55.717  1.00 20.00           H
ATOM    182  HN  MET A  11      43.818  65.086  49.980  1.00 20.00           H
ATOM    183  N   LEU A  12      40.959  63.224  51.662  1.00 52.79           N
ATOM    184  CA  LEU A  12      39.560  63.525  52.017  1.00 51.74           C
ATOM    185  C   LEU A  12      39.287  62.588  53.178  1.00 54.66           C
ATOM    186  O   LEU A  12      39.546  61.391  53.113  1.00 53.83           O
ATOM    187  HA  LEU A  12      39.521  64.567  52.335  1.00 20.00           H
ATOM    188  CB  LEU A  12      38.547  63.252  50.902  1.00 51.93           C
ATOM    189 1HB  LEU A  12      38.604  62.196  50.637  1.00 20.00           H
ATOM    190 2HB  LEU A  12      37.547  63.429  51.296  1.00 20.00           H
ATOM    191  CG  LEU A  12      38.716  64.071  49.639  1.00 56.27           C
ATOM    192  HG  LEU A  12      39.780  64.126  49.407  1.00 20.00           H
ATOM    193  CD1 LEU A  12      38.017  63.337  48.545  1.00 56.02           C
ATOM    194 1HD1 LEU A  12      38.479  62.359  48.411  1.00 20.00           H
ATOM    195 2HD1 LEU A  12      36.967  63.211  48.806  1.00 20.00           H
ATOM    196 3HD1 LEU A  12      38.096  63.906  47.618  1.00 20.00           H
ATOM    197  CD2 LEU A  12      38.075  65.418  49.877  1.00 59.10           C
ATOM    198 1HD2 LEU A  12      37.005  65.288  50.037  1.00 20.00           H
ATOM    199 2HD2 LEU A  12      38.521  65.882  50.757  1.00 20.00           H
ATOM    200 3HD2 LEU A  12      38.238  66.056  49.008  1.00 20.00           H
ATOM    201  HN  LEU A  12      41.085  62.233  51.625  1.00 20.00           H
ATOM    202  N   SER A  13      38.807  63.144  54.280  1.00 53.67           N
ATOM    203  CA  SER A  13      38.577  62.345  55.456  1.00 51.43           C
ATOM    204  C   SER A  13      37.377  62.917  56.147  1.00 56.22           C
ATOM    205  O   SER A  13      36.903  63.987  55.786  1.00 56.65           O
ATOM    206  HA  SER A  13      38.390  61.337  55.087  1.00 20.00           H
ATOM    207  CB  SER A  13      39.812  62.366  56.351  1.00 51.57           C
ATOM    208 1HB  SER A  13      39.814  61.482  56.987  1.00 20.00           H
ATOM    209 2HB  SER A  13      40.709  62.316  55.733  1.00 20.00           H
ATOM    210  OG  SER A  13      39.893  63.508  57.168  1.00 52.46           O
ATOM    211  HG  SER A  13      40.221  64.288  56.634  1.00 20.00           H
ATOM    212  HN  SER A  13      38.583  64.115  54.364  1.00 20.00           H
ATOM    213  N   PRO A  14      36.880  62.184  57.130  1.00 53.28           N
ATOM    214  CA  PRO A  14      35.721  62.626  57.883  1.00 52.78           C
ATOM    215  C   PRO A  14      35.984  63.915  58.704  1.00 58.13           C
ATOM    216  O   PRO A  14      35.039  64.552  59.164  1.00 56.93           O
ATOM    217  HA  PRO A  14      34.910  62.891  57.204  1.00 20.00           H
ATOM    218  CB  PRO A  14      35.451  61.431  58.803  1.00 53.11           C
ATOM    219 1HB  PRO A  14      36.043  61.487  59.717  1.00 20.00           H
ATOM    220 2HB  PRO A  14      34.405  61.385  59.104  1.00 20.00           H
ATOM    221  CG  PRO A  14      35.835  60.284  57.967  1.00 57.56           C
ATOM    222 1HG  PRO A  14      36.029  59.401  58.575  1.00 20.00           H
ATOM    223 2HG  PRO A  14      35.041  60.022  57.268  1.00 20.00           H
ATOM    224  CD  PRO A  14      37.070  60.723  57.242  1.00 52.94           C
ATOM    225 1HD  PRO A  14      37.966  60.563  57.842  1.00 20.00           H
ATOM    226 2HD  PRO A  14      37.207  60.172  56.311  1.00 20.00           H
ATOM    227  N   VAL A  15      37.248  64.301  58.873  1.00 54.10           N
ATOM    228  CA  VAL A  15      37.563  65.496  59.630  1.00 54.73           C
ATOM    229  C   VAL A  15      38.216  66.578  58.773  1.00 63.18           C
ATOM    230  O   VAL A  15      38.817  67.505  59.306  1.00 64.07           O
ATOM    231  HA  VAL A  15      36.625  65.904  60.006  1.00 20.00           H
ATOM    232  CB  VAL A  15      38.373  65.221  60.919  1.00 58.07           C
ATOM    233  HB  VAL A  15      38.504  66.169  61.441  1.00 20.00           H
ATOM    234  CG1 VAL A  15      37.614  64.278  61.837  1.00 57.91           C
ATOM    235 1HG1 VAL A  15      36.628  64.692  62.047  1.00 20.00           H
ATOM    236 2HG1 VAL A  15      37.506  63.308  61.352  1.00 20.00           H
ATOM    237 3HG1 VAL A  15      38.165  64.159  62.770  1.00 20.00           H
ATOM    238  CG2 VAL A  15      39.749  64.648  60.609  1.00 57.75           C
ATOM    239 1HG2 VAL A  15      39.847  64.499  59.533  1.00 20.00           H
ATOM    240 2HG2 VAL A  15      40.517  65.342  60.950  1.00 20.00           H
ATOM    241 3HG2 VAL A  15      39.869  63.694  61.121  1.00 20.00           H
ATOM    242  HN  VAL A  15      38.037  63.811  58.502  1.00 20.00           H
ATOM    243  N   GLY A  16      38.039  66.488  57.453  1.00 59.07           N
ATOM    244  CA  GLY A  16      38.597  67.495  56.560  1.00 57.34           C
ATOM    245  C   GLY A  16      38.732  67.063  55.102  1.00 56.35           C
ATOM    246  O   GLY A  16      38.976  65.897  54.807  1.00 55.24           O
ATOM    247 1HA  GLY A  16      37.975  68.390  56.581  1.00 20.00           H
ATOM    248 2HA  GLY A  16      39.588  67.787  56.909  1.00 20.00           H
ATOM    249  HN  GLY A  16      37.532  65.752  57.005  1.00 20.00           H
ATOM    250  N   ASN A  17      38.590  68.029  54.200  1.00 49.64           N
ATOM    251  CA  ASN A  17      38.746  67.798  52.767  1.00 48.14           C
ATOM    252  C   ASN A  17      40.105  68.189  52.178  1.00 49.54           C
ATOM    253  O   ASN A  17      40.256  68.299  50.971  1.00 52.05           O
ATOM    254  HA  ASN A  17      38.583  66.729  52.629  1.00 20.00           H
ATOM    255  CB  ASN A  17      37.581  68.402  51.971  1.00 51.99           C
ATOM    256 1HB  ASN A  17      37.548  69.480  52.129  1.00 20.00           H
ATOM    257 2HB  ASN A  17      37.743  68.242  50.905  1.00 20.00           H
ATOM    258  CG  ASN A  17      36.225  67.797  52.367  1.00 72.69           C
ATOM    259  OD1 ASN A  17      36.132  67.001  53.310  1.00 60.20           O
ATOM    260  ND2 ASN A  17      35.178  68.164  51.642  1.00 67.18           N
ATOM    261 1HD2 ASN A  17      35.296  68.804  50.882  1.00 20.00           H
ATOM    262 2HD2 ASN A  17      34.271  67.802  51.854  1.00 20.00           H
ATOM    263  HN  ASN A  17      38.369  68.978  54.426  1.00 20.00           H
ATOM    264  N   THR A  18      41.108  68.365  53.034  1.00 42.86           N
ATOM    265  CA  THR A  18      42.468  68.629  52.594  1.00 42.05           C
ATOM    266  C   THR A  18      43.332  67.934  53.605  1.00 47.41           C
ATOM    267  O   THR A  18      42.848  67.496  54.654  1.00 48.91           O
ATOM    268  HA  THR A  18      42.608  68.172  51.614  1.00 20.00           H
ATOM    269  CB  THR A  18      42.875  70.144  52.560  1.00 55.60           C
ATOM    270  HB  THR A  18      43.787  70.289  51.980  1.00 20.00           H
ATOM    271  OG1 THR A  18      42.995  70.664  53.903  1.00 57.37           O
ATOM    272  HG1 THR A  18      42.295  70.259  54.490  1.00 20.00           H
ATOM    273  CG2 THR A  18      41.884  70.977  51.699  1.00 49.90           C
ATOM    274 1HG2 THR A  18      41.056  71.313  52.322  1.00 20.00           H
ATOM    275 2HG2 THR A  18      41.501  70.360  50.886  1.00 20.00           H
ATOM    276 3HG2 THR A  18      42.402  71.843  51.284  1.00 20.00           H
ATOM    277  HN  THR A  18      41.008  68.331  54.028  1.00 20.00           H
ATOM    278  N   VAL A  19      44.621  67.881  53.317  1.00 45.54           N
ATOM    279  CA  VAL A  19      45.603  67.268  54.212  1.00 45.43           C
ATOM    280  C   VAL A  19      45.751  68.069  55.492  1.00 56.74           C
ATOM    281  O   VAL A  19      45.628  67.511  56.568  1.00 57.99           O
ATOM    282  HA  VAL A  19      45.234  66.278  54.477  1.00 20.00           H
ATOM    283  CB  VAL A  19      47.021  67.131  53.519  1.00 47.87           C
ATOM    284  HB  VAL A  19      47.306  68.113  53.141  1.00 20.00           H
ATOM    285  CG1 VAL A  19      48.109  66.691  54.496  1.00 45.83           C
ATOM    286 1HG1 VAL A  19      48.175  67.409  55.313  1.00 20.00           H
ATOM    287 2HG1 VAL A  19      47.863  65.707  54.895  1.00 20.00           H
ATOM    288 3HG1 VAL A  19      49.066  66.643  53.976  1.00 20.00           H
ATOM    289  CG2 VAL A  19      46.951  66.108  52.341  1.00 48.26           C
ATOM    290 1HG2 VAL A  19      46.883  65.097  52.741  1.00 20.00           H
ATOM    291 2HG2 VAL A  19      46.074  66.317  51.729  1.00 20.00           H
ATOM    292 3HG2 VAL A  19      47.849  66.196  51.729  1.00 20.00           H
ATOM    293  HN  VAL A  19      45.023  68.250  52.478  1.00 20.00           H
ATOM    294  N   GLU A  20      46.057  69.368  55.382  1.00 56.26           N
ATOM    295  CA  GLU A  20      46.273  70.207  56.562  1.00 54.84           C
ATOM    296  C   GLU A  20      45.023  70.359  57.439  1.00 55.32           C
ATOM    297  O   GLU A  20      45.103  70.299  58.657  1.00 54.69           O
ATOM    298  HA  GLU A  20      47.043  69.698  57.142  1.00 20.00           H
ATOM    299  CB  GLU A  20      46.888  71.579  56.172  1.00 56.04           C
ATOM    300 1HB  GLU A  20      46.211  72.108  55.501  1.00 20.00           H
ATOM    301 2HB  GLU A  20      47.129  72.143  57.073  1.00 20.00           H
ATOM    302  CG  GLU A  20      48.260  71.516  55.379  1.00 53.72           C
ATOM    303 1HG  GLU A  20      48.116  70.986  54.437  1.00 20.00           H
ATOM    304 2HG  GLU A  20      48.587  72.526  55.130  1.00 20.00           H
ATOM    305  CD  GLU A  20      49.410  70.824  56.135  1.00 62.41           C
ATOM    306  OE1 GLU A  20      49.356  70.683  57.371  1.00 52.10           O
ATOM    307  OE2 GLU A  20      50.397  70.419  55.485  1.00 61.32           O
ATOM    308  HN  GLU A  20      46.158  69.847  54.510  1.00 20.00           H
ATOM    309  N   SER A  21      43.863  70.532  56.825  1.00 49.96           N
ATOM    310  CA  SER A  21      42.662  70.673  57.614  1.00 49.78           C
ATOM    311  C   SER A  21      42.463  69.394  58.434  1.00 57.93           C
ATOM    312  O   SER A  21      42.297  69.424  59.678  1.00 57.95           O
ATOM    313  HA  SER A  21      42.842  71.532  58.261  1.00 20.00           H
ATOM    314  CB  SER A  21      41.439  70.962  56.714  1.00 54.36           C
ATOM    315 1HB  SER A  21      40.557  71.105  57.337  1.00 20.00           H
ATOM    316 2HB  SER A  21      41.600  71.894  56.171  1.00 20.00           H
ATOM    317  OG  SER A  21      41.206  69.914  55.796  1.00 62.97           O
ATOM    318  HG  SER A  21      40.385  69.407  56.057  1.00 20.00           H
ATOM    319  HN  SER A  21      43.757  70.573  55.831  1.00 20.00           H
ATOM    320  N   THR A  22      42.503  68.256  57.729  1.00 53.49           N
ATOM    321  CA  THR A  22      42.346  66.962  58.366  1.00 50.36           C
ATOM    322  C   THR A  22      43.321  66.815  59.503  1.00 51.50           C
ATOM    323  O   THR A  22      42.940  66.450  60.599  1.00 52.85           O
ATOM    324  HA  THR A  22      41.346  66.909  58.794  1.00 20.00           H
ATOM    325  CB  THR A  22      42.583  65.816  57.373  1.00 48.50           C
ATOM    326  HB  THR A  22      43.535  65.940  56.855  1.00 20.00           H
ATOM    327  OG1 THR A  22      41.472  65.741  56.486  1.00 53.34           O
ATOM    328  HG1 THR A  22      41.643  66.303  55.676  1.00 20.00           H
ATOM    329  CG2 THR A  22      42.735  64.512  58.124  1.00 43.18           C
ATOM    330 1HG2 THR A  22      42.026  64.485  58.951  1.00 20.00           H
ATOM    331 2HG2 THR A  22      43.751  64.433  58.512  1.00 20.00           H
ATOM    332 3HG2 THR A  22      42.539  63.679  57.449  1.00 20.00           H
ATOM    333  HN  THR A  22      42.641  68.216  56.739  1.00 20.00           H
ATOM    334  N   TRP A  23      44.592  67.069  59.218  1.00 48.20           N
ATOM    335  CA  TRP A  23      45.670  66.979  60.203  1.00 49.27           C
ATOM    336  C   TRP A  23      45.454  67.881  61.438  1.00 57.00           C
ATOM    337  O   TRP A  23      45.742  67.453  62.584  1.00 56.09           O
ATOM    338  HA  TRP A  23      45.714  65.949  60.556  1.00 20.00           H
ATOM    339  CB  TRP A  23      46.983  67.371  59.547  1.00 47.94           C
ATOM    340 1HB  TRP A  23      47.142  66.742  58.671  1.00 20.00           H
ATOM    341 2HB  TRP A  23      46.908  68.399  59.192  1.00 20.00           H
ATOM    342  CG  TRP A  23      48.184  67.259  60.443  1.00 49.45           C
ATOM    343  CD1 TRP A  23      49.153  68.216  60.645  1.00 51.89           C
ATOM    344  HD1 TRP A  23      49.149  69.202  60.179  1.00 20.00           H
ATOM    345  CD2 TRP A  23      48.580  66.108  61.225  1.00 48.74           C
ATOM    346  NE1 TRP A  23      50.108  67.732  61.515  1.00 51.05           N
ATOM    347  HE1 TRP A  23      50.911  68.227  61.848  1.00 20.00           H
ATOM    348  CE2 TRP A  23      49.797  66.441  61.870  1.00 52.54           C
ATOM    349  CE3 TRP A  23      48.023  64.848  61.446  1.00 49.05           C
ATOM    350  HE3 TRP A  23      47.088  64.590  60.950  1.00 20.00           H
ATOM    351  CZ2 TRP A  23      50.477  65.546  62.690  1.00 51.78           C
ATOM    352  HZ2 TRP A  23      51.420  65.809  63.170  1.00 20.00           H
ATOM    353  CZ3 TRP A  23      48.682  63.974  62.288  1.00 50.48           C
ATOM    354  HZ3 TRP A  23      48.263  62.996  62.521  1.00 20.00           H
ATOM    355  CH2 TRP A  23      49.915  64.313  62.874  1.00 51.28           C
ATOM    356  HH2 TRP A  23      50.422  63.567  63.485  1.00 20.00           H
ATOM    357  HN  TRP A  23      44.919  67.342  58.313  1.00 20.00           H
ATOM    358  N   LYS A  24      45.004  69.129  61.204  1.00 55.33           N
ATOM    359  CA  LYS A  24      44.742  70.085  62.303  1.00 56.76           C
ATOM    360  C   LYS A  24      43.613  69.547  63.193  1.00 63.61           C
ATOM    361  O   LYS A  24      43.755  69.472  64.408  1.00 65.51           O
ATOM    362  HA  LYS A  24      45.650  70.151  62.902  1.00 20.00           H
ATOM    363  CB  LYS A  24      44.363  71.470  61.750  1.00 60.24           C
ATOM    364 1HB  LYS A  24      45.173  71.852  61.128  1.00 20.00           H
ATOM    365 2HB  LYS A  24      43.485  71.383  61.110  1.00 20.00           H
ATOM    366  CG  LYS A  24      44.059  72.524  62.810  1.00 72.30           C
ATOM    367 1HG  LYS A  24      43.190  72.219  63.392  1.00 20.00           H
ATOM    368 2HG  LYS A  24      44.897  72.600  63.503  1.00 20.00           H
ATOM    369  CD  LYS A  24      43.791  73.905  62.196  1.00 80.75           C
ATOM    370 1HD  LYS A  24      44.715  74.485  62.178  1.00 20.00           H
ATOM    371 2HD  LYS A  24      43.467  73.791  61.161  1.00 20.00           H
ATOM    372  CE  LYS A  24      42.730  74.671  62.975  1.00 90.17           C
ATOM    373 1HE  LYS A  24      42.027  73.972  63.426  1.00 20.00           H
ATOM    374 2HE  LYS A  24      43.198  75.225  63.789  1.00 20.00           H
ATOM    375  NZ  LYS A  24      41.986  75.621  62.097  1.00102.37           N
ATOM    376 1HZ  LYS A  24      41.337  76.161  62.657  1.00 20.00           H
ATOM    377 2HZ  LYS A  24      42.643  76.247  61.643  1.00 20.00           H
ATOM    378 3HZ  LYS A  24      41.474  75.101  61.393  1.00 20.00           H
ATOM    379  HN  LYS A  24      44.818  69.495  60.292  1.00 20.00           H
ATOM    380  N   ALA A  25      42.515  69.110  62.566  1.00 58.96           N
ATOM    381  CA  ALA A  25      41.394  68.546  63.307  1.00 57.94           C
ATOM    382  C   ALA A  25      41.785  67.375  64.167  1.00 61.98           C
ATOM    383  O   ALA A  25      41.278  67.232  65.259  1.00 62.83           O
ATOM    384  HA  ALA A  25      41.012  69.321  63.971  1.00 20.00           H
ATOM    385  CB  ALA A  25      40.260  68.165  62.372  1.00 58.90           C
ATOM    386 1HB  ALA A  25      40.306  68.783  61.475  1.00 20.00           H
ATOM    387 2HB  ALA A  25      40.355  67.115  62.095  1.00 20.00           H
ATOM    388 3HB  ALA A  25      39.306  68.324  62.874  1.00 20.00           H
ATOM    389  HN  ALA A  25      42.389  69.138  61.574  1.00 20.00           H
ATOM    390  N   LEU A  26      42.686  66.523  63.686  1.00 58.03           N
ATOM    391  CA  LEU A  26      43.118  65.348  64.457  1.00 55.89           C
ATOM    392  C   LEU A  26      43.992  65.727  65.647  1.00 59.53           C
ATOM    393  O   LEU A  26      43.878  65.144  66.719  1.00 57.76           O
ATOM    394  HA  LEU A  26      42.223  64.872  64.856  1.00 20.00           H
ATOM    395  CB  LEU A  26      43.853  64.327  63.568  1.00 55.11           C
ATOM    396 1HB  LEU A  26      44.684  64.834  63.077  1.00 20.00           H
ATOM    397 2HB  LEU A  26      44.284  63.559  64.210  1.00 20.00           H
ATOM    398  CG  LEU A  26      43.085  63.589  62.467  1.00 58.52           C
ATOM    399  HG  LEU A  26      42.554  64.328  61.867  1.00 20.00           H
ATOM    400  CD1 LEU A  26      44.092  62.885  61.582  1.00 59.07           C
ATOM    401 1HD1 LEU A  26      44.756  63.622  61.129  1.00 20.00           H
ATOM    402 2HD1 LEU A  26      44.678  62.188  62.181  1.00 20.00           H
ATOM    403 3HD1 LEU A  26      43.568  62.339  60.798  1.00 20.00           H
ATOM    404  CD2 LEU A  26      41.990  62.606  62.984  1.00 50.33           C
ATOM    405 1HD2 LEU A  26      42.462  61.801  63.548  1.00 20.00           H
ATOM    406 2HD2 LEU A  26      41.295  63.144  63.629  1.00 20.00           H
ATOM    407 3HD2 LEU A  26      41.449  62.187  62.136  1.00 20.00           H
ATOM    408  HN  LEU A  26      43.123  66.617  62.791  1.00 20.00           H
ATOM    409  N   LEU A  27      44.919  66.667  65.467  1.00 59.93           N
ATOM    410  CA  LEU A  27      45.767  67.052  66.628  1.00 59.86           C
ATOM    411  C   LEU A  27      44.869  67.732  67.707  1.00 64.64           C
ATOM    412  O   LEU A  27      45.160  67.667  68.903  1.00 65.45           O
ATOM    413  HA  LEU A  27      46.183  66.136  67.047  1.00 20.00           H
ATOM    414  CB  LEU A  27      46.929  67.947  66.191  1.00 58.66           C
ATOM    415 1HB  LEU A  27      46.520  68.812  65.669  1.00 20.00           H
ATOM    416 2HB  LEU A  27      47.430  68.321  67.084  1.00 20.00           H
ATOM    417  CG  LEU A  27      47.935  67.242  65.299  1.00 59.89           C
ATOM    418  HG  LEU A  27      47.419  66.910  64.398  1.00 20.00           H
ATOM    419  CD1 LEU A  27      49.043  68.184  64.852  1.00 59.36           C
ATOM    420 1HD1 LEU A  27      48.653  69.200  64.788  1.00 20.00           H
ATOM    421 2HD1 LEU A  27      49.860  68.153  65.573  1.00 20.00           H
ATOM    422 3HD1 LEU A  27      49.411  67.874  63.873  1.00 20.00           H
ATOM    423  CD2 LEU A  27      48.473  66.062  66.035  1.00 58.52           C
ATOM    424 1HD2 LEU A  27      48.629  66.326  67.081  1.00 20.00           H
ATOM    425 2HD2 LEU A  27      47.763  65.239  65.970  1.00 20.00           H
ATOM    426 3HD2 LEU A  27      49.422  65.759  65.592  1.00 20.00           H
ATOM    427  HN  LEU A  27      45.082  67.133  64.597  1.00 20.00           H
ATOM    428  N   ALA A  28      43.746  68.314  67.260  1.00 59.58           N
ATOM    429  CA  ALA A  28      42.750  68.926  68.131  1.00 57.23           C
ATOM    430  C   ALA A  28      41.757  67.890  68.666  1.00 65.34           C
ATOM    431  O   ALA A  28      40.774  68.237  69.327  1.00 65.58           O
ATOM    432  HA  ALA A  28      43.275  69.359  68.982  1.00 20.00           H
ATOM    433  CB  ALA A  28      41.996  69.991  67.387  1.00 56.58           C
ATOM    434 1HB  ALA A  28      42.686  70.778  67.080  1.00 20.00           H
ATOM    435 2HB  ALA A  28      41.527  69.555  66.505  1.00 20.00           H
ATOM    436 3HB  ALA A  28      41.229  70.414  68.035  1.00 20.00           H
ATOM    437  HN  ALA A  28      43.496  68.378  66.294  1.00 20.00           H
ATOM    438  N   GLY A  29      41.960  66.618  68.346  1.00 62.81           N
ATOM    439  CA  GLY A  29      41.043  65.596  68.833  1.00 61.10           C
ATOM    440  C   GLY A  29      39.591  65.686  68.369  1.00 62.85           C
ATOM    441  O   GLY A  29      38.723  65.097  68.999  1.00 64.07           O
ATOM    442 1HA  GLY A  29      41.401  64.610  68.536  1.00 20.00           H
ATOM    443 2HA  GLY A  29      41.020  65.613  69.922  1.00 20.00           H
ATOM    444  HN  GLY A  29      42.719  66.299  67.778  1.00 20.00           H
ATOM    445  N   GLN A  30      39.303  66.377  67.268  1.00 58.55           N
ATOM    446  CA  GLN A  30      37.919  66.433  66.765  1.00 58.00           C
ATOM    447  C   GLN A  30      37.476  65.063  66.181  1.00 62.28           C
ATOM    448  O   GLN A  30      38.261  64.375  65.526  1.00 61.93           O
ATOM    449  HA  GLN A  30      37.305  66.673  67.633  1.00 20.00           H
ATOM    450  CB  GLN A  30      37.802  67.436  65.633  1.00 59.47           C
ATOM    451 1HB  GLN A  30      38.625  67.297  64.932  1.00 20.00           H
ATOM    452 2HB  GLN A  30      36.880  67.260  65.080  1.00 20.00           H
ATOM    453  CG  GLN A  30      37.804  68.890  66.012  1.00 86.32           C
ATOM    454 1HG  GLN A  30      36.920  69.116  66.607  1.00 20.00           H
ATOM    455 2HG  GLN A  30      38.672  69.106  66.635  1.00 20.00           H
ATOM    456  CD  GLN A  30      37.829  69.765  64.766  1.00 94.83           C
ATOM    457  OE1 GLN A  30      37.145  69.461  63.776  1.00 86.43           O
ATOM    458  NE2 GLN A  30      38.648  70.817  64.789  1.00 72.57           N
ATOM    459 1HE2 GLN A  30      39.207  70.998  65.598  1.00 20.00           H
ATOM    460 2HE2 GLN A  30      38.704  71.425  63.996  1.00 20.00           H
ATOM    461  HN  GLN A  30      39.980  66.883  66.732  1.00 20.00           H
ATOM    462  N   SER A  31      36.209  64.700  66.390  1.00 58.39           N
ATOM    463  CA  SER A  31      35.633  63.460  65.884  1.00 57.30           C
ATOM    464  C   SER A  31      34.951  63.798  64.566  1.00 59.55           C
ATOM    465  O   SER A  31      34.359  64.863  64.448  1.00 59.29           O
ATOM    466  HA  SER A  31      36.478  62.786  65.744  1.00 20.00           H
ATOM    467  CB  SER A  31      34.587  62.893  66.878  1.00 60.22           C
ATOM    468 1HB  SER A  31      35.098  62.502  67.757  1.00 20.00           H
ATOM    469 2HB  SER A  31      33.937  63.699  67.219  1.00 20.00           H
ATOM    470  OG  SER A  31      33.782  61.856  66.308  1.00 64.05           O
ATOM    471  HG  SER A  31      32.863  62.201  66.120  1.00 20.00           H
ATOM    472  HN  SER A  31      35.550  65.245  66.908  1.00 20.00           H
ATOM    473  N   GLY A  32      35.013  62.888  63.592  1.00 54.72           N
ATOM    474  CA  GLY A  32      34.397  63.106  62.277  1.00 53.14           C
ATOM    475  C   GLY A  32      33.120  62.311  62.155  1.00 54.70           C
ATOM    476  O   GLY A  32      32.408  62.400  61.148  1.00 51.21           O
ATOM    477 1HA  GLY A  32      34.190  64.168  62.140  1.00 20.00           H
ATOM    478 2HA  GLY A  32      35.095  62.814  61.491  1.00 20.00           H
ATOM    479  HN  GLY A  32      35.475  62.005  63.680  1.00 20.00           H
ATOM    480  N   ILE A  33      32.825  61.544  63.211  1.00 54.86           N
ATOM    481  CA  ILE A  33      31.654  60.683  63.269  1.00 53.84           C
ATOM    482  C   ILE A  33      30.333  61.411  63.497  1.00 60.02           C
ATOM    483  O   ILE A  33      30.196  62.204  64.424  1.00 59.98           O
ATOM    484  HA  ILE A  33      31.561  60.193  62.300  1.00 20.00           H
ATOM    485  CB  ILE A  33      31.855  59.572  64.296  1.00 56.03           C
ATOM    486  HB  ILE A  33      31.719  59.997  65.290  1.00 20.00           H
ATOM    487  CG1 ILE A  33      33.287  59.038  64.211  1.00 55.07           C
ATOM    488 1HG1 ILE A  33      33.992  59.840  64.433  1.00 20.00           H
ATOM    489 2HG1 ILE A  33      33.436  58.265  64.964  1.00 20.00           H
ATOM    490  CG2 ILE A  33      30.854  58.440  64.062  1.00 56.76           C
ATOM    491 1HG2 ILE A  33      29.852  58.782  64.321  1.00 20.00           H
ATOM    492 2HG2 ILE A  33      30.878  58.146  63.012  1.00 20.00           H
ATOM    493 3HG2 ILE A  33      31.120  57.586  64.685  1.00 20.00           H
ATOM    494  CD1 ILE A  33      33.619  58.467  62.865  1.00 61.74           C
ATOM    495 1HD1 ILE A  33      32.893  57.697  62.608  1.00 20.00           H
ATOM    496 2HD1 ILE A  33      33.589  59.259  62.116  1.00 20.00           H
ATOM    497 3HD1 ILE A  33      34.618  58.031  62.891  1.00 20.00           H
ATOM    498  HN  ILE A  33      33.380  61.499  64.041  1.00 20.00           H
ATOM    499  N   SER A  34      29.362  61.149  62.629  1.00 57.79           N
ATOM    500  CA  SER A  34      28.042  61.743  62.755  1.00 57.90           C
ATOM    501  C   SER A  34      26.960  60.745  62.288  1.00 66.15           C
ATOM    502  O   SER A  34      27.280  59.686  61.753  1.00 67.48           O
ATOM    503  HA  SER A  34      27.925  61.963  63.816  1.00 20.00           H
ATOM    504  CB  SER A  34      27.969  63.089  62.009  1.00 60.22           C
ATOM    505 1HB  SER A  34      27.043  63.600  62.272  1.00 20.00           H
ATOM    506 2HB  SER A  34      28.790  63.729  62.334  1.00 20.00           H
ATOM    507  OG  SER A  34      28.029  62.951  60.596  1.00 70.77           O
ATOM    508  HG  SER A  34      27.849  62.002  60.337  1.00 20.00           H
ATOM    509  HN  SER A  34      29.464  60.539  61.843  1.00 20.00           H
ATOM    510  N   LEU A  35      25.685  61.065  62.503  1.00 61.90           N
ATOM    511  CA  LEU A  35      24.618  60.178  62.076  1.00 60.00           C
ATOM    512  C   LEU A  35      24.478  60.249  60.565  1.00 62.69           C
ATOM    513  O   LEU A  35      24.575  61.318  59.976  1.00 63.43           O
ATOM    514  HA  LEU A  35      24.909  59.163  62.348  1.00 20.00           H
ATOM    515  CB  LEU A  35      23.288  60.514  62.761  1.00 59.59           C
ATOM    516 1HB  LEU A  35      23.050  61.558  62.555  1.00 20.00           H
ATOM    517 2HB  LEU A  35      22.504  59.912  62.303  1.00 20.00           H
ATOM    518  CG  LEU A  35      23.259  60.292  64.273  1.00 64.28           C
ATOM    519  HG  LEU A  35      24.265  60.452  64.661  1.00 20.00           H
ATOM    520  CD1 LEU A  35      22.343  61.312  64.935  1.00 63.83           C
ATOM    521 1HD1 LEU A  35      22.205  62.163  64.267  1.00 20.00           H
ATOM    522 2HD1 LEU A  35      21.377  60.852  65.142  1.00 20.00           H
ATOM    523 3HD1 LEU A  35      22.792  61.652  65.868  1.00 20.00           H
ATOM    524  CD2 LEU A  35      22.895  58.853  64.656  1.00 63.76           C
ATOM    525 1HD2 LEU A  35      21.860  58.654  64.378  1.00 20.00           H
ATOM    526 2HD2 LEU A  35      23.552  58.160  64.130  1.00 20.00           H
ATOM    527 3HD2 LEU A  35      23.015  58.722  65.731  1.00 20.00           H
ATOM    528  HN  LEU A  35      25.389  61.906  62.955  1.00 20.00           H
ATOM    529  N   ILE A  36      24.259  59.089  59.951  1.00 57.92           N
ATOM    530  CA  ILE A  36      24.104  58.945  58.507  1.00 55.52           C
ATOM    531  C   ILE A  36      22.766  59.537  58.150  1.00 59.50           C
ATOM    532  O   ILE A  36      21.796  59.347  58.875  1.00 57.95           O
ATOM    533  HA  ILE A  36      24.897  59.524  58.033  1.00 20.00           H
ATOM    534  CB  ILE A  36      24.033  57.427  58.115  1.00 57.61           C
ATOM    535  HB  ILE A  36      23.375  56.923  58.821  1.00 20.00           H
ATOM    536  CG1 ILE A  36      25.411  56.762  58.228  1.00 56.87           C
ATOM    537 1HG1 ILE A  36      26.078  57.168  57.467  1.00 20.00           H
ATOM    538 2HG1 ILE A  36      25.854  56.996  59.196  1.00 20.00           H
ATOM    539  CG2 ILE A  36      23.390  57.223  56.722  1.00 55.60           C
ATOM    540 1HG2 ILE A  36      22.306  57.193  56.823  1.00 20.00           H
ATOM    541 2HG2 ILE A  36      23.671  58.049  56.067  1.00 20.00           H
ATOM    542 3HG2 ILE A  36      23.742  56.284  56.293  1.00 20.00           H
ATOM    543  CD1 ILE A  36      25.370  55.253  58.073  1.00 52.55           C
ATOM    544 1HD1 ILE A  36      25.295  54.789  59.056  1.00 20.00           H
ATOM    545 2HD1 ILE A  36      24.506  54.973  57.471  1.00 20.00           H
ATOM    546 3HD1 ILE A  36      26.281  54.914  57.580  1.00 20.00           H
ATOM    547  HN  ILE A  36      24.181  58.212  60.424  1.00 20.00           H
ATOM    548  N   ASP A  37      22.690  60.204  57.008  1.00 59.11           N
ATOM    549  CA  ASP A  37      21.426  60.774  56.592  1.00 61.40           C
ATOM    550  C   ASP A  37      21.074  60.620  55.112  1.00 65.49           C
ATOM    551  O   ASP A  37      20.009  61.086  54.684  1.00 64.76           O
ATOM    552  HA  ASP A  37      20.672  60.271  57.196  1.00 20.00           H
ATOM    553  CB  ASP A  37      21.343  62.242  57.032  1.00 66.46           C
ATOM    554 1HB  ASP A  37      20.322  62.603  56.915  1.00 20.00           H
ATOM    555 2HB  ASP A  37      21.591  62.323  58.090  1.00 20.00           H
ATOM    556  CG  ASP A  37      22.274  63.149  56.242  1.00 91.72           C
ATOM    557  OD1 ASP A  37      23.467  63.262  56.608  1.00 96.07           O
ATOM    558  OD2 ASP A  37      21.795  63.751  55.257  1.00100.60           O
ATOM    559  HN  ASP A  37      23.465  60.348  56.392  1.00 20.00           H
ATOM    560  N   HIS A  38      21.950  59.961  54.337  1.00 20.00           N
ATOM    561  CA  HIS A  38      21.719  59.764  52.888  1.00 20.00           C
ATOM    562  C   HIS A  38      20.875  58.529  52.551  1.00 20.00           C
ATOM    563  O   HIS A  38      20.481  58.325  51.408  1.00 20.00           O
ATOM    564  HA  HIS A  38      21.163  60.634  52.538  1.00 20.00           H
ATOM    565  CB  HIS A  38      23.028  59.791  52.098  1.00 20.00           C
ATOM    566 1HB  HIS A  38      22.806  59.643  51.041  1.00 20.00           H
ATOM    567 2HB  HIS A  38      23.478  60.780  52.193  1.00 20.00           H
ATOM    568  CG  HIS A  38      24.001  58.757  52.551  1.00 20.00           C
ATOM    569  ND1 HIS A  38      24.678  58.860  53.746  1.00 20.00           N
ATOM    570  HD1 HIS A  38      24.627  59.630  54.382  1.00 20.00           H
ATOM    571  CD2 HIS A  38      24.341  57.559  52.020  1.00 20.00           C
ATOM    572  HD2 HIS A  38      23.998  57.131  51.078  1.00 20.00           H
ATOM    573  CE1 HIS A  38      25.411  57.779  53.924  1.00 20.00           C
ATOM    574  HE1 HIS A  38      26.060  57.578  54.776  1.00 20.00           H
ATOM    575  NE2 HIS A  38      25.227  56.976  52.891  1.00 20.00           N
ATOM    576  HN  HIS A  38      22.805  59.563  54.672  1.00 20.00           H
ATOM    577  N   PHE A  39      20.584  57.718  53.562  1.00 55.91           N
ATOM    578  CA  PHE A  39      19.670  56.576  53.416  1.00 55.21           C
ATOM    579  C   PHE A  39      18.924  56.370  54.745  1.00 61.62           C
ATOM    580  O   PHE A  39      19.408  56.808  55.801  1.00 60.79           O
ATOM    581  HA  PHE A  39      18.969  56.823  52.619  1.00 20.00           H
ATOM    582  CB  PHE A  39      20.331  55.309  52.870  1.00 55.50           C
ATOM    583 1HB  PHE A  39      19.554  54.615  52.550  1.00 20.00           H
ATOM    584 2HB  PHE A  39      20.912  55.567  51.984  1.00 20.00           H
ATOM    585  CG  PHE A  39      21.238  54.602  53.856  1.00 55.48           C
ATOM    586  CD1 PHE A  39      20.719  53.699  54.774  1.00 53.90           C
ATOM    587  HD1 PHE A  39      19.646  53.512  54.807  1.00 20.00           H
ATOM    588  CD2 PHE A  39      22.626  54.777  53.798  1.00 54.56           C
ATOM    589  HD2 PHE A  39      23.045  55.457  53.055  1.00 20.00           H
ATOM    590  CE1 PHE A  39      21.556  53.034  55.648  1.00 54.06           C
ATOM    591  HE1 PHE A  39      21.140  52.349  56.386  1.00 20.00           H
ATOM    592  CE2 PHE A  39      23.459  54.094  54.651  1.00 56.26           C
ATOM    593  HE2 PHE A  39      24.538  54.233  54.583  1.00 20.00           H
ATOM    594  CZ  PHE A  39      22.931  53.232  55.594  1.00 53.56           C
ATOM    595  HZ  PHE A  39      23.585  52.709  56.292  1.00 20.00           H
ATOM    596  HN  PHE A  39      20.957  57.819  54.484  1.00 20.00           H
ATOM    597  N   ASP A  40      17.729  55.772  54.682  1.00 59.90           N
ATOM    598  CA  ASP A  40      16.931  55.525  55.877  1.00 59.39           C
ATOM    599  C   ASP A  40      17.549  54.451  56.763  1.00 63.80           C
ATOM    600  O   ASP A  40      17.549  53.276  56.411  1.00 65.33           O
ATOM    601  HA  ASP A  40      16.884  56.484  56.393  1.00 20.00           H
ATOM    602  CB  ASP A  40      15.492  55.166  55.496  1.00 61.65           C
ATOM    603 1HB  ASP A  40      15.077  55.944  54.855  1.00 20.00           H
ATOM    604 2HB  ASP A  40      15.485  54.241  54.919  1.00 20.00           H
ATOM    605  CG  ASP A  40      14.576  54.993  56.714  1.00 76.06           C
ATOM    606  OD1 ASP A  40      15.029  55.234  57.861  1.00 78.79           O
ATOM    607  OD2 ASP A  40      13.399  54.603  56.531  1.00 81.14           O
ATOM    608  HN  ASP A  40      17.305  55.458  53.832  1.00 20.00           H
ATOM    609  N   THR A  41      18.054  54.860  57.927  1.00 60.60           N
ATOM    610  CA  THR A  41      18.711  53.945  58.876  1.00 59.90           C
ATOM    611  C   THR A  41      17.838  53.376  60.009  1.00 66.41           C
ATOM    612  O   THR A  41      18.368  52.888  61.024  1.00 66.08           O
ATOM    613  HA  THR A  41      19.042  53.062  58.329  1.00 20.00           H
ATOM    614  CB  THR A  41      19.944  54.600  59.533  1.00 60.74           C
ATOM    615  HB  THR A  41      20.545  53.859  60.060  1.00 20.00           H
ATOM    616  OG1 THR A  41      19.512  55.663  60.376  1.00 63.50           O
ATOM    617  HG1 THR A  41      19.416  56.504  59.843  1.00 20.00           H
ATOM    618  CG2 THR A  41      20.935  55.154  58.471  1.00 59.29           C
ATOM    619 1HG2 THR A  41      20.471  55.984  57.938  1.00 20.00           H
ATOM    620 2HG2 THR A  41      21.189  54.365  57.763  1.00 20.00           H
ATOM    621 3HG2 THR A  41      21.842  55.503  58.966  1.00 20.00           H
ATOM    622  HN  THR A  41      18.029  55.808  58.245  1.00 20.00           H
ATOM    623  N   SER A  42      16.520  53.425  59.838  1.00 64.37           N
ATOM    624  CA  SER A  42      15.575  52.924  60.855  1.00 64.41           C
ATOM    625  C   SER A  42      15.766  51.479  61.257  1.00 65.75           C
ATOM    626  O   SER A  42      15.723  51.152  62.438  1.00 65.88           O
ATOM    627  HA  SER A  42      15.741  53.547  61.734  1.00 20.00           H
ATOM    628  CB  SER A  42      14.132  53.093  60.373  1.00 69.43           C
ATOM    629 1HB  SER A  42      13.905  52.326  59.632  1.00 20.00           H
ATOM    630 2HB  SER A  42      13.450  52.940  61.209  1.00 20.00           H
ATOM    631  OG  SER A  42      13.936  54.383  59.814  1.00 85.14           O
ATOM    632  HG  SER A  42      14.000  55.079  60.529  1.00 20.00           H
ATOM    633  HN  SER A  42      16.076  53.798  59.023  1.00 20.00           H
ATOM    634  N   ALA A  43      15.957  50.611  60.268  1.00 61.15           N
ATOM    635  CA  ALA A  43      16.125  49.181  60.506  1.00 59.46           C
ATOM    636  C   ALA A  43      17.556  48.798  60.856  1.00 64.85           C
ATOM    637  O   ALA A  43      17.856  47.640  61.249  1.00 64.29           O
ATOM    638  HA  ALA A  43      15.502  48.911  61.358  1.00 20.00           H
ATOM    639  CB  ALA A  43      15.695  48.424  59.280  1.00 59.78           C
ATOM    640 1HB  ALA A  43      14.925  48.989  58.756  1.00 20.00           H
ATOM    641 2HB  ALA A  43      16.552  48.282  58.621  1.00 20.00           H
ATOM    642 3HB  ALA A  43      15.298  47.453  59.573  1.00 20.00           H
ATOM    643  HN  ALA A  43      16.000  50.865  59.301  1.00 20.00           H
ATOM    644  N   TYR A  44      18.449  49.764  60.662  1.00 59.89           N
ATOM    645  CA  TYR A  44      19.867  49.551  60.877  1.00 57.58           C
ATOM    646  C   TYR A  44      20.306  49.636  62.292  1.00 62.32           C
ATOM    647  O   TYR A  44      19.951  50.561  63.006  1.00 63.98           O
ATOM    648  HA  TYR A  44      20.114  48.550  60.524  1.00 20.00           H
ATOM    649  CB  TYR A  44      20.656  50.510  60.000  1.00 57.28           C
ATOM    650 1HB  TYR A  44      20.304  51.526  60.180  1.00 20.00           H
ATOM    651 2HB  TYR A  44      21.705  50.479  60.297  1.00 20.00           H
ATOM    652  CG  TYR A  44      20.524  50.170  58.531  1.00 54.17           C
ATOM    653  CD1 TYR A  44      19.383  50.491  57.826  1.00 56.13           C
ATOM    654  HD1 TYR A  44      18.567  51.018  58.320  1.00 20.00           H
ATOM    655  CD2 TYR A  44      21.533  49.463  57.865  1.00 52.94           C
ATOM    656  HD2 TYR A  44      22.432  49.196  58.421  1.00 20.00           H
ATOM    657  CE1 TYR A  44      19.263  50.138  56.451  1.00 57.59           C
ATOM    658  HE1 TYR A  44      18.367  50.395  55.885  1.00 20.00           H
ATOM    659  CE2 TYR A  44      21.421  49.125  56.519  1.00 52.33           C
ATOM    660  HE2 TYR A  44      22.238  48.593  56.030  1.00 20.00           H
ATOM    661  CZ  TYR A  44      20.298  49.461  55.828  1.00 53.57           C
ATOM    662  OH  TYR A  44      20.179  49.068  54.530  1.00 55.26           O
ATOM    663  HH  TYR A  44      20.849  48.354  54.326  1.00 20.00           H
ATOM    664  HN  TYR A  44      18.217  50.689  60.360  1.00 20.00           H
ATOM    665  N   ALA A  45      21.097  48.662  62.701  1.00 59.63           N
ATOM    666  CA  ALA A  45      21.578  48.631  64.060  1.00 59.24           C
ATOM    667  C   ALA A  45      22.596  49.732  64.279  1.00 64.21           C
ATOM    668  O   ALA A  45      22.737  50.239  65.397  1.00 64.62           O
ATOM    669  HA  ALA A  45      20.727  48.809  64.717  1.00 20.00           H
ATOM    670  CB  ALA A  45      22.129  47.264  64.424  1.00 59.92           C
ATOM    671 1HB  ALA A  45      21.346  46.515  64.312  1.00 20.00           H
ATOM    672 2HB  ALA A  45      22.962  47.020  63.763  1.00 20.00           H
ATOM    673 3HB  ALA A  45      22.477  47.276  65.457  1.00 20.00           H
ATOM    674  HN  ALA A  45      21.405  47.910  62.118  1.00 20.00           H
ATOM    675  N   THR A  46      23.317  50.085  63.216  1.00 60.57           N
ATOM    676  CA  THR A  46      24.280  51.166  63.291  1.00 58.74           C
ATOM    677  C   THR A  46      23.688  52.271  62.428  1.00 60.05           C
ATOM    678  O   THR A  46      23.279  52.033  61.279  1.00 57.60           O
ATOM    679  HA  THR A  46      24.340  51.502  64.326  1.00 20.00           H
ATOM    680  CB  THR A  46      25.665  50.775  62.800  1.00 64.46           C
ATOM    681  HB  THR A  46      25.636  50.473  61.753  1.00 20.00           H
ATOM    682  OG1 THR A  46      26.207  49.758  63.652  1.00 56.54           O
ATOM    683  HG1 THR A  46      26.375  50.130  64.565  1.00 20.00           H
ATOM    684  CG2 THR A  46      26.587  52.020  62.813  1.00 64.87           C
ATOM    685 1HG2 THR A  46      26.334  52.651  63.664  1.00 20.00           H
ATOM    686 2HG2 THR A  46      26.450  52.584  61.890  1.00 20.00           H
ATOM    687 3HG2 THR A  46      27.627  51.702  62.893  1.00 20.00           H
ATOM    688  HN  THR A  46      23.247  49.644  62.321  1.00 20.00           H
ATOM    689  N   LYS A  47      23.573  53.466  63.000  1.00 56.76           N
ATOM    690  CA  LYS A  47      22.982  54.583  62.278  1.00 56.67           C
ATOM    691  C   LYS A  47      23.932  55.760  62.045  1.00 60.45           C
ATOM    692  O   LYS A  47      23.548  56.787  61.486  1.00 58.83           O
ATOM    693  HA  LYS A  47      22.702  54.221  61.289  1.00 20.00           H
ATOM    694  CB  LYS A  47      21.685  55.013  62.947  1.00 60.19           C
ATOM    695 1HB  LYS A  47      21.899  55.742  63.728  1.00 20.00           H
ATOM    696 2HB  LYS A  47      21.043  55.507  62.218  1.00 20.00           H
ATOM    697  CG  LYS A  47      20.855  53.856  63.598  1.00 67.14           C
ATOM    698 1HG  LYS A  47      21.163  52.900  63.173  1.00 20.00           H
ATOM    699 2HG  LYS A  47      21.063  53.812  64.667  1.00 20.00           H
ATOM    700  CD  LYS A  47      19.356  54.099  63.350  1.00 73.25           C
ATOM    701 1HD  LYS A  47      19.069  55.069  63.757  1.00 20.00           H
ATOM    702 2HD  LYS A  47      19.162  54.134  62.278  1.00 20.00           H
ATOM    703  CE  LYS A  47      18.431  53.045  63.958  1.00 58.33           C
ATOM    704 1HE  LYS A  47      17.471  53.496  64.207  1.00 20.00           H
ATOM    705 2HE  LYS A  47      18.235  52.260  63.227  1.00 20.00           H
ATOM    706  NZ  LYS A  47      19.012  52.443  65.171  1.00 54.34           N
ATOM    707 1HZ  LYS A  47      18.279  52.000  65.713  1.00 20.00           H
ATOM    708 2HZ  LYS A  47      19.703  51.750  64.906  1.00 20.00           H
ATOM    709 3HZ  LYS A  47      19.455  53.166  65.728  1.00 20.00           H
ATOM    710  HN  LYS A  47      23.874  53.672  63.931  1.00 20.00           H
ATOM    711  N   PHE A  48      25.190  55.587  62.445  1.00 58.34           N
ATOM    712  CA  PHE A  48      26.206  56.625  62.263  1.00 57.35           C
ATOM    713  C   PHE A  48      27.438  56.128  61.486  1.00 60.15           C
ATOM    714  O   PHE A  48      27.665  54.912  61.381  1.00 60.34           O
ATOM    715  HA  PHE A  48      25.745  57.434  61.697  1.00 20.00           H
ATOM    716  CB  PHE A  48      26.668  57.105  63.637  1.00 57.48           C
ATOM    717 1HB  PHE A  48      27.454  57.850  63.505  1.00 20.00           H
ATOM    718 2HB  PHE A  48      25.837  57.604  64.135  1.00 20.00           H
ATOM    719  CG  PHE A  48      27.177  56.004  64.515  1.00 56.96           C
ATOM    720  CD1 PHE A  48      26.291  55.223  65.240  1.00 56.72           C
ATOM    721  HD1 PHE A  48      25.219  55.405  65.166  1.00 20.00           H
ATOM    722  CD2 PHE A  48      28.544  55.763  64.638  1.00 58.02           C
ATOM    723  HD2 PHE A  48      29.254  56.368  64.072  1.00 20.00           H
ATOM    724  CE1 PHE A  48      26.738  54.212  66.060  1.00 54.98           C
ATOM    725  HE1 PHE A  48      26.023  53.594  66.602  1.00 20.00           H
ATOM    726  CE2 PHE A  48      29.004  54.752  65.474  1.00 59.57           C
ATOM    727  HE2 PHE A  48      30.073  54.558  65.569  1.00 20.00           H
ATOM    728  CZ  PHE A  48      28.087  53.983  66.194  1.00 56.04           C
ATOM    729  HZ  PHE A  48      28.444  53.200  66.863  1.00 20.00           H
ATOM    730  HN  PHE A  48      25.527  54.757  62.888  1.00 20.00           H
ATOM    731  N   ALA A  49      28.236  57.074  60.971  1.00 53.75           N
ATOM    732  CA  ALA A  49      29.491  56.780  60.256  1.00 51.51           C
ATOM    733  C   ALA A  49      30.346  58.022  60.136  1.00 53.94           C
ATOM    734  O   ALA A  49      29.913  59.105  60.483  1.00 52.28           O
ATOM    735  HA  ALA A  49      30.041  56.042  60.840  1.00 20.00           H
ATOM    736  CB  ALA A  49      29.238  56.197  58.854  1.00 51.48           C
ATOM    737 1HB  ALA A  49      28.166  56.078  58.698  1.00 20.00           H
ATOM    738 2HB  ALA A  49      29.642  56.874  58.100  1.00 20.00           H
ATOM    739 3HB  ALA A  49      29.728  55.227  58.770  1.00 20.00           H
ATOM    740  HN  ALA A  49      28.050  58.055  61.027  1.00 20.00           H
ATOM    741  N   GLY A  50      31.560  57.836  59.630  1.00 52.43           N
ATOM    742  CA  GLY A  50      32.509  58.911  59.389  1.00 51.46           C
ATOM    743  C   GLY A  50      32.374  59.281  57.912  1.00 53.13           C
ATOM    744  O   GLY A  50      32.967  58.652  57.034  1.00 50.30           O
ATOM    745 1HA  GLY A  50      32.285  59.753  60.044  1.00 20.00           H
ATOM    746 2HA  GLY A  50      33.516  58.575  59.636  1.00 20.00           H
ATOM    747  HN  GLY A  50      31.927  56.943  59.371  1.00 20.00           H
ATOM    748  N   LEU A  51      31.580  60.314  57.653  1.00 49.55           N
ATOM    749  CA  LEU A  51      31.341  60.796  56.308  1.00 49.10           C
ATOM    750  C   LEU A  51      32.227  61.948  55.889  1.00 54.04           C
ATOM    751  O   LEU A  51      32.829  62.624  56.721  1.00 52.75           O
ATOM    752  HA  LEU A  51      31.566  59.978  55.623  1.00 20.00           H
ATOM    753  CB  LEU A  51      29.879  61.202  56.152  1.00 48.79           C
ATOM    754 1HB  LEU A  51      29.737  62.167  56.639  1.00 20.00           H
ATOM    755 2HB  LEU A  51      29.674  61.347  55.091  1.00 20.00           H
ATOM    756  CG  LEU A  51      28.893  60.184  56.731  1.00 52.20           C
ATOM    757  HG  LEU A  51      29.273  59.853  57.697  1.00 20.00           H
ATOM    758  CD1 LEU A  51      27.535  60.829  56.974  1.00 53.34           C
ATOM    759 1HD1 LEU A  51      27.670  61.767  57.513  1.00 20.00           H
ATOM    760 2HD1 LEU A  51      27.050  61.026  56.018  1.00 20.00           H
ATOM    761 3HD1 LEU A  51      26.914  60.156  57.565  1.00 20.00           H
ATOM    762  CD2 LEU A  51      28.780  58.932  55.823  1.00 45.96           C
ATOM    763 1HD2 LEU A  51      28.315  59.210  54.877  1.00 20.00           H
ATOM    764 2HD2 LEU A  51      29.776  58.530  55.633  1.00 20.00           H
ATOM    765 3HD2 LEU A  51      28.172  58.177  56.319  1.00 20.00           H
ATOM    766  HN  LEU A  51      31.092  60.834  58.354  1.00 20.00           H
ATOM    767  N   VAL A  52      32.331  62.134  54.576  1.00 50.48           N
ATOM    768  CA  VAL A  52      33.098  63.238  54.034  1.00 49.56           C
ATOM    769  C   VAL A  52      32.061  64.375  53.878  1.00 54.45           C
ATOM    770  O   VAL A  52      31.078  64.223  53.160  1.00 50.82           O
ATOM    771  HA  VAL A  52      33.861  63.501  54.767  1.00 20.00           H
ATOM    772  CB  VAL A  52      33.749  62.884  52.634  1.00 52.64           C
ATOM    773  HB  VAL A  52      32.985  62.409  52.019  1.00 20.00           H
ATOM    774  CG1 VAL A  52      34.213  64.138  51.912  1.00 51.94           C
ATOM    775 1HG1 VAL A  52      33.367  64.811  51.771  1.00 20.00           H
ATOM    776 2HG1 VAL A  52      34.979  64.637  52.506  1.00 20.00           H
ATOM    777 3HG1 VAL A  52      34.627  63.866  50.941  1.00 20.00           H
ATOM    778  CG2 VAL A  52      34.948  61.953  52.792  1.00 51.92           C
ATOM    779 1HG2 VAL A  52      35.714  62.446  53.391  1.00 20.00           H
ATOM    780 2HG2 VAL A  52      34.633  61.035  53.288  1.00 20.00           H
ATOM    781 3HG2 VAL A  52      35.355  61.714  51.809  1.00 20.00           H
ATOM    782  HN  VAL A  52      31.902  61.545  53.892  1.00 20.00           H
ATOM    783  N   LYS A  53      32.253  65.510  54.560  1.00 56.15           N
ATOM    784  CA  LYS A  53      31.278  66.621  54.455  1.00 57.43           C
ATOM    785  C   LYS A  53      31.540  67.585  53.325  1.00 65.73           C
ATOM    786  O   LYS A  53      32.686  67.984  53.091  1.00 64.13           O
ATOM    787  HA  LYS A  53      30.302  66.181  54.253  1.00 20.00           H
ATOM    788  CB  LYS A  53      31.145  67.406  55.760  1.00 59.69           C
ATOM    789 1HB  LYS A  53      32.122  67.782  56.064  1.00 20.00           H
ATOM    790 2HB  LYS A  53      30.506  68.275  55.602  1.00 20.00           H
ATOM    791  CG  LYS A  53      30.567  66.581  56.903  1.00 72.71           C
ATOM    792 1HG  LYS A  53      29.685  67.079  57.305  1.00 20.00           H
ATOM    793 2HG  LYS A  53      30.243  65.611  56.527  1.00 20.00           H
ATOM    794  CD  LYS A  53      31.578  66.377  58.013  1.00 76.44           C
ATOM    795 1HD  LYS A  53      32.263  67.225  58.046  1.00 20.00           H
ATOM    796 2HD  LYS A  53      31.066  66.343  58.974  1.00 20.00           H
ATOM    797  CE  LYS A  53      32.374  65.105  57.831  1.00 70.13           C
ATOM    798 1HE  LYS A  53      31.966  64.529  57.000  1.00 20.00           H
ATOM    799 2HE  LYS A  53      33.405  65.348  57.573  1.00 20.00           H
ATOM    800  NZ  LYS A  53      32.368  64.259  59.055  1.00 57.00           N
ATOM    801 1HZ  LYS A  53      32.939  63.435  58.899  1.00 20.00           H
ATOM    802 2HZ  LYS A  53      32.745  64.789  59.833  1.00 20.00           H
ATOM    803 3HZ  LYS A  53      31.418  63.977  59.266  1.00 20.00           H
ATOM    804  HN  LYS A  53      33.036  65.676  55.160  1.00 20.00           H
ATOM    805  N   ASP A  54      30.470  67.932  52.607  1.00 66.70           N
ATOM    806  CA  ASP A  54      30.541  68.903  51.515  1.00 67.22           C
ATOM    807  C   ASP A  54      31.571  68.589  50.437  1.00 70.13           C
ATOM    808  O   ASP A  54      32.307  69.465  49.961  1.00 71.07           O
ATOM    809  HA  ASP A  54      29.543  68.917  51.078  1.00 20.00           H
ATOM    810  CB  ASP A  54      30.815  70.298  52.092  1.00 69.34           C
ATOM    811 1HB  ASP A  54      31.879  70.406  52.303  1.00 20.00           H
ATOM    812 2HB  ASP A  54      30.559  71.058  51.353  1.00 20.00           H
ATOM    813  CG  ASP A  54      30.035  70.560  53.357  1.00 87.87           C
ATOM    814  OD1 ASP A  54      28.790  70.591  53.264  1.00 89.28           O
ATOM    815  OD2 ASP A  54      30.656  70.714  54.437  1.00 98.26           O
ATOM    816  HN  ASP A  54      29.553  67.563  52.756  1.00 20.00           H
ATOM    817  N   PHE A  55      31.612  67.337  50.034  1.00 62.92           N
ATOM    818  CA  PHE A  55      32.539  66.939  49.011  1.00 59.38           C
ATOM    819  C   PHE A  55      32.225  67.676  47.718  1.00 65.86           C
ATOM    820  O   PHE A  55      31.094  67.675  47.233  1.00 64.50           O
ATOM    821  HA  PHE A  55      33.538  67.205  49.358  1.00 20.00           H
ATOM    822  CB  PHE A  55      32.446  65.419  48.790  1.00 58.09           C
ATOM    823 1HB  PHE A  55      32.842  64.910  49.668  1.00 20.00           H
ATOM    824 2HB  PHE A  55      31.397  65.138  48.704  1.00 20.00           H
ATOM    825  CG  PHE A  55      33.183  64.943  47.572  1.00 55.24           C
ATOM    826  CD1 PHE A  55      34.571  65.000  47.522  1.00 53.96           C
ATOM    827  HD1 PHE A  55      35.132  65.383  48.374  1.00 20.00           H
ATOM    828  CD2 PHE A  55      32.492  64.455  46.471  1.00 54.75           C
ATOM    829  HD2 PHE A  55      31.404  64.404  46.493  1.00 20.00           H
ATOM    830  CE1 PHE A  55      35.268  64.574  46.393  1.00 53.73           C
ATOM    831  HE1 PHE A  55      36.357  64.625  46.373  1.00 20.00           H
ATOM    832  CE2 PHE A  55      33.194  64.022  45.328  1.00 57.23           C
ATOM    833  HE2 PHE A  55      32.646  63.637  44.468  1.00 20.00           H
ATOM    834  CZ  PHE A  55      34.589  64.086  45.295  1.00 53.81           C
ATOM    835  HZ  PHE A  55      35.142  63.756  44.415  1.00 20.00           H
ATOM    836  HN  PHE A  55      31.026  66.613  50.397  1.00 20.00           H
ATOM    837  N   ASN A  56      33.249  68.271  47.131  1.00 66.73           N
ATOM    838  CA  ASN A  56      33.077  68.957  45.860  1.00 67.42           C
ATOM    839  C   ASN A  56      34.165  68.581  44.866  1.00 73.10           C
ATOM    840  O   ASN A  56      35.358  68.637  45.172  1.00 72.45           O
ATOM    841  HA  ASN A  56      32.092  68.657  45.503  1.00 20.00           H
ATOM    842  CB  ASN A  56      33.111  70.472  46.046  1.00 70.61           C
ATOM    843 1HB  ASN A  56      32.208  70.799  46.561  1.00 20.00           H
ATOM    844 2HB  ASN A  56      33.956  70.746  46.678  1.00 20.00           H
ATOM    845  CG  ASN A  56      33.223  71.214  44.718  1.00100.66           C
ATOM    846  OD1 ASN A  56      32.230  71.385  44.007  1.00102.57           O
ATOM    847  ND2 ASN A  56      34.438  71.636  44.365  1.00 88.38           N
ATOM    848 1HD2 ASN A  56      35.222  71.461  44.961  1.00 20.00           H
ATOM    849 2HD2 ASN A  56      34.566  72.128  43.503  1.00 20.00           H
ATOM    850  HN  ASN A  56      34.176  68.289  47.506  1.00 20.00           H
ATOM    851  N   CYS A  57      33.760  68.240  43.654  1.00 71.10           N
ATOM    852  CA  CYS A  57      34.731  67.919  42.637  1.00 72.52           C
ATOM    853  C   CYS A  57      34.320  68.635  41.362  1.00 77.59           C
ATOM    854  O   CYS A  57      34.813  68.335  40.285  1.00 76.61           O
ATOM    855  HA  CYS A  57      35.694  68.283  42.997  1.00 20.00           H
ATOM    856  CB  CYS A  57      34.776  66.414  42.409  1.00 73.98           C
ATOM    857 1HB  CYS A  57      35.541  66.173  41.671  1.00 20.00           H
ATOM    858 2HB  CYS A  57      35.053  65.906  43.332  1.00 20.00           H
ATOM    859  SG  CYS A  57      33.187  65.739  41.834  1.00 78.43           S
ATOM    860  HG  CYS A  57      33.584  64.471  41.787  1.00 20.00           H
ATOM    861  HN  CYS A  57      32.800  68.186  43.379  1.00 20.00           H
ATOM    862  N   GLU A  58      33.410  69.588  41.509  1.00 76.64           N
ATOM    863  CA  GLU A  58      32.903  70.395  40.405  1.00 77.23           C
ATOM    864  C   GLU A  58      33.987  70.896  39.454  1.00 79.96           C
ATOM    865  O   GLU A  58      33.891  70.743  38.236  1.00 79.24           O
ATOM    866  HA  GLU A  58      32.238  69.737  39.846  1.00 20.00           H
ATOM    867  CB  GLU A  58      32.128  71.596  40.958  1.00 79.15           C
ATOM    868 1HB  GLU A  58      31.816  71.392  41.982  1.00 20.00           H
ATOM    869 2HB  GLU A  58      32.733  72.498  40.864  1.00 20.00           H
ATOM    870  CG  GLU A  58      30.840  71.913  40.206  1.00 97.26           C
ATOM    871 1HG  GLU A  58      30.353  72.777  40.659  1.00 20.00           H
ATOM    872 2HG  GLU A  58      31.074  72.183  39.176  1.00 20.00           H
ATOM    873  CD  GLU A  58      29.852  70.754  40.190  1.00126.26           C
ATOM    874  OE1 GLU A  58      30.269  69.603  39.912  1.00122.86           O
ATOM    875  OE2 GLU A  58      28.653  70.998  40.441  1.00121.26           O
ATOM    876  HN  GLU A  58      32.995  69.835  42.384  1.00 20.00           H
ATOM    877  N   ASP A  59      35.004  71.530  40.010  1.00 76.29           N
ATOM    878  CA  ASP A  59      36.075  72.066  39.196  1.00 77.23           C
ATOM    879  C   ASP A  59      37.073  71.016  38.746  1.00 80.22           C
ATOM    880  O   ASP A  59      37.901  71.278  37.861  1.00 79.35           O
ATOM    881  HA  ASP A  59      35.582  72.520  38.336  1.00 20.00           H
ATOM    882  CB  ASP A  59      36.803  73.160  39.971  1.00 80.14           C
ATOM    883 1HB  ASP A  59      37.636  73.539  39.377  1.00 20.00           H
ATOM    884 2HB  ASP A  59      36.129  73.999  40.144  1.00 20.00           H
ATOM    885  CG  ASP A  59      37.335  72.667  41.313  1.00 93.42           C
ATOM    886  OD1 ASP A  59      36.667  71.812  41.941  1.00 94.28           O
ATOM    887  OD2 ASP A  59      38.420  73.137  41.734  1.00101.59           O
ATOM    888  HN  ASP A  59      35.101  71.678  40.994  1.00 20.00           H
ATOM    889  N   ILE A  60      37.008  69.839  39.373  1.00 74.41           N
ATOM    890  CA  ILE A  60      37.933  68.730  39.074  1.00 71.45           C
ATOM    891  C   ILE A  60      37.425  67.645  38.113  1.00 69.36           C
ATOM    892  O   ILE A  60      38.187  67.124  37.298  1.00 67.14           O
ATOM    893  HA  ILE A  60      38.807  69.157  38.580  1.00 20.00           H
ATOM    894  CB  ILE A  60      38.341  68.022  40.355  1.00 73.60           C
ATOM    895  HB  ILE A  60      37.450  67.579  40.799  1.00 20.00           H
ATOM    896  CG1 ILE A  60      38.897  69.028  41.341  1.00 73.69           C
ATOM    897 1HG1 ILE A  60      38.181  69.837  41.483  1.00 20.00           H
ATOM    898 2HG1 ILE A  60      39.038  68.552  42.311  1.00 20.00           H
ATOM    899  CG2 ILE A  60      39.345  66.937  40.055  1.00 72.96           C
ATOM    900 1HG2 ILE A  60      38.985  65.989  40.453  1.00 20.00           H
ATOM    901 2HG2 ILE A  60      39.477  66.852  38.976  1.00 20.00           H
ATOM    902 3HG2 ILE A  60      40.300  67.187  40.518  1.00 20.00           H
ATOM    903  CD1 ILE A  60      40.207  69.604  40.880  1.00 79.29           C
ATOM    904 1HD1 ILE A  60      41.007  68.889  41.073  1.00 20.00           H
ATOM    905 2HD1 ILE A  60      40.157  69.812  39.811  1.00 20.00           H
ATOM    906 3HD1 ILE A  60      40.408  70.529  41.421  1.00 20.00           H
ATOM    907  HN  ILE A  60      36.339  69.620  40.082  1.00 20.00           H
ATOM    908  N   ILE A  61      36.154  67.279  38.264  1.00 64.66           N
ATOM    909  CA  ILE A  61      35.533  66.244  37.451  1.00 64.75           C
ATOM    910  C   ILE A  61      34.262  66.786  36.806  1.00 71.59           C
ATOM    911  O   ILE A  61      33.348  67.258  37.492  1.00 70.81           O
ATOM    912  HA  ILE A  61      36.235  65.987  36.657  1.00 20.00           H
ATOM    913  CB  ILE A  61      35.218  64.912  38.280  1.00 66.55           C
ATOM    914  HB  ILE A  61      34.652  65.189  39.169  1.00 20.00           H
ATOM    915  CG1 ILE A  61      36.514  64.246  38.756  1.00 66.89           C
ATOM    916 1HG1 ILE A  61      36.862  63.539  38.002  1.00 20.00           H
ATOM    917 2HG1 ILE A  61      37.294  65.000  38.869  1.00 20.00           H
ATOM    918  CG2 ILE A  61      34.475  63.881  37.406  1.00 62.82           C
ATOM    919 1HG2 ILE A  61      33.404  64.077  37.444  1.00 20.00           H
ATOM    920 2HG2 ILE A  61      34.823  63.961  36.375  1.00 20.00           H
ATOM    921 3HG2 ILE A  61      34.675  62.877  37.780  1.00 20.00           H
ATOM    922  CD1 ILE A  61      36.381  63.496  40.086  1.00 67.06           C
ATOM    923 1HD1 ILE A  61      36.565  64.185  40.911  1.00 20.00           H
ATOM    924 2HD1 ILE A  61      35.376  63.085  40.172  1.00 20.00           H
ATOM    925 3HD1 ILE A  61      37.110  62.686  40.120  1.00 20.00           H
ATOM    926  HN  ILE A  61      35.533  67.680  38.937  1.00 20.00           H
ATOM    927  N   SER A  62      34.217  66.711  35.481  1.00 72.16           N
ATOM    928  CA  SER A  62      33.052  67.188  34.732  1.00 74.88           C
ATOM    929  C   SER A  62      31.844  66.327  35.091  1.00 84.11           C
ATOM    930  O   SER A  62      31.910  65.105  34.964  1.00 85.28           O
ATOM    931  HA  SER A  62      32.906  68.220  35.052  1.00 20.00           H
ATOM    932  CB  SER A  62      33.333  67.079  33.232  1.00 78.73           C
ATOM    933 1HB  SER A  62      32.694  67.778  32.691  1.00 20.00           H
ATOM    934 2HB  SER A  62      34.364  67.373  33.034  1.00 20.00           H
ATOM    935  OG  SER A  62      33.112  65.763  32.753  1.00 87.97           O
ATOM    936  HG  SER A  62      33.717  65.121  33.225  1.00 20.00           H
ATOM    937  HN  SER A  62      34.953  66.336  34.917  1.00 20.00           H
ATOM    938  N   ARG A  63      30.753  66.939  35.551  1.00 82.68           N
ATOM    939  CA  ARG A  63      29.546  66.178  35.910  1.00 82.72           C
ATOM    940  C   ARG A  63      29.154  65.121  34.831  1.00 83.34           C
ATOM    941  O   ARG A  63      28.363  64.206  35.095  1.00 81.12           O
ATOM    942  HA  ARG A  63      29.800  65.679  36.845  1.00 20.00           H
ATOM    943  CB  ARG A  63      28.377  67.109  36.255  1.00 85.83           C
ATOM    944 1HB  ARG A  63      27.844  67.382  35.344  1.00 20.00           H
ATOM    945 2HB  ARG A  63      27.667  66.586  36.895  1.00 20.00           H
ATOM    946  CG  ARG A  63      28.761  68.406  36.965  1.00104.78           C
ATOM    947 1HG  ARG A  63      28.598  68.300  38.037  1.00 20.00           H
ATOM    948 2HG  ARG A  63      29.824  68.602  36.822  1.00 20.00           H
ATOM    949  CD  ARG A  63      27.932  69.588  36.422  1.00126.87           C
ATOM    950 1HD  ARG A  63      27.917  69.562  35.332  1.00 20.00           H
ATOM    951 2HD  ARG A  63      26.899  69.503  36.757  1.00 20.00           H
ATOM    952  NE  ARG A  63      28.447  70.896  36.844  1.00142.19           N
ATOM    953  HE  ARG A  63      29.139  70.917  37.565  1.00 20.00           H
ATOM    954  CZ  ARG A  63      28.059  72.064  36.334  1.00159.88           C
ATOM    955  NH1 ARG A  63      27.149  72.105  35.370  1.00151.22           N
ATOM    956 1HH1 ARG A  63      26.751  71.257  35.022  1.00 20.00           H
ATOM    957 2HH1 ARG A  63      26.862  72.985  34.991  1.00 20.00           H
ATOM    958  NH2 ARG A  63      28.590  73.195  36.787  1.00145.15           N
ATOM    959 1HH2 ARG A  63      28.300  74.072  36.404  1.00 20.00           H
ATOM    960 2HH2 ARG A  63      29.281  73.169  37.510  1.00 20.00           H
ATOM    961  HN  ARG A  63      30.680  67.928  35.680  1.00 20.00           H
ATOM    962  N   LYS A  64      29.755  65.248  33.646  1.00 78.62           N
ATOM    963  CA  LYS A  64      29.570  64.329  32.514  1.00 78.02           C
ATOM    964  C   LYS A  64      30.373  63.046  32.754  1.00 80.62           C
ATOM    965  O   LYS A  64      30.042  61.974  32.224  1.00 80.84           O
ATOM    966  HA  LYS A  64      28.513  64.068  32.474  1.00 20.00           H
ATOM    967  CB  LYS A  64      30.060  64.990  31.214  1.00 80.84           C
ATOM    968 1HB  LYS A  64      31.114  65.252  31.309  1.00 20.00           H
ATOM    969 2HB  LYS A  64      29.982  64.282  30.389  1.00 20.00           H
ATOM    970  CG  LYS A  64      29.272  66.266  30.839  1.00100.77           C
ATOM    971 1HG  LYS A  64      28.207  66.040  30.795  1.00 20.00           H
ATOM    972 2HG  LYS A  64      29.406  67.021  31.613  1.00 20.00           H
ATOM    973  CD  LYS A  64      29.709  66.849  29.500  1.00113.64           C
ATOM    974 1HD  LYS A  64      30.483  67.600  29.661  1.00 20.00           H
ATOM    975 2HD  LYS A  64      30.150  66.065  28.884  1.00 20.00           H
ATOM    976  CE  LYS A  64      28.542  67.481  28.752  1.00123.26           C
ATOM    977 1HE  LYS A  64      28.870  68.399  28.263  1.00 20.00           H
ATOM    978 2HE  LYS A  64      28.199  66.808  27.967  1.00 20.00           H
ATOM    979  NZ  LYS A  64      27.414  67.785  29.674  1.00132.36           N
ATOM    980 1HZ  LYS A  64      26.852  68.534  29.284  1.00 20.00           H
ATOM    981 2HZ  LYS A  64      26.841  66.957  29.790  1.00 20.00           H
ATOM    982 3HZ  LYS A  64      27.782  68.072  30.574  1.00 20.00           H
ATOM    983  HN  LYS A  64      30.391  65.986  33.417  1.00 20.00           H
ATOM    984  N   GLU A  65      31.431  63.171  33.560  1.00 73.35           N
ATOM    985  CA  GLU A  65      32.281  62.048  33.914  1.00 70.02           C
ATOM    986  C   GLU A  65      31.840  61.479  35.263  1.00 69.34           C
ATOM    987  O   GLU A  65      31.873  60.272  35.487  1.00 67.78           O
ATOM    988  HA  GLU A  65      32.129  61.310  33.126  1.00 20.00           H
ATOM    989  CB  GLU A  65      33.745  62.473  33.918  1.00 70.65           C
ATOM    990 1HB  GLU A  65      33.835  63.478  34.331  1.00 20.00           H
ATOM    991 2HB  GLU A  65      34.341  61.733  34.451  1.00 20.00           H
ATOM    992  CG  GLU A  65      34.317  62.537  32.525  1.00 74.32           C
ATOM    993 1HG  GLU A  65      33.713  63.204  31.910  1.00 20.00           H
ATOM    994 2HG  GLU A  65      35.322  62.958  32.559  1.00 20.00           H
ATOM    995  CD  GLU A  65      34.377  61.175  31.860  1.00 87.99           C
ATOM    996  OE1 GLU A  65      34.192  60.159  32.561  1.00 92.81           O
ATOM    997  OE2 GLU A  65      34.611  61.117  30.639  1.00 74.09           O
ATOM    998  HN  GLU A  65      31.718  64.034  33.977  1.00 20.00           H
ATOM    999  N   GLN A  66      31.377  62.353  36.148  1.00 64.00           N
ATOM   1000  CA  GLN A  66      30.895  61.920  37.458  1.00 62.33           C
ATOM   1001  C   GLN A  66      29.888  60.780  37.346  1.00 65.59           C
ATOM   1002  O   GLN A  66      29.861  59.887  38.190  1.00 60.99           O
ATOM   1003  HA  GLN A  66      31.779  61.566  37.989  1.00 20.00           H
ATOM   1004  CB  GLN A  66      30.199  63.070  38.138  1.00 62.89           C
ATOM   1005 1HB  GLN A  66      29.771  63.735  37.388  1.00 20.00           H
ATOM   1006 2HB  GLN A  66      29.373  62.695  38.740  1.00 20.00           H
ATOM   1007  CG  GLN A  66      31.066  63.891  39.025  1.00 76.15           C
ATOM   1008 1HG  GLN A  66      31.482  63.265  39.814  1.00 20.00           H
ATOM   1009 2HG  GLN A  66      31.908  64.285  38.454  1.00 20.00           H
ATOM   1010  CD  GLN A  66      30.293  65.030  39.637  1.00 84.00           C
ATOM   1011  OE1 GLN A  66      29.261  64.807  40.278  1.00 63.93           O
ATOM   1012  NE2 GLN A  66      30.776  66.267  39.436  1.00 85.20           N
ATOM   1013 1HE2 GLN A  66      31.612  66.397  38.901  1.00 20.00           H
ATOM   1014 2HE2 GLN A  66      30.301  67.058  39.821  1.00 20.00           H
ATOM   1015  HN  GLN A  66      31.327  63.339  35.986  1.00 20.00           H
ATOM   1016  N   ARG A  67      29.047  60.830  36.307  1.00 64.41           N
ATOM   1017  CA  ARG A  67      28.014  59.820  36.110  1.00 63.75           C
ATOM   1018  C   ARG A  67      28.628  58.455  35.856  1.00 65.05           C
ATOM   1019  O   ARG A  67      27.957  57.424  35.983  1.00 65.38           O
ATOM   1020  HA  ARG A  67      27.444  59.821  37.038  1.00 20.00           H
ATOM   1021  CB  ARG A  67      27.101  60.204  34.934  1.00 66.56           C
ATOM   1022 1HB  ARG A  67      26.620  61.160  35.139  1.00 20.00           H
ATOM   1023 2HB  ARG A  67      27.700  60.336  34.032  1.00 20.00           H
ATOM   1024  CG  ARG A  67      26.018  59.117  34.687  1.00100.49           C
ATOM   1025 1HG  ARG A  67      26.367  58.158  35.069  1.00 20.00           H
ATOM   1026 2HG  ARG A  67      25.112  59.370  35.237  1.00 20.00           H
ATOM   1027  CD  ARG A  67      25.631  58.919  33.224  1.00130.60           C
ATOM   1028 1HD  ARG A  67      24.895  59.667  32.929  1.00 20.00           H
ATOM   1029 2HD  ARG A  67      26.504  59.063  32.586  1.00 20.00           H
ATOM   1030  NE  ARG A  67      25.066  57.578  32.938  1.00151.01           N
ATOM   1031  HE  ARG A  67      25.474  57.046  32.195  1.00 20.00           H
ATOM   1032  CZ  ARG A  67      24.046  56.996  33.585  1.00166.44           C
ATOM   1033  NH1 ARG A  67      23.428  57.607  34.594  1.00153.83           N
ATOM   1034 1HH1 ARG A  67      23.723  58.518  34.882  1.00 20.00           H
ATOM   1035 2HH1 ARG A  67      22.670  57.155  35.063  1.00 20.00           H
ATOM   1036  NH2 ARG A  67      23.634  55.781  33.223  1.00149.43           N
ATOM   1037 1HH2 ARG A  67      22.874  55.347  33.705  1.00 20.00           H
ATOM   1038 2HH2 ARG A  67      24.086  55.304  32.469  1.00 20.00           H
ATOM   1039  HN  ARG A  67      29.065  61.545  35.607  1.00 20.00           H
ATOM   1040  N   LYS A  68      29.882  58.455  35.418  1.00 57.72           N
ATOM   1041  CA  LYS A  68      30.562  57.207  35.121  1.00 56.05           C
ATOM   1042  C   LYS A  68      31.386  56.655  36.302  1.00 57.54           C
ATOM   1043  O   LYS A  68      32.206  55.754  36.116  1.00 57.03           O
ATOM   1044  HA  LYS A  68      29.797  56.462  34.903  1.00 20.00           H
ATOM   1045  CB  LYS A  68      31.531  57.417  33.973  1.00 55.34           C
ATOM   1046 1HB  LYS A  68      32.442  57.889  34.342  1.00 20.00           H
ATOM   1047 2HB  LYS A  68      31.820  56.453  33.554  1.00 20.00           H
ATOM   1048  CG  LYS A  68      31.032  58.254  32.842  1.00 57.22           C
ATOM   1049 1HG  LYS A  68      30.118  57.819  32.438  1.00 20.00           H
ATOM   1050 2HG  LYS A  68      30.777  59.249  33.206  1.00 20.00           H
ATOM   1051  CD  LYS A  68      32.135  58.322  31.769  1.00 54.88           C
ATOM   1052 1HD  LYS A  68      32.817  59.142  31.994  1.00 20.00           H
ATOM   1053 2HD  LYS A  68      32.723  57.405  31.787  1.00 20.00           H
ATOM   1054  CE  LYS A  68      31.554  58.519  30.380  1.00 63.88           C
ATOM   1055 1HE  LYS A  68      31.258  57.557  29.963  1.00 20.00           H
ATOM   1056 2HE  LYS A  68      30.655  59.132  30.439  1.00 20.00           H
ATOM   1057  NZ  LYS A  68      32.553  59.165  29.508  1.00 76.89           N
ATOM   1058 1HZ  LYS A  68      32.136  59.364  28.605  1.00 20.00           H
ATOM   1059 2HZ  LYS A  68      32.865  60.031  29.934  1.00 20.00           H
ATOM   1060 3HZ  LYS A  68      33.346  58.545  29.385  1.00 20.00           H
ATOM   1061  HN  LYS A  68      30.423  59.283  35.268  1.00 20.00           H
ATOM   1062  N   MET A  69      31.230  57.228  37.489  1.00 51.61           N
ATOM   1063  CA  MET A  69      32.058  56.813  38.619  1.00 50.72           C
ATOM   1064  C   MET A  69      31.432  56.844  39.993  1.00 53.44           C
ATOM   1065  O   MET A  69      30.917  57.872  40.429  1.00 57.17           O
ATOM   1066  HA  MET A  69      32.329  55.777  38.419  1.00 20.00           H
ATOM   1067  CB  MET A  69      33.366  57.605  38.689  1.00 52.42           C
ATOM   1068 1HB  MET A  69      33.554  57.915  39.717  1.00 20.00           H
ATOM   1069 2HB  MET A  69      34.199  56.967  38.391  1.00 20.00           H
ATOM   1070  CG  MET A  69      33.403  58.815  37.842  1.00 56.57           C
ATOM   1071 1HG  MET A  69      33.564  58.536  36.800  1.00 20.00           H
ATOM   1072 2HG  MET A  69      32.445  59.332  37.889  1.00 20.00           H
ATOM   1073  SD  MET A  69      34.668  60.061  38.231  1.00 59.63           S
ATOM   1074  CE  MET A  69      35.742  59.855  36.776  1.00 54.38           C
ATOM   1075 1HE  MET A  69      36.198  58.865  36.798  1.00 20.00           H
ATOM   1076 2HE  MET A  69      35.149  59.962  35.868  1.00 20.00           H
ATOM   1077 3HE  MET A  69      36.524  60.615  36.790  1.00 20.00           H
ATOM   1078  HN  MET A  69      30.565  57.950  37.678  1.00 20.00           H
ATOM   1079  N   ASP A  70      31.566  55.742  40.709  1.00 44.90           N
ATOM   1080  CA  ASP A  70      31.078  55.656  42.066  1.00 42.58           C
ATOM   1081  C   ASP A  70      31.769  56.710  42.913  1.00 48.35           C
ATOM   1082  O   ASP A  70      32.883  57.159  42.607  1.00 49.80           O
ATOM   1083  HA  ASP A  70      30.003  55.817  41.994  1.00 20.00           H
ATOM   1084  CB  ASP A  70      31.382  54.259  42.632  1.00 42.42           C
ATOM   1085 1HB  ASP A  70      31.022  53.497  41.941  1.00 20.00           H
ATOM   1086 2HB  ASP A  70      32.461  54.125  42.720  1.00 20.00           H
ATOM   1087  CG  ASP A  70      30.745  54.019  44.003  1.00 46.81           C
ATOM   1088  OD1 ASP A  70      29.583  53.563  44.020  1.00 48.49           O
ATOM   1089  OD2 ASP A  70      31.384  54.279  45.063  1.00 45.87           O
ATOM   1090  HN  ASP A  70      32.004  54.908  40.374  1.00 20.00           H
ATOM   1091  N   ALA A  71      31.131  57.055  44.021  1.00 44.82           N
ATOM   1092  CA  ALA A  71      31.700  57.970  44.995  1.00 43.94           C
ATOM   1093  C   ALA A  71      33.147  57.630  45.423  1.00 49.98           C
ATOM   1094  O   ALA A  71      33.916  58.552  45.744  1.00 53.77           O
ATOM   1095  HA  ALA A  71      31.735  58.960  44.539  1.00 20.00           H
ATOM   1096  CB  ALA A  71      30.778  58.021  46.266  1.00 44.19           C
ATOM   1097 1HB  ALA A  71      29.748  58.200  45.960  1.00 20.00           H
ATOM   1098 2HB  ALA A  71      30.840  57.072  46.798  1.00 20.00           H
ATOM   1099 3HB  ALA A  71      31.108  58.827  46.921  1.00 20.00           H
ATOM   1100  HN  ALA A  71      30.223  56.719  44.271  1.00 20.00           H
ATOM   1101  N   PHE A  72      33.523  56.351  45.513  1.00 41.37           N
ATOM   1102  CA  PHE A  72      34.889  56.047  45.989  1.00 39.31           C
ATOM   1103  C   PHE A  72      35.918  56.455  44.942  1.00 43.96           C
ATOM   1104  O   PHE A  72      37.066  56.856  45.246  1.00 41.54           O
ATOM   1105  HA  PHE A  72      35.049  56.620  46.902  1.00 20.00           H
ATOM   1106  CB  PHE A  72      35.060  54.563  46.386  1.00 39.14           C
ATOM   1107 1HB  PHE A  72      35.755  54.499  47.223  1.00 20.00           H
ATOM   1108 2HB  PHE A  72      34.103  54.179  46.736  1.00 20.00           H
ATOM   1109  CG  PHE A  72      35.562  53.661  45.275  1.00 38.22           C
ATOM   1110  CD1 PHE A  72      34.685  53.115  44.348  1.00 37.84           C
ATOM   1111  HD1 PHE A  72      33.619  53.334  44.411  1.00 20.00           H
ATOM   1112  CD2 PHE A  72      36.913  53.271  45.223  1.00 39.56           C
ATOM   1113  HD2 PHE A  72      37.608  53.656  45.970  1.00 20.00           H
ATOM   1114  CE1 PHE A  72      35.140  52.311  43.361  1.00 35.02           C
ATOM   1115  HE1 PHE A  72      34.455  51.947  42.595  1.00 20.00           H
ATOM   1116  CE2 PHE A  72      37.363  52.414  44.240  1.00 38.92           C
ATOM   1117  HE2 PHE A  72      38.409  52.111  44.193  1.00 20.00           H
ATOM   1118  CZ  PHE A  72      36.475  51.945  43.316  1.00 34.68           C
ATOM   1119  HZ  PHE A  72      36.830  51.273  42.534  1.00 20.00           H
ATOM   1120  HN  PHE A  72      32.935  55.578  45.277  1.00 20.00           H
ATOM   1121  N   ILE A  73      35.486  56.358  43.701  1.00 41.58           N
ATOM   1122  CA  ILE A  73      36.354  56.715  42.580  1.00 42.12           C
ATOM   1123  C   ILE A  73      36.502  58.236  42.518  1.00 48.86           C
ATOM   1124  O   ILE A  73      37.594  58.734  42.266  1.00 48.45           O
ATOM   1125  HA  ILE A  73      37.335  56.281  42.774  1.00 20.00           H
ATOM   1126  CB  ILE A  73      35.819  56.142  41.244  1.00 43.07           C
ATOM   1127  HB  ILE A  73      34.748  56.338  41.193  1.00 20.00           H
ATOM   1128  CG1 ILE A  73      36.032  54.615  41.241  1.00 40.68           C
ATOM   1129 1HG1 ILE A  73      37.099  54.393  41.286  1.00 20.00           H
ATOM   1130 2HG1 ILE A  73      35.578  54.179  42.130  1.00 20.00           H
ATOM   1131  CG2 ILE A  73      36.474  56.853  40.091  1.00 42.35           C
ATOM   1132 1HG2 ILE A  73      36.088  57.870  40.024  1.00 20.00           H
ATOM   1133 2HG2 ILE A  73      37.553  56.883  40.248  1.00 20.00           H
ATOM   1134 3HG2 ILE A  73      36.257  56.321  39.165  1.00 20.00           H
ATOM   1135  CD1 ILE A  73      35.480  53.917  40.070  1.00 42.16           C
ATOM   1136 1HD1 ILE A  73      34.431  54.185  39.949  1.00 20.00           H
ATOM   1137 2HD1 ILE A  73      36.035  54.210  39.178  1.00 20.00           H
ATOM   1138 3HD1 ILE A  73      35.567  52.840  40.214  1.00 20.00           H
ATOM   1139  HN  ILE A  73      34.570  56.046  43.450  1.00 20.00           H
ATOM   1140  N   GLN A  74      35.409  58.953  42.790  1.00 46.11           N
ATOM   1141  CA  GLN A  74      35.433  60.417  42.809  1.00 46.44           C
ATOM   1142  C   GLN A  74      36.341  60.902  43.957  1.00 52.66           C
ATOM   1143  O   GLN A  74      37.193  61.763  43.741  1.00 53.95           O
ATOM   1144  HA  GLN A  74      35.853  60.713  41.847  1.00 20.00           H
ATOM   1145  CB  GLN A  74      34.022  60.952  43.004  1.00 47.54           C
ATOM   1146 1HB  GLN A  74      33.558  60.460  43.858  1.00 20.00           H
ATOM   1147 2HB  GLN A  74      34.062  62.017  43.232  1.00 20.00           H
ATOM   1148  CG  GLN A  74      33.122  60.753  41.783  1.00 47.68           C
ATOM   1149 1HG  GLN A  74      33.549  61.271  40.924  1.00 20.00           H
ATOM   1150 2HG  GLN A  74      33.079  59.695  41.527  1.00 20.00           H
ATOM   1151  CD  GLN A  74      31.714  61.266  42.026  1.00 66.14           C
ATOM   1152  OE1 GLN A  74      31.506  62.113  42.872  1.00 70.16           O
ATOM   1153  NE2 GLN A  74      30.743  60.722  41.313  1.00 57.74           N
ATOM   1154 1HE2 GLN A  74      30.953  60.005  40.648  1.00 20.00           H
ATOM   1155 2HE2 GLN A  74      29.800  61.028  41.438  1.00 20.00           H
ATOM   1156  HN  GLN A  74      34.516  58.554  42.995  1.00 20.00           H
ATOM   1157  N   TYR A  75      36.207  60.310  45.156  1.00 46.07           N
ATOM   1158  CA  TYR A  75      37.069  60.669  46.285  1.00 44.53           C
ATOM   1159  C   TYR A  75      38.548  60.431  45.925  1.00 49.09           C
ATOM   1160  O   TYR A  75      39.438  61.222  46.250  1.00 47.33           O
ATOM   1161  HA  TYR A  75      36.915  61.726  46.503  1.00 20.00           H
ATOM   1162  CB  TYR A  75      36.758  59.792  47.503  1.00 45.19           C
ATOM   1163 1HB  TYR A  75      36.768  58.746  47.196  1.00 20.00           H
ATOM   1164 2HB  TYR A  75      37.552  59.916  48.239  1.00 20.00           H
ATOM   1165  CG  TYR A  75      35.432  60.070  48.188  1.00 47.40           C
ATOM   1166  CD1 TYR A  75      34.566  61.069  47.718  1.00 50.07           C
ATOM   1167  HD1 TYR A  75      34.856  61.685  46.866  1.00 20.00           H
ATOM   1168  CD2 TYR A  75      35.027  59.313  49.296  1.00 47.80           C
ATOM   1169  HD2 TYR A  75      35.704  58.547  49.675  1.00 20.00           H
ATOM   1170  CE1 TYR A  75      33.313  61.297  48.331  1.00 49.10           C
ATOM   1171  HE1 TYR A  75      32.633  62.055  47.942  1.00 20.00           H
ATOM   1172  CE2 TYR A  75      33.785  59.559  49.955  1.00 47.63           C
ATOM   1173  HE2 TYR A  75      33.516  58.980  50.837  1.00 20.00           H
ATOM   1174  CZ  TYR A  75      32.932  60.539  49.460  1.00 52.18           C
ATOM   1175  OH  TYR A  75      31.707  60.777  50.067  1.00 45.04           O
ATOM   1176  HH  TYR A  75      31.664  60.304  50.946  1.00 20.00           H
ATOM   1177  HN  TYR A  75      35.530  59.603  45.358  1.00 20.00           H
ATOM   1178  N   GLY A  76      38.810  59.300  45.287  1.00 47.56           N
ATOM   1179  CA  GLY A  76      40.168  58.943  44.928  1.00 46.26           C
ATOM   1180  C   GLY A  76      40.787  59.870  43.901  1.00 47.79           C
ATOM   1181  O   GLY A  76      41.950  60.208  44.024  1.00 44.74           O
ATOM   1182 1HA  GLY A  76      40.797  58.949  45.818  1.00 20.00           H
ATOM   1183 2HA  GLY A  76      40.189  57.929  44.530  1.00 20.00           H
ATOM   1184  HN  GLY A  76      38.113  58.636  45.017  1.00 20.00           H
ATOM   1185  N   ILE A  77      40.022  60.263  42.877  1.00 46.72           N
ATOM   1186  CA  ILE A  77      40.543  61.157  41.845  1.00 45.44           C
ATOM   1187  C   ILE A  77      40.918  62.480  42.471  1.00 49.68           C
ATOM   1188  O   ILE A  77      42.048  62.942  42.369  1.00 48.56           O
ATOM   1189  HA  ILE A  77      41.446  60.699  41.441  1.00 20.00           H
ATOM   1190  CB  ILE A  77      39.554  61.320  40.673  1.00 48.52           C
ATOM   1191  HB  ILE A  77      38.543  61.329  41.078  1.00 20.00           H
ATOM   1192  CG1 ILE A  77      39.673  60.112  39.727  1.00 47.39           C
ATOM   1193 1HG1 ILE A  77      40.503  60.266  39.037  1.00 20.00           H
ATOM   1194 2HG1 ILE A  77      39.900  59.215  40.303  1.00 20.00           H
ATOM   1195  CG2 ILE A  77      39.818  62.653  39.932  1.00 49.59           C
ATOM   1196 1HG2 ILE A  77      39.493  63.486  40.555  1.00 20.00           H
ATOM   1197 2HG2 ILE A  77      40.884  62.749  39.724  1.00 20.00           H
ATOM   1198 3HG2 ILE A  77      39.264  62.664  38.993  1.00 20.00           H
ATOM   1199  CD1 ILE A  77      38.441  59.841  38.915  1.00 51.48           C
ATOM   1200 1HD1 ILE A  77      37.702  59.335  39.535  1.00 20.00           H
ATOM   1201 2HD1 ILE A  77      38.029  60.784  38.554  1.00 20.00           H
ATOM   1202 3HD1 ILE A  77      38.698  59.208  38.065  1.00 20.00           H
ATOM   1203  HN  ILE A  77      39.071  59.982  42.749  1.00 20.00           H
ATOM   1204  N   VAL A  78      39.995  63.039  43.239  1.00 48.91           N
ATOM   1205  CA  VAL A  78      40.243  64.301  43.919  1.00 48.19           C
ATOM   1206  C   VAL A  78      41.471  64.245  44.792  1.00 55.59           C
ATOM   1207  O   VAL A  78      42.375  65.049  44.654  1.00 61.29           O
ATOM   1208  HA  VAL A  78      40.420  65.058  43.154  1.00 20.00           H
ATOM   1209  CB  VAL A  78      39.021  64.769  44.697  1.00 51.26           C
ATOM   1210  HB  VAL A  78      38.656  63.928  45.285  1.00 20.00           H
ATOM   1211  CG1 VAL A  78      39.381  65.886  45.658  1.00 51.01           C
ATOM   1212 1HG1 VAL A  78      40.416  65.769  45.980  1.00 20.00           H
ATOM   1213 2HG1 VAL A  78      39.264  66.848  45.158  1.00 20.00           H
ATOM   1214 3HG1 VAL A  78      38.723  65.845  46.525  1.00 20.00           H
ATOM   1215  CG2 VAL A  78      37.954  65.199  43.737  1.00 50.43           C
ATOM   1216 1HG2 VAL A  78      38.354  65.961  43.067  1.00 20.00           H
ATOM   1217 2HG2 VAL A  78      37.622  64.340  43.154  1.00 20.00           H
ATOM   1218 3HG2 VAL A  78      37.111  65.610  44.291  1.00 20.00           H
ATOM   1219  HN  VAL A  78      39.090  62.646  43.401  1.00 20.00           H
ATOM   1220  N   ALA A  79      41.547  63.293  45.695  1.00 50.37           N
ATOM   1221  CA  ALA A  79      42.744  63.214  46.545  1.00 48.69           C
ATOM   1222  C   ALA A  79      44.004  62.983  45.708  1.00 51.79           C
ATOM   1223  O   ALA A  79      45.107  63.305  46.134  1.00 50.52           O
ATOM   1224  HA  ALA A  79      42.850  64.170  47.059  1.00 20.00           H
ATOM   1225  CB  ALA A  79      42.591  62.138  47.599  1.00 48.27           C
ATOM   1226 1HB  ALA A  79      41.728  62.363  48.224  1.00 20.00           H
ATOM   1227 2HB  ALA A  79      42.448  61.173  47.114  1.00 20.00           H
ATOM   1228 3HB  ALA A  79      43.489  62.105  48.216  1.00 20.00           H
ATOM   1229  HN  ALA A  79      40.835  62.608  45.846  1.00 20.00           H
ATOM   1230  N   GLY A  80      43.821  62.408  44.516  1.00 50.63           N
ATOM   1231  CA  GLY A  80      44.926  62.099  43.605  1.00 50.83           C
ATOM   1232  C   GLY A  80      45.426  63.398  42.995  1.00 55.59           C
ATOM   1233  O   GLY A  80      46.628  63.672  42.962  1.00 52.97           O
ATOM   1234 1HA  GLY A  80      45.722  61.593  44.151  1.00 20.00           H
ATOM   1235 2HA  GLY A  80      44.584  61.412  42.831  1.00 20.00           H
ATOM   1236  HN  GLY A  80      42.927  62.145  44.153  1.00 20.00           H
ATOM   1237  N   VAL A  81      44.469  64.218  42.569  1.00 53.70           N
ATOM   1238  CA  VAL A  81      44.770  65.511  42.027  1.00 53.35           C
ATOM   1239  C   VAL A  81      45.494  66.353  43.077  1.00 58.19           C
ATOM   1240  O   VAL A  81      46.520  66.933  42.787  1.00 59.11           O
ATOM   1241  HA  VAL A  81      45.438  65.365  41.178  1.00 20.00           H
ATOM   1242  CB  VAL A  81      43.517  66.217  41.611  1.00 56.70           C
ATOM   1243  HB  VAL A  81      42.802  66.141  42.430  1.00 20.00           H
ATOM   1244  CG1 VAL A  81      43.841  67.681  41.373  1.00 57.00           C
ATOM   1245 1HG1 VAL A  81      43.901  68.200  42.329  1.00 20.00           H
ATOM   1246 2HG1 VAL A  81      44.797  67.762  40.855  1.00 20.00           H
ATOM   1247 3HG1 VAL A  81      43.058  68.132  40.763  1.00 20.00           H
ATOM   1248  CG2 VAL A  81      42.936  65.532  40.380  1.00 56.21           C
ATOM   1249 1HG2 VAL A  81      43.731  65.353  39.655  1.00 20.00           H
ATOM   1250 2HG2 VAL A  81      42.489  64.582  40.670  1.00 20.00           H
ATOM   1251 3HG2 VAL A  81      42.175  66.172  39.934  1.00 20.00           H
ATOM   1252  HN  VAL A  81      43.494  64.000  42.594  1.00 20.00           H
ATOM   1253  N   GLN A  82      44.996  66.383  44.312  1.00 54.47           N
ATOM   1254  CA  GLN A  82      45.662  67.178  45.343  1.00 52.79           C
ATOM   1255  C   GLN A  82      47.097  66.772  45.474  1.00 59.88           C
ATOM   1256  O   GLN A  82      47.997  67.609  45.648  1.00 61.21           O
ATOM   1257  HA  GLN A  82      45.602  68.210  44.997  1.00 20.00           H
ATOM   1258  CB  GLN A  82      45.001  66.989  46.706  1.00 52.39           C
ATOM   1259 1HB  GLN A  82      45.021  65.935  46.980  1.00 20.00           H
ATOM   1260 2HB  GLN A  82      45.567  67.527  47.466  1.00 20.00           H
ATOM   1261  CG  GLN A  82      43.560  67.463  46.771  1.00 51.88           C
ATOM   1262 1HG  GLN A  82      43.499  68.499  46.436  1.00 20.00           H
ATOM   1263 2HG  GLN A  82      42.948  66.872  46.090  1.00 20.00           H
ATOM   1264  CD  GLN A  82      42.965  67.364  48.182  1.00 61.05           C
ATOM   1265  OE1 GLN A  82      43.638  66.947  49.137  1.00 48.80           O
ATOM   1266  NE2 GLN A  82      41.700  67.762  48.314  1.00 55.86           N
ATOM   1267 1HE2 GLN A  82      41.197  68.101  47.518  1.00 20.00           H
ATOM   1268 2HE2 GLN A  82      41.255  67.723  49.208  1.00 20.00           H
ATOM   1269  HN  GLN A  82      44.176  65.888  44.596  1.00 20.00           H
ATOM   1270  N   ALA A  83      47.301  65.463  45.449  1.00 55.40           N
ATOM   1271  CA  ALA A  83      48.622  64.908  45.648  1.00 53.51           C
ATOM   1272  C   ALA A  83      49.586  65.292  44.547  1.00 56.78           C
ATOM   1273  O   ALA A  83      50.759  65.573  44.811  1.00 55.02           O
ATOM   1274  HA  ALA A  83      49.015  65.312  46.581  1.00 20.00           H
ATOM   1275  CB  ALA A  83      48.536  63.398  45.817  1.00 53.24           C
ATOM   1276 1HB  ALA A  83      47.832  63.161  46.614  1.00 20.00           H
ATOM   1277 2HB  ALA A  83      48.196  62.947  44.885  1.00 20.00           H
ATOM   1278 3HB  ALA A  83      49.520  63.005  46.073  1.00 20.00           H
ATOM   1279  HN  ALA A  83      46.580  64.788  45.295  1.00 20.00           H
ATOM   1280  N   MET A  84      49.077  65.284  43.316  1.00 54.37           N
ATOM   1281  CA  MET A  84      49.863  65.601  42.123  1.00 55.07           C
ATOM   1282  C   MET A  84      50.219  67.087  42.101  1.00 59.56           C
ATOM   1283  O   MET A  84      51.353  67.463  41.800  1.00 59.74           O
ATOM   1284  HA  MET A  84      50.769  65.000  42.199  1.00 20.00           H
ATOM   1285  CB  MET A  84      49.086  65.221  40.852  1.00 56.86           C
ATOM   1286 1HB  MET A  84      48.075  65.625  40.905  1.00 20.00           H
ATOM   1287 2HB  MET A  84      49.564  65.672  39.981  1.00 20.00           H
ATOM   1288  CG  MET A  84      48.987  63.714  40.616  1.00 59.65           C
ATOM   1289 1HG  MET A  84      48.464  63.241  41.447  1.00 20.00           H
ATOM   1290 2HG  MET A  84      48.403  63.516  39.717  1.00 20.00           H
ATOM   1291  SD  MET A  84      50.567  62.892  40.430  1.00 62.75           S
ATOM   1292  CE  MET A  84      51.156  63.614  38.876  1.00 59.35           C
ATOM   1293 1HE  MET A  84      50.415  64.318  38.498  1.00 20.00           H
ATOM   1294 2HE  MET A  84      52.097  64.137  39.051  1.00 20.00           H
ATOM   1295 3HE  MET A  84      51.312  62.822  38.143  1.00 20.00           H
ATOM   1296  HN  MET A  84      48.125  65.063  43.106  1.00 20.00           H
ATOM   1297  N   GLN A  85      49.228  67.917  42.415  1.00 55.22           N
ATOM   1298  CA  GLN A  85      49.404  69.370  42.487  1.00 54.65           C
ATOM   1299  C   GLN A  85      50.427  69.705  43.583  1.00 60.42           C
ATOM   1300  O   GLN A  85      51.458  70.315  43.331  1.00 62.62           O
ATOM   1301  HA  GLN A  85      49.788  69.664  41.510  1.00 20.00           H
ATOM   1302  CB  GLN A  85      48.051  70.031  42.747  1.00 54.24           C
ATOM   1303 1HB  GLN A  85      47.585  69.580  43.622  1.00 20.00           H
ATOM   1304 2HB  GLN A  85      48.196  71.088  42.971  1.00 20.00           H
ATOM   1305  CG  GLN A  85      47.156  69.877  41.550  1.00 53.05           C
ATOM   1306 1HG  GLN A  85      47.725  70.069  40.639  1.00 20.00           H
ATOM   1307 2HG  GLN A  85      46.796  68.850  41.490  1.00 20.00           H
ATOM   1308  CD  GLN A  85      45.968  70.798  41.572  1.00 75.72           C
ATOM   1309  OE1 GLN A  85      45.573  71.279  42.627  1.00 79.44           O
ATOM   1310  NE2 GLN A  85      45.397  71.049  40.403  1.00 73.40           N
ATOM   1311 1HE2 GLN A  85      45.761  70.633  39.569  1.00 20.00           H
ATOM   1312 2HE2 GLN A  85      44.603  71.655  40.354  1.00 20.00           H
ATOM   1313  HN  GLN A  85      48.296  67.622  42.624  1.00 20.00           H
ATOM   1314  N   ASP A  86      50.172  69.236  44.787  1.00 55.89           N
ATOM   1315  CA  ASP A  86      51.086  69.453  45.894  1.00 56.09           C
ATOM   1316  C   ASP A  86      52.491  68.991  45.583  1.00 63.39           C
ATOM   1317  O   ASP A  86      53.457  69.412  46.244  1.00 65.25           O
ATOM   1318  HA  ASP A  86      51.060  70.527  46.081  1.00 20.00           H
ATOM   1319  CB  ASP A  86      50.595  68.680  47.137  1.00 56.99           C
ATOM   1320 1HB  ASP A  86      49.560  68.946  47.349  1.00 20.00           H
ATOM   1321 2HB  ASP A  86      50.615  67.609  46.934  1.00 20.00           H
ATOM   1322  CG  ASP A  86      51.426  68.956  48.362  1.00 62.80           C
ATOM   1323  OD1 ASP A  86      51.538  70.144  48.760  1.00 71.13           O
ATOM   1324  OD2 ASP A  86      51.978  67.998  48.948  1.00 56.93           O
ATOM   1325  HN  ASP A  86      49.354  68.711  45.021  1.00 20.00           H
ATOM   1326  N   SER A  87      52.630  68.078  44.631  1.00 60.73           N
ATOM   1327  CA  SER A  87      53.970  67.540  44.344  1.00 60.79           C
ATOM   1328  C   SER A  87      54.817  68.466  43.463  1.00 65.58           C
ATOM   1329  O   SER A  87      56.051  68.473  43.553  1.00 62.23           O
ATOM   1330  HA  SER A  87      54.452  67.433  45.315  1.00 20.00           H
ATOM   1331  CB  SER A  87      53.907  66.139  43.733  1.00 61.82           C
ATOM   1332 1HB  SER A  87      54.903  65.695  43.741  1.00 20.00           H
ATOM   1333 2HB  SER A  87      53.270  65.504  44.347  1.00 20.00           H
ATOM   1334  OG  SER A  87      53.412  66.176  42.410  1.00 66.37           O
ATOM   1335  HG  SER A  87      52.997  67.067  42.225  1.00 20.00           H
ATOM   1336  HN  SER A  87      51.874  67.722  44.083  1.00 20.00           H
ATOM   1337  N   GLY A  88      54.135  69.230  42.617  1.00 64.68           N
ATOM   1338  CA  GLY A  88      54.795  70.139  41.701  1.00 66.56           C
ATOM   1339  C   GLY A  88      55.297  69.413  40.441  1.00 74.76           C
ATOM   1340  O   GLY A  88      55.760  70.049  39.497  1.00 72.62           O
ATOM   1341 1HA  GLY A  88      54.106  70.932  41.409  1.00 20.00           H
ATOM   1342 2HA  GLY A  88      55.638  70.617  42.201  1.00 20.00           H
ATOM   1343  HN  GLY A  88      53.138  69.237  42.549  1.00 20.00           H
ATOM   1344  N   LEU A  89      55.190  68.085  40.434  1.00 74.06           N
ATOM   1345  CA  LEU A  89      55.645  67.282  39.314  1.00 73.99           C
ATOM   1346  C   LEU A  89      55.040  67.646  37.965  1.00 77.36           C
ATOM   1347  O   LEU A  89      53.827  67.762  37.815  1.00 77.16           O
ATOM   1348  HA  LEU A  89      56.718  67.445  39.209  1.00 20.00           H
ATOM   1349  CB  LEU A  89      55.434  65.796  39.604  1.00 74.44           C
ATOM   1350 1HB  LEU A  89      55.761  65.596  40.624  1.00 20.00           H
ATOM   1351 2HB  LEU A  89      54.366  65.587  39.564  1.00 20.00           H
ATOM   1352  CG  LEU A  89      56.172  64.867  38.641  1.00 79.91           C
ATOM   1353  HG  LEU A  89      56.271  65.377  37.682  1.00 20.00           H
ATOM   1354  CD1 LEU A  89      57.584  64.564  39.133  1.00 80.32           C
ATOM   1355 1HD1 LEU A  89      57.829  65.224  39.965  1.00 20.00           H
ATOM   1356 2HD1 LEU A  89      57.639  63.527  39.463  1.00 20.00           H
ATOM   1357 3HD1 LEU A  89      58.294  64.725  38.321  1.00 20.00           H
ATOM   1358  CD2 LEU A  89      55.384  63.606  38.338  1.00 83.38           C
ATOM   1359 1HD2 LEU A  89      54.549  63.524  39.033  1.00 20.00           H
ATOM   1360 2HD2 LEU A  89      55.005  63.652  37.317  1.00 20.00           H
ATOM   1361 3HD2 LEU A  89      56.034  62.737  38.446  1.00 20.00           H
ATOM   1362  HN  LEU A  89      54.797  67.552  41.183  1.00 20.00           H
ATOM   1363  N   GLU A  90      55.895  67.813  36.967  1.00 75.58           N
ATOM   1364  CA  GLU A  90      55.422  68.116  35.618  1.00 76.39           C
ATOM   1365  C   GLU A  90      55.654  66.880  34.751  1.00 78.96           C
ATOM   1366  O   GLU A  90      56.768  66.357  34.687  1.00 76.44           O
ATOM   1367  HA  GLU A  90      54.357  68.322  35.724  1.00 20.00           H
ATOM   1368  CB  GLU A  90      56.146  69.324  35.031  1.00 78.23           C
ATOM   1369 1HB  GLU A  90      57.173  69.351  35.397  1.00 20.00           H
ATOM   1370 2HB  GLU A  90      56.078  69.301  33.943  1.00 20.00           H
ATOM   1371  CG  GLU A  90      55.545  70.676  35.429  1.00 90.85           C
ATOM   1372 1HG  GLU A  90      54.575  70.802  34.949  1.00 20.00           H
ATOM   1373 2HG  GLU A  90      55.374  70.699  36.505  1.00 20.00           H
ATOM   1374  CD  GLU A  90      56.455  71.846  35.039  1.00120.27           C
ATOM   1375  OE1 GLU A  90      57.655  71.606  34.757  1.00115.17           O
ATOM   1376  OE2 GLU A  90      55.973  73.004  35.017  1.00114.27           O
ATOM   1377  HN  GLU A  90      56.888  67.746  37.064  1.00 20.00           H
ATOM   1378  N   ILE A  91      54.585  66.394  34.128  1.00 77.18           N
ATOM   1379  CA  ILE A  91      54.666  65.212  33.285  1.00 78.05           C
ATOM   1380  C   ILE A  91      55.006  65.587  31.839  1.00 82.73           C
ATOM   1381  O   ILE A  91      54.224  66.261  31.151  1.00 80.67           O
ATOM   1382  HA  ILE A  91      55.480  64.595  33.665  1.00 20.00           H
ATOM   1383  CB  ILE A  91      53.343  64.382  33.311  1.00 81.18           C
ATOM   1384  HB  ILE A  91      52.696  64.746  32.513  1.00 20.00           H
ATOM   1385  CG1 ILE A  91      52.586  64.582  34.632  1.00 80.57           C
ATOM   1386 1HG1 ILE A  91      52.467  65.648  34.829  1.00 20.00           H
ATOM   1387 2HG1 ILE A  91      51.585  64.159  34.549  1.00 20.00           H
ATOM   1388  CG2 ILE A  91      53.639  62.901  33.028  1.00 81.61           C
ATOM   1389 1HG2 ILE A  91      53.804  62.761  31.959  1.00 20.00           H
ATOM   1390 2HG2 ILE A  91      54.532  62.598  33.575  1.00 20.00           H
ATOM   1391 3HG2 ILE A  91      52.793  62.294  33.348  1.00 20.00           H
ATOM   1392  CD1 ILE A  91      53.259  63.957  35.838  1.00 78.18           C
ATOM   1393 1HD1 ILE A  91      52.657  63.123  36.198  1.00 20.00           H
ATOM   1394 2HD1 ILE A  91      54.248  63.596  35.555  1.00 20.00           H
ATOM   1395 3HD1 ILE A  91      53.357  64.703  36.627  1.00 20.00           H
ATOM   1396  HN  ILE A  91      53.671  66.795  34.191  1.00 20.00           H
ATOM   1397  N   THR A  92      56.178  65.135  31.404  1.00 81.82           N
ATOM   1398  CA  THR A  92      56.679  65.378  30.050  1.00 83.01           C
ATOM   1399  C   THR A  92      56.559  64.111  29.188  1.00 90.84           C
ATOM   1400  O   THR A  92      56.290  63.020  29.697  1.00 90.80           O
ATOM   1401  HA  THR A  92      56.053  66.139  29.583  1.00 20.00           H
ATOM   1402  CB  THR A  92      58.178  65.753  30.082  1.00 85.50           C
ATOM   1403  HB  THR A  92      58.414  66.481  29.305  1.00 20.00           H
ATOM   1404  OG1 THR A  92      58.972  64.562  29.982  1.00 78.02           O
ATOM   1405  HG1 THR A  92      59.929  64.802  29.817  1.00 20.00           H
ATOM   1406  CG2 THR A  92      58.532  66.475  31.372  1.00 86.11           C
ATOM   1407 1HG2 THR A  92      58.285  65.841  32.223  1.00 20.00           H
ATOM   1408 2HG2 THR A  92      57.967  67.405  31.435  1.00 20.00           H
ATOM   1409 3HG2 THR A  92      59.599  66.698  31.382  1.00 20.00           H
ATOM   1410  HN  THR A  92      56.811  64.596  31.959  1.00 20.00           H
ATOM   1411  N   GLU A  93      56.800  64.247  27.889  1.00 89.08           N
ATOM   1412  CA  GLU A  93      56.749  63.089  27.005  1.00 89.01           C
ATOM   1413  C   GLU A  93      57.825  62.072  27.421  1.00 89.46           C
ATOM   1414  O   GLU A  93      57.614  60.865  27.350  1.00 88.83           O
ATOM   1415  HA  GLU A  93      55.756  62.662  27.144  1.00 20.00           H
ATOM   1416  CB  GLU A  93      56.932  63.531  25.550  1.00 91.23           C
ATOM   1417 1HB  GLU A  93      56.033  64.041  25.205  1.00 20.00           H
ATOM   1418 2HB  GLU A  93      57.833  64.139  25.461  1.00 20.00           H
ATOM   1419  CG  GLU A  93      57.138  62.395  24.580  1.00109.29           C
ATOM   1420 1HG  GLU A  93      57.723  62.742  23.728  1.00 20.00           H
ATOM   1421 2HG  GLU A  93      57.712  61.602  25.059  1.00 20.00           H
ATOM   1422  CD  GLU A  93      55.825  61.835  24.090  1.00140.51           C
ATOM   1423  OE1 GLU A  93      54.843  62.613  24.037  1.00135.66           O
ATOM   1424  OE2 GLU A  93      55.774  60.626  23.759  1.00134.44           O
ATOM   1425  HN  GLU A  93      57.024  65.118  27.449  1.00 20.00           H
ATOM   1426  N   GLU A  94      58.971  62.567  27.871  1.00 84.94           N
ATOM   1427  CA  GLU A  94      60.052  61.692  28.291  1.00 85.34           C
ATOM   1428  C   GLU A  94      59.886  61.310  29.752  1.00 87.12           C
ATOM   1429  O   GLU A  94      60.656  60.508  30.301  1.00 87.01           O
ATOM   1430  HA  GLU A  94      59.966  60.804  27.665  1.00 20.00           H
ATOM   1431  CB  GLU A  94      61.394  62.388  28.082  1.00 87.73           C
ATOM   1432 1HB  GLU A  94      61.289  63.456  28.275  1.00 20.00           H
ATOM   1433 2HB  GLU A  94      62.156  61.912  28.700  1.00 20.00           H
ATOM   1434  CG  GLU A  94      61.916  62.279  26.645  1.00107.91           C
ATOM   1435 1HG  GLU A  94      62.563  61.406  26.554  1.00 20.00           H
ATOM   1436 2HG  GLU A  94      61.081  62.130  25.961  1.00 20.00           H
ATOM   1437  CD  GLU A  94      62.696  63.510  26.197  1.00150.38           C
ATOM   1438  OE1 GLU A  94      63.893  63.621  26.549  1.00155.12           O
ATOM   1439  OE2 GLU A  94      62.109  64.351  25.478  1.00151.81           O
ATOM   1440  HN  GLU A  94      59.166  63.545  27.950  1.00 20.00           H
ATOM   1441  N   ASN A  95      58.858  61.880  30.365  1.00 80.89           N
ATOM   1442  CA  ASN A  95      58.549  61.636  31.763  1.00 79.95           C
ATOM   1443  C   ASN A  95      57.556  60.495  31.951  1.00 80.01           C
ATOM   1444  O   ASN A  95      57.818  59.549  32.708  1.00 77.37           O
ATOM   1445  HA  ASN A  95      59.506  61.403  32.231  1.00 20.00           H
ATOM   1446  CB  ASN A  95      57.918  62.898  32.369  1.00 80.39           C
ATOM   1447 1HB  ASN A  95      58.022  63.731  31.673  1.00 20.00           H
ATOM   1448 2HB  ASN A  95      56.851  62.739  32.518  1.00 20.00           H
ATOM   1449  CG  ASN A  95      58.539  63.276  33.673  1.00 97.47           C
ATOM   1450  OD1 ASN A  95      59.487  62.637  34.120  1.00 95.98           O
ATOM   1451  ND2 ASN A  95      58.017  64.318  34.300  1.00 94.35           N
ATOM   1452 1HD2 ASN A  95      57.245  64.809  33.896  1.00 20.00           H
ATOM   1453 2HD2 ASN A  95      58.395  64.615  35.177  1.00 20.00           H
ATOM   1454  HN  ASN A  95      58.224  62.513  29.921  1.00 20.00           H
ATOM   1455  N   ALA A  96      56.394  60.664  31.310  1.00 75.34           N
ATOM   1456  CA  ALA A  96      55.254  59.745  31.377  1.00 74.69           C
ATOM   1457  C   ALA A  96      55.657  58.317  31.744  1.00 76.31           C
ATOM   1458  O   ALA A  96      55.502  57.874  32.888  1.00 76.59           O
ATOM   1459  HA  ALA A  96      54.585  60.103  32.159  1.00 20.00           H
ATOM   1460  CB  ALA A  96      54.472  59.768  30.064  1.00 74.99           C
ATOM   1461 1HB  ALA A  96      53.482  60.188  30.238  1.00 20.00           H
ATOM   1462 2HB  ALA A  96      55.003  60.381  29.335  1.00 20.00           H
ATOM   1463 3HB  ALA A  96      54.375  58.752  29.681  1.00 20.00           H
ATOM   1464  HN  ALA A  96      56.191  61.443  30.717  1.00 20.00           H
ATOM   1465  N   THR A  97      56.228  57.637  30.764  1.00 67.39           N
ATOM   1466  CA  THR A  97      56.705  56.278  30.901  1.00 64.34           C
ATOM   1467  C   THR A  97      57.259  55.848  32.259  1.00 61.21           C
ATOM   1468  O   THR A  97      57.204  54.660  32.582  1.00 58.77           O
ATOM   1469  HA  THR A  97      55.865  55.602  30.744  1.00 20.00           H
ATOM   1470  CB  THR A  97      57.775  56.028  29.824  1.00 68.86           C
ATOM   1471  HB  THR A  97      58.480  56.859  29.774  1.00 20.00           H
ATOM   1472  OG1 THR A  97      57.134  55.770  28.565  1.00 63.25           O
ATOM   1473  HG1 THR A  97      57.781  55.915  27.816  1.00 20.00           H
ATOM   1474  CG2 THR A  97      58.724  54.901  30.222  1.00 65.39           C
ATOM   1475 1HG2 THR A  97      58.191  54.177  30.837  1.00 20.00           H
ATOM   1476 2HG2 THR A  97      59.560  55.313  30.788  1.00 20.00           H
ATOM   1477 3HG2 THR A  97      59.100  54.409  29.325  1.00 20.00           H
ATOM   1478  HN  THR A  97      56.380  58.001  29.845  1.00 20.00           H
ATOM   1479  N   ARG A  98      57.794  56.786  33.046  1.00 55.82           N
ATOM   1480  CA  ARG A  98      58.421  56.447  34.354  1.00 54.42           C
ATOM   1481  C   ARG A  98      57.611  56.781  35.614  1.00 57.80           C
ATOM   1482  O   ARG A  98      58.108  56.644  36.737  1.00 56.16           O
ATOM   1483  HA  ARG A  98      58.570  55.368  34.320  1.00 20.00           H
ATOM   1484  CB  ARG A  98      59.748  57.179  34.477  1.00 54.48           C
ATOM   1485 1HB  ARG A  98      59.576  58.256  34.476  1.00 20.00           H
ATOM   1486 2HB  ARG A  98      60.217  56.932  35.429  1.00 20.00           H
ATOM   1487  CG  ARG A  98      60.746  56.866  33.371  1.00 64.87           C
ATOM   1488 1HG  ARG A  98      60.272  57.001  32.399  1.00 20.00           H
ATOM   1489 2HG  ARG A  98      61.579  57.568  33.418  1.00 20.00           H
ATOM   1490  CD  ARG A  98      61.262  55.429  33.508  1.00 58.54           C
ATOM   1491 1HD  ARG A  98      60.430  54.728  33.450  1.00 20.00           H
ATOM   1492 2HD  ARG A  98      61.934  55.195  32.682  1.00 20.00           H
ATOM   1493  NE  ARG A  98      61.968  55.230  34.768  1.00 57.43           N
ATOM   1494  HE  ARG A  98      62.249  56.041  35.281  1.00 20.00           H
ATOM   1495  CZ  ARG A  98      62.263  54.039  35.280  1.00 70.85           C
ATOM   1496  NH1 ARG A  98      61.899  52.931  34.626  1.00 60.11           N
ATOM   1497 1HH1 ARG A  98      61.409  53.002  33.757  1.00 20.00           H
ATOM   1498 2HH1 ARG A  98      62.118  52.032  35.005  1.00 20.00           H
ATOM   1499  NH2 ARG A  98      62.901  53.959  36.450  1.00 51.94           N
ATOM   1500 1HH2 ARG A  98      63.125  53.065  36.837  1.00 20.00           H
ATOM   1501 2HH2 ARG A  98      63.156  54.794  36.938  1.00 20.00           H
ATOM   1502  HN  ARG A  98      57.813  57.761  32.821  1.00 20.00           H
ATOM   1503  N   ILE A  99      56.383  57.247  35.396  1.00 54.60           N
ATOM   1504  CA  ILE A  99      55.485  57.689  36.445  1.00 54.53           C
ATOM   1505  C   ILE A  99      54.217  56.820  36.429  1.00 58.05           C
ATOM   1506  O   ILE A  99      53.527  56.727  35.402  1.00 55.37           O
ATOM   1507  HA  ILE A  99      55.995  57.538  37.396  1.00 20.00           H
ATOM   1508  CB  ILE A  99      55.082  59.181  36.172  1.00 55.93           C
ATOM   1509  HB  ILE A  99      54.670  59.245  35.164  1.00 20.00           H
ATOM   1510  CG1 ILE A  99      56.326  60.082  36.223  1.00 55.49           C
ATOM   1511 1HG1 ILE A  99      56.788  60.015  37.208  1.00 20.00           H
ATOM   1512 2HG1 ILE A  99      57.064  59.732  35.500  1.00 20.00           H
ATOM   1513  CG2 ILE A  99      53.996  59.644  37.122  1.00 53.83           C
ATOM   1514 1HG2 ILE A  99      53.149  58.961  37.066  1.00 20.00           H
ATOM   1515 2HG2 ILE A  99      54.386  59.658  38.140  1.00 20.00           H
ATOM   1516 3HG2 ILE A  99      53.673  60.647  36.843  1.00 20.00           H
ATOM   1517  CD1 ILE A  99      56.039  61.546  35.934  1.00 60.39           C
ATOM   1518 1HD1 ILE A  99      55.362  61.623  35.083  1.00 20.00           H
ATOM   1519 2HD1 ILE A  99      55.578  62.006  36.808  1.00 20.00           H
ATOM   1520 3HD1 ILE A  99      56.972  62.061  35.702  1.00 20.00           H
ATOM   1521  HN  ILE A  99      55.971  57.334  34.489  1.00 20.00           H
ATOM   1522  N   GLY A 100      53.929  56.189  37.565  1.00 53.65           N
ATOM   1523  CA  GLY A 100      52.749  55.342  37.664  1.00 54.23           C
ATOM   1524  C   GLY A 100      51.831  55.496  38.879  1.00 57.93           C
ATOM   1525  O   GLY A 100      51.845  56.523  39.569  1.00 57.17           O
ATOM   1526 1HA  GLY A 100      52.111  55.499  36.794  1.00 20.00           H
ATOM   1527 2HA  GLY A 100      53.048  54.294  37.655  1.00 20.00           H
ATOM   1528  HN  GLY A 100      54.483  56.252  38.395  1.00 20.00           H
ATOM   1529  N   ALA A 101      51.013  54.459  39.097  1.00 55.37           N
ATOM   1530  CA  ALA A 101      50.011  54.394  40.173  1.00 53.61           C
ATOM   1531  C   ALA A 101      49.771  53.025  40.833  1.00 56.01           C
ATOM   1532  O   ALA A 101      49.709  52.003  40.183  1.00 52.90           O
ATOM   1533  HA  ALA A 101      50.349  55.045  40.980  1.00 20.00           H
ATOM   1534  CB  ALA A 101      48.688  54.954  39.680  1.00 53.91           C
ATOM   1535 1HB  ALA A 101      48.833  55.978  39.335  1.00 20.00           H
ATOM   1536 2HB  ALA A 101      48.319  54.343  38.856  1.00 20.00           H
ATOM   1537 3HB  ALA A 101      47.964  54.944  40.494  1.00 20.00           H
ATOM   1538  HN  ALA A 101      51.007  53.626  38.544  1.00 20.00           H
ATOM   1539  N   ALA A 102      49.636  53.041  42.156  1.00 52.99           N
ATOM   1540  CA  ALA A 102      49.352  51.869  42.955  1.00 50.50           C
ATOM   1541  C   ALA A 102      48.232  52.332  43.915  1.00 54.28           C
ATOM   1542  O   ALA A 102      48.499  52.755  45.038  1.00 52.57           O
ATOM   1543  HA  ALA A 102      49.001  51.087  42.282  1.00 20.00           H
ATOM   1544  CB  ALA A 102      50.577  51.419  43.724  1.00 50.54           C
ATOM   1545 1HB  ALA A 102      51.476  51.716  43.182  1.00 20.00           H
ATOM   1546 2HB  ALA A 102      50.578  51.884  44.710  1.00 20.00           H
ATOM   1547 3HB  ALA A 102      50.560  50.335  43.833  1.00 20.00           H
ATOM   1548  HN  ALA A 102      49.719  53.865  42.716  1.00 20.00           H
ATOM   1549  N   ILE A 103      46.976  52.248  43.453  1.00 48.64           N
ATOM   1550  CA  ILE A 103      45.813  52.697  44.224  1.00 44.69           C
ATOM   1551  C   ILE A 103      44.702  51.629  44.298  1.00 45.33           C
ATOM   1552  O   ILE A 103      44.231  51.111  43.285  1.00 43.85           O
ATOM   1553  HA  ILE A 103      46.149  52.878  45.245  1.00 20.00           H
ATOM   1554  CB  ILE A 103      45.211  54.007  43.559  1.00 44.94           C
ATOM   1555  HB  ILE A 103      44.893  53.761  42.546  1.00 20.00           H
ATOM   1556  CG1 ILE A 103      46.274  55.103  43.444  1.00 43.79           C
ATOM   1557 1HG1 ILE A 103      46.604  55.401  44.439  1.00 20.00           H
ATOM   1558 2HG1 ILE A 103      47.148  54.714  42.921  1.00 20.00           H
ATOM   1559  CG2 ILE A 103      43.960  54.448  44.272  1.00 41.48           C
ATOM   1560 1HG2 ILE A 103      43.167  53.722  44.096  1.00 20.00           H
ATOM   1561 2HG2 ILE A 103      44.158  54.519  45.341  1.00 20.00           H
ATOM   1562 3HG2 ILE A 103      43.651  55.423  43.894  1.00 20.00           H
ATOM   1563  CD1 ILE A 103      45.804  56.391  42.693  1.00 48.33           C
ATOM   1564 1HD1 ILE A 103      45.313  56.110  41.761  1.00 20.00           H
ATOM   1565 2HD1 ILE A 103      45.105  56.943  43.320  1.00 20.00           H
ATOM   1566 3HD1 ILE A 103      46.668  57.019  42.473  1.00 20.00           H
ATOM   1567  HN  ILE A 103      46.734  51.877  42.556  1.00 20.00           H
ATOM   1568  N   GLY A 104      44.260  51.327  45.506  1.00 40.15           N
ATOM   1569  CA  GLY A 104      43.212  50.359  45.678  1.00 38.43           C
ATOM   1570  C   GLY A 104      42.085  50.841  46.560  1.00 42.44           C
ATOM   1571  O   GLY A 104      41.979  52.010  46.923  1.00 41.21           O
ATOM   1572 1HA  GLY A 104      42.797  50.091  44.706  1.00 20.00           H
ATOM   1573 2HA  GLY A 104      43.622  49.447  46.112  1.00 20.00           H
ATOM   1574  HN  GLY A 104      44.612  51.736  46.348  1.00 20.00           H
ATOM   1575  N   SER A 105      41.233  49.883  46.883  1.00 40.46           N
ATOM   1576  CA  SER A 105      40.043  50.067  47.678  1.00 39.12           C
ATOM   1577  C   SER A 105      39.747  48.656  48.182  1.00 47.73           C
ATOM   1578  O   SER A 105      40.116  47.691  47.530  1.00 47.46           O
ATOM   1579  HA  SER A 105      40.329  50.760  48.469  1.00 20.00           H
ATOM   1580  CB  SER A 105      38.935  50.515  46.766  1.00 37.37           C
ATOM   1581 1HB  SER A 105      39.240  51.423  46.244  1.00 20.00           H
ATOM   1582 2HB  SER A 105      38.761  49.754  46.005  1.00 20.00           H
ATOM   1583  OG  SER A 105      37.771  50.744  47.498  1.00 42.84           O
ATOM   1584  HG  SER A 105      37.892  51.539  48.092  1.00 20.00           H
ATOM   1585  HN  SER A 105      41.334  48.928  46.603  1.00 20.00           H
ATOM   1586  N   GLY A 106      39.107  48.546  49.348  1.00 46.12           N
ATOM   1587  CA  GLY A 106      38.794  47.274  49.954  1.00 45.83           C
ATOM   1588  C   GLY A 106      37.523  46.734  49.352  1.00 51.99           C
ATOM   1589  O   GLY A 106      37.438  45.555  49.031  1.00 51.63           O
ATOM   1590 1HA  GLY A 106      39.619  46.579  49.795  1.00 20.00           H
ATOM   1591 2HA  GLY A 106      38.685  47.398  51.031  1.00 20.00           H
ATOM   1592  HN  GLY A 106      38.796  49.326  49.890  1.00 20.00           H
ATOM   1593  N   ILE A 107      36.518  47.598  49.211  1.00 49.10           N
ATOM   1594  CA  ILE A 107      35.250  47.152  48.679  1.00 49.70           C
ATOM   1595  C   ILE A 107      34.817  47.772  47.374  1.00 53.76           C
ATOM   1596  O   ILE A 107      33.975  47.219  46.685  1.00 55.40           O
ATOM   1597  HA  ILE A 107      35.340  46.086  48.472  1.00 20.00           H
ATOM   1598  CB  ILE A 107      34.119  47.296  49.704  1.00 54.58           C
ATOM   1599  HB  ILE A 107      33.960  48.358  49.890  1.00 20.00           H
ATOM   1600  CG1 ILE A 107      34.531  46.649  51.026  1.00 56.14           C
ATOM   1601 1HG1 ILE A 107      34.853  45.623  50.848  1.00 20.00           H
ATOM   1602 2HG1 ILE A 107      35.384  47.183  51.445  1.00 20.00           H
ATOM   1603  CG2 ILE A 107      32.847  46.661  49.160  1.00 54.63           C
ATOM   1604 1HG2 ILE A 107      32.520  47.205  48.273  1.00 20.00           H
ATOM   1605 2HG2 ILE A 107      33.044  45.622  48.896  1.00 20.00           H
ATOM   1606 3HG2 ILE A 107      32.067  46.702  49.920  1.00 20.00           H
ATOM   1607  CD1 ILE A 107      33.423  46.626  52.070  1.00 60.87           C
ATOM   1608 1HD1 ILE A 107      32.718  47.432  51.868  1.00 20.00           H
ATOM   1609 2HD1 ILE A 107      32.904  45.669  52.027  1.00 20.00           H
ATOM   1610 3HD1 ILE A 107      33.856  46.761  53.061  1.00 20.00           H
ATOM   1611  HN  ILE A 107      36.575  48.567  49.453  1.00 20.00           H
ATOM   1612  N   GLY A 108      35.347  48.936  47.030  1.00 49.49           N
ATOM   1613  CA  GLY A 108      34.958  49.555  45.773  1.00 49.04           C
ATOM   1614  C   GLY A 108      33.527  50.128  45.733  1.00 48.33           C
ATOM   1615  O   GLY A 108      32.953  50.480  46.746  1.00 47.59           O
ATOM   1616 1HA  GLY A 108      35.642  50.371  45.538  1.00 20.00           H
ATOM   1617 2HA  GLY A 108      35.040  48.828  44.964  1.00 20.00           H
ATOM   1618  HN  GLY A 108      36.013  49.434  47.586  1.00 20.00           H
ATOM   1619  N   GLY A 109      32.995  50.232  44.527  1.00 43.81           N
ATOM   1620  CA  GLY A 109      31.698  50.857  44.250  1.00 44.51           C
ATOM   1621  C   GLY A 109      30.365  50.306  44.745  1.00 49.92           C
ATOM   1622  O   GLY A 109      29.425  50.175  43.949  1.00 49.10           O
ATOM   1623 1HA  GLY A 109      31.693  51.877  44.634  1.00 20.00           H
ATOM   1624 2HA  GLY A 109      31.545  50.922  43.172  1.00 20.00           H
ATOM   1625  HN  GLY A 109      33.430  49.893  43.692  1.00 20.00           H
ATOM   1626  N   LEU A 110      30.246  50.065  46.048  1.00 49.54           N
ATOM   1627  CA  LEU A 110      28.988  49.550  46.660  1.00 50.75           C
ATOM   1628  C   LEU A 110      27.760  50.327  46.235  1.00 54.40           C
ATOM   1629  O   LEU A 110      26.733  49.749  45.930  1.00 54.32           O
ATOM   1630  HA  LEU A 110      28.849  48.528  46.309  1.00 20.00           H
ATOM   1631  CB  LEU A 110      29.047  49.595  48.189  1.00 50.96           C
ATOM   1632 1HB  LEU A 110      29.577  50.501  48.486  1.00 20.00           H
ATOM   1633 2HB  LEU A 110      28.030  49.682  48.569  1.00 20.00           H
ATOM   1634  CG  LEU A 110      29.710  48.413  48.875  1.00 56.29           C
ATOM   1635  HG  LEU A 110      30.761  48.396  48.585  1.00 20.00           H
ATOM   1636  CD1 LEU A 110      29.626  48.632  50.386  1.00 56.13           C
ATOM   1637 1HD1 LEU A 110      30.018  49.619  50.632  1.00 20.00           H
ATOM   1638 2HD1 LEU A 110      28.587  48.564  50.705  1.00 20.00           H
ATOM   1639 3HD1 LEU A 110      30.215  47.870  50.896  1.00 20.00           H
ATOM   1640  CD2 LEU A 110      29.032  47.086  48.466  1.00 57.82           C
ATOM   1641 1HD2 LEU A 110      27.960  47.246  48.352  1.00 20.00           H
ATOM   1642 2HD2 LEU A 110      29.451  46.741  47.520  1.00 20.00           H
ATOM   1643 3HD2 LEU A 110      29.208  46.336  49.236  1.00 20.00           H
ATOM   1644  HN  LEU A 110      30.980  50.208  46.712  1.00 20.00           H
ATOM   1645  N   GLY A 111      27.860  51.650  46.233  1.00 53.12           N
ATOM   1646  CA  GLY A 111      26.730  52.535  45.867  1.00 51.55           C
ATOM   1647  C   GLY A 111      26.168  52.317  44.481  1.00 56.04           C
ATOM   1648  O   GLY A 111      24.960  52.198  44.309  1.00 58.80           O
ATOM   1649 1HA  GLY A 111      25.914  52.401  46.576  1.00 20.00           H
ATOM   1650 2HA  GLY A 111      27.043  53.577  45.934  1.00 20.00           H
ATOM   1651  HN  GLY A 111      28.693  52.149  46.474  1.00 20.00           H
ATOM   1652  N   LEU A 112      27.036  52.298  43.483  1.00 51.74           N
ATOM   1653  CA  LEU A 112      26.622  52.113  42.094  1.00 50.06           C
ATOM   1654  C   LEU A 112      26.322  50.631  41.842  1.00 59.51           C
ATOM   1655  O   LEU A 112      25.658  50.286  40.860  1.00 62.44           O
ATOM   1656  HA  LEU A 112      25.702  52.679  41.949  1.00 20.00           H
ATOM   1657  CB  LEU A 112      27.704  52.637  41.147  1.00 49.09           C
ATOM   1658 1HB  LEU A 112      28.644  52.695  41.697  1.00 20.00           H
ATOM   1659 2HB  LEU A 112      27.846  51.907  40.350  1.00 20.00           H
ATOM   1660  CG  LEU A 112      27.482  54.017  40.471  1.00 52.50           C
ATOM   1661  HG  LEU A 112      27.057  53.848  39.481  1.00 20.00           H
ATOM   1662  CD1 LEU A 112      26.495  54.899  41.201  1.00 52.10           C
ATOM   1663 1HD1 LEU A 112      25.480  54.606  40.935  1.00 20.00           H
ATOM   1664 2HD1 LEU A 112      26.636  54.789  42.276  1.00 20.00           H
ATOM   1665 3HD1 LEU A 112      26.659  55.939  40.918  1.00 20.00           H
ATOM   1666  CD2 LEU A 112      28.744  54.751  40.047  1.00 44.12           C
ATOM   1667 1HD2 LEU A 112      28.924  55.586  40.724  1.00 20.00           H
ATOM   1668 2HD2 LEU A 112      29.592  54.066  40.081  1.00 20.00           H
ATOM   1669 3HD2 LEU A 112      28.622  55.128  39.031  1.00 20.00           H
ATOM   1670  HN  LEU A 112      28.024  52.407  43.598  1.00 20.00           H
ATOM   1671  N   ILE A 113      26.785  49.745  42.730  1.00 55.61           N
ATOM   1672  CA  ILE A 113      26.485  48.313  42.577  1.00 53.58           C
ATOM   1673  C   ILE A 113      25.046  48.153  43.004  1.00 53.36           C
ATOM   1674  O   ILE A 113      24.264  47.497  42.337  1.00 54.13           O
ATOM   1675  HA  ILE A 113      26.592  48.068  41.520  1.00 20.00           H
ATOM   1676  CB  ILE A 113      27.362  47.383  43.490  1.00 56.26           C
ATOM   1677  HB  ILE A 113      27.705  47.968  44.343  1.00 20.00           H
ATOM   1678  CG1 ILE A 113      28.619  46.885  42.760  1.00 54.31           C
ATOM   1679 1HG1 ILE A 113      28.446  45.880  42.375  1.00 20.00           H
ATOM   1680 2HG1 ILE A 113      28.823  47.525  41.901  1.00 20.00           H
ATOM   1681  CG2 ILE A 113      26.581  46.158  43.914  1.00 55.60           C
ATOM   1682 1HG2 ILE A 113      25.541  46.433  44.088  1.00 20.00           H
ATOM   1683 2HG2 ILE A 113      26.631  45.406  43.127  1.00 20.00           H
ATOM   1684 3HG2 ILE A 113      27.009  45.754  44.831  1.00 20.00           H
ATOM   1685  CD1 ILE A 113      29.806  46.877  43.675  1.00 41.75           C
ATOM   1686 1HD1 ILE A 113      30.021  47.895  44.000  1.00 20.00           H
ATOM   1687 2HD1 ILE A 113      29.591  46.256  44.544  1.00 20.00           H
ATOM   1688 3HD1 ILE A 113      30.670  46.475  43.146  1.00 20.00           H
ATOM   1689  HN  ILE A 113      27.343  49.988  43.523  1.00 20.00           H
ATOM   1690  N   GLU A 114      24.691  48.765  44.126  1.00 48.59           N
ATOM   1691  CA  GLU A 114      23.310  48.703  44.640  1.00 47.94           C
ATOM   1692  C   GLU A 114      22.358  49.365  43.671  1.00 55.18           C
ATOM   1693  O   GLU A 114      21.270  48.856  43.428  1.00 55.75           O
ATOM   1694  HA  GLU A 114      23.078  47.641  44.718  1.00 20.00           H
ATOM   1695  CB  GLU A 114      23.193  49.409  45.994  1.00 48.58           C
ATOM   1696 1HB  GLU A 114      23.644  50.400  45.931  1.00 20.00           H
ATOM   1697 2HB  GLU A 114      22.150  49.429  46.309  1.00 20.00           H
ATOM   1698  CG  GLU A 114      23.936  48.697  47.131  1.00 47.07           C
ATOM   1699 1HG  GLU A 114      23.441  47.754  47.359  1.00 20.00           H
ATOM   1700 2HG  GLU A 114      24.951  48.456  46.812  1.00 20.00           H
ATOM   1701  CD  GLU A 114      23.971  49.569  48.348  1.00 65.75           C
ATOM   1702  OE1 GLU A 114      22.994  50.314  48.558  1.00 79.55           O
ATOM   1703  OE2 GLU A 114      24.969  49.526  49.084  1.00 56.81           O
ATOM   1704  HN  GLU A 114      25.317  49.301  44.693  1.00 20.00           H
ATOM   1705  N   GLU A 115      22.755  50.517  43.135  1.00 52.45           N
ATOM   1706  CA  GLU A 115      21.906  51.222  42.186  1.00 51.90           C
ATOM   1707  C   GLU A 115      21.635  50.365  40.954  1.00 56.60           C
ATOM   1708  O   GLU A 115      20.481  50.127  40.597  1.00 55.64           O
ATOM   1709  HA  GLU A 115      20.971  51.406  42.715  1.00 20.00           H
ATOM   1710  CB  GLU A 115      22.570  52.491  41.721  1.00 52.53           C
ATOM   1711 1HB  GLU A 115      22.752  53.145  42.574  1.00 20.00           H
ATOM   1712 2HB  GLU A 115      23.475  52.249  41.163  1.00 20.00           H
ATOM   1713  CG  GLU A 115      21.701  53.280  40.768  1.00 66.56           C
ATOM   1714 1HG  GLU A 115      21.776  52.857  39.766  1.00 20.00           H
ATOM   1715 2HG  GLU A 115      20.657  53.200  41.071  1.00 20.00           H
ATOM   1716  CD  GLU A 115      22.112  54.725  40.740  1.00 81.46           C
ATOM   1717  OE1 GLU A 115      21.841  55.425  41.749  1.00 77.58           O
ATOM   1718  OE2 GLU A 115      22.735  55.136  39.740  1.00 72.23           O
ATOM   1719  HN  GLU A 115      23.629  50.958  43.340  1.00 20.00           H
ATOM   1720  N   ASN A 116      22.704  49.919  40.298  1.00 53.23           N
ATOM   1721  CA  ASN A 116      22.537  49.082  39.127  1.00 53.01           C
ATOM   1722  C   ASN A 116      21.783  47.815  39.429  1.00 57.25           C
ATOM   1723  O   ASN A 116      20.976  47.369  38.611  1.00 58.50           O
ATOM   1724  HA  ASN A 116      21.996  49.699  38.409  1.00 20.00           H
ATOM   1725  CB  ASN A 116      23.855  48.768  38.435  1.00 53.07           C
ATOM   1726 1HB  ASN A 116      24.596  48.464  39.175  1.00 20.00           H
ATOM   1727 2HB  ASN A 116      23.722  47.928  37.754  1.00 20.00           H
ATOM   1728  CG  ASN A 116      24.379  49.946  37.668  1.00 62.47           C
ATOM   1729  OD1 ASN A 116      23.918  50.237  36.563  1.00 55.52           O
ATOM   1730  ND2 ASN A 116      25.314  50.661  38.268  1.00 49.73           N
ATOM   1731 1HD2 ASN A 116      25.632  50.404  39.180  1.00 20.00           H
ATOM   1732 2HD2 ASN A 116      25.705  51.460  37.809  1.00 20.00           H
ATOM   1733  HN  ASN A 116      23.647  50.125  40.560  1.00 20.00           H
ATOM   1734  N   HIS A 117      22.012  47.248  40.604  1.00 20.00           N
ATOM   1735  CA  HIS A 117      21.302  46.034  40.940  1.00 20.00           C
ATOM   1736  C   HIS A 117      19.825  46.272  41.190  1.00 20.00           C
ATOM   1737  O   HIS A 117      18.980  45.471  40.817  1.00 20.00           O
ATOM   1738  HA  HIS A 117      21.389  45.373  40.078  1.00 20.00           H
ATOM   1739  CB  HIS A 117      21.950  45.290  42.100  1.00 20.00           C
ATOM   1740 1HB  HIS A 117      23.015  45.174  41.894  1.00 20.00           H
ATOM   1741 2HB  HIS A 117      21.865  45.898  43.001  1.00 20.00           H
ATOM   1742  CG  HIS A 117      21.332  43.952  42.333  1.00 20.00           C
ATOM   1743  ND1 HIS A 117      21.433  42.927  41.414  1.00 20.00           N
ATOM   1744  HD1 HIS A 117      21.947  42.959  40.556  1.00 20.00           H
ATOM   1745  CD2 HIS A 117      20.514  43.507  43.313  1.00 20.00           C
ATOM   1746  HD2 HIS A 117      20.189  44.050  44.200  1.00 20.00           H
ATOM   1747  CE1 HIS A 117      20.743  41.890  41.844  1.00 20.00           C
ATOM   1748  HE1 HIS A 117      20.661  40.924  41.345  1.00 20.00           H
ATOM   1749  NE2 HIS A 117      20.165  42.218  42.986  1.00 20.00           N
ATOM   1750  HN  HIS A 117      22.652  47.608  41.283  1.00 20.00           H
ATOM   1751  N   THR A 118      19.518  47.398  41.818  1.00 59.66           N
ATOM   1752  CA  THR A 118      18.131  47.789  42.053  1.00 59.11           C
ATOM   1753  C   THR A 118      17.440  47.948  40.697  1.00 59.97           C
ATOM   1754  O   THR A 118      16.314  47.515  40.541  1.00 58.80           O
ATOM   1755  HA  THR A 118      17.634  46.983  42.592  1.00 20.00           H
ATOM   1756  CB  THR A 118      18.063  49.157  42.796  1.00 69.02           C
ATOM   1757  HB  THR A 118      18.669  49.907  42.287  1.00 20.00           H
ATOM   1758  OG1 THR A 118      18.444  48.980  44.169  1.00 64.30           O
ATOM   1759  HG1 THR A 118      19.435  48.864  44.236  1.00 20.00           H
ATOM   1760  CG2 THR A 118      16.647  49.758  42.737  1.00 67.58           C
ATOM   1761 1HG2 THR A 118      15.930  49.038  43.131  1.00 20.00           H
ATOM   1762 2HG2 THR A 118      16.395  49.993  41.702  1.00 20.00           H
ATOM   1763 3HG2 THR A 118      16.614  50.669  43.334  1.00 20.00           H
ATOM   1764  HN  THR A 118      20.195  48.046  42.168  1.00 20.00           H
ATOM   1765  N   SER A 119      18.121  48.575  39.731  1.00 56.38           N
ATOM   1766  CA  SER A 119      17.563  48.812  38.392  1.00 57.08           C
ATOM   1767  C   SER A 119      17.304  47.513  37.639  1.00 66.52           C
ATOM   1768  O   SER A 119      16.371  47.421  36.845  1.00 66.93           O
ATOM   1769  HA  SER A 119      16.620  49.332  38.560  1.00 20.00           H
ATOM   1770  CB  SER A 119      18.495  49.674  37.522  1.00 58.80           C
ATOM   1771 1HB  SER A 119      19.284  49.048  37.104  1.00 20.00           H
ATOM   1772 2HB  SER A 119      17.933  50.081  36.681  1.00 20.00           H
ATOM   1773  OG  SER A 119      19.085  50.737  38.235  1.00 68.32           O
ATOM   1774  HG  SER A 119      19.897  50.414  38.721  1.00 20.00           H
ATOM   1775  HN  SER A 119      19.051  48.928  39.840  1.00 20.00           H
ATOM   1776  N   LEU A 120      18.167  46.527  37.849  1.00 63.92           N
ATOM   1777  CA  LEU A 120      18.003  45.272  37.162  1.00 63.92           C
ATOM   1778  C   LEU A 120      16.824  44.520  37.757  1.00 69.55           C
ATOM   1779  O   LEU A 120      16.046  43.894  37.036  1.00 69.41           O
ATOM   1780  HA  LEU A 120      17.777  45.497  36.119  1.00 20.00           H
ATOM   1781  CB  LEU A 120      19.279  44.445  37.264  1.00 63.63           C
ATOM   1782 1HB  LEU A 120      19.987  44.813  36.521  1.00 20.00           H
ATOM   1783 2HB  LEU A 120      19.725  44.621  38.243  1.00 20.00           H
ATOM   1784  CG  LEU A 120      19.096  42.944  37.069  1.00 65.97           C
ATOM   1785  HG  LEU A 120      18.191  42.640  37.594  1.00 20.00           H
ATOM   1786  CD1 LEU A 120      18.898  42.657  35.550  1.00 64.22           C
ATOM   1787 1HD1 LEU A 120      19.413  43.420  34.966  1.00 20.00           H
ATOM   1788 2HD1 LEU A 120      19.309  41.677  35.308  1.00 20.00           H
ATOM   1789 3HD1 LEU A 120      17.835  42.674  35.312  1.00 20.00           H
ATOM   1790  CD2 LEU A 120      20.342  42.267  37.640  1.00 63.11           C
ATOM   1791 1HD2 LEU A 120      21.224  42.615  37.101  1.00 20.00           H
ATOM   1792 2HD2 LEU A 120      20.440  42.518  38.696  1.00 20.00           H
ATOM   1793 3HD2 LEU A 120      20.252  41.187  37.529  1.00 20.00           H
ATOM   1794  HN  LEU A 120      18.950  46.591  38.468  1.00 20.00           H
ATOM   1795  N   MET A 121      16.669  44.600  39.072  1.00 67.64           N
ATOM   1796  CA  MET A 121      15.563  43.906  39.728  1.00 68.39           C
ATOM   1797  C   MET A 121      14.215  44.492  39.308  1.00 76.09           C
ATOM   1798  O   MET A 121      13.244  43.777  39.071  1.00 77.15           O
ATOM   1799  HA  MET A 121      15.632  42.869  39.400  1.00 20.00           H
ATOM   1800  CB  MET A 121      15.691  44.011  41.239  1.00 71.00           C
ATOM   1801 1HB  MET A 121      15.918  45.040  41.517  1.00 20.00           H
ATOM   1802 2HB  MET A 121      14.740  43.757  41.706  1.00 20.00           H
ATOM   1803  CG  MET A 121      16.746  43.132  41.844  1.00 76.71           C
ATOM   1804 1HG  MET A 121      16.585  42.097  41.544  1.00 20.00           H
ATOM   1805 2HG  MET A 121      17.730  43.422  41.472  1.00 20.00           H
ATOM   1806  SD  MET A 121      16.719  43.254  43.676  1.00 83.49           S
ATOM   1807  CE  MET A 121      15.378  42.028  44.094  1.00 80.47           C
ATOM   1808 1HE  MET A 121      14.541  42.158  43.408  1.00 20.00           H
ATOM   1809 2HE  MET A 121      15.770  41.015  44.001  1.00 20.00           H
ATOM   1810 3HE  MET A 121      15.040  42.195  45.116  1.00 20.00           H
ATOM   1811  HN  MET A 121      17.274  45.119  39.675  1.00 20.00           H
ATOM   1812  N   ASN A 122      14.146  45.812  39.229  1.00 73.00           N
ATOM   1813  CA  ASN A 122      12.901  46.459  38.865  1.00 71.15           C
ATOM   1814  C   ASN A 122      12.609  46.459  37.374  1.00 74.36           C
ATOM   1815  O   ASN A 122      11.454  46.351  36.974  1.00 76.32           O
ATOM   1816  HA  ASN A 122      12.126  45.911  39.400  1.00 20.00           H
ATOM   1817  CB  ASN A 122      12.862  47.885  39.411  1.00 63.29           C
ATOM   1818 1HB  ASN A 122      13.733  48.438  39.057  1.00 20.00           H
ATOM   1819 2HB  ASN A 122      11.981  48.401  39.028  1.00 20.00           H
ATOM   1820  CG  ASN A 122      12.836  47.925  40.932  1.00 86.52           C
ATOM   1821  OD1 ASN A 122      13.377  48.851  41.558  1.00 83.37           O
ATOM   1822  ND2 ASN A 122      12.201  46.921  41.539  1.00 75.60           N
ATOM   1823 1HD2 ASN A 122      11.776  46.197  40.995  1.00 20.00           H
ATOM   1824 2HD2 ASN A 122      12.151  46.893  42.537  1.00 20.00           H
ATOM   1825  HN  ASN A 122      14.917  46.424  39.407  1.00 20.00           H
ATOM   1826  N   GLY A 123      13.646  46.580  36.552  1.00 68.06           N
ATOM   1827  CA  GLY A 123      13.411  46.643  35.110  1.00 66.35           C
ATOM   1828  C   GLY A 123      14.223  45.766  34.163  1.00 69.62           C
ATOM   1829  O   GLY A 123      14.192  45.994  32.954  1.00 69.06           O
ATOM   1830 1HA  GLY A 123      12.372  46.395  34.896  1.00 20.00           H
ATOM   1831 2HA  GLY A 123      13.575  47.661  34.755  1.00 20.00           H
ATOM   1832  HN  GLY A 123      14.598  46.633  36.855  1.00 20.00           H
ATOM   1833  N   GLY A 124      14.982  44.800  34.688  1.00 66.33           N
ATOM   1834  CA  GLY A 124      15.758  43.896  33.836  1.00 65.24           C
ATOM   1835  C   GLY A 124      17.101  44.474  33.342  1.00 70.49           C
ATOM   1836  O   GLY A 124      17.417  45.643  33.557  1.00 70.08           O
ATOM   1837 1HA  GLY A 124      15.972  42.974  34.377  1.00 20.00           H
ATOM   1838 2HA  GLY A 124      15.171  43.623  32.959  1.00 20.00           H
ATOM   1839  HN  GLY A 124      15.072  44.631  35.669  1.00 20.00           H
ATOM   1840  N   PRO A 125      17.867  43.627  32.658  1.00 67.43           N
ATOM   1841  CA  PRO A 125      19.197  43.969  32.157  1.00 67.21           C
ATOM   1842  C   PRO A 125      19.360  45.305  31.466  1.00 78.81           C
ATOM   1843  O   PRO A 125      20.488  45.779  31.283  1.00 78.77           O
ATOM   1844  HA  PRO A 125      19.903  44.044  32.984  1.00 20.00           H
ATOM   1845  CB  PRO A 125      19.518  42.840  31.164  1.00 68.39           C
ATOM   1846 1HB  PRO A 125      19.646  43.221  30.150  1.00 20.00           H
ATOM   1847 2HB  PRO A 125      20.441  42.324  31.428  1.00 20.00           H
ATOM   1848  CG  PRO A 125      18.325  41.855  31.215  1.00 73.12           C
ATOM   1849 1HG  PRO A 125      17.705  41.941  30.322  1.00 20.00           H
ATOM   1850 2HG  PRO A 125      18.669  40.822  31.266  1.00 20.00           H
ATOM   1851  CD  PRO A 125      17.530  42.205  32.442  1.00 68.25           C
ATOM   1852 1HD  PRO A 125      16.462  42.058  32.283  1.00 20.00           H
ATOM   1853 2HD  PRO A 125      17.815  41.588  33.294  1.00 20.00           H
ATOM   1854  N   ARG A 126      18.253  45.900  31.031  1.00 80.05           N
ATOM   1855  CA  ARG A 126      18.315  47.178  30.311  1.00 80.19           C
ATOM   1856  C   ARG A 126      18.577  48.362  31.231  1.00 80.90           C
ATOM   1857  O   ARG A 126      19.327  49.265  30.886  1.00 81.79           O
ATOM   1858  HA  ARG A 126      19.141  47.063  29.608  1.00 20.00           H
ATOM   1859  CB  ARG A 126      17.044  47.385  29.486  1.00 83.64           C
ATOM   1860 1HB  ARG A 126      16.170  47.310  30.133  1.00 20.00           H
ATOM   1861 2HB  ARG A 126      17.042  48.389  29.061  1.00 20.00           H
ATOM   1862  CG  ARG A 126      16.901  46.380  28.358  1.00 96.76           C
ATOM   1863 1HG  ARG A 126      17.586  45.548  28.519  1.00 20.00           H
ATOM   1864 2HG  ARG A 126      15.892  45.968  28.359  1.00 20.00           H
ATOM   1865  CD  ARG A 126      17.186  47.008  26.990  1.00109.01           C
ATOM   1866 1HD  ARG A 126      16.435  47.765  26.764  1.00 20.00           H
ATOM   1867 2HD  ARG A 126      18.152  47.513  27.006  1.00 20.00           H
ATOM   1868  NE  ARG A 126      17.186  45.995  25.938  1.00121.80           N
ATOM   1869  HE  ARG A 126      17.851  45.251  26.003  1.00 20.00           H
ATOM   1870  CZ  ARG A 126      16.365  45.983  24.890  1.00138.01           C
ATOM   1871  NH1 ARG A 126      15.466  46.952  24.733  1.00120.40           N
ATOM   1872 1HH1 ARG A 126      15.406  47.692  25.403  1.00 20.00           H
ATOM   1873 2HH1 ARG A 126      14.851  46.941  23.944  1.00 20.00           H
ATOM   1874  NH2 ARG A 126      16.448  44.994  24.003  1.00125.28           N
ATOM   1875 1HH2 ARG A 126      15.835  44.978  23.213  1.00 20.00           H
ATOM   1876 2HH2 ARG A 126      17.124  44.267  24.126  1.00 20.00           H
ATOM   1877  HN  ARG A 126      17.333  45.531  31.159  1.00 20.00           H
ATOM   1878  N   LYS A 127      17.953  48.352  32.400  1.00 75.65           N
ATOM   1879  CA  LYS A 127      18.140  49.428  33.374  1.00 75.32           C
ATOM   1880  C   LYS A 127      19.605  49.497  33.807  1.00 77.01           C
ATOM   1881  O   LYS A 127      20.041  50.490  34.360  1.00 78.79           O
ATOM   1882  HA  LYS A 127      17.890  50.366  32.877  1.00 20.00           H
ATOM   1883  CB  LYS A 127      17.249  49.216  34.606  1.00 78.46           C
ATOM   1884 1HB  LYS A 127      17.580  48.332  35.151  1.00 20.00           H
ATOM   1885 2HB  LYS A 127      17.351  50.064  35.283  1.00 20.00           H
ATOM   1886  CG  LYS A 127      15.759  49.042  34.303  1.00 93.36           C
ATOM   1887 1HG  LYS A 127      15.632  48.340  33.479  1.00 20.00           H
ATOM   1888 2HG  LYS A 127      15.256  48.613  35.169  1.00 20.00           H
ATOM   1889  CD  LYS A 127      15.098  50.359  33.943  1.00101.33           C
ATOM   1890 1HD  LYS A 127      14.017  50.229  33.906  1.00 20.00           H
ATOM   1891 2HD  LYS A 127      15.305  51.098  34.717  1.00 20.00           H
ATOM   1892  CE  LYS A 127      15.590  50.881  32.603  1.00111.06           C
ATOM   1893 1HE  LYS A 127      16.669  50.742  32.525  1.00 20.00           H
ATOM   1894 2HE  LYS A 127      15.136  50.309  31.794  1.00 20.00           H
ATOM   1895  NZ  LYS A 127      15.271  52.331  32.414  1.00123.71           N
ATOM   1896 1HZ  LYS A 127      15.771  52.685  31.605  1.00 20.00           H
ATOM   1897 2HZ  LYS A 127      14.274  52.442  32.270  1.00 20.00           H
ATOM   1898 3HZ  LYS A 127      15.554  52.850  33.238  1.00 20.00           H
ATOM   1899  HN  LYS A 127      17.327  47.630  32.693  1.00 20.00           H
ATOM   1900  N   ILE A 128      20.366  48.438  33.558  1.00 70.17           N
ATOM   1901  CA  ILE A 128      21.765  48.444  33.937  1.00 67.29           C
ATOM   1902  C   ILE A 128      22.492  49.470  33.104  1.00 69.13           C
ATOM   1903  O   ILE A 128      22.386  49.493  31.877  1.00 71.00           O
ATOM   1904  HA  ILE A 128      21.819  48.744  34.983  1.00 20.00           H
ATOM   1905  CB  ILE A 128      22.472  47.082  33.757  1.00 68.92           C
ATOM   1906  HB  ILE A 128      22.356  46.772  32.718  1.00 20.00           H
ATOM   1907  CG1 ILE A 128      21.822  46.010  34.623  1.00 67.44           C
ATOM   1908 1HG1 ILE A 128      22.143  46.130  35.657  1.00 20.00           H
ATOM   1909 2HG1 ILE A 128      20.740  46.133  34.608  1.00 20.00           H
ATOM   1910  CG2 ILE A 128      23.955  47.207  34.171  1.00 69.43           C
ATOM   1911 1HG2 ILE A 128      24.467  47.888  33.490  1.00 20.00           H
ATOM   1912 2HG2 ILE A 128      24.017  47.596  35.187  1.00 20.00           H
ATOM   1913 3HG2 ILE A 128      24.429  46.226  34.127  1.00 20.00           H
ATOM   1914  CD1 ILE A 128      22.171  44.593  34.152  1.00 64.55           C
ATOM   1915 1HD1 ILE A 128      22.010  44.518  33.076  1.00 20.00           H
ATOM   1916 2HD1 ILE A 128      23.217  44.382  34.378  1.00 20.00           H
ATOM   1917 3HD1 ILE A 128      21.535  43.873  34.666  1.00 20.00           H
ATOM   1918  HN  ILE A 128      20.037  47.606  33.112  1.00 20.00           H
ATOM   1919  N   SER A 129      23.269  50.288  33.795  1.00 61.15           N
ATOM   1920  CA  SER A 129      24.041  51.336  33.183  1.00 59.23           C
ATOM   1921  C   SER A 129      25.196  50.771  32.379  1.00 64.58           C
ATOM   1922  O   SER A 129      25.849  49.836  32.808  1.00 64.05           O
ATOM   1923  HA  SER A 129      23.348  51.858  32.523  1.00 20.00           H
ATOM   1924  CB  SER A 129      24.570  52.266  34.280  1.00 58.64           C
ATOM   1925 1HB  SER A 129      23.768  52.923  34.616  1.00 20.00           H
ATOM   1926 2HB  SER A 129      24.879  51.673  35.140  1.00 20.00           H
ATOM   1927  OG  SER A 129      25.659  53.036  33.808  1.00 70.28           O
ATOM   1928  HG  SER A 129      25.941  53.694  34.506  1.00 20.00           H
ATOM   1929  HN  SER A 129      23.383  50.246  34.787  1.00 20.00           H
ATOM   1930  N   PRO A 130      25.464  51.359  31.214  1.00 61.05           N
ATOM   1931  CA  PRO A 130      26.609  50.933  30.395  1.00 58.49           C
ATOM   1932  C   PRO A 130      27.932  51.244  31.111  1.00 59.34           C
ATOM   1933  O   PRO A 130      29.011  50.810  30.684  1.00 58.04           O
ATOM   1934  HA  PRO A 130      26.591  49.852  30.256  1.00 20.00           H
ATOM   1935  CB  PRO A 130      26.475  51.804  29.125  1.00 59.07           C
ATOM   1936 1HB  PRO A 130      27.450  52.100  28.736  1.00 20.00           H
ATOM   1937 2HB  PRO A 130      25.963  51.271  28.324  1.00 20.00           H
ATOM   1938  CG  PRO A 130      25.684  52.998  29.577  1.00 63.38           C
ATOM   1939 1HG  PRO A 130      26.330  53.748  30.034  1.00 20.00           H
ATOM   1940 2HG  PRO A 130      25.183  53.480  28.737  1.00 20.00           H
ATOM   1941  CD  PRO A 130      24.694  52.449  30.566  1.00 59.28           C
ATOM   1942 1HD  PRO A 130      24.375  53.210  31.278  1.00 20.00           H
ATOM   1943 2HD  PRO A 130      23.797  52.078  30.071  1.00 20.00           H
ATOM   1944  N   PHE A 131      27.860  52.007  32.195  1.00 57.23           N
ATOM   1945  CA  PHE A 131      29.074  52.348  32.954  1.00 58.45           C
ATOM   1946  C   PHE A 131      29.263  51.488  34.232  1.00 59.88           C
ATOM   1947  O   PHE A 131      30.183  51.725  35.023  1.00 60.92           O
ATOM   1948  HA  PHE A 131      29.926  52.174  32.296  1.00 20.00           H
ATOM   1949  CB  PHE A 131      29.077  53.835  33.326  1.00 60.52           C
ATOM   1950 1HB  PHE A 131      28.216  54.042  33.960  1.00 20.00           H
ATOM   1951 2HB  PHE A 131      29.968  54.050  33.917  1.00 20.00           H
ATOM   1952  CG  PHE A 131      29.044  54.744  32.147  1.00 61.73           C
ATOM   1953  CD1 PHE A 131      30.056  54.702  31.200  1.00 64.16           C
ATOM   1954  HD1 PHE A 131      30.886  54.006  31.319  1.00 20.00           H
ATOM   1955  CD2 PHE A 131      28.005  55.636  31.980  1.00 64.34           C
ATOM   1956  HD2 PHE A 131      27.209  55.683  32.722  1.00 20.00           H
ATOM   1957  CE1 PHE A 131      30.040  55.519  30.109  1.00 64.91           C
ATOM   1958  HE1 PHE A 131      30.842  55.461  29.373  1.00 20.00           H
ATOM   1959  CE2 PHE A 131      27.983  56.483  30.889  1.00 66.99           C
ATOM   1960  HE2 PHE A 131      27.174  57.202  30.762  1.00 20.00           H
ATOM   1961  CZ  PHE A 131      29.001  56.414  29.952  1.00 64.75           C
ATOM   1962  HZ  PHE A 131      28.977  57.075  29.085  1.00 20.00           H
ATOM   1963  HN  PHE A 131      27.009  52.388  32.555  1.00 20.00           H
ATOM   1964  N   PHE A 132      28.374  50.517  34.426  1.00 51.81           N
ATOM   1965  CA  PHE A 132      28.412  49.648  35.592  1.00 51.42           C
ATOM   1966  C   PHE A 132      29.784  49.130  36.013  1.00 55.55           C
ATOM   1967  O   PHE A 132      30.218  49.378  37.130  1.00 57.95           O
ATOM   1968  HA  PHE A 132      28.022  50.220  36.434  1.00 20.00           H
ATOM   1969  CB  PHE A 132      27.383  48.517  35.491  1.00 52.89           C
ATOM   1970 1HB  PHE A 132      26.382  48.945  35.547  1.00 20.00           H
ATOM   1971 2HB  PHE A 132      27.473  48.044  34.513  1.00 20.00           H
ATOM   1972  CG  PHE A 132      27.531  47.477  36.552  1.00 54.13           C
ATOM   1973  CD1 PHE A 132      27.343  47.800  37.878  1.00 57.76           C
ATOM   1974  HD1 PHE A 132      27.095  48.823  38.159  1.00 20.00           H
ATOM   1975  CD2 PHE A 132      27.892  46.178  36.235  1.00 56.56           C
ATOM   1976  HD2 PHE A 132      28.053  45.912  35.190  1.00 20.00           H
ATOM   1977  CE1 PHE A 132      27.466  46.838  38.864  1.00 58.63           C
ATOM   1978  HE1 PHE A 132      27.245  47.089  39.901  1.00 20.00           H
ATOM   1979  CE2 PHE A 132      28.069  45.230  37.224  1.00 59.76           C
ATOM   1980  HE2 PHE A 132      28.369  44.214  36.967  1.00 20.00           H
ATOM   1981  CZ  PHE A 132      27.864  45.576  38.545  1.00 57.21           C
ATOM   1982  HZ  PHE A 132      28.021  44.839  39.332  1.00 20.00           H
ATOM   1983  HN  PHE A 132      27.624  50.312  33.797  1.00 20.00           H
ATOM   1984  N   VAL A 133      30.469  48.418  35.128  1.00 49.59           N
ATOM   1985  CA  VAL A 133      31.776  47.870  35.466  1.00 49.15           C
ATOM   1986  C   VAL A 133      32.817  48.928  35.816  1.00 55.42           C
ATOM   1987  O   VAL A 133      33.347  48.956  36.934  1.00 57.64           O
ATOM   1988  HA  VAL A 133      31.653  47.249  36.352  1.00 20.00           H
ATOM   1989  CB  VAL A 133      32.275  46.937  34.342  1.00 51.57           C
ATOM   1990  HB  VAL A 133      32.393  47.535  33.438  1.00 20.00           H
ATOM   1991  CG1 VAL A 133      33.611  46.336  34.657  1.00 49.85           C
ATOM   1992 1HG1 VAL A 133      34.319  47.130  34.898  1.00 20.00           H
ATOM   1993 2HG1 VAL A 133      33.515  45.664  35.509  1.00 20.00           H
ATOM   1994 3HG1 VAL A 133      33.972  45.778  33.792  1.00 20.00           H
ATOM   1995  CG2 VAL A 133      31.238  45.871  34.069  1.00 51.79           C
ATOM   1996 1HG2 VAL A 133      30.756  45.586  35.003  1.00 20.00           H
ATOM   1997 2HG2 VAL A 133      30.491  46.260  33.377  1.00 20.00           H
ATOM   1998 3HG2 VAL A 133      31.721  44.999  33.628  1.00 20.00           H
ATOM   1999  HN  VAL A 133      30.148  48.217  34.203  1.00 20.00           H
ATOM   2000  N   PRO A 134      33.139  49.787  34.850  1.00 51.79           N
ATOM   2001  CA  PRO A 134      34.157  50.837  35.067  1.00 50.53           C
ATOM   2002  C   PRO A 134      33.826  51.863  36.172  1.00 53.08           C
ATOM   2003  O   PRO A 134      34.685  52.626  36.610  1.00 53.89           O
ATOM   2004  HA  PRO A 134      35.092  50.391  35.405  1.00 20.00           H
ATOM   2005  CB  PRO A 134      34.263  51.529  33.694  1.00 51.06           C
ATOM   2006 1HB  PRO A 134      34.494  52.590  33.795  1.00 20.00           H
ATOM   2007 2HB  PRO A 134      35.052  51.090  33.083  1.00 20.00           H
ATOM   2008  CG  PRO A 134      32.904  51.323  33.063  1.00 56.09           C
ATOM   2009 1HG  PRO A 134      32.198  52.085  33.391  1.00 20.00           H
ATOM   2010 2HG  PRO A 134      32.960  51.388  31.976  1.00 20.00           H
ATOM   2011  CD  PRO A 134      32.483  49.910  33.532  1.00 51.93           C
ATOM   2012 1HD  PRO A 134      31.400  49.818  33.606  1.00 20.00           H
ATOM   2013 2HD  PRO A 134      32.823  49.140  32.839  1.00 20.00           H
ATOM   2014  N   SER A 135      32.585  51.889  36.607  1.00 46.55           N
ATOM   2015  CA  SER A 135      32.162  52.832  37.644  1.00 45.80           C
ATOM   2016  C   SER A 135      32.278  52.227  39.035  1.00 52.20           C
ATOM   2017  O   SER A 135      32.250  52.923  40.054  1.00 50.96           O
ATOM   2018  HA  SER A 135      32.838  53.683  37.553  1.00 20.00           H
ATOM   2019  CB  SER A 135      30.708  53.246  37.372  1.00 46.47           C
ATOM   2020 1HB  SER A 135      30.492  54.177  37.897  1.00 20.00           H
ATOM   2021 2HB  SER A 135      30.581  53.444  36.307  1.00 20.00           H
ATOM   2022  OG  SER A 135      29.774  52.253  37.778  1.00 51.35           O
ATOM   2023  HG  SER A 135      29.930  51.408  37.267  1.00 20.00           H
ATOM   2024  HN  SER A 135      31.862  51.285  36.271  1.00 20.00           H
ATOM   2025  N   THR A 136      32.409  50.910  39.073  1.00 52.43           N
ATOM   2026  CA  THR A 136      32.460  50.197  40.346  1.00 52.10           C
ATOM   2027  C   THR A 136      33.752  49.510  40.702  1.00 52.53           C
ATOM   2028  O   THR A 136      34.074  49.402  41.873  1.00 52.93           O
ATOM   2029  HA  THR A 136      32.321  50.920  41.150  1.00 20.00           H
ATOM   2030  CB  THR A 136      31.359  49.116  40.380  1.00 48.98           C
ATOM   2031  HB  THR A 136      31.381  48.569  41.322  1.00 20.00           H
ATOM   2032  OG1 THR A 136      31.522  48.274  39.228  1.00 44.83           O
ATOM   2033  HG1 THR A 136      30.835  48.501  38.538  1.00 20.00           H
ATOM   2034  CG2 THR A 136      30.024  49.761  40.314  1.00 45.96           C
ATOM   2035 1HG2 THR A 136      29.983  50.422  39.448  1.00 20.00           H
ATOM   2036 2HG2 THR A 136      29.856  50.341  41.221  1.00 20.00           H
ATOM   2037 3HG2 THR A 136      29.255  48.995  40.223  1.00 20.00           H
ATOM   2038  HN  THR A 136      32.480  50.332  38.260  1.00 20.00           H
ATOM   2039  N   ILE A 137      34.458  48.994  39.701  1.00 47.16           N
ATOM   2040  CA  ILE A 137      35.660  48.232  39.975  1.00 45.71           C
ATOM   2041  C   ILE A 137      36.813  48.980  40.582  1.00 52.43           C
ATOM   2042  O   ILE A 137      37.132  50.114  40.216  1.00 52.69           O
ATOM   2043  HA  ILE A 137      35.403  47.469  40.709  1.00 20.00           H
ATOM   2044  CB  ILE A 137      36.062  47.189  38.865  1.00 48.46           C
ATOM   2045  HB  ILE A 137      36.945  46.650  39.207  1.00 20.00           H
ATOM   2046  CG1 ILE A 137      36.442  47.880  37.559  1.00 48.64           C
ATOM   2047 1HG1 ILE A 137      35.572  47.933  36.904  1.00 20.00           H
ATOM   2048 2HG1 ILE A 137      36.750  48.906  37.762  1.00 20.00           H
ATOM   2049  CG2 ILE A 137      34.913  46.190  38.590  1.00 44.58           C
ATOM   2050 1HG2 ILE A 137      35.103  45.262  39.128  1.00 20.00           H
ATOM   2051 2HG2 ILE A 137      33.970  46.620  38.927  1.00 20.00           H
ATOM   2052 3HG2 ILE A 137      34.858  45.985  37.520  1.00 20.00           H
ATOM   2053  CD1 ILE A 137      37.519  47.180  36.874  1.00 57.66           C
ATOM   2054 1HD1 ILE A 137      38.056  46.553  37.586  1.00 20.00           H
ATOM   2055 2HD1 ILE A 137      37.102  46.557  36.083  1.00 20.00           H
ATOM   2056 3HD1 ILE A 137      38.206  47.907  36.439  1.00 20.00           H
ATOM   2057  HN  ILE A 137      34.216  49.094  38.736  1.00 20.00           H
ATOM   2058  N   VAL A 138      37.431  48.278  41.513  1.00 48.55           N
ATOM   2059  CA  VAL A 138      38.508  48.720  42.360  1.00 47.49           C
ATOM   2060  C   VAL A 138      39.700  49.434  41.750  1.00 50.83           C
ATOM   2061  O   VAL A 138      40.348  50.259  42.430  1.00 51.00           O
ATOM   2062  HA  VAL A 138      38.099  49.449  43.059  1.00 20.00           H
ATOM   2063  CB  VAL A 138      38.912  47.570  43.322  1.00 50.33           C
ATOM   2064  HB  VAL A 138      38.788  46.628  42.788  1.00 20.00           H
ATOM   2065  CG1 VAL A 138      40.361  47.673  43.735  1.00 50.30           C
ATOM   2066 1HG1 VAL A 138      40.998  47.562  42.857  1.00 20.00           H
ATOM   2067 2HG1 VAL A 138      40.540  48.646  44.193  1.00 20.00           H
ATOM   2068 3HG1 VAL A 138      40.591  46.886  44.452  1.00 20.00           H
ATOM   2069  CG2 VAL A 138      37.951  47.489  44.503  1.00 48.74           C
ATOM   2070 1HG2 VAL A 138      37.540  48.478  44.705  1.00 20.00           H
ATOM   2071 2HG2 VAL A 138      37.141  46.800  44.265  1.00 20.00           H
ATOM   2072 3HG2 VAL A 138      38.486  47.132  45.382  1.00 20.00           H
ATOM   2073  HN  VAL A 138      37.209  47.330  41.737  1.00 20.00           H
ATOM   2074  N   ASN A 139      39.999  49.132  40.493  1.00 44.73           N
ATOM   2075  CA  ASN A 139      41.177  49.691  39.842  1.00 44.21           C
ATOM   2076  C   ASN A 139      40.927  50.974  39.018  1.00 50.06           C
ATOM   2077  O   ASN A 139      41.820  51.574  38.426  1.00 46.25           O
ATOM   2078  HA  ASN A 139      41.878  49.903  40.650  1.00 20.00           H
ATOM   2079  CB  ASN A 139      41.924  48.588  39.064  1.00 43.10           C
ATOM   2080 1HB  ASN A 139      42.926  48.934  38.807  1.00 20.00           H
ATOM   2081 2HB  ASN A 139      42.043  47.709  39.696  1.00 20.00           H
ATOM   2082  CG  ASN A 139      41.211  48.155  37.760  1.00 57.25           C
ATOM   2083  OD1 ASN A 139      40.074  47.720  37.773  1.00 49.97           O
ATOM   2084  ND2 ASN A 139      41.926  48.232  36.643  1.00 45.50           N
ATOM   2085 1HD2 ASN A 139      42.872  48.557  36.675  1.00 20.00           H
ATOM   2086 2HD2 ASN A 139      41.519  47.966  35.769  1.00 20.00           H
ATOM   2087  HN  ASN A 139      39.455  48.519  39.920  1.00 20.00           H
ATOM   2088  N   MET A 140      39.680  51.393  39.000  1.00 51.03           N
ATOM   2089  CA  MET A 140      39.303  52.558  38.225  1.00 52.17           C
ATOM   2090  C   MET A 140      39.791  53.914  38.723  1.00 53.94           C
ATOM   2091  O   MET A 140      39.604  54.894  38.036  1.00 55.19           O
ATOM   2092  HA  MET A 140      39.738  52.407  37.237  1.00 20.00           H
ATOM   2093  CB  MET A 140      37.803  52.551  37.965  1.00 55.24           C
ATOM   2094 1HB  MET A 140      37.266  52.580  38.913  1.00 20.00           H
ATOM   2095 2HB  MET A 140      37.522  53.448  37.412  1.00 20.00           H
ATOM   2096  CG  MET A 140      37.353  51.333  37.184  1.00 61.16           C
ATOM   2097 1HG  MET A 140      37.516  50.432  37.774  1.00 20.00           H
ATOM   2098 2HG  MET A 140      36.284  51.394  36.983  1.00 20.00           H
ATOM   2099  SD  MET A 140      38.258  51.210  35.624  1.00 68.57           S
ATOM   2100  CE  MET A 140      37.212  52.374  34.644  1.00 66.52           C
ATOM   2101 1HE  MET A 140      36.160  52.138  34.801  1.00 20.00           H
ATOM   2102 2HE  MET A 140      37.407  53.397  34.966  1.00 20.00           H
ATOM   2103 3HE  MET A 140      37.453  52.275  33.585  1.00 20.00           H
ATOM   2104  HN  MET A 140      38.935  50.953  39.501  1.00 20.00           H
ATOM   2105  N   VAL A 141      40.391  53.997  39.907  1.00 47.54           N
ATOM   2106  CA  VAL A 141      40.888  55.282  40.380  1.00 46.03           C
ATOM   2107  C   VAL A 141      42.274  55.413  39.716  1.00 54.38           C
ATOM   2108  O   VAL A 141      42.626  56.449  39.127  1.00 54.83           O
ATOM   2109  HA  VAL A 141      40.206  56.052  40.019  1.00 20.00           H
ATOM   2110  CB  VAL A 141      41.037  55.333  41.924  1.00 47.96           C
ATOM   2111  HB  VAL A 141      41.704  54.525  42.223  1.00 20.00           H
ATOM   2112  CG1 VAL A 141      41.677  56.669  42.378  1.00 47.20           C
ATOM   2113 1HG1 VAL A 141      42.676  56.758  41.949  1.00 20.00           H
ATOM   2114 2HG1 VAL A 141      41.061  57.501  42.038  1.00 20.00           H
ATOM   2115 3HG1 VAL A 141      41.746  56.688  43.465  1.00 20.00           H
ATOM   2116  CG2 VAL A 141      39.712  55.061  42.620  1.00 46.00           C
ATOM   2117 1HG2 VAL A 141      38.891  55.354  41.965  1.00 20.00           H
ATOM   2118 2HG2 VAL A 141      39.634  53.999  42.849  1.00 20.00           H
ATOM   2119 3HG2 VAL A 141      39.663  55.637  43.544  1.00 20.00           H
ATOM   2120  HN  VAL A 141      40.532  53.219  40.518  1.00 20.00           H
ATOM   2121  N   ALA A 142      43.054  54.343  39.787  1.00 49.18           N
ATOM   2122  CA  ALA A 142      44.348  54.351  39.136  1.00 46.60           C
ATOM   2123  C   ALA A 142      44.035  54.532  37.627  1.00 49.47           C
ATOM   2124  O   ALA A 142      44.711  55.271  36.907  1.00 47.90           O
ATOM   2125  HA  ALA A 142      44.909  55.202  39.523  1.00 20.00           H
ATOM   2126  CB  ALA A 142      45.109  53.014  39.415  1.00 46.24           C
ATOM   2127 1HB  ALA A 142      45.335  52.940  40.479  1.00 20.00           H
ATOM   2128 2HB  ALA A 142      44.486  52.172  39.115  1.00 20.00           H
ATOM   2129 3HB  ALA A 142      46.038  52.999  38.845  1.00 20.00           H
ATOM   2130  HN  ALA A 142      42.809  53.504  40.271  1.00 20.00           H
ATOM   2131  N   GLY A 143      42.971  53.892  37.169  1.00 49.94           N
ATOM   2132  CA  GLY A 143      42.546  53.991  35.771  1.00 51.37           C
ATOM   2133  C   GLY A 143      42.377  55.451  35.332  1.00 59.12           C
ATOM   2134  O   GLY A 143      43.054  55.914  34.409  1.00 60.54           O
ATOM   2135 1HA  GLY A 143      43.280  53.504  35.128  1.00 20.00           H
ATOM   2136 2HA  GLY A 143      41.603  53.462  35.635  1.00 20.00           H
ATOM   2137  HN  GLY A 143      42.388  53.305  37.729  1.00 20.00           H
ATOM   2138  N   HIS A 144      41.462  56.168  35.981  1.00 20.00           N
ATOM   2139  CA  HIS A 144      41.196  57.577  35.649  1.00 20.00           C
ATOM   2140  C   HIS A 144      42.347  58.545  35.842  1.00 20.00           C
ATOM   2141  O   HIS A 144      42.454  59.496  35.081  1.00 20.00           O
ATOM   2142  HA  HIS A 144      40.956  57.608  34.586  1.00 20.00           H
ATOM   2143  CB  HIS A 144      40.027  58.100  36.422  1.00 20.00           C
ATOM   2144 1HB  HIS A 144      40.095  57.742  37.449  1.00 20.00           H
ATOM   2145 2HB  HIS A 144      40.087  59.188  36.459  1.00 20.00           H
ATOM   2146  CG  HIS A 144      38.716  57.700  35.849  1.00 20.00           C
ATOM   2147  ND1 HIS A 144      37.890  56.781  36.457  1.00 20.00           N
ATOM   2148  HD1 HIS A 144      38.086  56.290  37.306  1.00 20.00           H
ATOM   2149  CD2 HIS A 144      38.077  58.099  34.728  1.00 20.00           C
ATOM   2150  HD2 HIS A 144      38.431  58.823  33.993  1.00 20.00           H
ATOM   2151  CE1 HIS A 144      36.787  56.645  35.740  1.00 20.00           C
ATOM   2152  HE1 HIS A 144      35.949  55.989  35.972  1.00 20.00           H
ATOM   2153  NE2 HIS A 144      36.874  57.441  34.692  1.00 20.00           N
ATOM   2154  HN  HIS A 144      40.899  55.813  36.726  1.00 20.00           H
ATOM   2155  N   LEU A 145      43.156  58.326  36.880  1.00 53.95           N
ATOM   2156  CA  LEU A 145      44.292  59.189  37.183  1.00 53.68           C
ATOM   2157  C   LEU A 145      45.373  59.131  36.146  1.00 60.54           C
ATOM   2158  O   LEU A 145      45.854  60.187  35.702  1.00 59.69           O
ATOM   2159  HA  LEU A 145      43.928  60.216  37.196  1.00 20.00           H
ATOM   2160  CB  LEU A 145      44.864  58.959  38.583  1.00 53.28           C
ATOM   2161 1HB  LEU A 145      44.902  57.886  38.766  1.00 20.00           H
ATOM   2162 2HB  LEU A 145      45.892  59.321  38.597  1.00 20.00           H
ATOM   2163  CG  LEU A 145      44.069  59.642  39.728  1.00 56.98           C
ATOM   2164  HG  LEU A 145      43.051  59.253  39.716  1.00 20.00           H
ATOM   2165  CD1 LEU A 145      44.636  59.324  41.119  1.00 54.53           C
ATOM   2166 1HD1 LEU A 145      44.424  58.285  41.369  1.00 20.00           H
ATOM   2167 2HD1 LEU A 145      45.715  59.484  41.117  1.00 20.00           H
ATOM   2168 3HD1 LEU A 145      44.174  59.978  41.858  1.00 20.00           H
ATOM   2169  CD2 LEU A 145      43.907  61.167  39.537  1.00 57.88           C
ATOM   2170 1HD2 LEU A 145      44.841  61.588  39.164  1.00 20.00           H
ATOM   2171 2HD2 LEU A 145      43.110  61.361  38.819  1.00 20.00           H
ATOM   2172 3HD2 LEU A 145      43.657  61.628  40.492  1.00 20.00           H
ATOM   2173  HN  LEU A 145      43.050  57.566  37.521  1.00 20.00           H
ATOM   2174  N   THR A 146      45.747  57.907  35.747  1.00 57.08           N
ATOM   2175  CA  THR A 146      46.771  57.717  34.729  1.00 54.42           C
ATOM   2176  C   THR A 146      46.350  58.431  33.452  1.00 57.60           C
ATOM   2177  O   THR A 146      47.147  59.093  32.812  1.00 59.69           O
ATOM   2178  HA  THR A 146      47.693  58.183  35.077  1.00 20.00           H
ATOM   2179  CB  THR A 146      47.030  56.218  34.446  1.00 63.41           C
ATOM   2180  HB  THR A 146      47.847  56.092  33.735  1.00 20.00           H
ATOM   2181  OG1 THR A 146      45.836  55.560  34.003  1.00 57.50           O
ATOM   2182  HG1 THR A 146      46.044  54.958  33.232  1.00 20.00           H
ATOM   2183  CG2 THR A 146      47.523  55.536  35.679  1.00 62.07           C
ATOM   2184 1HG2 THR A 146      46.758  55.588  36.453  1.00 20.00           H
ATOM   2185 2HG2 THR A 146      48.429  56.031  36.030  1.00 20.00           H
ATOM   2186 3HG2 THR A 146      47.743  54.493  35.454  1.00 20.00           H
ATOM   2187  HN  THR A 146      45.361  57.059  36.109  1.00 20.00           H
ATOM   2188  N   ILE A 147      45.088  58.315  33.083  1.00 53.84           N
ATOM   2189  CA  ILE A 147      44.600  58.970  31.888  1.00 55.52           C
ATOM   2190  C   ILE A 147      44.641  60.491  32.081  1.00 65.68           C
ATOM   2191  O   ILE A 147      45.144  61.221  31.230  1.00 68.14           O
ATOM   2192  HA  ILE A 147      45.276  58.710  31.073  1.00 20.00           H
ATOM   2193  CB  ILE A 147      43.129  58.614  31.617  1.00 58.68           C
ATOM   2194  HB  ILE A 147      42.536  58.940  32.471  1.00 20.00           H
ATOM   2195  CG1 ILE A 147      42.924  57.107  31.487  1.00 59.12           C
ATOM   2196 1HG1 ILE A 147      43.589  56.711  30.719  1.00 20.00           H
ATOM   2197 2HG1 ILE A 147      43.192  56.618  32.423  1.00 20.00           H
ATOM   2198  CG2 ILE A 147      42.584  59.361  30.402  1.00 56.28           C
ATOM   2199 1HG2 ILE A 147      42.967  60.382  30.401  1.00 20.00           H
ATOM   2200 2HG2 ILE A 147      42.902  58.854  29.491  1.00 20.00           H
ATOM   2201 3HG2 ILE A 147      41.496  59.381  30.446  1.00 20.00           H
ATOM   2202  CD1 ILE A 147      41.465  56.755  31.128  1.00 63.61           C
ATOM   2203 1HD1 ILE A 147      40.815  57.589  31.392  1.00 20.00           H
ATOM   2204 2HD1 ILE A 147      41.391  56.561  30.058  1.00 20.00           H
ATOM   2205 3HD1 ILE A 147      41.160  55.867  31.680  1.00 20.00           H
ATOM   2206  HN  ILE A 147      44.405  57.785  33.585  1.00 20.00           H
ATOM   2207  N   MET A 148      44.121  60.960  33.212  1.00 61.70           N
ATOM   2208  CA  MET A 148      44.095  62.385  33.514  1.00 60.24           C
ATOM   2209  C   MET A 148      45.428  63.103  33.424  1.00 64.91           C
ATOM   2210  O   MET A 148      45.489  64.230  32.916  1.00 65.46           O
ATOM   2211  HA  MET A 148      43.430  62.830  32.774  1.00 20.00           H
ATOM   2212  CB  MET A 148      43.424  62.650  34.854  1.00 62.11           C
ATOM   2213 1HB  MET A 148      43.866  62.011  35.618  1.00 20.00           H
ATOM   2214 2HB  MET A 148      43.605  63.682  35.157  1.00 20.00           H
ATOM   2215  CG  MET A 148      41.929  62.410  34.831  1.00 65.65           C
ATOM   2216 1HG  MET A 148      41.443  63.153  34.198  1.00 20.00           H
ATOM   2217 2HG  MET A 148      41.716  61.434  34.396  1.00 20.00           H
ATOM   2218  SD  MET A 148      41.223  62.486  36.464  1.00 70.57           S
ATOM   2219  CE  MET A 148      41.742  64.145  36.980  1.00 67.23           C
ATOM   2220 1HE  MET A 148      42.741  64.095  37.414  1.00 20.00           H
ATOM   2221 2HE  MET A 148      41.756  64.807  36.114  1.00 20.00           H
ATOM   2222 3HE  MET A 148      41.043  64.531  37.721  1.00 20.00           H
ATOM   2223  HN  MET A 148      43.719  60.384  33.923  1.00 20.00           H
ATOM   2224  N   TYR A 149      46.483  62.457  33.918  1.00 60.30           N
ATOM   2225  CA  TYR A 149      47.825  63.027  33.911  1.00 59.66           C
ATOM   2226  C   TYR A 149      48.753  62.405  32.877  1.00 62.66           C
ATOM   2227  O   TYR A 149      49.957  62.589  32.948  1.00 60.84           O
ATOM   2228  HA  TYR A 149      47.739  64.089  33.681  1.00 20.00           H
ATOM   2229  CB  TYR A 149      48.474  62.878  35.303  1.00 61.41           C
ATOM   2230 1HB  TYR A 149      48.348  61.851  35.643  1.00 20.00           H
ATOM   2231 2HB  TYR A 149      49.546  63.055  35.213  1.00 20.00           H
ATOM   2232  CG  TYR A 149      47.903  63.820  36.349  1.00 61.85           C
ATOM   2233  CD1 TYR A 149      48.470  65.069  36.576  1.00 63.13           C
ATOM   2234  HD1 TYR A 149      49.352  65.378  36.014  1.00 20.00           H
ATOM   2235  CD2 TYR A 149      46.753  63.477  37.064  1.00 62.21           C
ATOM   2236  HD2 TYR A 149      46.290  62.511  36.863  1.00 20.00           H
ATOM   2237  CE1 TYR A 149      47.923  65.933  37.515  1.00 65.51           C
ATOM   2238  HE1 TYR A 149      48.380  66.903  37.712  1.00 20.00           H
ATOM   2239  CE2 TYR A 149      46.182  64.337  37.968  1.00 62.78           C
ATOM   2240  HE2 TYR A 149      45.266  64.050  38.482  1.00 20.00           H
ATOM   2241  CZ  TYR A 149      46.776  65.557  38.215  1.00 73.31           C
ATOM   2242  OH  TYR A 149      46.207  66.403  39.149  1.00 76.23           O
ATOM   2243  HH  TYR A 149      46.335  67.355  38.870  1.00 20.00           H
ATOM   2244  HN  TYR A 149      46.440  61.545  34.326  1.00 20.00           H
ATOM   2245  N   GLY A 150      48.198  61.611  31.961  1.00 62.87           N
ATOM   2246  CA  GLY A 150      48.983  60.903  30.937  1.00 61.42           C
ATOM   2247  C   GLY A 150      50.115  60.079  31.558  1.00 65.20           C
ATOM   2248  O   GLY A 150      51.249  60.138  31.085  1.00 65.79           O
ATOM   2249 1HA  GLY A 150      48.331  60.244  30.364  1.00 20.00           H
ATOM   2250 2HA  GLY A 150      49.405  61.623  30.235  1.00 20.00           H
ATOM   2251  HN  GLY A 150      47.216  61.434  31.895  1.00 20.00           H
ATOM   2252  N   LEU A 151      49.825  59.344  32.632  1.00 60.89           N
ATOM   2253  CA  LEU A 151      50.838  58.496  33.305  1.00 60.54           C
ATOM   2254  C   LEU A 151      50.942  57.149  32.548  1.00 63.64           C
ATOM   2255  O   LEU A 151      49.935  56.560  32.172  1.00 60.09           O
ATOM   2256  HA  LEU A 151      51.796  59.012  33.233  1.00 20.00           H
ATOM   2257  CB  LEU A 151      50.459  58.250  34.775  1.00 60.54           C
ATOM   2258 1HB  LEU A 151      49.564  57.629  34.799  1.00 20.00           H
ATOM   2259 2HB  LEU A 151      51.258  57.676  35.244  1.00 20.00           H
ATOM   2260  CG  LEU A 151      50.199  59.495  35.634  1.00 64.32           C
ATOM   2261  HG  LEU A 151      49.419  60.085  35.153  1.00 20.00           H
ATOM   2262  CD1 LEU A 151      49.667  59.127  37.065  1.00 62.71           C
ATOM   2263 1HD1 LEU A 151      48.584  59.015  37.032  1.00 20.00           H
ATOM   2264 2HD1 LEU A 151      50.120  58.191  37.391  1.00 20.00           H
ATOM   2265 3HD1 LEU A 151      49.930  59.920  37.765  1.00 20.00           H
ATOM   2266  CD2 LEU A 151      51.478  60.336  35.698  1.00 65.38           C
ATOM   2267 1HD2 LEU A 151      52.335  59.715  35.437  1.00 20.00           H
ATOM   2268 2HD2 LEU A 151      51.403  61.166  34.994  1.00 20.00           H
ATOM   2269 3HD2 LEU A 151      51.607  60.726  36.707  1.00 20.00           H
ATOM   2270  HN  LEU A 151      48.921  59.309  33.057  1.00 20.00           H
ATOM   2271  N   ARG A 152      52.155  56.671  32.279  1.00 62.95           N
ATOM   2272  CA  ARG A 152      52.278  55.450  31.476  1.00 62.29           C
ATOM   2273  C   ARG A 152      53.136  54.372  32.113  1.00 60.89           C
ATOM   2274  O   ARG A 152      53.352  53.310  31.554  1.00 60.39           O
ATOM   2275  HA  ARG A 152      51.258  55.084  31.368  1.00 20.00           H
ATOM   2276  CB  ARG A 152      52.811  55.800  30.069  1.00 63.24           C
ATOM   2277 1HB  ARG A 152      53.878  56.019  30.124  1.00 20.00           H
ATOM   2278 2HB  ARG A 152      52.696  54.941  29.408  1.00 20.00           H
ATOM   2279  CG  ARG A 152      52.115  56.997  29.417  1.00 70.62           C
ATOM   2280 1HG  ARG A 152      51.092  57.073  29.785  1.00 20.00           H
ATOM   2281 2HG  ARG A 152      52.625  57.918  29.700  1.00 20.00           H
ATOM   2282  CD  ARG A 152      52.079  56.909  27.891  1.00 72.87           C
ATOM   2283 1HD  ARG A 152      51.525  56.023  27.582  1.00 20.00           H
ATOM   2284 2HD  ARG A 152      51.555  57.773  27.481  1.00 20.00           H
ATOM   2285  NE  ARG A 152      53.413  56.852  27.311  1.00 77.71           N
ATOM   2286  HE  ARG A 152      54.048  57.597  27.520  1.00 20.00           H
ATOM   2287  CZ  ARG A 152      53.848  55.872  26.518  1.00 91.09           C
ATOM   2288  NH1 ARG A 152      53.052  54.856  26.211  1.00 65.72           N
ATOM   2289 1HH1 ARG A 152      52.122  54.823  26.574  1.00 20.00           H
ATOM   2290 2HH1 ARG A 152      53.383  54.124  25.616  1.00 20.00           H
ATOM   2291  NH2 ARG A 152      55.085  55.903  26.034  1.00 79.90           N
ATOM   2292 1HH2 ARG A 152      55.408  55.167  25.439  1.00 20.00           H
ATOM   2293 2HH2 ARG A 152      55.693  56.663  26.264  1.00 20.00           H
ATOM   2294  HN  ARG A 152      53.005  57.095  32.592  1.00 20.00           H
ATOM   2295  N   GLY A 153      53.620  54.651  33.300  1.00 55.89           N
ATOM   2296  CA  GLY A 153      54.442  53.691  34.012  1.00 55.87           C
ATOM   2297  C   GLY A 153      53.552  52.583  34.606  1.00 56.94           C
ATOM   2298  O   GLY A 153      52.358  52.524  34.322  1.00 54.11           O
ATOM   2299 1HA  GLY A 153      55.178  53.262  33.332  1.00 20.00           H
ATOM   2300 2HA  GLY A 153      54.996  54.197  34.803  1.00 20.00           H
ATOM   2301  HN  GLY A 153      53.462  55.514  33.779  1.00 20.00           H
ATOM   2302  N   PRO A 154      54.165  51.695  35.395  1.00 52.02           N
ATOM   2303  CA  PRO A 154      53.457  50.602  36.031  1.00 50.31           C
ATOM   2304  C   PRO A 154      52.225  51.131  36.761  1.00 58.14           C
ATOM   2305  O   PRO A 154      52.251  52.174  37.412  1.00 57.69           O
ATOM   2306  HA  PRO A 154      53.089  49.904  35.279  1.00 20.00           H
ATOM   2307  CB  PRO A 154      54.474  50.084  37.064  1.00 51.47           C
ATOM   2308 1HB  PRO A 154      54.310  50.528  38.046  1.00 20.00           H
ATOM   2309 2HB  PRO A 154      54.405  49.004  37.188  1.00 20.00           H
ATOM   2310  CG  PRO A 154      55.814  50.472  36.523  1.00 55.76           C
ATOM   2311 1HG  PRO A 154      56.567  50.493  37.311  1.00 20.00           H
ATOM   2312 2HG  PRO A 154      56.159  49.759  35.773  1.00 20.00           H
ATOM   2313  CD  PRO A 154      55.531  51.853  35.939  1.00 52.11           C
ATOM   2314 1HD  PRO A 154      55.606  52.633  36.697  1.00 20.00           H
ATOM   2315 2HD  PRO A 154      56.238  52.108  35.149  1.00 20.00           H
ATOM   2316  N   SER A 155      51.138  50.379  36.662  1.00 55.60           N
ATOM   2317  CA  SER A 155      49.879  50.757  37.268  1.00 53.26           C
ATOM   2318  C   SER A 155      49.209  49.539  37.892  1.00 54.67           C
ATOM   2319  O   SER A 155      48.839  48.599  37.185  1.00 57.31           O
ATOM   2320  HA  SER A 155      50.136  51.486  38.036  1.00 20.00           H
ATOM   2321  CB  SER A 155      49.002  51.303  36.148  1.00 58.02           C
ATOM   2322 1HB  SER A 155      49.306  52.324  35.914  1.00 20.00           H
ATOM   2323 2HB  SER A 155      49.156  50.711  35.245  1.00 20.00           H
ATOM   2324  OG  SER A 155      47.647  51.280  36.508  1.00 70.75           O
ATOM   2325  HG  SER A 155      47.084  51.576  35.737  1.00 20.00           H
ATOM   2326  HN  SER A 155      51.103  49.509  36.170  1.00 20.00           H
ATOM   2327  N   ILE A 156      49.081  49.531  39.212  1.00 48.35           N
ATOM   2328  CA  ILE A 156      48.427  48.438  39.925  1.00 46.20           C
ATOM   2329  C   ILE A 156      47.384  48.878  40.964  1.00 45.80           C
ATOM   2330  O   ILE A 156      47.278  50.049  41.337  1.00 43.64           O
ATOM   2331  HA  ILE A 156      47.884  47.847  39.188  1.00 20.00           H
ATOM   2332  CB  ILE A 156      49.427  47.522  40.654  1.00 49.47           C
ATOM   2333  HB  ILE A 156      48.865  46.744  41.170  1.00 20.00           H
ATOM   2334  CG1 ILE A 156      50.214  48.289  41.724  1.00 49.14           C
ATOM   2335 1HG1 ILE A 156      50.952  48.934  41.245  1.00 20.00           H
ATOM   2336 2HG1 ILE A 156      49.539  48.937  42.282  1.00 20.00           H
ATOM   2337  CG2 ILE A 156      50.233  46.668  39.668  1.00 48.97           C
ATOM   2338 1HG2 ILE A 156      49.550  46.127  39.013  1.00 20.00           H
ATOM   2339 2HG2 ILE A 156      50.876  47.314  39.068  1.00 20.00           H
ATOM   2340 3HG2 ILE A 156      50.847  45.957  40.220  1.00 20.00           H
ATOM   2341  CD1 ILE A 156      50.964  47.393  42.749  1.00 40.36           C
ATOM   2342 1HD1 ILE A 156      50.341  47.250  43.631  1.00 20.00           H
ATOM   2343 2HD1 ILE A 156      51.180  46.426  42.296  1.00 20.00           H
ATOM   2344 3HD1 ILE A 156      51.898  47.876  43.038  1.00 20.00           H
ATOM   2345  HN  ILE A 156      49.416  50.259  39.810  1.00 20.00           H
ATOM   2346  N   SER A 157      46.634  47.903  41.458  1.00 39.65           N
ATOM   2347  CA  SER A 157      45.642  48.175  42.475  1.00 38.49           C
ATOM   2348  C   SER A 157      45.574  47.025  43.426  1.00 40.60           C
ATOM   2349  O   SER A 157      45.073  45.940  43.082  1.00 37.40           O
ATOM   2350  HA  SER A 157      45.988  49.076  42.982  1.00 20.00           H
ATOM   2351  CB  SER A 157      44.256  48.432  41.883  1.00 40.83           C
ATOM   2352 1HB  SER A 157      43.843  47.496  41.509  1.00 20.00           H
ATOM   2353 2HB  SER A 157      43.587  48.786  42.667  1.00 20.00           H
ATOM   2354  OG  SER A 157      44.360  49.392  40.837  1.00 59.81           O
ATOM   2355  HG  SER A 157      44.506  50.304  41.222  1.00 20.00           H
ATOM   2356  HN  SER A 157      46.700  46.947  41.172  1.00 20.00           H
ATOM   2357  N   ILE A 158      46.003  47.280  44.657  1.00 39.43           N
ATOM   2358  CA  ILE A 158      45.907  46.255  45.688  1.00 40.39           C
ATOM   2359  C   ILE A 158      44.583  46.333  46.434  1.00 46.75           C
ATOM   2360  O   ILE A 158      44.132  47.411  46.827  1.00 47.30           O
ATOM   2361  HA  ILE A 158      45.945  45.286  45.190  1.00 20.00           H
ATOM   2362  CB  ILE A 158      47.115  46.182  46.610  1.00 42.66           C
ATOM   2363  HB  ILE A 158      47.268  47.167  47.051  1.00 20.00           H
ATOM   2364  CG1 ILE A 158      48.339  45.832  45.745  1.00 40.92           C
ATOM   2365 1HG1 ILE A 158      48.147  44.913  45.191  1.00 20.00           H
ATOM   2366 2HG1 ILE A 158      48.506  46.619  45.008  1.00 20.00           H
ATOM   2367  CG2 ILE A 158      46.842  45.131  47.732  1.00 42.54           C
ATOM   2368 1HG2 ILE A 158      46.211  45.577  48.501  1.00 20.00           H
ATOM   2369 2HG2 ILE A 158      46.337  44.266  47.303  1.00 20.00           H
ATOM   2370 3HG2 ILE A 158      47.788  44.818  48.174  1.00 20.00           H
ATOM   2371  CD1 ILE A 158      49.602  45.645  46.477  1.00 37.56           C
ATOM   2372 1HD1 ILE A 158      49.523  46.106  47.461  1.00 20.00           H
ATOM   2373 2HD1 ILE A 158      49.803  44.580  46.589  1.00 20.00           H
ATOM   2374 3HD1 ILE A 158      50.416  46.112  45.922  1.00 20.00           H
ATOM   2375  HN  ILE A 158      46.401  48.153  44.941  1.00 20.00           H
ATOM   2376  N   ALA A 159      43.932  45.184  46.565  1.00 44.31           N
ATOM   2377  CA  ALA A 159      42.651  45.106  47.243  1.00 43.84           C
ATOM   2378  C   ALA A 159      42.783  44.083  48.372  1.00 47.06           C
ATOM   2379  O   ALA A 159      42.474  42.909  48.202  1.00 43.34           O
ATOM   2380  HA  ALA A 159      42.437  46.090  47.661  1.00 20.00           H
ATOM   2381  CB  ALA A 159      41.555  44.697  46.243  1.00 43.75           C
ATOM   2382 1HB  ALA A 159      41.641  45.305  45.342  1.00 20.00           H
ATOM   2383 2HB  ALA A 159      41.674  43.645  45.984  1.00 20.00           H
ATOM   2384 3HB  ALA A 159      40.575  44.853  46.694  1.00 20.00           H
ATOM   2385  HN  ALA A 159      44.267  44.309  46.215  1.00 20.00           H
ATOM   2386  N   THR A 160      43.278  44.537  49.521  1.00 46.05           N
ATOM   2387  CA  THR A 160      43.447  43.645  50.678  1.00 45.34           C
ATOM   2388  C   THR A 160      42.694  44.149  51.893  1.00 47.36           C
ATOM   2389  O   THR A 160      43.222  44.192  53.008  1.00 47.04           O
ATOM   2390  HA  THR A 160      43.017  42.675  50.430  1.00 20.00           H
ATOM   2391  CB  THR A 160      44.901  43.419  51.003  1.00 49.77           C
ATOM   2392  HB  THR A 160      45.010  42.832  51.914  1.00 20.00           H
ATOM   2393  OG1 THR A 160      45.539  44.695  51.068  1.00 50.81           O
ATOM   2394  HG1 THR A 160      45.119  45.252  51.784  1.00 20.00           H
ATOM   2395  CG2 THR A 160      45.570  42.586  49.887  1.00 38.27           C
ATOM   2396 1HG2 THR A 160      45.638  43.184  48.978  1.00 20.00           H
ATOM   2397 2HG2 THR A 160      44.974  41.695  49.692  1.00 20.00           H
ATOM   2398 3HG2 THR A 160      46.571  42.292  50.203  1.00 20.00           H
ATOM   2399  HN  THR A 160      43.561  45.485  49.673  1.00 20.00           H
ATOM   2400  N   ALA A 161      41.449  44.532  51.658  1.00 43.28           N
ATOM   2401  CA  ALA A 161      40.590  45.054  52.696  1.00 45.20           C
ATOM   2402  C   ALA A 161      41.324  46.177  53.422  1.00 52.35           C
ATOM   2403  O   ALA A 161      41.926  47.057  52.777  1.00 51.43           O
ATOM   2404  HA  ALA A 161      39.699  45.459  52.216  1.00 20.00           H
ATOM   2405  CB  ALA A 161      40.144  43.913  53.691  1.00 45.39           C
ATOM   2406 1HB  ALA A 161      39.726  43.081  53.125  1.00 20.00           H
ATOM   2407 2HB  ALA A 161      41.008  43.568  54.258  1.00 20.00           H
ATOM   2408 3HB  ALA A 161      39.391  44.303  54.376  1.00 20.00           H
ATOM   2409  HN  ALA A 161      41.012  44.492  50.759  1.00 20.00           H
ATOM   2410  N   CYS A 162      41.255  46.105  54.760  1.00 50.09           N
ATOM   2411  CA  CYS A 162      41.821  47.029  55.717  1.00 48.88           C
ATOM   2412  C   CYS A 162      43.259  47.371  55.476  1.00 50.03           C
ATOM   2413  O   CYS A 162      43.738  48.445  55.855  1.00 52.92           O
ATOM   2414  HA  CYS A 162      41.242  47.949  55.644  1.00 20.00           H
ATOM   2415  CB  CYS A 162      41.744  46.401  57.104  1.00 50.54           C
ATOM   2416 1HB  CYS A 162      42.482  45.603  57.192  1.00 20.00           H
ATOM   2417 2HB  CYS A 162      41.987  47.145  57.863  1.00 20.00           H
ATOM   2418  SG  CYS A 162      40.147  45.679  57.587  1.00 54.59           S
ATOM   2419  HG  CYS A 162      40.507  45.363  58.827  1.00 20.00           H
ATOM   2420  HN  CYS A 162      40.786  45.375  55.257  1.00 20.00           H
ATOM   2421  N   THR A 163      43.954  46.468  54.828  1.00 41.83           N
ATOM   2422  CA  THR A 163      45.383  46.645  54.592  1.00 41.22           C
ATOM   2423  C   THR A 163      45.750  47.207  53.240  1.00 44.51           C
ATOM   2424  O   THR A 163      46.934  47.301  52.888  1.00 45.38           O
ATOM   2425  HA  THR A 163      45.762  47.376  55.307  1.00 20.00           H
ATOM   2426  CB  THR A 163      46.083  45.276  54.769  1.00 48.66           C
ATOM   2427  HB  THR A 163      46.033  44.692  53.850  1.00 20.00           H
ATOM   2428  OG1 THR A 163      45.495  44.607  55.901  1.00 52.27           O
ATOM   2429  HG1 THR A 163      45.665  43.623  55.842  1.00 20.00           H
ATOM   2430  CG2 THR A 163      47.554  45.439  54.963  1.00 42.70           C
ATOM   2431 1HG2 THR A 163      47.742  46.283  55.627  1.00 20.00           H
ATOM   2432 2HG2 THR A 163      48.030  45.623  53.999  1.00 20.00           H
ATOM   2433 3HG2 THR A 163      47.966  44.531  55.403  1.00 20.00           H
ATOM   2434  HN  THR A 163      43.568  45.622  54.461  1.00 20.00           H
ATOM   2435  N   SER A 164      44.747  47.620  52.478  1.00 40.39           N
ATOM   2436  CA  SER A 164      45.006  48.084  51.132  1.00 39.57           C
ATOM   2437  C   SER A 164      45.920  49.276  50.993  1.00 43.96           C
ATOM   2438  O   SER A 164      46.816  49.268  50.124  1.00 44.27           O
ATOM   2439  HA  SER A 164      45.481  47.245  50.623  1.00 20.00           H
ATOM   2440  CB  SER A 164      43.705  48.277  50.361  1.00 43.24           C
ATOM   2441 1HB  SER A 164      43.095  49.029  50.862  1.00 20.00           H
ATOM   2442 2HB  SER A 164      43.928  48.660  49.364  1.00 20.00           H
ATOM   2443  OG  SER A 164      43.006  47.053  50.274  1.00 47.03           O
ATOM   2444  HG  SER A 164      42.258  47.039  50.937  1.00 20.00           H
ATOM   2445  HN  SER A 164      43.792  47.637  52.772  1.00 20.00           H
ATOM   2446  N   GLY A 165      45.672  50.313  51.804  1.00 37.85           N
ATOM   2447  CA  GLY A 165      46.436  51.554  51.726  1.00 35.89           C
ATOM   2448  C   GLY A 165      47.890  51.250  51.956  1.00 45.19           C
ATOM   2449  O   GLY A 165      48.742  51.692  51.202  1.00 45.67           O
ATOM   2450 1HA  GLY A 165      46.289  52.016  50.749  1.00 20.00           H
ATOM   2451 2HA  GLY A 165      46.068  52.260  52.470  1.00 20.00           H
ATOM   2452  HN  GLY A 165      44.962  50.316  52.507  1.00 20.00           H
ATOM   2453  N   VAL A 166      48.176  50.500  53.022  1.00 44.56           N
ATOM   2454  CA  VAL A 166      49.546  50.152  53.315  1.00 44.62           C
ATOM   2455  C   VAL A 166      50.173  49.298  52.215  1.00 51.56           C
ATOM   2456  O   VAL A 166      51.333  49.488  51.884  1.00 54.37           O
ATOM   2457  HA  VAL A 166      50.116  51.080  53.372  1.00 20.00           H
ATOM   2458  CB  VAL A 166      49.641  49.367  54.682  1.00 47.00           C
ATOM   2459  HB  VAL A 166      48.768  48.720  54.758  1.00 20.00           H
ATOM   2460  CG1 VAL A 166      50.902  48.477  54.709  1.00 45.69           C
ATOM   2461 1HG1 VAL A 166      50.757  47.621  54.049  1.00 20.00           H
ATOM   2462 2HG1 VAL A 166      51.762  49.055  54.370  1.00 20.00           H
ATOM   2463 3HG1 VAL A 166      51.078  48.127  55.726  1.00 20.00           H
ATOM   2464  CG2 VAL A 166      49.636  50.351  55.872  1.00 45.35           C
ATOM   2465 1HG2 VAL A 166      49.790  51.366  55.505  1.00 20.00           H
ATOM   2466 2HG2 VAL A 166      48.678  50.293  56.388  1.00 20.00           H
ATOM   2467 3HG2 VAL A 166      50.438  50.090  56.563  1.00 20.00           H
ATOM   2468  HN  VAL A 166      47.490  50.147  53.657  1.00 20.00           H
ATOM   2469  N   HIE A 167      49.429  48.332  51.668  1.00 20.00           N
ATOM   2470  CA  HIE A 167      49.991  47.440  50.653  1.00 20.00           C
ATOM   2471  C   HIE A 167      50.344  48.202  49.400  1.00 20.00           C
ATOM   2472  O   HIE A 167      51.406  47.977  48.803  1.00 20.00           O
ATOM   2473  HA  HIE A 167      50.908  47.026  51.073  1.00 20.00           H
ATOM   2474  CB  HIE A 167      49.011  46.232  50.282  1.00 20.00           C
ATOM   2475 1HB  HIE A 167      47.985  46.598  50.281  1.00 20.00           H
ATOM   2476 2HB  HIE A 167      49.231  45.898  49.268  1.00 20.00           H
ATOM   2477  CG  HIE A 167      49.094  45.048  51.203  1.00 20.00           C
ATOM   2478  ND1 HIE A 167      50.250  44.682  51.861  1.00 20.00           N
ATOM   2479  CD2 HIE A 167      48.155  44.140  51.571  1.00 20.00           C
ATOM   2480  HD2 HIE A 167      47.121  44.093  51.230  1.00 20.00           H
ATOM   2481  CE1 HIE A 167      50.009  43.641  52.641  1.00 20.00           C
ATOM   2482  HE1 HIE A 167      50.724  43.164  53.311  1.00 20.00           H
ATOM   2483  NE2 HIE A 167      48.748  43.279  52.467  1.00 20.00           N
ATOM   2484  HE2 HIE A 167      48.295  42.507  52.911  1.00 20.00           H
ATOM   2485  HN  HIE A 167      48.474  48.160  51.906  1.00 20.00           H
ATOM   2486  N   ASN A 168      49.410  49.046  48.962  1.00 48.69           N
ATOM   2487  CA  ASN A 168      49.566  49.835  47.731  1.00 47.03           C
ATOM   2488  C   ASN A 168      50.746  50.781  47.815  1.00 50.78           C
ATOM   2489  O   ASN A 168      51.560  50.909  46.896  1.00 50.21           O
ATOM   2490  HA  ASN A 168      49.701  49.102  46.936  1.00 20.00           H
ATOM   2491  CB  ASN A 168      48.305  50.639  47.500  1.00 41.82           C
ATOM   2492 1HB  ASN A 168      47.872  50.925  48.458  1.00 20.00           H
ATOM   2493 2HB  ASN A 168      48.549  51.562  46.972  1.00 20.00           H
ATOM   2494  CG  ASN A 168      47.290  49.876  46.710  1.00 46.08           C
ATOM   2495  OD1 ASN A 168      47.527  49.560  45.552  1.00 40.96           O
ATOM   2496  ND2 ASN A 168      46.155  49.566  47.324  1.00 36.62           N
ATOM   2497 1HD2 ASN A 168      46.009  49.842  48.274  1.00 20.00           H
ATOM   2498 2HD2 ASN A 168      45.446  49.057  46.836  1.00 20.00           H
ATOM   2499  HN  ASN A 168      48.541  49.209  49.428  1.00 20.00           H
ATOM   2500  N   ILE A 169      50.838  51.454  48.938  1.00 47.00           N
ATOM   2501  CA  ILE A 169      51.946  52.362  49.155  1.00 47.61           C
ATOM   2502  C   ILE A 169      53.271  51.580  49.169  1.00 50.52           C
ATOM   2503  O   ILE A 169      54.206  51.965  48.491  1.00 50.93           O
ATOM   2504  HA  ILE A 169      51.970  53.056  48.314  1.00 20.00           H
ATOM   2505  CB  ILE A 169      51.779  53.162  50.470  1.00 49.62           C
ATOM   2506  HB  ILE A 169      51.422  52.480  51.241  1.00 20.00           H
ATOM   2507  CG1 ILE A 169      50.726  54.242  50.278  1.00 48.96           C
ATOM   2508 1HG1 ILE A 169      51.196  55.149  49.897  1.00 20.00           H
ATOM   2509 2HG1 ILE A 169      50.002  53.920  49.529  1.00 20.00           H
ATOM   2510  CG2 ILE A 169      53.127  53.701  50.972  1.00 47.62           C
ATOM   2511 1HG2 ILE A 169      53.861  52.895  50.980  1.00 20.00           H
ATOM   2512 2HG2 ILE A 169      53.470  54.497  50.310  1.00 20.00           H
ATOM   2513 3HG2 ILE A 169      53.008  54.094  51.981  1.00 20.00           H
ATOM   2514  CD1 ILE A 169      49.997  54.580  51.514  1.00 49.91           C
ATOM   2515 1HD1 ILE A 169      48.971  54.220  51.440  1.00 20.00           H
ATOM   2516 2HD1 ILE A 169      50.488  54.108  52.365  1.00 20.00           H
ATOM   2517 3HD1 ILE A 169      49.994  55.662  51.649  1.00 20.00           H
ATOM   2518  HN  ILE A 169      50.178  51.387  49.685  1.00 20.00           H
ATOM   2519  N   GLY A 170      53.345  50.503  49.949  1.00 44.64           N
ATOM   2520  CA  GLY A 170      54.564  49.692  50.042  1.00 44.10           C
ATOM   2521  C   GLY A 170      54.986  49.053  48.686  1.00 48.91           C
ATOM   2522  O   GLY A 170      56.177  48.942  48.393  1.00 47.65           O
ATOM   2523 1HA  GLY A 170      55.388  50.307  50.404  1.00 20.00           H
ATOM   2524 2HA  GLY A 170      54.420  48.893  50.769  1.00 20.00           H
ATOM   2525  HN  GLY A 170      52.593  50.172  50.518  1.00 20.00           H
ATOM   2526  N   HIS A 171      54.028  48.624  47.860  1.00 20.00           N
ATOM   2527  CA  HIS A 171      54.406  48.069  46.557  1.00 20.00           C
ATOM   2528  C   HIS A 171      54.726  49.130  45.537  1.00 20.00           C
ATOM   2529  O   HIS A 171      55.547  48.893  44.653  1.00 20.00           O
ATOM   2530  HA  HIS A 171      55.313  47.485  46.716  1.00 20.00           H
ATOM   2531  CB  HIS A 171      53.479  46.981  46.040  1.00 20.00           C
ATOM   2532 1HB  HIS A 171      52.457  47.359  46.039  1.00 20.00           H
ATOM   2533 2HB  HIS A 171      53.738  46.760  45.004  1.00 20.00           H
ATOM   2534  CG  HIS A 171      53.559  45.731  46.864  1.00 20.00           C
ATOM   2535  ND1 HIS A 171      54.636  44.869  46.798  1.00 20.00           N
ATOM   2536  HD1 HIS A 171      55.409  44.946  46.168  1.00 20.00           H
ATOM   2537  CD2 HIS A 171      52.776  45.282  47.875  1.00 20.00           C
ATOM   2538  HD2 HIS A 171      51.841  45.719  48.223  1.00 20.00           H
ATOM   2539  CE1 HIS A 171      54.483  43.922  47.703  1.00 20.00           C
ATOM   2540  HE1 HIS A 171      55.164  43.090  47.880  1.00 20.00           H
ATOM   2541  NE2 HIS A 171      53.362  44.146  48.367  1.00 20.00           N
ATOM   2542  HN  HIS A 171      53.052  48.656  48.072  1.00 20.00           H
ATOM   2543  N   ALA A 172      54.156  50.325  45.710  1.00 50.43           N
ATOM   2544  CA  ALA A 172      54.459  51.466  44.835  1.00 51.43           C
ATOM   2545  C   ALA A 172      55.920  51.755  45.074  1.00 55.89           C
ATOM   2546  O   ALA A 172      56.663  51.976  44.129  1.00 58.53           O
ATOM   2547  HA  ALA A 172      54.286  51.151  43.806  1.00 20.00           H
ATOM   2548  CB  ALA A 172      53.616  52.722  45.210  1.00 52.81           C
ATOM   2549 1HB  ALA A 172      52.556  52.486  45.128  1.00 20.00           H
ATOM   2550 2HB  ALA A 172      53.844  53.020  46.233  1.00 20.00           H
ATOM   2551 3HB  ALA A 172      53.860  53.539  44.530  1.00 20.00           H
ATOM   2552  HN  ALA A 172      53.495  50.530  46.431  1.00 20.00           H
ATOM   2553  N   ALA A 173      56.323  51.687  46.340  1.00 49.76           N
ATOM   2554  CA  ALA A 173      57.699  51.904  46.750  1.00 48.96           C
ATOM   2555  C   ALA A 173      58.624  50.782  46.245  1.00 55.20           C
ATOM   2556  O   ALA A 173      59.673  51.059  45.684  1.00 57.32           O
ATOM   2557  HA  ALA A 173      58.035  52.841  46.305  1.00 20.00           H
ATOM   2558  CB  ALA A 173      57.775  52.063  48.289  1.00 48.44           C
ATOM   2559 1HB  ALA A 173      57.143  52.895  48.600  1.00 20.00           H
ATOM   2560 2HB  ALA A 173      57.431  51.146  48.766  1.00 20.00           H
ATOM   2561 3HB  ALA A 173      58.806  52.261  48.583  1.00 20.00           H
ATOM   2562  HN  ALA A 173      55.718  51.483  47.109  1.00 20.00           H
ATOM   2563  N   ARG A 174      58.250  49.518  46.439  1.00 52.51           N
ATOM   2564  CA  ARG A 174      59.050  48.390  45.907  1.00 51.12           C
ATOM   2565  C   ARG A 174      59.221  48.595  44.415  1.00 56.03           C
ATOM   2566  O   ARG A 174      60.300  48.388  43.874  1.00 57.94           O
ATOM   2567  HA  ARG A 174      60.000  48.447  46.438  1.00 20.00           H
ATOM   2568  CB  ARG A 174      58.354  47.050  46.081  1.00 41.99           C
ATOM   2569 1HB  ARG A 174      57.354  47.097  45.650  1.00 20.00           H
ATOM   2570 2HB  ARG A 174      58.900  46.280  45.536  1.00 20.00           H
ATOM   2571  CG  ARG A 174      58.233  46.627  47.477  1.00 42.56           C
ATOM   2572 1HG  ARG A 174      57.842  47.449  48.077  1.00 20.00           H
ATOM   2573 2HG  ARG A 174      57.518  45.809  47.552  1.00 20.00           H
ATOM   2574  CD  ARG A 174      59.549  46.181  48.056  1.00 52.11           C
ATOM   2575 1HD  ARG A 174      60.100  45.595  47.320  1.00 20.00           H
ATOM   2576 2HD  ARG A 174      60.164  47.049  48.295  1.00 20.00           H
ATOM   2577  NE  ARG A 174      59.356  45.376  49.270  1.00 48.04           N
ATOM   2578  HE  ARG A 174      58.926  44.479  49.173  1.00 20.00           H
ATOM   2579  CZ  ARG A 174      59.715  45.763  50.483  1.00 64.39           C
ATOM   2580  NH1 ARG A 174      60.244  46.970  50.638  1.00 69.64           N
ATOM   2581 1HH1 ARG A 174      60.365  47.569  49.846  1.00 20.00           H
ATOM   2582 2HH1 ARG A 174      60.522  47.282  51.546  1.00 20.00           H
ATOM   2583  NH2 ARG A 174      59.529  44.962  51.539  1.00 51.57           N
ATOM   2584 1HH2 ARG A 174      59.805  45.266  52.451  1.00 20.00           H
ATOM   2585 2HH2 ARG A 174      59.115  44.061  51.415  1.00 20.00           H
ATOM   2586  HN  ARG A 174      57.429  49.249  46.941  1.00 20.00           H
ATOM   2587  N   ILE A 175      58.148  48.992  43.741  1.00 51.38           N
ATOM   2588  CA  ILE A 175      58.224  49.223  42.293  1.00 50.68           C
ATOM   2589  C   ILE A 175      59.310  50.215  41.961  1.00 59.60           C
ATOM   2590  O   ILE A 175      60.172  49.935  41.132  1.00 61.27           O
ATOM   2591  HA  ILE A 175      58.487  48.275  41.824  1.00 20.00           H
ATOM   2592  CB  ILE A 175      56.870  49.626  41.645  1.00 51.54           C
ATOM   2593  HB  ILE A 175      56.383  50.353  42.295  1.00 20.00           H
ATOM   2594  CG1 ILE A 175      55.950  48.393  41.547  1.00 51.32           C
ATOM   2595 1HG1 ILE A 175      56.454  47.603  40.990  1.00 20.00           H
ATOM   2596 2HG1 ILE A 175      55.752  48.003  42.545  1.00 20.00           H
ATOM   2597  CG2 ILE A 175      57.087  50.262  40.256  1.00 48.72           C
ATOM   2598 1HG2 ILE A 175      57.920  50.964  40.304  1.00 20.00           H
ATOM   2599 2HG2 ILE A 175      57.312  49.481  39.529  1.00 20.00           H
ATOM   2600 3HG2 ILE A 175      56.183  50.791  39.953  1.00 20.00           H
ATOM   2601  CD1 ILE A 175      54.639  48.675  40.882  1.00 50.60           C
ATOM   2602 1HD1 ILE A 175      54.347  49.707  41.078  1.00 20.00           H
ATOM   2603 2HD1 ILE A 175      54.737  48.524  39.807  1.00 20.00           H
ATOM   2604 3HD1 ILE A 175      53.879  48.001  41.276  1.00 20.00           H
ATOM   2605  HN  ILE A 175      57.254  49.154  44.158  1.00 20.00           H
ATOM   2606  N   ILE A 176      59.292  51.372  42.625  1.00 58.17           N
ATOM   2607  CA  ILE A 176      60.291  52.414  42.372  1.00 56.78           C
ATOM   2608  C   ILE A 176      61.711  51.957  42.614  1.00 61.55           C
ATOM   2609  O   ILE A 176      62.562  52.078  41.730  1.00 61.54           O
ATOM   2610  HA  ILE A 176      60.226  52.680  41.317  1.00 20.00           H
ATOM   2611  CB  ILE A 176      60.081  53.623  43.228  1.00 58.69           C
ATOM   2612  HB  ILE A 176      60.089  53.309  44.271  1.00 20.00           H
ATOM   2613  CG1 ILE A 176      58.712  54.210  42.919  1.00 56.52           C
ATOM   2614 1HG1 ILE A 176      58.790  54.899  42.078  1.00 20.00           H
ATOM   2615 2HG1 ILE A 176      58.031  53.415  42.617  1.00 20.00           H
ATOM   2616  CG2 ILE A 176      61.226  54.638  42.977  1.00 60.35           C
ATOM   2617 1HG2 ILE A 176      62.164  54.228  43.350  1.00 20.00           H
ATOM   2618 2HG2 ILE A 176      61.314  54.830  41.907  1.00 20.00           H
ATOM   2619 3HG2 ILE A 176      61.006  55.571  43.496  1.00 20.00           H
ATOM   2620  CD1 ILE A 176      58.107  54.934  44.061  1.00 51.95           C
ATOM   2621 1HD1 ILE A 176      57.699  54.216  44.771  1.00 20.00           H
ATOM   2622 2HD1 ILE A 176      58.870  55.539  44.553  1.00 20.00           H
ATOM   2623 3HD1 ILE A 176      57.309  55.581  43.698  1.00 20.00           H
ATOM   2624  HN  ILE A 176      58.616  51.606  43.323  1.00 20.00           H
ATOM   2625  N   ALA A 177      61.961  51.443  43.815  1.00 57.17           N
ATOM   2626  CA  ALA A 177      63.277  50.959  44.183  1.00 57.60           C
ATOM   2627  C   ALA A 177      63.789  49.950  43.170  1.00 71.41           C
ATOM   2628  O   ALA A 177      64.964  49.997  42.779  1.00 74.23           O
ATOM   2629  HA  ALA A 177      63.956  51.812  44.186  1.00 20.00           H
ATOM   2630  CB  ALA A 177      63.225  50.319  45.559  1.00 58.01           C
ATOM   2631 1HB  ALA A 177      62.569  50.901  46.205  1.00 20.00           H
ATOM   2632 2HB  ALA A 177      62.843  49.302  45.472  1.00 20.00           H
ATOM   2633 3HB  ALA A 177      64.228  50.295  45.986  1.00 20.00           H
ATOM   2634  HN  ALA A 177      61.277  51.354  44.538  1.00 20.00           H
ATOM   2635  N   TYR A 178      62.915  49.010  42.783  1.00 69.78           N
ATOM   2636  CA  TYR A 178      63.258  47.956  41.826  1.00 67.77           C
ATOM   2637  C   TYR A 178      63.800  48.520  40.531  1.00 69.71           C
ATOM   2638  O   TYR A 178      64.696  47.934  39.938  1.00 72.19           O
ATOM   2639  HA  TYR A 178      64.025  47.328  42.278  1.00 20.00           H
ATOM   2640  CB  TYR A 178      62.084  47.025  41.546  1.00 67.11           C
ATOM   2641 1HB  TYR A 178      61.726  46.615  42.490  1.00 20.00           H
ATOM   2642 2HB  TYR A 178      61.266  47.607  41.120  1.00 20.00           H
ATOM   2643  CG  TYR A 178      62.433  45.888  40.605  1.00 65.94           C
ATOM   2644  CD1 TYR A 178      62.981  44.717  41.094  1.00 67.13           C
ATOM   2645  HD1 TYR A 178      63.160  44.604  42.163  1.00 20.00           H
ATOM   2646  CD2 TYR A 178      62.235  46.006  39.234  1.00 66.21           C
ATOM   2647  HD2 TYR A 178      61.793  46.919  38.835  1.00 20.00           H
ATOM   2648  CE1 TYR A 178      63.309  43.686  40.267  1.00 66.64           C
ATOM   2649  HE1 TYR A 178      63.732  42.764  40.666  1.00 20.00           H
ATOM   2650  CE2 TYR A 178      62.544  44.957  38.383  1.00 67.08           C
ATOM   2651  HE2 TYR A 178      62.346  45.042  37.314  1.00 20.00           H
ATOM   2652  CZ  TYR A 178      63.110  43.798  38.914  1.00 71.00           C
ATOM   2653  OH  TYR A 178      63.445  42.695  38.132  1.00 65.62           O
ATOM   2654  HH  TYR A 178      63.676  42.991  37.205  1.00 20.00           H
ATOM   2655  HN  TYR A 178      61.973  48.954  43.111  1.00 20.00           H
ATOM   2656  N   GLY A 179      63.252  49.644  40.088  1.00 63.55           N
ATOM   2657  CA  GLY A 179      63.728  50.302  38.870  1.00 61.08           C
ATOM   2658  C   GLY A 179      62.594  50.492  37.906  1.00 63.36           C
ATOM   2659  O   GLY A 179      62.744  51.149  36.851  1.00 62.78           O
ATOM   2660 1HA  GLY A 179      64.171  51.266  39.122  1.00 20.00           H
ATOM   2661 2HA  GLY A 179      64.514  49.702  38.410  1.00 20.00           H
ATOM   2662  HN  GLY A 179      62.494  50.113  40.540  1.00 20.00           H
ATOM   2663  N   ASP A 180      61.444  49.921  38.258  1.00 58.25           N
ATOM   2664  CA  ASP A 180      60.298  49.990  37.361  1.00 57.94           C
ATOM   2665  C   ASP A 180      59.682  51.358  37.177  1.00 61.53           C
ATOM   2666  O   ASP A 180      59.001  51.629  36.175  1.00 59.08           O
ATOM   2667  HA  ASP A 180      60.664  49.626  36.400  1.00 20.00           H
ATOM   2668  CB  ASP A 180      59.278  48.903  37.678  1.00 60.05           C
ATOM   2669 1HB  ASP A 180      59.052  48.912  38.744  1.00 20.00           H
ATOM   2670 2HB  ASP A 180      58.346  49.110  37.152  1.00 20.00           H
ATOM   2671  CG  ASP A 180      59.778  47.522  37.285  1.00 70.04           C
ATOM   2672  OD1 ASP A 180      60.305  47.411  36.147  1.00 69.94           O
ATOM   2673  OD2 ASP A 180      59.675  46.580  38.113  1.00 72.35           O
ATOM   2674  HN  ASP A 180      61.303  49.433  39.119  1.00 20.00           H
ATOM   2675  N   ALA A 181      59.934  52.233  38.146  1.00 59.80           N
ATOM   2676  CA  ALA A 181      59.372  53.579  38.077  1.00 61.08           C
ATOM   2677  C   ALA A 181      60.250  54.573  38.810  1.00 63.56           C
ATOM   2678  O   ALA A 181      61.136  54.178  39.578  1.00 60.81           O
ATOM   2679  HA  ALA A 181      59.333  53.869  37.027  1.00 20.00           H
ATOM   2680  CB  ALA A 181      57.915  53.598  38.696  1.00 61.72           C
ATOM   2681 1HB  ALA A 181      57.307  52.831  38.216  1.00 20.00           H
ATOM   2682 2HB  ALA A 181      57.973  53.400  39.766  1.00 20.00           H
ATOM   2683 3HB  ALA A 181      57.463  54.576  38.531  1.00 20.00           H
ATOM   2684  HN  ALA A 181      60.499  52.034  38.946  1.00 20.00           H
ATOM   2685  N   ASP A 182      59.954  55.862  38.593  1.00 60.55           N
ATOM   2686  CA  ASP A 182      60.633  56.964  39.298  1.00 61.59           C
ATOM   2687  C   ASP A 182      59.589  57.631  40.232  1.00 64.21           C
ATOM   2688  O   ASP A 182      59.855  57.906  41.391  1.00 62.85           O
ATOM   2689  HA  ASP A 182      61.457  56.495  39.836  1.00 20.00           H
ATOM   2690  CB  ASP A 182      61.176  58.018  38.326  1.00 63.88           C
ATOM   2691 1HB  ASP A 182      60.386  58.331  37.644  1.00 20.00           H
ATOM   2692 2HB  ASP A 182      61.487  58.904  38.880  1.00 20.00           H
ATOM   2693  CG  ASP A 182      62.355  57.514  37.509  1.00 68.06           C
ATOM   2694  OD1 ASP A 182      63.182  56.743  38.066  1.00 63.90           O
ATOM   2695  OD2 ASP A 182      62.431  57.901  36.314  1.00 67.93           O
ATOM   2696  HN  ASP A 182      59.260  56.175  37.945  1.00 20.00           H
ATOM   2697  N   VAL A 183      58.375  57.827  39.727  1.00 59.01           N
ATOM   2698  CA  VAL A 183      57.273  58.412  40.499  1.00 57.86           C
ATOM   2699  C   VAL A 183      56.080  57.432  40.543  1.00 58.37           C
ATOM   2700  O   VAL A 183      55.773  56.809  39.539  1.00 57.52           O
ATOM   2701  HA  VAL A 183      57.631  58.567  41.517  1.00 20.00           H
ATOM   2702  CB  VAL A 183      56.780  59.744  39.891  1.00 62.24           C
ATOM   2703  HB  VAL A 183      56.339  59.526  38.918  1.00 20.00           H
ATOM   2704  CG1 VAL A 183      55.707  60.357  40.775  1.00 61.92           C
ATOM   2705 1HG1 VAL A 183      54.748  60.321  40.259  1.00 20.00           H
ATOM   2706 2HG1 VAL A 183      55.641  59.797  41.707  1.00 20.00           H
ATOM   2707 3HG1 VAL A 183      55.964  61.394  40.992  1.00 20.00           H
ATOM   2708  CG2 VAL A 183      57.919  60.705  39.732  1.00 62.32           C
ATOM   2709 1HG2 VAL A 183      58.160  61.147  40.699  1.00 20.00           H
ATOM   2710 2HG2 VAL A 183      58.791  60.175  39.347  1.00 20.00           H
ATOM   2711 3HG2 VAL A 183      57.636  61.493  39.033  1.00 20.00           H
ATOM   2712  HN  VAL A 183      58.115  57.595  38.789  1.00 20.00           H
ATOM   2713  N   MET A 184      55.405  57.352  41.700  1.00 52.76           N
ATOM   2714  CA  MET A 184      54.182  56.555  41.871  1.00 51.38           C
ATOM   2715  C   MET A 184      53.191  57.286  42.812  1.00 56.77           C
ATOM   2716  O   MET A 184      53.569  57.695  43.928  1.00 57.14           O
ATOM   2717  HA  MET A 184      53.753  56.460  40.874  1.00 20.00           H
ATOM   2718  CB  MET A 184      54.484  55.182  42.492  1.00 52.16           C
ATOM   2719 1HB  MET A 184      55.038  55.314  43.421  1.00 20.00           H
ATOM   2720 2HB  MET A 184      53.551  54.681  42.745  1.00 20.00           H
ATOM   2721  CG  MET A 184      55.303  54.185  41.623  1.00 54.58           C
ATOM   2722 1HG  MET A 184      56.224  54.659  41.282  1.00 20.00           H
ATOM   2723 2HG  MET A 184      55.592  53.321  42.221  1.00 20.00           H
ATOM   2724  SD  MET A 184      54.441  53.587  40.191  1.00 57.74           S
ATOM   2725  CE  MET A 184      53.352  52.203  40.951  1.00 55.13           C
ATOM   2726 1HE  MET A 184      53.634  52.050  41.992  1.00 20.00           H
ATOM   2727 2HE  MET A 184      52.304  52.496  40.897  1.00 20.00           H
ATOM   2728 3HE  MET A 184      53.500  51.278  40.394  1.00 20.00           H
ATOM   2729  HN  MET A 184      55.675  57.825  42.538  1.00 20.00           H
ATOM   2730  N   VAL A 185      51.939  57.450  42.373  1.00 52.43           N
ATOM   2731  CA  VAL A 185      50.867  57.992  43.228  1.00 52.12           C
ATOM   2732  C   VAL A 185      50.285  56.703  43.834  1.00 56.61           C
ATOM   2733  O   VAL A 185      49.786  55.836  43.095  1.00 57.24           O
ATOM   2734  HA  VAL A 185      51.336  58.627  43.980  1.00 20.00           H
ATOM   2735  CB  VAL A 185      49.664  58.617  42.436  1.00 55.73           C
ATOM   2736  HB  VAL A 185      49.007  57.804  42.129  1.00 20.00           H
ATOM   2737  CG1 VAL A 185      48.837  59.573  43.307  1.00 53.98           C
ATOM   2738 1HG1 VAL A 185      48.734  59.155  44.308  1.00 20.00           H
ATOM   2739 2HG1 VAL A 185      49.341  60.538  43.366  1.00 20.00           H
ATOM   2740 3HG1 VAL A 185      47.850  59.705  42.865  1.00 20.00           H
ATOM   2741  CG2 VAL A 185      50.091  59.245  41.145  1.00 55.84           C
ATOM   2742 1HG2 VAL A 185      50.922  59.926  41.329  1.00 20.00           H
ATOM   2743 2HG2 VAL A 185      50.407  58.468  40.449  1.00 20.00           H
ATOM   2744 3HG2 VAL A 185      49.256  59.799  40.716  1.00 20.00           H
ATOM   2745  HN  VAL A 185      51.637  57.223  41.447  1.00 20.00           H
ATOM   2746  N   ALA A 186      50.357  56.562  45.153  1.00 52.32           N
ATOM   2747  CA  ALA A 186      49.844  55.366  45.822  1.00 50.44           C
ATOM   2748  C   ALA A 186      48.895  55.712  46.954  1.00 53.36           C
ATOM   2749  O   ALA A 186      49.062  56.736  47.623  1.00 53.14           O
ATOM   2750  HA  ALA A 186      49.287  54.788  45.085  1.00 20.00           H
ATOM   2751  CB  ALA A 186      50.983  54.555  46.361  1.00 50.30           C
ATOM   2752 1HB  ALA A 186      51.805  54.562  45.644  1.00 20.00           H
ATOM   2753 2HB  ALA A 186      51.320  54.984  47.304  1.00 20.00           H
ATOM   2754 3HB  ALA A 186      50.653  53.530  46.525  1.00 20.00           H
ATOM   2755  HN  ALA A 186      50.756  57.243  45.767  1.00 20.00           H
ATOM   2756  N   GLY A 187      47.921  54.840  47.201  1.00 48.19           N
ATOM   2757  CA  GLY A 187      46.951  55.074  48.285  1.00 46.28           C
ATOM   2758  C   GLY A 187      45.712  54.206  48.165  1.00 45.03           C
ATOM   2759  O   GLY A 187      45.758  53.127  47.615  1.00 45.99           O
ATOM   2760 1HA  GLY A 187      47.423  54.879  49.248  1.00 20.00           H
ATOM   2761 2HA  GLY A 187      46.647  56.121  48.285  1.00 20.00           H
ATOM   2762  HN  GLY A 187      47.784  53.994  46.685  1.00 20.00           H
ATOM   2763  N   GLY A 188      44.591  54.690  48.664  1.00 40.49           N
ATOM   2764  CA  GLY A 188      43.352  53.932  48.620  1.00 40.20           C
ATOM   2765  C   GLY A 188      42.182  54.857  48.774  1.00 45.33           C
ATOM   2766  O   GLY A 188      42.329  55.949  49.291  1.00 45.94           O
ATOM   2767 1HA  GLY A 188      43.285  53.393  47.675  1.00 20.00           H
ATOM   2768 2HA  GLY A 188      43.350  53.186  49.414  1.00 20.00           H
ATOM   2769  HN  GLY A 188      44.514  55.588  49.096  1.00 20.00           H
ATOM   2770  N   ALA A 189      41.018  54.432  48.298  1.00 42.38           N
ATOM   2771  CA  ALA A 189      39.827  55.260  48.404  1.00 41.16           C
ATOM   2772  C   ALA A 189      38.726  54.329  48.848  1.00 42.40           C
ATOM   2773  O   ALA A 189      38.706  53.157  48.466  1.00 44.27           O
ATOM   2774  HA  ALA A 189      40.018  56.021  49.161  1.00 20.00           H
ATOM   2775  CB  ALA A 189      39.479  55.864  47.031  1.00 42.69           C
ATOM   2776 1HB  ALA A 189      40.361  56.351  46.614  1.00 20.00           H
ATOM   2777 2HB  ALA A 189      39.150  55.072  46.358  1.00 20.00           H
ATOM   2778 3HB  ALA A 189      38.681  56.597  47.148  1.00 20.00           H
ATOM   2779  HN  ALA A 189      40.887  53.547  47.851  1.00 20.00           H
ATOM   2780  N   GLU A 190      37.776  54.847  49.600  1.00 38.40           N
ATOM   2781  CA  GLU A 190      36.687  54.030  50.073  1.00 38.76           C
ATOM   2782  C   GLU A 190      35.456  54.812  50.369  1.00 45.75           C
ATOM   2783  O   GLU A 190      35.539  55.925  50.893  1.00 48.43           O
ATOM   2784  HA  GLU A 190      36.472  53.337  49.260  1.00 20.00           H
ATOM   2785  CB  GLU A 190      37.114  53.288  51.339  1.00 40.84           C
ATOM   2786 1HB  GLU A 190      38.128  52.907  51.217  1.00 20.00           H
ATOM   2787 2HB  GLU A 190      37.001  53.942  52.203  1.00 20.00           H
ATOM   2788  CG  GLU A 190      36.266  52.087  51.641  1.00 50.60           C
ATOM   2789 1HG  GLU A 190      36.264  51.900  52.714  1.00 20.00           H
ATOM   2790 2HG  GLU A 190      35.235  52.284  51.349  1.00 20.00           H
ATOM   2791  CD  GLU A 190      36.758  50.861  50.926  1.00 56.08           C
ATOM   2792  OE1 GLU A 190      37.950  50.533  51.023  1.00 51.49           O
ATOM   2793  OE2 GLU A 190      35.933  50.220  50.268  1.00 39.80           O
ATOM   2794  HN  GLU A 190      37.748  55.806  49.883  1.00 20.00           H
ATOM   2795  N   LYS A 191      34.301  54.220  50.074  1.00 44.45           N
ATOM   2796  CA  LYS A 191      32.988  54.825  50.390  1.00 44.75           C
ATOM   2797  C   LYS A 191      31.974  53.688  50.560  1.00 49.74           C
ATOM   2798  O   LYS A 191      31.127  53.396  49.663  1.00 52.35           O
ATOM   2799  HA  LYS A 191      33.092  55.355  51.337  1.00 20.00           H
ATOM   2800  CB  LYS A 191      32.535  55.819  49.324  1.00 45.07           C
ATOM   2801 1HB  LYS A 191      33.406  56.251  48.830  1.00 20.00           H
ATOM   2802 2HB  LYS A 191      31.961  55.299  48.557  1.00 20.00           H
ATOM   2803  CG  LYS A 191      31.693  56.936  49.888  1.00 46.42           C
ATOM   2804 1HG  LYS A 191      32.114  57.270  50.836  1.00 20.00           H
ATOM   2805 2HG  LYS A 191      31.716  57.791  49.211  1.00 20.00           H
ATOM   2806  CD  LYS A 191      30.271  56.473  50.088  1.00 53.70           C
ATOM   2807 1HD  LYS A 191      29.913  55.985  49.181  1.00 20.00           H
ATOM   2808 2HD  LYS A 191      30.236  55.731  50.885  1.00 20.00           H
ATOM   2809  CE  LYS A 191      29.336  57.632  50.438  1.00 44.74           C
ATOM   2810 1HE  LYS A 191      29.914  58.466  50.837  1.00 20.00           H
ATOM   2811 2HE  LYS A 191      28.840  57.992  49.536  1.00 20.00           H
ATOM   2812  NZ  LYS A 191      28.304  57.209  51.444  1.00 48.87           N
ATOM   2813 1HZ  LYS A 191      28.081  57.992  52.048  1.00 20.00           H
ATOM   2814 2HZ  LYS A 191      27.466  56.906  50.961  1.00 20.00           H
ATOM   2815 3HZ  LYS A 191      28.669  56.445  52.001  1.00 20.00           H
ATOM   2816  HN  LYS A 191      34.228  53.332  49.621  1.00 20.00           H
ATOM   2817  N   ALA A 192      32.089  53.035  51.706  1.00 41.73           N
ATOM   2818  CA  ALA A 192      31.282  51.875  52.038  1.00 41.92           C
ATOM   2819  C   ALA A 192      30.145  52.220  52.993  1.00 52.36           C
ATOM   2820  O   ALA A 192      29.523  51.334  53.597  1.00 54.11           O
ATOM   2821  HA  ALA A 192      30.838  51.505  51.114  1.00 20.00           H
ATOM   2822  CB  ALA A 192      32.213  50.793  52.671  1.00 42.27           C
ATOM   2823 1HB  ALA A 192      33.167  50.781  52.143  1.00 20.00           H
ATOM   2824 2HB  ALA A 192      32.382  51.029  53.721  1.00 20.00           H
ATOM   2825 3HB  ALA A 192      31.741  49.815  52.589  1.00 20.00           H
ATOM   2826  HN  ALA A 192      32.734  53.284  52.429  1.00 20.00           H
ATOM   2827  N   SER A 193      29.888  53.512  53.176  1.00 50.35           N
ATOM   2828  CA  SER A 193      28.809  53.918  54.062  1.00 50.00           C
ATOM   2829  C   SER A 193      27.475  53.850  53.290  1.00 56.34           C
ATOM   2830  O   SER A 193      26.778  54.841  53.104  1.00 58.60           O
ATOM   2831  HA  SER A 193      28.824  53.200  54.882  1.00 20.00           H
ATOM   2832  CB  SER A 193      29.074  55.307  54.661  1.00 48.78           C
ATOM   2833 1HB  SER A 193      28.369  55.494  55.470  1.00 20.00           H
ATOM   2834 2HB  SER A 193      30.073  55.329  55.097  1.00 20.00           H
ATOM   2835  OG  SER A 193      28.949  56.296  53.654  1.00 57.84           O
ATOM   2836  HG  SER A 193      29.593  57.042  53.825  1.00 20.00           H
ATOM   2837  HN  SER A 193      30.398  54.252  52.735  1.00 20.00           H
ATOM   2838  N   THR A 194      27.140  52.656  52.820  1.00 52.74           N
ATOM   2839  CA  THR A 194      25.898  52.430  52.101  1.00 50.69           C
ATOM   2840  C   THR A 194      25.074  51.400  52.856  1.00 51.31           C
ATOM   2841  O   THR A 194      25.528  50.813  53.864  1.00 52.62           O
ATOM   2842  HA  THR A 194      25.334  53.363  52.087  1.00 20.00           H
ATOM   2843  CB  THR A 194      26.106  51.853  50.692  1.00 49.72           C
ATOM   2844  HB  THR A 194      25.206  51.966  50.088  1.00 20.00           H
ATOM   2845  OG1 THR A 194      26.537  50.486  50.799  1.00 48.93           O
ATOM   2846  HG1 THR A 194      26.321  49.993  49.956  1.00 20.00           H
ATOM   2847  CG2 THR A 194      27.077  52.675  49.925  1.00 40.86           C
ATOM   2848 1HG2 THR A 194      28.003  52.768  50.492  1.00 20.00           H
ATOM   2849 2HG2 THR A 194      26.657  53.666  49.750  1.00 20.00           H
ATOM   2850 3HG2 THR A 194      27.285  52.195  48.968  1.00 20.00           H
ATOM   2851  HN  THR A 194      27.704  51.837  52.921  1.00 20.00           H
ATOM   2852  N   PRO A 195      23.863  51.173  52.367  1.00 46.33           N
ATOM   2853  CA  PRO A 195      23.001  50.187  52.995  1.00 47.88           C
ATOM   2854  C   PRO A 195      23.730  48.822  53.045  1.00 53.98           C
ATOM   2855  O   PRO A 195      23.811  48.188  54.090  1.00 54.70           O
ATOM   2856  HA  PRO A 195      22.799  50.468  54.028  1.00 20.00           H
ATOM   2857  CB  PRO A 195      21.777  50.161  52.069  1.00 50.13           C
ATOM   2858 1HB  PRO A 195      21.854  49.369  51.324  1.00 20.00           H
ATOM   2859 2HB  PRO A 195      20.857  49.986  52.625  1.00 20.00           H
ATOM   2860  CG  PRO A 195      21.740  51.498  51.406  1.00 52.47           C
ATOM   2861 1HG  PRO A 195      21.364  51.422  50.386  1.00 20.00           H
ATOM   2862 2HG  PRO A 195      21.081  52.184  51.938  1.00 20.00           H
ATOM   2863  CD  PRO A 195      23.135  52.031  51.398  1.00 47.17           C
ATOM   2864 1HD  PRO A 195      23.702  51.661  50.543  1.00 20.00           H
ATOM   2865 2HD  PRO A 195      23.149  53.120  51.342  1.00 20.00           H
ATOM   2866  N   LEU A 196      24.315  48.403  51.930  1.00 51.90           N
ATOM   2867  CA  LEU A 196      25.033  47.128  51.850  1.00 50.96           C
ATOM   2868  C   LEU A 196      26.275  47.057  52.754  1.00 53.67           C
ATOM   2869  O   LEU A 196      26.595  45.980  53.324  1.00 50.95           O
ATOM   2870  HA  LEU A 196      24.355  46.349  52.197  1.00 20.00           H
ATOM   2871  CB  LEU A 196      25.431  46.876  50.398  1.00 50.89           C
ATOM   2872 1HB  LEU A 196      24.926  47.611  49.770  1.00 20.00           H
ATOM   2873 2HB  LEU A 196      26.502  47.056  50.299  1.00 20.00           H
ATOM   2874  CG  LEU A 196      25.159  45.515  49.779  1.00 54.71           C
ATOM   2875  HG  LEU A 196      26.036  44.887  49.937  1.00 20.00           H
ATOM   2876  CD1 LEU A 196      23.972  44.754  50.427  1.00 52.85           C
ATOM   2877 1HD1 LEU A 196      24.350  43.889  50.972  1.00 20.00           H
ATOM   2878 2HD1 LEU A 196      23.448  45.417  51.115  1.00 20.00           H
ATOM   2879 3HD1 LEU A 196      23.286  44.422  49.648  1.00 20.00           H
ATOM   2880  CD2 LEU A 196      24.940  45.770  48.335  1.00 55.41           C
ATOM   2881 1HD2 LEU A 196      23.882  45.958  48.155  1.00 20.00           H
ATOM   2882 2HD2 LEU A 196      25.521  46.640  48.027  1.00 20.00           H
ATOM   2883 3HD2 LEU A 196      25.258  44.900  47.760  1.00 20.00           H
ATOM   2884  HN  LEU A 196      24.313  48.915  51.070  1.00 20.00           H
ATOM   2885  N   GLY A 197      26.973  48.196  52.876  1.00 48.79           N
ATOM   2886  CA  GLY A 197      28.175  48.304  53.698  1.00 46.33           C
ATOM   2887  C   GLY A 197      27.794  48.385  55.163  1.00 50.77           C
ATOM   2888  O   GLY A 197      28.389  47.728  56.007  1.00 52.15           O
ATOM   2889 1HA  GLY A 197      28.819  47.442  53.523  1.00 20.00           H
ATOM   2890 2HA  GLY A 197      28.742  49.189  53.406  1.00 20.00           H
ATOM   2891  HN  GLY A 197      26.731  49.053  52.420  1.00 20.00           H
ATOM   2892  N   VAL A 198      26.805  49.204  55.477  1.00 49.27           N
ATOM   2893  CA  VAL A 198      26.377  49.326  56.870  1.00 51.17           C
ATOM   2894  C   VAL A 198      25.630  48.050  57.354  1.00 57.02           C
ATOM   2895  O   VAL A 198      25.930  47.504  58.417  1.00 58.07           O
ATOM   2896  HA  VAL A 198      27.273  49.438  57.481  1.00 20.00           H
ATOM   2897  CB  VAL A 198      25.543  50.615  57.124  1.00 54.15           C
ATOM   2898  HB  VAL A 198      24.681  50.593  56.458  1.00 20.00           H
ATOM   2899  CG1 VAL A 198      25.026  50.645  58.580  1.00 53.24           C
ATOM   2900 1HG1 VAL A 198      24.537  49.699  58.811  1.00 20.00           H
ATOM   2901 2HG1 VAL A 198      25.865  50.797  59.260  1.00 20.00           H
ATOM   2902 3HG1 VAL A 198      24.313  51.461  58.695  1.00 20.00           H
ATOM   2903  CG2 VAL A 198      26.398  51.857  56.834  1.00 53.24           C
ATOM   2904 1HG2 VAL A 198      27.374  51.745  57.306  1.00 20.00           H
ATOM   2905 2HG2 VAL A 198      26.527  51.967  55.757  1.00 20.00           H
ATOM   2906 3HG2 VAL A 198      25.901  52.742  57.232  1.00 20.00           H
ATOM   2907  HN  VAL A 198      26.312  49.765  54.812  1.00 20.00           H
ATOM   2908  N   GLY A 199      24.703  47.553  56.550  1.00 53.13           N
ATOM   2909  CA  GLY A 199      23.998  46.343  56.936  1.00 55.43           C
ATOM   2910  C   GLY A 199      24.881  45.081  56.928  1.00 61.72           C
ATOM   2911  O   GLY A 199      24.684  44.168  57.732  1.00 61.05           O
ATOM   2912 1HA  GLY A 199      23.584  46.463  57.937  1.00 20.00           H
ATOM   2913 2HA  GLY A 199      23.159  46.176  56.261  1.00 20.00           H
ATOM   2914  HN  GLY A 199      24.446  47.961  55.673  1.00 20.00           H
ATOM   2915  N   GLY A 200      25.831  45.033  55.992  1.00 58.66           N
ATOM   2916  CA  GLY A 200      26.728  43.898  55.821  1.00 56.73           C
ATOM   2917  C   GLY A 200      27.721  43.730  56.938  1.00 58.25           C
ATOM   2918  O   GLY A 200      27.917  42.630  57.426  1.00 58.84           O
ATOM   2919 1HA  GLY A 200      26.147  42.979  55.743  1.00 20.00           H
ATOM   2920 2HA  GLY A 200      27.282  44.005  54.888  1.00 20.00           H
ATOM   2921  HN  GLY A 200      26.006  45.766  55.334  1.00 20.00           H
ATOM   2922  N   PHE A 201      28.381  44.811  57.340  1.00 53.13           N
ATOM   2923  CA  PHE A 201      29.341  44.721  58.447  1.00 51.01           C
ATOM   2924  C   PHE A 201      28.518  44.569  59.734  1.00 55.05           C
ATOM   2925  O   PHE A 201      28.975  43.992  60.716  1.00 55.45           O
ATOM   2926  HA  PHE A 201      29.962  43.843  58.266  1.00 20.00           H
ATOM   2927  CB  PHE A 201      30.257  45.957  58.491  1.00 51.88           C
ATOM   2928 1HB  PHE A 201      29.686  46.832  58.179  1.00 20.00           H
ATOM   2929 2HB  PHE A 201      30.568  46.130  59.521  1.00 20.00           H
ATOM   2930  CG  PHE A 201      31.496  45.837  57.615  1.00 51.59           C
ATOM   2931  CD1 PHE A 201      32.537  44.956  57.965  1.00 52.25           C
ATOM   2932  HD1 PHE A 201      32.450  44.336  58.857  1.00 20.00           H
ATOM   2933  CD2 PHE A 201      31.623  46.600  56.445  1.00 48.86           C
ATOM   2934  HD2 PHE A 201      30.824  47.288  56.170  1.00 20.00           H
ATOM   2935  CE1 PHE A 201      33.688  44.863  57.182  1.00 51.91           C
ATOM   2936  HE1 PHE A 201      34.501  44.202  57.483  1.00 20.00           H
ATOM   2937  CE2 PHE A 201      32.744  46.510  55.668  1.00 49.85           C
ATOM   2938  HE2 PHE A 201      32.831  47.129  54.775  1.00 20.00           H
ATOM   2939  CZ  PHE A 201      33.774  45.632  56.012  1.00 49.31           C
ATOM   2940  HZ  PHE A 201      34.648  45.546  55.366  1.00 20.00           H
ATOM   2941  HN  PHE A 201      28.272  45.718  56.931  1.00 20.00           H
ATOM   2942  N   GLY A 202      27.289  45.071  59.697  1.00 52.15           N
ATOM   2943  CA  GLY A 202      26.360  44.946  60.820  1.00 54.63           C
ATOM   2944  C   GLY A 202      25.883  43.472  60.984  1.00 59.26           C
ATOM   2945  O   GLY A 202      25.722  42.993  62.113  1.00 58.92           O
ATOM   2946 1HA  GLY A 202      26.846  45.281  61.737  1.00 20.00           H
ATOM   2947 2HA  GLY A 202      25.500  45.596  60.659  1.00 20.00           H
ATOM   2948  HN  GLY A 202      26.910  45.564  58.914  1.00 20.00           H
ATOM   2949  N   ALA A 203      25.718  42.763  59.859  1.00 52.58           N
ATOM   2950  CA  ALA A 203      25.300  41.365  59.846  1.00 51.22           C
ATOM   2951  C   ALA A 203      26.401  40.503  60.456  1.00 58.59           C
ATOM   2952  O   ALA A 203      26.158  39.427  61.029  1.00 61.33           O
ATOM   2953  HA  ALA A 203      24.403  41.281  60.459  1.00 20.00           H
ATOM   2954  CB  ALA A 203      24.999  40.928  58.426  1.00 51.36           C
ATOM   2955 1HB  ALA A 203      24.273  41.609  57.982  1.00 20.00           H
ATOM   2956 2HB  ALA A 203      25.917  40.944  57.838  1.00 20.00           H
ATOM   2957 3HB  ALA A 203      24.592  39.917  58.435  1.00 20.00           H
ATOM   2958  HN  ALA A 203      25.867  43.130  58.940  1.00 20.00           H
ATOM   2959  N   ALA A 204      27.618  41.000  60.363  1.00 53.87           N
ATOM   2960  CA  ALA A 204      28.752  40.294  60.923  1.00 54.06           C
ATOM   2961  C   ALA A 204      28.900  40.700  62.393  1.00 57.64           C
ATOM   2962  O   ALA A 204      29.742  40.169  63.124  1.00 57.95           O
ATOM   2963  HA  ALA A 204      28.542  39.227  60.862  1.00 20.00           H
ATOM   2964  CB  ALA A 204      30.041  40.676  60.144  1.00 54.36           C
ATOM   2965 1HB  ALA A 204      30.186  39.981  59.317  1.00 20.00           H
ATOM   2966 2HB  ALA A 204      29.943  41.689  59.753  1.00 20.00           H
ATOM   2967 3HB  ALA A 204      30.899  40.627  60.814  1.00 20.00           H
ATOM   2968  HN  ALA A 204      27.836  41.868  59.915  1.00 20.00           H
ATOM   2969  N   ARG A 205      28.128  41.688  62.815  1.00 52.71           N
ATOM   2970  CA  ARG A 205      28.290  42.145  64.190  1.00 52.87           C
ATOM   2971  C   ARG A 205      29.681  42.781  64.440  1.00 58.27           C
ATOM   2972  O   ARG A 205      30.176  42.779  65.589  1.00 60.41           O
ATOM   2973  HA  ARG A 205      27.506  42.889  64.330  1.00 20.00           H
ATOM   2974  CB  ARG A 205      28.043  40.984  65.171  1.00 48.77           C
ATOM   2975 1HB  ARG A 205      28.700  40.150  64.925  1.00 20.00           H
ATOM   2976 2HB  ARG A 205      28.294  41.300  66.183  1.00 20.00           H
ATOM   2977  CG  ARG A 205      26.582  40.486  65.155  1.00 59.28           C
ATOM   2978 1HG  ARG A 205      25.905  41.330  65.285  1.00 20.00           H
ATOM   2979 2HG  ARG A 205      26.356  40.043  64.185  1.00 20.00           H
ATOM   2980  CD  ARG A 205      26.326  39.464  66.245  1.00 72.86           C
ATOM   2981 1HD  ARG A 205      25.268  39.206  66.271  1.00 20.00           H
ATOM   2982 2HD  ARG A 205      26.874  38.546  66.030  1.00 20.00           H
ATOM   2983  NE  ARG A 205      26.734  39.979  67.554  1.00 83.44           N
ATOM   2984  HE  ARG A 205      26.265  40.789  67.906  1.00 20.00           H
ATOM   2985  CZ  ARG A 205      27.692  39.446  68.318  1.00 90.61           C
ATOM   2986  NH1 ARG A 205      28.346  38.342  67.921  1.00 64.81           N
ATOM   2987 1HH1 ARG A 205      28.118  37.913  67.047  1.00 20.00           H
ATOM   2988 2HH1 ARG A 205      29.062  37.950  68.499  1.00 20.00           H
ATOM   2989  NH2 ARG A 205      27.983  40.027  69.498  1.00 57.82           N
ATOM   2990 1HH2 ARG A 205      28.697  39.642  70.082  1.00 20.00           H
ATOM   2991 2HH2 ARG A 205      27.485  40.844  69.789  1.00 20.00           H
ATOM   2992  HN  ARG A 205      27.440  42.141  62.248  1.00 20.00           H
ATOM   2993  N   ALA A 206      30.327  43.306  63.405  1.00 52.31           N
ATOM   2994  CA  ALA A 206      31.674  43.896  63.553  1.00 52.01           C
ATOM   2995  C   ALA A 206      31.684  45.377  63.941  1.00 54.24           C
ATOM   2996  O   ALA A 206      32.719  45.935  64.294  1.00 52.31           O
ATOM   2997  HA  ALA A 206      32.184  43.363  64.356  1.00 20.00           H
ATOM   2998  CB  ALA A 206      32.439  43.727  62.241  1.00 53.18           C
ATOM   2999 1HB  ALA A 206      32.480  42.670  61.977  1.00 20.00           H
ATOM   3000 2HB  ALA A 206      31.931  44.279  61.450  1.00 20.00           H
ATOM   3001 3HB  ALA A 206      33.453  44.112  62.359  1.00 20.00           H
ATOM   3002  HN  ALA A 206      29.960  43.340  62.475  1.00 20.00           H
ATOM   3003  N   LEU A 207      30.517  45.992  63.818  1.00 52.48           N
ATOM   3004  CA  LEU A 207      30.288  47.415  64.041  1.00 52.68           C
ATOM   3005  C   LEU A 207      29.760  47.836  65.425  1.00 61.88           C
ATOM   3006  O   LEU A 207      29.022  47.086  66.074  1.00 60.99           O
ATOM   3007  HA  LEU A 207      31.250  47.920  63.946  1.00 20.00           H
ATOM   3008  CB  LEU A 207      29.232  47.836  63.014  1.00 50.60           C
ATOM   3009 1HB  LEU A 207      28.696  46.945  62.687  1.00 20.00           H
ATOM   3010 2HB  LEU A 207      28.507  48.480  63.511  1.00 20.00           H
ATOM   3011  CG  LEU A 207      29.602  48.566  61.739  1.00 51.58           C
ATOM   3012  HG  LEU A 207      29.629  49.635  61.952  1.00 20.00           H
ATOM   3013  CD1 LEU A 207      30.971  48.217  61.214  1.00 48.17           C
ATOM   3014 1HD1 LEU A 207      31.727  48.772  61.771  1.00 20.00           H
ATOM   3015 2HD1 LEU A 207      31.145  47.148  61.333  1.00 20.00           H
ATOM   3016 3HD1 LEU A 207      31.033  48.480  60.158  1.00 20.00           H
ATOM   3017  CD2 LEU A 207      28.482  48.445  60.725  1.00 50.65           C
ATOM   3018 1HD2 LEU A 207      28.410  47.412  60.385  1.00 20.00           H
ATOM   3019 2HD2 LEU A 207      27.541  48.743  61.186  1.00 20.00           H
ATOM   3020 3HD2 LEU A 207      28.691  49.094  59.874  1.00 20.00           H
ATOM   3021  HN  LEU A 207      29.668  45.533  63.556  1.00 20.00           H
ATOM   3022  N   SER A 208      30.078  49.076  65.829  1.00 60.79           N
ATOM   3023  CA  SER A 208      29.588  49.657  67.069  1.00 59.73           C
ATOM   3024  C   SER A 208      28.129  50.051  66.854  1.00 63.00           C
ATOM   3025  O   SER A 208      27.740  50.429  65.750  1.00 60.28           O
ATOM   3026  HA  SER A 208      29.684  48.868  67.814  1.00 20.00           H
ATOM   3027  CB  SER A 208      30.404  50.899  67.450  1.00 64.45           C
ATOM   3028 1HB  SER A 208      31.369  50.590  67.853  1.00 20.00           H
ATOM   3029 2HB  SER A 208      30.608  51.488  66.555  1.00 20.00           H
ATOM   3030  OG  SER A 208      29.714  51.696  68.406  1.00 64.30           O
ATOM   3031  HG  SER A 208      29.827  51.307  69.320  1.00 20.00           H
ATOM   3032  HN  SER A 208      30.672  49.696  65.316  1.00 20.00           H
ATOM   3033  N   THR A 209      27.325  49.945  67.923  1.00 61.42           N
ATOM   3034  CA  THR A 209      25.883  50.258  67.889  1.00 59.77           C
ATOM   3035  C   THR A 209      25.532  51.429  68.836  1.00 59.91           C
ATOM   3036  O   THR A 209      24.351  51.712  69.143  1.00 56.64           O
ATOM   3037  HA  THR A 209      25.627  50.587  66.882  1.00 20.00           H
ATOM   3038  CB  THR A 209      25.049  48.954  68.163  1.00 72.01           C
ATOM   3039  HB  THR A 209      25.311  48.521  69.128  1.00 20.00           H
ATOM   3040  OG1 THR A 209      25.232  48.032  67.072  1.00 67.62           O
ATOM   3041  HG1 THR A 209      26.177  47.706  67.055  1.00 20.00           H
ATOM   3042  CG2 THR A 209      23.576  49.227  68.331  1.00 76.89           C
ATOM   3043 1HG2 THR A 209      23.331  50.188  67.878  1.00 20.00           H
ATOM   3044 2HG2 THR A 209      23.330  49.252  69.392  1.00 20.00           H
ATOM   3045 3HG2 THR A 209      23.003  48.439  67.843  1.00 20.00           H
ATOM   3046  HN  THR A 209      27.633  49.647  68.826  1.00 20.00           H
ATOM   3047  N   ARG A 210      26.569  52.152  69.249  1.00 56.22           N
ATOM   3048  CA  ARG A 210      26.399  53.295  70.136  1.00 56.27           C
ATOM   3049  C   ARG A 210      25.794  54.515  69.487  1.00 59.61           C
ATOM   3050  O   ARG A 210      26.444  55.537  69.421  1.00 58.75           O
ATOM   3051  HA  ARG A 210      25.732  52.942  70.921  1.00 20.00           H
ATOM   3052  CB  ARG A 210      27.735  53.673  70.759  1.00 57.09           C
ATOM   3053 1HB  ARG A 210      28.283  52.770  71.028  1.00 20.00           H
ATOM   3054 2HB  ARG A 210      28.343  54.208  70.029  1.00 20.00           H
ATOM   3055  CG  ARG A 210      27.568  54.540  71.996  1.00 64.69           C
ATOM   3056 1HG  ARG A 210      27.128  55.497  71.717  1.00 20.00           H
ATOM   3057 2HG  ARG A 210      26.877  54.061  72.689  1.00 20.00           H
ATOM   3058  CD  ARG A 210      28.891  54.766  72.670  1.00 63.11           C
ATOM   3059 1HD  ARG A 210      29.700  54.664  71.946  1.00 20.00           H
ATOM   3060 2HD  ARG A 210      28.941  55.782  73.061  1.00 20.00           H
ATOM   3061  NE  ARG A 210      29.117  53.829  73.763  1.00 79.42           N
ATOM   3062  HE  ARG A 210      28.594  53.956  74.605  1.00 20.00           H
ATOM   3063  CZ  ARG A 210      29.979  52.823  73.692  1.00106.86           C
ATOM   3064  NH1 ARG A 210      30.653  52.631  72.562  1.00108.88           N
ATOM   3065 1HH1 ARG A 210      30.507  53.240  71.782  1.00 20.00           H
ATOM   3066 2HH1 ARG A 210      31.307  51.878  72.491  1.00 20.00           H
ATOM   3067  NH2 ARG A 210      30.167  52.005  74.722  1.00 84.27           N
ATOM   3068 1HH2 ARG A 210      30.822  51.252  74.649  1.00 20.00           H
ATOM   3069 2HH2 ARG A 210      29.655  52.143  75.569  1.00 20.00           H
ATOM   3070  HN  ARG A 210      27.518  51.970  68.988  1.00 20.00           H
ATOM   3071  N   ASN A 211      24.551  54.414  69.034  1.00 59.37           N
ATOM   3072  CA  ASN A 211      23.866  55.517  68.380  1.00 60.85           C
ATOM   3073  C   ASN A 211      23.541  56.746  69.225  1.00 71.98           C
ATOM   3074  O   ASN A 211      23.319  57.832  68.684  1.00 73.90           O
ATOM   3075  HA  ASN A 211      24.523  55.819  67.564  1.00 20.00           H
ATOM   3076  CB  ASN A 211      22.604  55.022  67.693  1.00 59.66           C
ATOM   3077 1HB  ASN A 211      21.870  54.727  68.442  1.00 20.00           H
ATOM   3078 2HB  ASN A 211      22.161  55.831  67.113  1.00 20.00           H
ATOM   3079  CG  ASN A 211      22.869  53.853  66.780  1.00 81.72           C
ATOM   3080  OD1 ASN A 211      23.184  54.040  65.614  1.00 78.82           O
ATOM   3081  ND2 ASN A 211      22.746  52.633  67.308  1.00 69.06           N
ATOM   3082 1HD2 ASN A 211      22.489  52.528  68.268  1.00 20.00           H
ATOM   3083 2HD2 ASN A 211      22.912  51.825  66.743  1.00 20.00           H
ATOM   3084  HN  ASN A 211      23.996  53.586  69.105  1.00 20.00           H
ATOM   3085  N   ASP A 212      23.478  56.582  70.542  1.00 70.46           N
ATOM   3086  CA  ASP A 212      23.161  57.702  71.448  1.00 70.53           C
ATOM   3087  C   ASP A 212      24.315  58.706  71.431  1.00 74.95           C
ATOM   3088  O   ASP A 212      24.096  59.921  71.473  1.00 76.53           O
ATOM   3089  HA  ASP A 212      22.233  58.127  71.065  1.00 20.00           H
ATOM   3090  CB  ASP A 212      22.960  57.184  72.870  1.00 71.76           C
ATOM   3091 1HB  ASP A 212      23.068  58.005  73.578  1.00 20.00           H
ATOM   3092 2HB  ASP A 212      21.947  56.799  72.980  1.00 20.00           H
ATOM   3093  CG  ASP A 212      23.949  56.090  73.224  1.00 85.05           C
ATOM   3094  OD1 ASP A 212      23.809  54.995  72.636  1.00 91.37           O
ATOM   3095  OD2 ASP A 212      24.863  56.309  74.055  1.00 79.96           O
ATOM   3096  HN  ASP A 212      23.637  55.710  71.005  1.00 20.00           H
ATOM   3097  N   ASN A 213      25.535  58.171  71.355  1.00 68.67           N
ATOM   3098  CA  ASN A 213      26.786  58.940  71.289  1.00 65.67           C
ATOM   3099  C   ASN A 213      27.735  58.463  70.169  1.00 60.86           C
ATOM   3100  O   ASN A 213      28.737  57.825  70.446  1.00 60.14           O
ATOM   3101  HA  ASN A 213      26.480  59.973  71.120  1.00 20.00           H
ATOM   3102  CB  ASN A 213      27.527  58.808  72.621  1.00 67.28           C
ATOM   3103 1HB  ASN A 213      26.810  58.651  73.426  1.00 20.00           H
ATOM   3104 2HB  ASN A 213      28.175  57.932  72.595  1.00 20.00           H
ATOM   3105  CG  ASN A 213      28.371  60.029  72.951  1.00 87.46           C
ATOM   3106  OD1 ASN A 213      28.444  60.443  74.107  1.00 76.96           O
ATOM   3107  ND2 ASN A 213      29.018  60.613  71.942  1.00 87.31           N
ATOM   3108 1HD2 ASN A 213      28.937  60.245  71.015  1.00 20.00           H
ATOM   3109 2HD2 ASN A 213      29.586  61.419  72.111  1.00 20.00           H
ATOM   3110  HN  ASN A 213      25.714  57.188  71.335  1.00 20.00           H
ATOM   3111  N   PRO A 214      27.440  58.808  68.925  1.00 54.49           N
ATOM   3112  CA  PRO A 214      28.288  58.444  67.773  1.00 53.83           C
ATOM   3113  C   PRO A 214      29.769  58.824  67.854  1.00 60.76           C
ATOM   3114  O   PRO A 214      30.630  58.103  67.329  1.00 61.73           O
ATOM   3115  HA  PRO A 214      28.324  57.361  67.659  1.00 20.00           H
ATOM   3116  CB  PRO A 214      27.665  59.241  66.617  1.00 54.05           C
ATOM   3117 1HB  PRO A 214      28.135  60.219  66.505  1.00 20.00           H
ATOM   3118 2HB  PRO A 214      27.780  58.723  65.665  1.00 20.00           H
ATOM   3119  CG  PRO A 214      26.222  59.380  66.979  1.00 57.70           C
ATOM   3120 1HG  PRO A 214      25.804  60.306  66.584  1.00 20.00           H
ATOM   3121 2HG  PRO A 214      25.632  58.563  66.565  1.00 20.00           H
ATOM   3122  CD  PRO A 214      26.143  59.372  68.501  1.00 54.10           C
ATOM   3123 1HD  PRO A 214      26.312  60.366  68.916  1.00 20.00           H
ATOM   3124 2HD  PRO A 214      25.165  59.041  68.850  1.00 20.00           H
ATOM   3125  N   GLN A 215      30.066  59.976  68.464  1.00 56.86           N
ATOM   3126  CA  GLN A 215      31.439  60.474  68.574  1.00 54.02           C
ATOM   3127  C   GLN A 215      32.192  59.714  69.637  1.00 57.87           C
ATOM   3128  O   GLN A 215      33.422  59.802  69.730  1.00 54.46           O
ATOM   3129  HA  GLN A 215      31.893  60.292  67.599  1.00 20.00           H
ATOM   3130  CB  GLN A 215      31.461  61.967  68.895  1.00 54.86           C
ATOM   3131 1HB  GLN A 215      31.196  62.122  69.940  1.00 20.00           H
ATOM   3132 2HB  GLN A 215      32.471  62.357  68.761  1.00 20.00           H
ATOM   3133  CG  GLN A 215      30.510  62.826  68.038  1.00 77.29           C
ATOM   3134 1HG  GLN A 215      30.772  63.879  68.142  1.00 20.00           H
ATOM   3135 2HG  GLN A 215      30.632  62.570  66.985  1.00 20.00           H
ATOM   3136  CD  GLN A 215      29.023  62.648  68.420  1.00102.21           C
ATOM   3137  OE1 GLN A 215      28.144  62.702  67.553  1.00101.48           O
ATOM   3138  NE2 GLN A 215      28.740  62.443  69.713  1.00 83.02           N
ATOM   3139 1HE2 GLN A 215      29.478  62.410  70.387  1.00 20.00           H
ATOM   3140 2HE2 GLN A 215      27.791  62.323  70.004  1.00 20.00           H
ATOM   3141  HN  GLN A 215      29.387  60.577  68.885  1.00 20.00           H
ATOM   3142  N   ALA A 216      31.445  58.971  70.457  1.00 57.42           N
ATOM   3143  CA  ALA A 216      32.048  58.221  71.552  1.00 57.36           C
ATOM   3144  C   ALA A 216      32.125  56.735  71.224  1.00 60.04           C
ATOM   3145  O   ALA A 216      32.811  55.975  71.916  1.00 59.14           O
ATOM   3146  HA  ALA A 216      33.064  58.592  71.688  1.00 20.00           H
ATOM   3147  CB  ALA A 216      31.297  58.469  72.859  1.00 57.97           C
ATOM   3148 1HB  ALA A 216      30.961  59.506  72.894  1.00 20.00           H
ATOM   3149 2HB  ALA A 216      30.435  57.806  72.913  1.00 20.00           H
ATOM   3150 3HB  ALA A 216      31.960  58.274  73.701  1.00 20.00           H
ATOM   3151  HN  ALA A 216      30.453  58.880  70.380  1.00 20.00           H
ATOM   3152  N   ALA A 217      31.442  56.357  70.141  1.00 58.30           N
ATOM   3153  CA  ALA A 217      31.402  54.967  69.601  1.00 57.68           C
ATOM   3154  C   ALA A 217      32.800  54.386  69.303  1.00 61.91           C
ATOM   3155  O   ALA A 217      33.153  53.305  69.763  1.00 63.40           O
ATOM   3156  HA  ALA A 217      30.946  54.330  70.358  1.00 20.00           H
ATOM   3157  CB  ALA A 217      30.507  54.915  68.332  1.00 57.50           C
ATOM   3158 1HB  ALA A 217      29.505  55.264  68.580  1.00 20.00           H
ATOM   3159 2HB  ALA A 217      30.934  55.556  67.560  1.00 20.00           H
ATOM   3160 3HB  ALA A 217      30.455  53.890  67.965  1.00 20.00           H
ATOM   3161  HN  ALA A 217      30.888  56.977  69.585  1.00 20.00           H
ATOM   3162  N   SER A 218      33.605  55.105  68.533  1.00 57.19           N
ATOM   3163  CA  SER A 218      34.919  54.582  68.236  1.00 56.41           C
ATOM   3164  C   SER A 218      35.804  54.837  69.432  1.00 64.43           C
ATOM   3165  O   SER A 218      36.246  55.957  69.661  1.00 66.21           O
ATOM   3166  HA  SER A 218      34.774  53.515  68.068  1.00 20.00           H
ATOM   3167  CB  SER A 218      35.481  55.203  66.951  1.00 53.07           C
ATOM   3168 1HB  SER A 218      34.760  55.081  66.143  1.00 20.00           H
ATOM   3169 2HB  SER A 218      35.618  56.275  67.095  1.00 20.00           H
ATOM   3170  OG  SER A 218      36.714  54.599  66.597  1.00 50.46           O
ATOM   3171  HG  SER A 218      37.263  55.235  66.054  1.00 20.00           H
ATOM   3172  HN  SER A 218      33.360  55.992  68.141  1.00 20.00           H
ATOM   3173  N   ARG A 219      36.053  53.800  70.213  1.00 62.24           N
ATOM   3174  CA  ARG A 219      36.870  53.960  71.415  1.00 62.14           C
ATOM   3175  C   ARG A 219      37.874  52.830  71.578  1.00 69.83           C
ATOM   3176  O   ARG A 219      37.728  51.983  72.455  1.00 70.71           O
ATOM   3177  HA  ARG A 219      37.388  54.909  71.275  1.00 20.00           H
ATOM   3178  CB  ARG A 219      35.954  54.039  72.641  1.00 57.56           C
ATOM   3179 1HB  ARG A 219      36.546  54.272  73.526  1.00 20.00           H
ATOM   3180 2HB  ARG A 219      35.239  54.851  72.513  1.00 20.00           H
ATOM   3181  CG  ARG A 219      35.157  52.786  72.953  1.00 61.72           C
ATOM   3182 1HG  ARG A 219      34.534  52.525  72.098  1.00 20.00           H
ATOM   3183 2HG  ARG A 219      35.837  51.950  73.118  1.00 20.00           H
ATOM   3184  CD  ARG A 219      34.272  52.996  74.202  1.00 78.45           C
ATOM   3185 1HD  ARG A 219      33.457  52.273  74.206  1.00 20.00           H
ATOM   3186 2HD  ARG A 219      34.857  52.823  75.105  1.00 20.00           H
ATOM   3187  NE  ARG A 219      33.722  54.347  74.231  1.00 81.38           N
ATOM   3188  HE  ARG A 219      32.995  54.571  73.582  1.00 20.00           H
ATOM   3189  CZ  ARG A 219      34.115  55.306  75.057  1.00 80.58           C
ATOM   3190  NH1 ARG A 219      35.047  55.078  75.963  1.00 71.43           N
ATOM   3191 1HH1 ARG A 219      35.466  54.173  76.032  1.00 20.00           H
ATOM   3192 2HH1 ARG A 219      35.335  55.811  76.580  1.00 20.00           H
ATOM   3193  NH2 ARG A 219      33.568  56.498  74.955  1.00 68.22           N
ATOM   3194 1HH2 ARG A 219      33.853  57.233  75.570  1.00 20.00           H
ATOM   3195 2HH2 ARG A 219      32.868  56.669  74.262  1.00 20.00           H
ATOM   3196  HN  ARG A 219      35.713  52.876  70.040  1.00 20.00           H
ATOM   3197  N   PRO A 220      38.898  52.824  70.729  1.00 67.44           N
ATOM   3198  CA  PRO A 220      39.897  51.773  70.789  1.00 67.09           C
ATOM   3199  C   PRO A 220      40.535  51.591  72.159  1.00 74.85           C
ATOM   3200  O   PRO A 220      40.838  52.559  72.856  1.00 75.23           O
ATOM   3201  HA  PRO A 220      39.440  50.807  70.579  1.00 20.00           H
ATOM   3202  CB  PRO A 220      40.949  52.177  69.745  1.00 68.14           C
ATOM   3203 1HB  PRO A 220      41.952  52.193  70.171  1.00 20.00           H
ATOM   3204 2HB  PRO A 220      40.971  51.481  68.907  1.00 20.00           H
ATOM   3205  CG  PRO A 220      40.593  53.501  69.275  1.00 72.69           C
ATOM   3206 1HG  PRO A 220      41.367  54.228  69.521  1.00 20.00           H
ATOM   3207 2HG  PRO A 220      40.475  53.516  68.191  1.00 20.00           H
ATOM   3208  CD  PRO A 220      39.310  53.960  69.890  1.00 67.72           C
ATOM   3209 1HD  PRO A 220      39.450  54.865  70.481  1.00 20.00           H
ATOM   3210 2HD  PRO A 220      38.560  54.186  69.132  1.00 20.00           H
ATOM   3211  N   TRP A 221      40.753  50.323  72.505  1.00 73.07           N
ATOM   3212  CA  TRP A 221      41.402  49.903  73.736  1.00 71.61           C
ATOM   3213  C   TRP A 221      40.643  50.195  75.025  1.00 76.17           C
ATOM   3214  O   TRP A 221      41.117  49.876  76.114  1.00 75.64           O
ATOM   3215  HA  TRP A 221      41.526  48.821  73.695  1.00 20.00           H
ATOM   3216  CB  TRP A 221      42.780  50.490  73.788  1.00 70.39           C
ATOM   3217 1HB  TRP A 221      42.713  51.565  73.621  1.00 20.00           H
ATOM   3218 2HB  TRP A 221      43.187  50.348  74.789  1.00 20.00           H
ATOM   3219  CG  TRP A 221      43.691  49.900  72.803  1.00 71.54           C
ATOM   3220  CD1 TRP A 221      44.076  48.586  72.717  1.00 74.21           C
ATOM   3221  HD1 TRP A 221      43.713  47.796  73.374  1.00 20.00           H
ATOM   3222  CD2 TRP A 221      44.399  50.597  71.768  1.00 71.31           C
ATOM   3223  NE1 TRP A 221      44.978  48.429  71.687  1.00 73.12           N
ATOM   3224  HE1 TRP A 221      45.424  47.576  71.415  1.00 20.00           H
ATOM   3225  CE2 TRP A 221      45.177  49.642  71.078  1.00 74.25           C
ATOM   3226  CE3 TRP A 221      44.435  51.934  71.344  1.00 72.47           C
ATOM   3227  HE3 TRP A 221      43.816  52.666  71.863  1.00 20.00           H
ATOM   3228  CZ2 TRP A 221      45.981  49.980  70.000  1.00 73.52           C
ATOM   3229  HZ2 TRP A 221      46.575  49.235  69.470  1.00 20.00           H
ATOM   3230  CZ3 TRP A 221      45.250  52.272  70.289  1.00 73.84           C
ATOM   3231  HZ3 TRP A 221      45.333  53.303  69.945  1.00 20.00           H
ATOM   3232  CH2 TRP A 221      46.004  51.299  69.618  1.00 74.51           C
ATOM   3233  HH2 TRP A 221      46.619  51.614  68.774  1.00 20.00           H
ATOM   3234  HN  TRP A 221      40.489  49.538  71.945  1.00 20.00           H
ATOM   3235  N   ASP A 222      39.470  50.802  74.888  1.00 72.97           N
ATOM   3236  CA  ASP A 222      38.619  51.105  76.012  1.00 73.31           C
ATOM   3237  C   ASP A 222      37.810  49.861  76.413  1.00 80.66           C
ATOM   3238  O   ASP A 222      37.589  48.948  75.601  1.00 81.97           O
ATOM   3239  HA  ASP A 222      39.295  51.428  76.804  1.00 20.00           H
ATOM   3240  CB  ASP A 222      37.662  52.240  75.657  1.00 74.93           C
ATOM   3241 1HB  ASP A 222      38.230  53.107  75.319  1.00 20.00           H
ATOM   3242 2HB  ASP A 222      37.023  51.936  74.828  1.00 20.00           H
ATOM   3243  CG  ASP A 222      36.798  52.639  76.831  1.00 79.70           C
ATOM   3244  OD1 ASP A 222      37.327  52.556  77.959  1.00 80.23           O
ATOM   3245  OD2 ASP A 222      35.618  53.006  76.638  1.00 77.96           O
ATOM   3246  HN  ASP A 222      39.090  51.093  74.009  1.00 20.00           H
ATOM   3247  N   LYS A 223      37.351  49.840  77.661  1.00 76.06           N
ATOM   3248  CA  LYS A 223      36.586  48.719  78.193  1.00 75.05           C
ATOM   3249  C   LYS A 223      35.199  48.575  77.580  1.00 78.26           C
ATOM   3250  O   LYS A 223      34.720  47.458  77.398  1.00 78.73           O
ATOM   3251  HA  LYS A 223      37.128  47.807  77.944  1.00 20.00           H
ATOM   3252  CB  LYS A 223      36.502  48.803  79.730  1.00 77.25           C
ATOM   3253 1HB  LYS A 223      36.346  49.838  80.033  1.00 20.00           H
ATOM   3254 2HB  LYS A 223      35.642  48.235  80.082  1.00 20.00           H
ATOM   3255  CG  LYS A 223      37.751  48.276  80.457  1.00 91.78           C
ATOM   3256 1HG  LYS A 223      37.722  47.187  80.494  1.00 20.00           H
ATOM   3257 2HG  LYS A 223      38.646  48.552  79.897  1.00 20.00           H
ATOM   3258  CD  LYS A 223      37.857  48.828  81.884  1.00103.99           C
ATOM   3259 1HD  LYS A 223      38.344  49.803  81.865  1.00 20.00           H
ATOM   3260 2HD  LYS A 223      36.859  48.979  82.294  1.00 20.00           H
ATOM   3261  CE  LYS A 223      38.646  47.889  82.810  1.00114.18           C
ATOM   3262 1HE  LYS A 223      38.106  46.950  82.931  1.00 20.00           H
ATOM   3263 2HE  LYS A 223      39.609  47.647  82.358  1.00 20.00           H
ATOM   3264  NZ  LYS A 223      38.900  48.455  84.164  1.00121.43           N
ATOM   3265 1HZ  LYS A 223      38.933  47.704  84.843  1.00 20.00           H
ATOM   3266 2HZ  LYS A 223      39.786  48.949  84.163  1.00 20.00           H
ATOM   3267 3HZ  LYS A 223      38.155  49.098  84.406  1.00 20.00           H
ATOM   3268  HN  LYS A 223      37.492  50.578  78.321  1.00 20.00           H
ATOM   3269  N   GLU A 224      34.551  49.689  77.257  1.00 73.73           N
ATOM   3270  CA  GLU A 224      33.218  49.636  76.654  1.00 72.13           C
ATOM   3271  C   GLU A 224      33.150  49.587  75.108  1.00 72.08           C
ATOM   3272  O   GLU A 224      32.068  49.836  74.545  1.00 71.24           O
ATOM   3273  HA  GLU A 224      32.772  48.712  77.019  1.00 20.00           H
ATOM   3274  CB  GLU A 224      32.343  50.770  77.188  1.00 73.77           C
ATOM   3275 1HB  GLU A 224      32.710  51.725  76.812  1.00 20.00           H
ATOM   3276 2HB  GLU A 224      31.300  50.580  76.935  1.00 20.00           H
ATOM   3277  CG  GLU A 224      32.339  50.930  78.712  1.00 88.94           C
ATOM   3278 1HG  GLU A 224      31.504  50.374  79.137  1.00 20.00           H
ATOM   3279 2HG  GLU A 224      33.252  50.504  79.128  1.00 20.00           H
ATOM   3280  CD  GLU A 224      32.232  52.397  79.139  1.00123.63           C
ATOM   3281  OE1 GLU A 224      31.142  52.999  78.985  1.00118.90           O
ATOM   3282  OE2 GLU A 224      33.247  52.954  79.616  1.00123.18           O
ATOM   3283  HN  GLU A 224      34.916  50.610  77.398  1.00 20.00           H
ATOM   3284  N   ARG A 225      34.280  49.279  74.445  1.00 66.15           N
ATOM   3285  CA  ARG A 225      34.369  49.148  72.963  1.00 65.87           C
ATOM   3286  C   ARG A 225      33.335  48.130  72.513  1.00 70.57           C
ATOM   3287  O   ARG A 225      33.250  47.066  73.110  1.00 69.76           O
ATOM   3288  HA  ARG A 225      34.153  50.146  72.581  1.00 20.00           H
ATOM   3289  CB  ARG A 225      35.654  48.410  72.557  1.00 64.17           C
ATOM   3290 1HB  ARG A 225      35.765  47.507  73.157  1.00 20.00           H
ATOM   3291 2HB  ARG A 225      35.583  48.094  71.516  1.00 20.00           H
ATOM   3292  CG  ARG A 225      36.964  49.106  72.661  1.00 67.84           C
ATOM   3293 1HG  ARG A 225      36.995  49.938  71.956  1.00 20.00           H
ATOM   3294 2HG  ARG A 225      37.077  49.530  73.659  1.00 20.00           H
ATOM   3295  CD  ARG A 225      38.091  48.097  72.365  1.00 65.05           C
ATOM   3296 1HD  ARG A 225      38.006  47.735  71.340  1.00 20.00           H
ATOM   3297 2HD  ARG A 225      39.061  48.588  72.450  1.00 20.00           H
ATOM   3298  NE  ARG A 225      38.077  46.945  73.264  1.00 70.99           N
ATOM   3299  HE  ARG A 225      37.191  46.612  73.585  1.00 20.00           H
ATOM   3300  CZ  ARG A 225      39.160  46.286  73.703  1.00 86.38           C
ATOM   3301  NH1 ARG A 225      40.384  46.633  73.336  1.00 64.05           N
ATOM   3302 1HH1 ARG A 225      40.520  47.405  72.715  1.00 20.00           H
ATOM   3303 2HH1 ARG A 225      41.173  46.123  73.679  1.00 20.00           H
ATOM   3304  NH2 ARG A 225      39.027  45.256  74.527  1.00 77.53           N
ATOM   3305 1HH2 ARG A 225      39.837  44.768  74.851  1.00 20.00           H
ATOM   3306 2HH2 ARG A 225      38.117  44.968  74.823  1.00 20.00           H
ATOM   3307  HN  ARG A 225      35.161  49.111  74.888  1.00 20.00           H
ATOM   3308  N   ASP A 226      32.649  48.373  71.401  1.00 66.84           N
ATOM   3309  CA  ASP A 226      31.696  47.368  70.897  1.00 64.57           C
ATOM   3310  C   ASP A 226      31.703  47.202  69.366  1.00 61.81           C
ATOM   3311  O   ASP A 226      30.646  47.026  68.769  1.00 57.08           O
ATOM   3312  HA  ASP A 226      31.984  46.434  71.378  1.00 20.00           H
ATOM   3313  CB  ASP A 226      30.281  47.719  71.359  1.00 65.54           C
ATOM   3314 1HB  ASP A 226      29.620  46.869  71.195  1.00 20.00           H
ATOM   3315 2HB  ASP A 226      30.284  47.919  72.430  1.00 20.00           H
ATOM   3316  CG  ASP A 226      29.720  48.927  70.633  1.00 68.91           C
ATOM   3317  OD1 ASP A 226      30.527  49.867  70.361  1.00 69.63           O
ATOM   3318  OD2 ASP A 226      28.494  48.930  70.327  1.00 61.80           O
ATOM   3319  HN  ASP A 226      32.734  49.213  70.864  1.00 20.00           H
ATOM   3320  N   GLY A 227      32.881  47.310  68.744  1.00 59.88           N
ATOM   3321  CA  GLY A 227      33.020  47.209  67.283  1.00 59.80           C
ATOM   3322  C   GLY A 227      33.648  48.486  66.648  1.00 63.36           C
ATOM   3323  O   GLY A 227      33.872  49.495  67.334  1.00 63.81           O
ATOM   3324 1HA  GLY A 227      33.643  46.350  67.031  1.00 20.00           H
ATOM   3325 2HA  GLY A 227      32.043  47.038  66.832  1.00 20.00           H
ATOM   3326  HN  GLY A 227      33.750  47.466  69.214  1.00 20.00           H
ATOM   3327  N   PHE A 228      33.962  48.434  65.348  1.00 54.22           N
ATOM   3328  CA  PHE A 228      34.561  49.578  64.705  1.00 49.94           C
ATOM   3329  C   PHE A 228      33.504  50.506  64.146  1.00 52.12           C
ATOM   3330  O   PHE A 228      32.325  50.169  64.120  1.00 48.82           O
ATOM   3331  HA  PHE A 228      35.142  50.107  65.461  1.00 20.00           H
ATOM   3332  CB  PHE A 228      35.627  49.181  63.660  1.00 50.37           C
ATOM   3333 1HB  PHE A 228      36.199  50.067  63.384  1.00 20.00           H
ATOM   3334 2HB  PHE A 228      36.326  48.481  64.117  1.00 20.00           H
ATOM   3335  CG  PHE A 228      35.068  48.559  62.410  1.00 50.06           C
ATOM   3336  CD1 PHE A 228      34.457  49.338  61.443  1.00 53.52           C
ATOM   3337  HD1 PHE A 228      34.371  50.416  61.585  1.00 20.00           H
ATOM   3338  CD2 PHE A 228      35.172  47.185  62.197  1.00 51.22           C
ATOM   3339  HD2 PHE A 228      35.650  46.571  62.960  1.00 20.00           H
ATOM   3340  CE1 PHE A 228      33.934  48.758  60.255  1.00 55.34           C
ATOM   3341  HE1 PHE A 228      33.456  49.389  59.505  1.00 20.00           H
ATOM   3342  CE2 PHE A 228      34.651  46.586  61.036  1.00 54.89           C
ATOM   3343  HE2 PHE A 228      34.728  45.507  60.904  1.00 20.00           H
ATOM   3344  CZ  PHE A 228      34.041  47.364  60.059  1.00 53.12           C
ATOM   3345  HZ  PHE A 228      33.648  46.910  59.149  1.00 20.00           H
ATOM   3346  HN  PHE A 228      33.808  47.635  64.767  1.00 20.00           H
ATOM   3347  N   VAL A 229      33.925  51.692  63.723  1.00 49.94           N
ATOM   3348  CA  VAL A 229      32.988  52.644  63.147  1.00 49.42           C
ATOM   3349  C   VAL A 229      33.462  52.795  61.685  1.00 50.85           C
ATOM   3350  O   VAL A 229      34.652  52.815  61.425  1.00 47.65           O
ATOM   3351  HA  VAL A 229      31.995  52.198  63.194  1.00 20.00           H
ATOM   3352  CB  VAL A 229      33.020  54.019  63.967  1.00 52.07           C
ATOM   3353  HB  VAL A 229      34.051  54.374  63.987  1.00 20.00           H
ATOM   3354  CG1 VAL A 229      32.192  55.069  63.303  1.00 51.05           C
ATOM   3355 1HG1 VAL A 229      32.570  55.246  62.295  1.00 20.00           H
ATOM   3356 2HG1 VAL A 229      31.156  54.735  63.249  1.00 20.00           H
ATOM   3357 3HG1 VAL A 229      32.247  55.993  63.879  1.00 20.00           H
ATOM   3358  CG2 VAL A 229      32.491  53.799  65.382  1.00 51.84           C
ATOM   3359 1HG2 VAL A 229      31.952  52.853  65.425  1.00 20.00           H
ATOM   3360 2HG2 VAL A 229      33.326  53.773  66.082  1.00 20.00           H
ATOM   3361 3HG2 VAL A 229      31.818  54.614  65.649  1.00 20.00           H
ATOM   3362  HN  VAL A 229      34.877  51.998  63.770  1.00 20.00           H
ATOM   3363  N   LEU A 230      32.527  52.883  60.744  1.00 50.79           N
ATOM   3364  CA  LEU A 230      32.869  53.011  59.334  1.00 51.88           C
ATOM   3365  C   LEU A 230      33.264  54.448  58.941  1.00 52.87           C
ATOM   3366  O   LEU A 230      32.613  55.386  59.355  1.00 54.61           O
ATOM   3367  HA  LEU A 230      33.741  52.383  59.151  1.00 20.00           H
ATOM   3368  CB  LEU A 230      31.703  52.522  58.472  1.00 52.95           C
ATOM   3369 1HB  LEU A 230      30.982  52.026  59.120  1.00 20.00           H
ATOM   3370 2HB  LEU A 230      31.203  53.392  58.045  1.00 20.00           H
ATOM   3371  CG  LEU A 230      31.942  51.561  57.300  1.00 59.23           C
ATOM   3372  HG  LEU A 230      32.267  52.146  56.439  1.00 20.00           H
ATOM   3373  CD1 LEU A 230      33.068  50.587  57.657  1.00 60.99           C
ATOM   3374 1HD1 LEU A 230      33.866  50.668  56.919  1.00 20.00           H
ATOM   3375 2HD1 LEU A 230      33.461  50.831  58.644  1.00 20.00           H
ATOM   3376 3HD1 LEU A 230      32.680  49.569  57.662  1.00 20.00           H
ATOM   3377  CD2 LEU A 230      30.651  50.774  57.060  1.00 59.30           C
ATOM   3378 1HD2 LEU A 230      29.964  50.941  57.889  1.00 20.00           H
ATOM   3379 2HD2 LEU A 230      30.189  51.110  56.131  1.00 20.00           H
ATOM   3380 3HD2 LEU A 230      30.882  49.711  56.987  1.00 20.00           H
ATOM   3381  HN  LEU A 230      31.545  52.869  60.929  1.00 20.00           H
ATOM   3382  N   GLY A 231      34.321  54.613  58.143  1.00 46.17           N
ATOM   3383  CA  GLY A 231      34.750  55.930  57.696  1.00 46.87           C
ATOM   3384  C   GLY A 231      34.937  55.970  56.182  1.00 53.30           C
ATOM   3385  O   GLY A 231      35.362  54.977  55.591  1.00 54.22           O
ATOM   3386 1HA  GLY A 231      34.013  56.677  57.991  1.00 20.00           H
ATOM   3387 2HA  GLY A 231      35.687  56.197  58.185  1.00 20.00           H
ATOM   3388  HN  GLY A 231      34.886  53.862  57.799  1.00 20.00           H
ATOM   3389  N   ASP A 232      34.572  57.092  55.549  1.00 49.78           N
ATOM   3390  CA  ASP A 232      34.713  57.243  54.096  1.00 48.99           C
ATOM   3391  C   ASP A 232      35.865  58.195  53.813  1.00 49.43           C
ATOM   3392  O   ASP A 232      36.145  59.073  54.610  1.00 49.89           O
ATOM   3393  HA  ASP A 232      34.897  56.237  53.719  1.00 20.00           H
ATOM   3394  CB  ASP A 232      33.475  57.873  53.476  1.00 51.29           C
ATOM   3395 1HB  ASP A 232      33.297  58.851  53.924  1.00 20.00           H
ATOM   3396 2HB  ASP A 232      33.641  58.037  52.411  1.00 20.00           H
ATOM   3397  CG  ASP A 232      32.248  57.042  53.644  1.00 59.25           C
ATOM   3398  OD1 ASP A 232      32.338  55.797  53.777  1.00 63.35           O
ATOM   3399  OD2 ASP A 232      31.185  57.673  53.627  1.00 59.42           O
ATOM   3400  HN  ASP A 232      34.186  57.892  56.007  1.00 20.00           H
ATOM   3401  N   GLY A 233      36.499  58.071  52.651  1.00 43.95           N
ATOM   3402  CA  GLY A 233      37.597  58.984  52.345  1.00 44.18           C
ATOM   3403  C   GLY A 233      38.649  58.387  51.428  1.00 48.34           C
ATOM   3404  O   GLY A 233      38.410  57.377  50.761  1.00 45.81           O
ATOM   3405 1HA  GLY A 233      37.205  59.886  51.874  1.00 20.00           H
ATOM   3406 2HA  GLY A 233      38.086  59.294  53.269  1.00 20.00           H
ATOM   3407  HN  GLY A 233      36.272  57.384  51.960  1.00 20.00           H
ATOM   3408  N   ALA A 234      39.801  59.046  51.380  1.00 45.52           N
ATOM   3409  CA  ALA A 234      40.886  58.647  50.482  1.00 46.48           C
ATOM   3410  C   ALA A 234      42.178  59.359  50.852  1.00 51.56           C
ATOM   3411  O   ALA A 234      42.175  60.509  51.276  1.00 52.41           O
ATOM   3412  HA  ALA A 234      41.039  57.575  50.601  1.00 20.00           H
ATOM   3413  CB  ALA A 234      40.520  58.948  49.020  1.00 46.88           C
ATOM   3414 1HB  ALA A 234      39.611  58.409  48.754  1.00 20.00           H
ATOM   3415 2HB  ALA A 234      40.356  60.019  48.899  1.00 20.00           H
ATOM   3416 3HB  ALA A 234      41.335  58.631  48.368  1.00 20.00           H
ATOM   3417  HN  ALA A 234      40.011  59.847  51.940  1.00 20.00           H
ATOM   3418  N   GLY A 235      43.285  58.653  50.717  1.00 49.00           N
ATOM   3419  CA  GLY A 235      44.598  59.193  51.055  1.00 49.12           C
ATOM   3420  C   GLY A 235      45.499  58.841  49.896  1.00 54.36           C
ATOM   3421  O   GLY A 235      45.451  57.738  49.373  1.00 56.61           O
ATOM   3422 1HA  GLY A 235      44.524  60.270  51.209  1.00 20.00           H
ATOM   3423 2HA  GLY A 235      44.943  58.760  51.993  1.00 20.00           H
ATOM   3424  HN  GLY A 235      43.311  57.712  50.379  1.00 20.00           H
ATOM   3425  N   MET A 236      46.276  59.807  49.450  1.00 51.56           N
ATOM   3426  CA  MET A 236      47.163  59.613  48.314  1.00 50.74           C
ATOM   3427  C   MET A 236      48.518  60.235  48.606  1.00 57.70           C
ATOM   3428  O   MET A 236      48.598  61.368  49.091  1.00 59.00           O
ATOM   3429  HA  MET A 236      47.259  58.534  48.197  1.00 20.00           H
ATOM   3430  CB  MET A 236      46.574  60.301  47.086  1.00 52.03           C
ATOM   3431 1HB  MET A 236      46.318  61.332  47.330  1.00 20.00           H
ATOM   3432 2HB  MET A 236      47.321  60.338  46.292  1.00 20.00           H
ATOM   3433  CG  MET A 236      45.327  59.657  46.497  1.00 54.27           C
ATOM   3434 1HG  MET A 236      44.516  59.684  47.224  1.00 20.00           H
ATOM   3435 2HG  MET A 236      44.993  60.222  45.626  1.00 20.00           H
ATOM   3436  SD  MET A 236      45.509  57.951  45.977  1.00 55.74           S
ATOM   3437  CE  MET A 236      43.672  57.475  45.967  1.00 51.22           C
ATOM   3438 1HE  MET A 236      43.144  58.049  46.728  1.00 20.00           H
ATOM   3439 2HE  MET A 236      43.246  57.692  44.987  1.00 20.00           H
ATOM   3440 3HE  MET A 236      43.572  56.411  46.179  1.00 20.00           H
ATOM   3441  HN  MET A 236      46.314  60.724  49.848  1.00 20.00           H
ATOM   3442  N   LEU A 237      49.579  59.502  48.299  1.00 54.72           N
ATOM   3443  CA  LEU A 237      50.939  60.010  48.448  1.00 54.73           C
ATOM   3444  C   LEU A 237      51.609  59.933  47.093  1.00 59.94           C
ATOM   3445  O   LEU A 237      51.334  59.019  46.308  1.00 58.22           O
ATOM   3446  HA  LEU A 237      50.867  61.054  48.753  1.00 20.00           H
ATOM   3447  CB  LEU A 237      51.815  59.162  49.379  1.00 54.51           C
ATOM   3448 1HB  LEU A 237      52.220  58.329  48.805  1.00 20.00           H
ATOM   3449 2HB  LEU A 237      52.662  59.769  49.700  1.00 20.00           H
ATOM   3450  CG  LEU A 237      51.242  58.557  50.635  1.00 59.55           C
ATOM   3451  HG  LEU A 237      51.100  57.490  50.465  1.00 20.00           H
ATOM   3452  CD1 LEU A 237      52.253  58.753  51.687  1.00 59.60           C
ATOM   3453 1HD1 LEU A 237      53.203  58.329  51.361  1.00 20.00           H
ATOM   3454 2HD1 LEU A 237      52.378  59.819  51.877  1.00 20.00           H
ATOM   3455 3HD1 LEU A 237      51.928  58.256  52.600  1.00 20.00           H
ATOM   3456  CD2 LEU A 237      49.949  59.236  51.003  1.00 64.23           C
ATOM   3457 1HD2 LEU A 237      50.066  60.316  50.908  1.00 20.00           H
ATOM   3458 2HD2 LEU A 237      49.158  58.896  50.335  1.00 20.00           H
ATOM   3459 3HD2 LEU A 237      49.689  58.988  52.031  1.00 20.00           H
ATOM   3460  HN  LEU A 237      49.531  58.567  47.949  1.00 20.00           H
ATOM   3461  N   VAL A 238      52.508  60.881  46.839  1.00 57.16           N
ATOM   3462  CA  VAL A 238      53.324  60.846  45.641  1.00 56.09           C
ATOM   3463  C   VAL A 238      54.659  60.321  46.185  1.00 61.67           C
ATOM   3464  O   VAL A 238      55.279  60.935  47.075  1.00 59.82           O
ATOM   3465  HA  VAL A 238      52.861  60.145  44.947  1.00 20.00           H
ATOM   3466  CB  VAL A 238      53.582  62.209  45.010  1.00 58.96           C
ATOM   3467  HB  VAL A 238      53.868  62.898  45.805  1.00 20.00           H
ATOM   3468  CG1 VAL A 238      54.744  62.080  44.022  1.00 59.07           C
ATOM   3469 1HG1 VAL A 238      55.689  62.160  44.559  1.00 20.00           H
ATOM   3470 2HG1 VAL A 238      54.691  61.113  43.522  1.00 20.00           H
ATOM   3471 3HG1 VAL A 238      54.680  62.876  43.280  1.00 20.00           H
ATOM   3472  CG2 VAL A 238      52.359  62.701  44.280  1.00 58.44           C
ATOM   3473 1HG2 VAL A 238      52.036  61.946  43.563  1.00 20.00           H
ATOM   3474 2HG2 VAL A 238      51.560  62.889  44.996  1.00 20.00           H
ATOM   3475 3HG2 VAL A 238      52.598  63.624  43.751  1.00 20.00           H
ATOM   3476  HN  VAL A 238      52.681  61.663  47.438  1.00 20.00           H
ATOM   3477  N   LEU A 239      55.049  59.135  45.713  1.00 59.02           N
ATOM   3478  CA  LEU A 239      56.294  58.521  46.137  1.00 58.06           C
ATOM   3479  C   LEU A 239      57.290  58.761  45.009  1.00 63.94           C
ATOM   3480  O   LEU A 239      56.907  58.889  43.860  1.00 63.71           O
ATOM   3481  HA  LEU A 239      56.624  59.039  47.038  1.00 20.00           H
ATOM   3482  CB  LEU A 239      56.112  57.020  46.403  1.00 57.78           C
ATOM   3483 1HB  LEU A 239      55.769  56.547  45.483  1.00 20.00           H
ATOM   3484 2HB  LEU A 239      57.087  56.592  46.636  1.00 20.00           H
ATOM   3485  CG  LEU A 239      55.144  56.602  47.525  1.00 61.30           C
ATOM   3486  HG  LEU A 239      54.162  57.019  47.301  1.00 20.00           H
ATOM   3487  CD1 LEU A 239      54.997  55.089  47.567  1.00 60.04           C
ATOM   3488 1HD1 LEU A 239      55.159  54.681  46.569  1.00 20.00           H
ATOM   3489 2HD1 LEU A 239      55.733  54.672  48.254  1.00 20.00           H
ATOM   3490 3HD1 LEU A 239      53.995  54.831  47.907  1.00 20.00           H
ATOM   3491  CD2 LEU A 239      55.616  57.147  48.839  1.00 61.46           C
ATOM   3492 1HD2 LEU A 239      56.672  57.408  48.766  1.00 20.00           H
ATOM   3493 2HD2 LEU A 239      55.039  58.037  49.091  1.00 20.00           H
ATOM   3494 3HD2 LEU A 239      55.481  56.394  49.614  1.00 20.00           H
ATOM   3495  HN  LEU A 239      54.527  58.598  45.051  1.00 20.00           H
ATOM   3496  N   GLU A 240      58.563  58.883  45.339  1.00 63.60           N
ATOM   3497  CA  GLU A 240      59.554  59.090  44.305  1.00 64.14           C
ATOM   3498  C   GLU A 240      60.977  58.836  44.730  1.00 70.26           C
ATOM   3499  O   GLU A 240      61.299  58.874  45.927  1.00 69.47           O
ATOM   3500  HA  GLU A 240      59.308  58.375  43.520  1.00 20.00           H
ATOM   3501  CB  GLU A 240      59.344  60.367  43.509  1.00 65.29           C
ATOM   3502 1HB  GLU A 240      59.732  60.238  42.498  1.00 20.00           H
ATOM   3503 2HB  GLU A 240      58.291  60.647  43.534  1.00 20.00           H
ATOM   3504  CG  GLU A 240      60.038  61.602  43.997  1.00 75.02           C
ATOM   3505 1HG  GLU A 240      59.638  61.888  44.969  1.00 20.00           H
ATOM   3506 2HG  GLU A 240      61.100  61.396  44.137  1.00 20.00           H
ATOM   3507  CD  GLU A 240      59.854  62.746  42.998  1.00 91.62           C
ATOM   3508  OE1 GLU A 240      60.769  62.997  42.196  1.00 82.75           O
ATOM   3509  OE2 GLU A 240      58.780  63.380  42.981  1.00 84.23           O
ATOM   3510  HN  GLU A 240      58.904  58.842  46.278  1.00 20.00           H
ATOM   3511  N   GLU A 241      61.781  58.462  43.743  1.00 67.75           N
ATOM   3512  CA  GLU A 241      63.192  58.148  43.916  1.00 68.09           C
ATOM   3513  C   GLU A 241      63.965  59.396  44.425  1.00 71.50           C
ATOM   3514  O   GLU A 241      63.784  60.495  43.913  1.00 70.61           O
ATOM   3515  HA  GLU A 241      63.224  57.361  44.669  1.00 20.00           H
ATOM   3516  CB  GLU A 241      63.730  57.697  42.552  1.00 69.29           C
ATOM   3517 1HB  GLU A 241      63.066  56.946  42.125  1.00 20.00           H
ATOM   3518 2HB  GLU A 241      63.870  58.565  41.907  1.00 20.00           H
ATOM   3519  CG  GLU A 241      65.071  57.046  42.616  1.00 76.14           C
ATOM   3520 1HG  GLU A 241      65.157  56.472  43.538  1.00 20.00           H
ATOM   3521 2HG  GLU A 241      65.177  56.342  41.791  1.00 20.00           H
ATOM   3522  CD  GLU A 241      66.180  58.071  42.552  1.00 80.88           C
ATOM   3523  OE1 GLU A 241      66.122  58.925  41.629  1.00 58.19           O
ATOM   3524  OE2 GLU A 241      67.073  58.024  43.442  1.00 58.99           O
ATOM   3525  HN  GLU A 241      61.490  58.363  42.791  1.00 20.00           H
ATOM   3526  N   TYR A 242      64.812  59.214  45.431  1.00 70.39           N
ATOM   3527  CA  TYR A 242      65.593  60.293  46.036  1.00 73.44           C
ATOM   3528  C   TYR A 242      66.270  61.312  45.082  1.00 77.33           C
ATOM   3529  O   TYR A 242      66.018  62.520  45.176  1.00 77.61           O
ATOM   3530  HA  TYR A 242      64.926  60.878  46.668  1.00 20.00           H
ATOM   3531  CB  TYR A 242      66.602  59.689  46.993  1.00 77.67           C
ATOM   3532 1HB  TYR A 242      66.151  58.827  47.484  1.00 20.00           H
ATOM   3533 2HB  TYR A 242      67.455  59.321  46.421  1.00 20.00           H
ATOM   3534  CG  TYR A 242      67.109  60.627  48.051  1.00 83.92           C
ATOM   3535  CD1 TYR A 242      66.386  61.754  48.422  1.00 86.44           C
ATOM   3536  HD1 TYR A 242      65.431  61.971  47.943  1.00 20.00           H
ATOM   3537  CD2 TYR A 242      68.317  60.376  48.692  1.00 86.36           C
ATOM   3538  HD2 TYR A 242      68.889  59.495  48.400  1.00 20.00           H
ATOM   3539  CE1 TYR A 242      66.869  62.624  49.409  1.00 88.30           C
ATOM   3540  HE1 TYR A 242      66.303  63.509  49.697  1.00 20.00           H
ATOM   3541  CE2 TYR A 242      68.814  61.236  49.659  1.00 88.29           C
ATOM   3542  HE2 TYR A 242      69.778  61.022  50.121  1.00 20.00           H
ATOM   3543  CZ  TYR A 242      68.086  62.353  50.026  1.00 96.52           C
ATOM   3544  OH  TYR A 242      68.596  63.193  50.998  1.00 96.19           O
ATOM   3545  HH  TYR A 242      68.141  64.083  50.954  1.00 20.00           H
ATOM   3546  HN  TYR A 242      64.989  58.328  45.860  1.00 20.00           H
ATOM   3547  N   GLU A 243      67.113  60.830  44.173  1.00 71.62           N
ATOM   3548  CA  GLU A 243      67.805  61.701  43.228  1.00 70.58           C
ATOM   3549  C   GLU A 243      66.877  62.384  42.244  1.00 73.53           C
ATOM   3550  O   GLU A 243      67.123  63.518  41.836  1.00 74.46           O
ATOM   3551  HA  GLU A 243      68.285  62.467  43.837  1.00 20.00           H
ATOM   3552  CB  GLU A 243      68.863  60.932  42.438  1.00 71.50           C
ATOM   3553 1HB  GLU A 243      68.380  60.312  41.683  1.00 20.00           H
ATOM   3554 2HB  GLU A 243      69.590  61.630  42.021  1.00 20.00           H
ATOM   3555  CG  GLU A 243      69.677  59.983  43.257  1.00 76.25           C
ATOM   3556 1HG  GLU A 243      69.027  59.227  43.697  1.00 20.00           H
ATOM   3557 2HG  GLU A 243      70.387  59.460  42.615  1.00 20.00           H
ATOM   3558  CD  GLU A 243      70.447  60.657  44.370  1.00 88.75           C
ATOM   3559  OE1 GLU A 243      71.009  61.769  44.172  1.00 71.26           O
ATOM   3560  OE2 GLU A 243      70.497  60.045  45.452  1.00 78.66           O
ATOM   3561  HN  GLU A 243      67.331  59.860  44.071  1.00 20.00           H
ATOM   3562  N   HIS A 244      65.845  61.676  41.804  1.00 20.00           N
ATOM   3563  CA  HIS A 244      64.885  62.262  40.864  1.00 20.00           C
ATOM   3564  C   HIS A 244      64.160  63.431  41.566  1.00 20.00           C
ATOM   3565  O   HIS A 244      63.704  64.392  40.926  1.00 20.00           O
ATOM   3566  HA  HIS A 244      65.465  62.646  40.024  1.00 20.00           H
ATOM   3567  CB  HIS A 244      63.866  61.189  40.406  1.00 20.00           C
ATOM   3568 1HB  HIS A 244      64.409  60.351  39.968  1.00 20.00           H
ATOM   3569 2HB  HIS A 244      63.340  60.806  41.280  1.00 20.00           H
ATOM   3570  CG  HIS A 244      62.867  61.693  39.417  1.00 20.00           C
ATOM   3571  ND1 HIS A 244      61.686  62.296  39.784  1.00 20.00           N
ATOM   3572  HD1 HIS A 244      61.371  62.442  40.721  1.00 20.00           H
ATOM   3573  CD2 HIS A 244      62.902  61.740  38.067  1.00 20.00           C
ATOM   3574  HD2 HIS A 244      63.697  61.368  37.420  1.00 20.00           H
ATOM   3575  CE1 HIS A 244      61.017  62.662  38.704  1.00 20.00           C
ATOM   3576  HE1 HIS A 244      60.039  63.142  38.688  1.00 20.00           H
ATOM   3577  NE2 HIS A 244      61.740  62.345  37.647  1.00 20.00           N
ATOM   3578  HN  HIS A 244      65.660  60.731  42.073  1.00 20.00           H
ATOM   3579  N   ALA A 245      64.049  63.321  42.892  1.00 70.29           N
ATOM   3580  CA  ALA A 245      63.392  64.352  43.692  1.00 71.20           C
ATOM   3581  C   ALA A 245      64.318  65.562  43.841  1.00 74.80           C
ATOM   3582  O   ALA A 245      63.941  66.677  43.476  1.00 74.23           O
ATOM   3583  HA  ALA A 245      62.493  64.663  43.159  1.00 20.00           H
ATOM   3584  CB  ALA A 245      62.980  63.801  45.065  1.00 72.14           C
ATOM   3585 1HB  ALA A 245      63.291  62.760  45.146  1.00 20.00           H
ATOM   3586 2HB  ALA A 245      63.460  64.386  45.850  1.00 20.00           H
ATOM   3587 3HB  ALA A 245      61.898  63.867  45.173  1.00 20.00           H
ATOM   3588  HN  ALA A 245      64.398  62.547  43.420  1.00 20.00           H
ATOM   3589  N   LYS A 246      65.528  65.325  44.354  1.00 71.34           N
ATOM   3590  CA  LYS A 246      66.544  66.374  44.514  1.00 70.68           C
ATOM   3591  C   LYS A 246      66.743  67.117  43.188  1.00 75.32           C
ATOM   3592  O   LYS A 246      66.557  68.333  43.107  1.00 74.68           O
ATOM   3593  HA  LYS A 246      66.167  67.086  45.248  1.00 20.00           H
ATOM   3594  CB  LYS A 246      67.875  65.762  44.959  1.00 71.10           C
ATOM   3595 1HB  LYS A 246      68.184  64.996  44.248  1.00 20.00           H
ATOM   3596 2HB  LYS A 246      68.651  66.528  44.957  1.00 20.00           H
ATOM   3597  CG  LYS A 246      67.850  65.127  46.348  1.00 65.38           C
ATOM   3598 1HG  LYS A 246      67.797  65.907  47.107  1.00 20.00           H
ATOM   3599 2HG  LYS A 246      66.955  64.516  46.456  1.00 20.00           H
ATOM   3600  CD  LYS A 246      69.094  64.277  46.556  1.00 62.81           C
ATOM   3601 1HD  LYS A 246      68.957  63.304  46.086  1.00 20.00           H
ATOM   3602 2HD  LYS A 246      69.947  64.749  46.067  1.00 20.00           H
ATOM   3603  CE  LYS A 246      69.385  64.096  48.028  1.00 83.30           C
ATOM   3604 1HE  LYS A 246      69.351  65.062  48.533  1.00 20.00           H
ATOM   3605 2HE  LYS A 246      68.617  63.471  48.482  1.00 20.00           H
ATOM   3606  NZ  LYS A 246      70.721  63.471  48.292  1.00 93.37           N
ATOM   3607 1HZ  LYS A 246      70.936  63.538  49.280  1.00 20.00           H
ATOM   3608 2HZ  LYS A 246      70.699  62.496  48.016  1.00 20.00           H
ATOM   3609 3HZ  LYS A 246      71.433  63.957  47.757  1.00 20.00           H
ATOM   3610  HN  LYS A 246      65.837  64.427  44.666  1.00 20.00           H
ATOM   3611  N   LYS A 247      67.103  66.370  42.150  1.00 72.51           N
ATOM   3612  CA  LYS A 247      67.326  66.942  40.830  1.00 73.53           C
ATOM   3613  C   LYS A 247      66.241  67.930  40.433  1.00 81.33           C
ATOM   3614  O   LYS A 247      66.467  68.815  39.602  1.00 83.20           O
ATOM   3615  HA  LYS A 247      68.264  67.497  40.868  1.00 20.00           H
ATOM   3616  CB  LYS A 247      67.449  65.850  39.759  1.00 75.36           C
ATOM   3617 1HB  LYS A 247      68.259  65.169  40.020  1.00 20.00           H
ATOM   3618 2HB  LYS A 247      66.534  65.260  39.729  1.00 20.00           H
ATOM   3619  CG  LYS A 247      67.715  66.399  38.352  1.00 84.14           C
ATOM   3620 1HG  LYS A 247      66.773  66.506  37.815  1.00 20.00           H
ATOM   3621 2HG  LYS A 247      68.156  67.394  38.423  1.00 20.00           H
ATOM   3622  CD  LYS A 247      68.653  65.491  37.545  1.00 95.20           C
ATOM   3623 1HD  LYS A 247      68.067  64.839  36.898  1.00 20.00           H
ATOM   3624 2HD  LYS A 247      69.284  66.099  36.896  1.00 20.00           H
ATOM   3625  CE  LYS A 247      69.545  64.631  38.437  1.00103.46           C
ATOM   3626 1HE  LYS A 247      70.135  65.269  39.095  1.00 20.00           H
ATOM   3627 2HE  LYS A 247      68.929  63.998  39.075  1.00 20.00           H
ATOM   3628  NZ  LYS A 247      70.471  63.765  37.643  1.00113.66           N
ATOM   3629 1HZ  LYS A 247      71.113  63.293  38.270  1.00 20.00           H
ATOM   3630 2HZ  LYS A 247      69.933  63.077  37.129  1.00 20.00           H
ATOM   3631 3HZ  LYS A 247      70.996  64.339  36.991  1.00 20.00           H
ATOM   3632  HN  LYS A 247      67.245  65.381  42.195  1.00 20.00           H
ATOM   3633  N   ARG A 248      65.064  67.794  41.030  1.00 78.27           N
ATOM   3634  CA  ARG A 248      63.960  68.687  40.695  1.00 78.71           C
ATOM   3635  C   ARG A 248      63.663  69.706  41.781  1.00 80.11           C
ATOM   3636  O   ARG A 248      62.868  70.630  41.573  1.00 78.97           O
ATOM   3637  HA  ARG A 248      64.281  69.198  39.787  1.00 20.00           H
ATOM   3638  CB  ARG A 248      62.684  67.896  40.359  1.00 83.01           C
ATOM   3639 1HB  ARG A 248      62.912  67.129  39.619  1.00 20.00           H
ATOM   3640 2HB  ARG A 248      62.325  67.383  41.250  1.00 20.00           H
ATOM   3641  CG  ARG A 248      61.551  68.800  39.811  1.00106.03           C
ATOM   3642 1HG  ARG A 248      61.111  69.373  40.627  1.00 20.00           H
ATOM   3643 2HG  ARG A 248      61.965  69.519  39.104  1.00 20.00           H
ATOM   3644  CD  ARG A 248      60.426  68.014  39.105  1.00131.92           C
ATOM   3645 1HD  ARG A 248      60.728  66.976  38.967  1.00 20.00           H
ATOM   3646 2HD  ARG A 248      59.531  68.006  39.727  1.00 20.00           H
ATOM   3647  NE  ARG A 248      60.074  68.574  37.791  1.00148.62           N
ATOM   3648  HE  ARG A 248      60.632  69.325  37.436  1.00 20.00           H
ATOM   3649  CZ  ARG A 248      59.061  68.151  37.035  1.00163.16           C
ATOM   3650  NH1 ARG A 248      58.283  67.167  37.458  1.00150.47           N
ATOM   3651 1HH1 ARG A 248      58.455  66.740  38.345  1.00 20.00           H
ATOM   3652 2HH1 ARG A 248      57.524  66.851  36.889  1.00 20.00           H
ATOM   3653  NH2 ARG A 248      58.821  68.718  35.855  1.00149.74           N
ATOM   3654 1HH2 ARG A 248      58.060  68.397  35.291  1.00 20.00           H
ATOM   3655 2HH2 ARG A 248      59.402  69.465  35.531  1.00 20.00           H
ATOM   3656  HN  ARG A 248      64.865  67.099  41.720  1.00 20.00           H
ATOM   3657  N   GLY A 249      64.297  69.535  42.936  1.00 76.89           N
ATOM   3658  CA  GLY A 249      64.057  70.422  44.073  1.00 77.66           C
ATOM   3659  C   GLY A 249      62.553  70.456  44.427  1.00 83.04           C
ATOM   3660  O   GLY A 249      61.848  71.416  44.104  1.00 83.22           O
ATOM   3661 1HA  GLY A 249      64.634  70.081  44.933  1.00 20.00           H
ATOM   3662 2HA  GLY A 249      64.406  71.427  43.834  1.00 20.00           H
ATOM   3663  HN  GLY A 249      64.964  68.810  43.105  1.00 20.00           H
ATOM   3664  N   ALA A 250      62.070  69.403  45.081  1.00 78.78           N
ATOM   3665  CA  ALA A 250      60.661  69.316  45.453  1.00 77.18           C
ATOM   3666  C   ALA A 250      60.580  69.181  46.968  1.00 73.90           C
ATOM   3667  O   ALA A 250      61.562  68.768  47.572  1.00 72.18           O
ATOM   3668  HA  ALA A 250      60.178  70.243  45.142  1.00 20.00           H
ATOM   3669  CB  ALA A 250      60.038  68.093  44.763  1.00 78.23           C
ATOM   3670 1HB  ALA A 250      60.728  67.710  44.010  1.00 20.00           H
ATOM   3671 2HB  ALA A 250      59.842  67.319  45.504  1.00 20.00           H
ATOM   3672 3HB  ALA A 250      59.103  68.383  44.284  1.00 20.00           H
ATOM   3673  HN  ALA A 250      62.621  68.616  45.358  1.00 20.00           H
ATOM   3674  N   LYS A 251      59.451  69.545  47.588  1.00 67.39           N
ATOM   3675  CA  LYS A 251      59.372  69.378  49.033  1.00 64.73           C
ATOM   3676  C   LYS A 251      59.546  67.887  49.233  1.00 64.98           C
ATOM   3677  O   LYS A 251      59.231  67.104  48.350  1.00 61.95           O
ATOM   3678  HA  LYS A 251      60.205  69.929  49.471  1.00 20.00           H
ATOM   3679  CB  LYS A 251      58.059  69.877  49.691  1.00 67.11           C
ATOM   3680 1HB  LYS A 251      57.721  69.153  50.431  1.00 20.00           H
ATOM   3681 2HB  LYS A 251      58.246  70.811  50.221  1.00 20.00           H
ATOM   3682  CG  LYS A 251      56.831  70.155  48.813  1.00 70.10           C
ATOM   3683 1HG  LYS A 251      57.028  71.012  48.168  1.00 20.00           H
ATOM   3684 2HG  LYS A 251      56.645  69.302  48.161  1.00 20.00           H
ATOM   3685  CD  LYS A 251      55.598  70.427  49.732  1.00 70.81           C
ATOM   3686 1HD  LYS A 251      55.318  69.511  50.251  1.00 20.00           H
ATOM   3687 2HD  LYS A 251      55.864  71.158  50.495  1.00 20.00           H
ATOM   3688  CE  LYS A 251      54.361  70.948  48.980  1.00 72.09           C
ATOM   3689 1HE  LYS A 251      54.291  70.465  48.005  1.00 20.00           H
ATOM   3690 2HE  LYS A 251      53.457  70.688  49.530  1.00 20.00           H
ATOM   3691  NZ  LYS A 251      54.386  72.438  48.776  1.00 83.15           N
ATOM   3692 1HZ  LYS A 251      53.594  72.715  48.206  1.00 20.00           H
ATOM   3693 2HZ  LYS A 251      54.335  72.904  49.675  1.00 20.00           H
ATOM   3694 3HZ  LYS A 251      55.247  72.701  48.308  1.00 20.00           H
ATOM   3695  HN  LYS A 251      58.654  69.927  47.119  1.00 20.00           H
ATOM   3696  N   ILE A 252      60.091  67.514  50.376  1.00 63.05           N
ATOM   3697  CA  ILE A 252      60.308  66.121  50.711  1.00 63.14           C
ATOM   3698  C   ILE A 252      59.845  66.026  52.149  1.00 67.17           C
ATOM   3699  O   ILE A 252      60.547  66.463  53.070  1.00 68.11           O
ATOM   3700  HA  ILE A 252      59.673  65.525  50.056  1.00 20.00           H
ATOM   3701  CB  ILE A 252      61.787  65.702  50.607  1.00 66.69           C
ATOM   3702  HB  ILE A 252      62.400  66.511  51.005  1.00 20.00           H
ATOM   3703  CG1 ILE A 252      62.186  65.503  49.135  1.00 67.93           C
ATOM   3704 1HG1 ILE A 252      61.409  64.942  48.616  1.00 20.00           H
ATOM   3705 2HG1 ILE A 252      62.264  66.472  48.641  1.00 20.00           H
ATOM   3706  CG2 ILE A 252      62.050  64.448  51.429  1.00 67.13           C
ATOM   3707 1HG2 ILE A 252      62.652  64.705  52.301  1.00 20.00           H
ATOM   3708 2HG2 ILE A 252      61.102  64.022  51.754  1.00 20.00           H
ATOM   3709 3HG2 ILE A 252      62.586  63.720  50.820  1.00 20.00           H
ATOM   3710  CD1 ILE A 252      63.511  64.766  48.922  1.00 73.53           C
ATOM   3711 1HD1 ILE A 252      64.247  65.125  49.642  1.00 20.00           H
ATOM   3712 2HD1 ILE A 252      63.358  63.696  49.061  1.00 20.00           H
ATOM   3713 3HD1 ILE A 252      63.872  64.953  47.910  1.00 20.00           H
ATOM   3714  HN  ILE A 252      60.391  68.151  51.086  1.00 20.00           H
ATOM   3715  N   TYR A 253      58.624  65.501  52.303  1.00 61.03           N
ATOM   3716  CA  TYR A 253      57.961  65.310  53.584  1.00 58.13           C
ATOM   3717  C   TYR A 253      58.703  64.283  54.419  1.00 63.65           C
ATOM   3718  O   TYR A 253      58.912  64.472  55.600  1.00 66.62           O
ATOM   3719  HA  TYR A 253      57.959  66.266  54.107  1.00 20.00           H
ATOM   3720  CB  TYR A 253      56.507  64.860  53.363  1.00 55.32           C
ATOM   3721 1HB  TYR A 253      56.506  63.961  52.747  1.00 20.00           H
ATOM   3722 2HB  TYR A 253      56.072  64.589  54.324  1.00 20.00           H
ATOM   3723  CG  TYR A 253      55.576  65.875  52.703  1.00 52.90           C
ATOM   3724  CD1 TYR A 253      54.875  66.807  53.474  1.00 53.09           C
ATOM   3725  HD1 TYR A 253      55.037  66.856  54.550  1.00 20.00           H
ATOM   3726  CD2 TYR A 253      55.332  65.857  51.334  1.00 52.46           C
ATOM   3727  HD2 TYR A 253      55.886  65.154  50.711  1.00 20.00           H
ATOM   3728  CE1 TYR A 253      53.962  67.691  52.906  1.00 49.47           C
ATOM   3729  HE1 TYR A 253      53.443  68.427  53.520  1.00 20.00           H
ATOM   3730  CE2 TYR A 253      54.403  66.753  50.741  1.00 53.19           C
ATOM   3731  HE2 TYR A 253      54.244  66.738  49.662  1.00 20.00           H
ATOM   3732  CZ  TYR A 253      53.701  67.649  51.555  1.00 58.37           C
ATOM   3733  OH  TYR A 253      52.743  68.514  51.051  1.00 53.11           O
ATOM   3734  HH  TYR A 253      52.202  68.898  51.799  1.00 20.00           H
ATOM   3735  HN  TYR A 253      58.050  65.189  51.546  1.00 20.00           H
ATOM   3736  N   ALA A 254      59.106  63.184  53.808  1.00 60.24           N
ATOM   3737  CA  ALA A 254      59.833  62.150  54.543  1.00 59.62           C
ATOM   3738  C   ALA A 254      60.289  61.038  53.616  1.00 62.88           C
ATOM   3739  O   ALA A 254      60.134  61.123  52.394  1.00 62.01           O
ATOM   3740  HA  ALA A 254      60.719  62.613  54.979  1.00 20.00           H
ATOM   3741  CB  ALA A 254      59.030  61.603  55.674  1.00 59.65           C
ATOM   3742 1HB  ALA A 254      59.470  61.922  56.619  1.00 20.00           H
ATOM   3743 2HB  ALA A 254      58.007  61.973  55.605  1.00 20.00           H
ATOM   3744 3HB  ALA A 254      59.027  60.514  55.624  1.00 20.00           H
ATOM   3745  HN  ALA A 254      58.948  62.993  52.839  1.00 20.00           H
ATOM   3746  N   GLU A 255      60.892  60.028  54.218  1.00 60.06           N
ATOM   3747  CA  GLU A 255      61.424  58.899  53.493  1.00 60.48           C
ATOM   3748  C   GLU A 255      60.801  57.582  53.932  1.00 63.45           C
ATOM   3749  O   GLU A 255      60.756  57.287  55.134  1.00 63.39           O
ATOM   3750  HA  GLU A 255      61.170  59.080  52.448  1.00 20.00           H
ATOM   3751  CB  GLU A 255      62.940  58.815  53.693  1.00 61.73           C
ATOM   3752 1HB  GLU A 255      63.370  59.817  53.672  1.00 20.00           H
ATOM   3753 2HB  GLU A 255      63.160  58.271  54.611  1.00 20.00           H
ATOM   3754  CG  GLU A 255      63.679  58.045  52.602  1.00 77.14           C
ATOM   3755 1HG  GLU A 255      63.054  57.229  52.240  1.00 20.00           H
ATOM   3756 2HG  GLU A 255      63.869  58.702  51.753  1.00 20.00           H
ATOM   3757  CD  GLU A 255      65.010  57.466  53.077  1.00 96.97           C
ATOM   3758  OE1 GLU A 255      65.629  58.088  53.972  1.00 80.13           O
ATOM   3759  OE2 GLU A 255      65.431  56.396  52.558  1.00 81.22           O
ATOM   3760  HN  GLU A 255      61.026  59.966  55.207  1.00 20.00           H
ATOM   3761  N   LEU A 256      60.375  56.786  52.945  1.00 58.89           N
ATOM   3762  CA  LEU A 256      59.803  55.448  53.166  1.00 59.38           C
ATOM   3763  C   LEU A 256      60.995  54.483  53.251  1.00 61.72           C
ATOM   3764  O   LEU A 256      61.742  54.318  52.281  1.00 60.10           O
ATOM   3765  HA  LEU A 256      59.277  55.472  54.120  1.00 20.00           H
ATOM   3766  CB  LEU A 256      58.871  55.072  51.998  1.00 59.97           C
ATOM   3767 1HB  LEU A 256      58.477  55.991  51.563  1.00 20.00           H
ATOM   3768 2HB  LEU A 256      59.467  54.585  51.226  1.00 20.00           H
ATOM   3769  CG  LEU A 256      57.684  54.151  52.356  1.00 64.58           C
ATOM   3770  HG  LEU A 256      57.032  54.687  53.045  1.00 20.00           H
ATOM   3771  CD1 LEU A 256      56.845  53.804  51.151  1.00 64.24           C
ATOM   3772 1HD1 LEU A 256      56.927  54.600  50.410  1.00 20.00           H
ATOM   3773 2HD1 LEU A 256      57.200  52.868  50.718  1.00 20.00           H
ATOM   3774 3HD1 LEU A 256      55.804  53.694  51.453  1.00 20.00           H
ATOM   3775  CD2 LEU A 256      58.125  52.914  53.071  1.00 68.89           C
ATOM   3776 1HD2 LEU A 256      59.202  52.790  52.952  1.00 20.00           H
ATOM   3777 2HD2 LEU A 256      57.885  53.002  54.130  1.00 20.00           H
ATOM   3778 3HD2 LEU A 256      57.611  52.049  52.651  1.00 20.00           H
ATOM   3779  HN  LEU A 256      60.409  57.031  51.975  1.00 20.00           H
ATOM   3780  N   VAL A 257      61.209  53.888  54.417  1.00 57.94           N
ATOM   3781  CA  VAL A 257      62.383  53.030  54.610  1.00 58.78           C
ATOM   3782  C   VAL A 257      62.184  51.532  54.885  1.00 63.16           C
ATOM   3783  O   VAL A 257      63.106  50.751  54.700  1.00 63.34           O
ATOM   3784  HA  VAL A 257      62.963  53.054  53.687  1.00 20.00           H
ATOM   3785  CB  VAL A 257      63.334  53.605  55.729  1.00 62.63           C
ATOM   3786  HB  VAL A 257      64.140  52.888  55.885  1.00 20.00           H
ATOM   3787  CG1 VAL A 257      63.955  54.919  55.286  1.00 63.03           C
ATOM   3788 1HG1 VAL A 257      64.620  54.740  54.441  1.00 20.00           H
ATOM   3789 2HG1 VAL A 257      63.168  55.611  54.988  1.00 20.00           H
ATOM   3790 3HG1 VAL A 257      64.524  55.349  56.111  1.00 20.00           H
ATOM   3791  CG2 VAL A 257      62.594  53.766  57.045  1.00 62.00           C
ATOM   3792 1HG2 VAL A 257      61.668  54.315  56.876  1.00 20.00           H
ATOM   3793 2HG2 VAL A 257      62.365  52.783  57.455  1.00 20.00           H
ATOM   3794 3HG2 VAL A 257      63.219  54.317  57.748  1.00 20.00           H
ATOM   3795  HN  VAL A 257      60.609  53.981  55.210  1.00 20.00           H
ATOM   3796  N   GLY A 258      61.011  51.153  55.363  1.00 58.83           N
ATOM   3797  CA  GLY A 258      60.708  49.760  55.657  1.00 58.06           C
ATOM   3798  C   GLY A 258      59.258  49.462  55.226  1.00 59.93           C
ATOM   3799  O   GLY A 258      58.439  50.365  55.075  1.00 58.72           O
ATOM   3800 1HA  GLY A 258      61.409  49.113  55.129  1.00 20.00           H
ATOM   3801 2HA  GLY A 258      60.841  49.573  56.722  1.00 20.00           H
ATOM   3802  HN  GLY A 258      60.257  51.781  55.555  1.00 20.00           H
ATOM   3803  N   PHE A 259      58.998  48.185  54.976  1.00 54.76           N
ATOM   3804  CA  PHE A 259      57.704  47.665  54.556  1.00 53.23           C
ATOM   3805  C   PHE A 259      57.761  46.156  54.832  1.00 57.07           C
ATOM   3806  O   PHE A 259      58.660  45.461  54.391  1.00 57.93           O
ATOM   3807  HA  PHE A 259      56.945  48.161  55.160  1.00 20.00           H
ATOM   3808  CB  PHE A 259      57.445  47.942  53.056  1.00 53.55           C
ATOM   3809 1HB  PHE A 259      57.372  49.019  52.903  1.00 20.00           H
ATOM   3810 2HB  PHE A 259      58.304  47.597  52.479  1.00 20.00           H
ATOM   3811  CG  PHE A 259      56.182  47.278  52.507  1.00 53.35           C
ATOM   3812  CD1 PHE A 259      55.003  47.259  53.234  1.00 53.94           C
ATOM   3813  HD1 PHE A 259      54.962  47.729  54.216  1.00 20.00           H
ATOM   3814  CD2 PHE A 259      56.176  46.686  51.241  1.00 54.59           C
ATOM   3815  HD2 PHE A 259      57.097  46.708  50.657  1.00 20.00           H
ATOM   3816  CE1 PHE A 259      53.862  46.639  52.713  1.00 55.44           C
ATOM   3817  HE1 PHE A 259      52.949  46.593  53.305  1.00 20.00           H
ATOM   3818  CE2 PHE A 259      55.049  46.114  50.719  1.00 55.62           C
ATOM   3819  HE2 PHE A 259      55.075  45.681  49.719  1.00 20.00           H
ATOM   3820  CZ  PHE A 259      53.890  46.084  51.449  1.00 53.78           C
ATOM   3821  HZ  PHE A 259      52.993  45.625  51.035  1.00 20.00           H
ATOM   3822  HN  PHE A 259      59.674  47.452  55.053  1.00 20.00           H
ATOM   3823  N   GLY A 260      56.812  45.677  55.614  1.00 53.97           N
ATOM   3824  CA  GLY A 260      56.734  44.289  55.996  1.00 53.92           C
ATOM   3825  C   GLY A 260      55.294  43.816  55.825  1.00 58.01           C
ATOM   3826  O   GLY A 260      54.351  44.589  56.020  1.00 56.17           O
ATOM   3827 1HA  GLY A 260      57.413  43.700  55.379  1.00 20.00           H
ATOM   3828 2HA  GLY A 260      57.061  44.174  57.029  1.00 20.00           H
ATOM   3829  HN  GLY A 260      56.076  46.231  56.003  1.00 20.00           H
ATOM   3830  N   MET A 261      55.159  42.541  55.449  1.00 55.83           N
ATOM   3831  CA  MET A 261      53.885  41.864  55.202  1.00 54.21           C
ATOM   3832  C   MET A 261      53.910  40.533  55.925  1.00 56.65           C
ATOM   3833  O   MET A 261      54.952  39.905  56.069  1.00 56.43           O
ATOM   3834  HA  MET A 261      53.119  42.521  55.615  1.00 20.00           H
ATOM   3835  CB  MET A 261      53.735  41.561  53.700  1.00 55.69           C
ATOM   3836 1HB  MET A 261      54.596  40.989  53.353  1.00 20.00           H
ATOM   3837 2HB  MET A 261      52.854  40.942  53.536  1.00 20.00           H
ATOM   3838  CG  MET A 261      53.608  42.757  52.799  1.00 59.33           C
ATOM   3839 1HG  MET A 261      52.608  43.182  52.883  1.00 20.00           H
ATOM   3840 2HG  MET A 261      54.311  43.532  53.107  1.00 20.00           H
ATOM   3841  SD  MET A 261      53.919  42.373  51.038  1.00 62.86           S
ATOM   3842  CE  MET A 261      55.728  42.325  50.997  1.00 58.51           C
ATOM   3843 1HE  MET A 261      56.123  43.320  51.204  1.00 20.00           H
ATOM   3844 2HE  MET A 261      56.091  41.626  51.750  1.00 20.00           H
ATOM   3845 3HE  MET A 261      56.061  42.001  50.011  1.00 20.00           H
ATOM   3846  HN  MET A 261      55.927  41.918  55.298  1.00 20.00           H
ATOM   3847  N   SER A 262      52.737  40.085  56.331  1.00 53.76           N
ATOM   3848  CA  SER A 262      52.603  38.801  57.004  1.00 54.27           C
ATOM   3849  C   SER A 262      51.173  38.337  56.767  1.00 59.14           C
ATOM   3850  O   SER A 262      50.380  39.062  56.159  1.00 55.41           O
ATOM   3851  HA  SER A 262      53.331  38.147  56.524  1.00 20.00           H
ATOM   3852  CB  SER A 262      52.852  38.974  58.518  1.00 56.78           C
ATOM   3853 1HB  SER A 262      53.251  38.046  58.928  1.00 20.00           H
ATOM   3854 2HB  SER A 262      53.609  39.743  58.675  1.00 20.00           H
ATOM   3855  OG  SER A 262      51.668  39.330  59.232  1.00 56.20           O
ATOM   3856  HG  SER A 262      51.898  39.932  59.996  1.00 20.00           H
ATOM   3857  HN  SER A 262      51.877  40.581  56.210  1.00 20.00           H
ATOM   3858  N   SER A 263      50.850  37.152  57.294  1.00 59.49           N
ATOM   3859  CA  SER A 263      49.502  36.579  57.229  1.00 58.51           C
ATOM   3860  C   SER A 263      49.301  35.889  58.569  1.00 60.60           C
ATOM   3861  O   SER A 263      50.213  35.235  59.043  1.00 59.83           O
ATOM   3862  HA  SER A 263      48.834  37.429  57.090  1.00 20.00           H
ATOM   3863  CB  SER A 263      49.414  35.518  56.128  1.00 59.37           C
ATOM   3864 1HB  SER A 263      50.417  35.168  55.881  1.00 20.00           H
ATOM   3865 2HB  SER A 263      48.858  34.657  56.498  1.00 20.00           H
ATOM   3866  OG  SER A 263      48.789  36.038  54.980  1.00 70.77           O
ATOM   3867  HG  SER A 263      48.489  36.977  55.149  1.00 20.00           H
ATOM   3868  HN  SER A 263      51.496  36.559  57.774  1.00 20.00           H
ATOM   3869  N   ASP A 264      48.114  36.026  59.148  1.00 56.74           N
ATOM   3870  CA  ASP A 264      47.764  35.385  60.407  1.00 58.99           C
ATOM   3871  C   ASP A 264      47.647  33.881  60.252  1.00 68.50           C
ATOM   3872  O   ASP A 264      48.213  33.142  61.048  1.00 71.19           O
ATOM   3873  HA  ASP A 264      48.564  35.654  61.097  1.00 20.00           H
ATOM   3874  CB  ASP A 264      46.403  35.887  60.929  1.00 60.41           C
ATOM   3875 1HB  ASP A 264      45.695  35.953  60.103  1.00 20.00           H
ATOM   3876 2HB  ASP A 264      45.996  35.170  61.641  1.00 20.00           H
ATOM   3877  CG  ASP A 264      46.497  37.246  61.602  1.00 60.01           C
ATOM   3878  OD1 ASP A 264      47.642  37.723  61.823  1.00 58.48           O
ATOM   3879  OD2 ASP A 264      45.413  37.832  61.886  1.00 56.11           O
ATOM   3880  HN  ASP A 264      47.369  36.576  58.771  1.00 20.00           H
ATOM   3881  N   ALA A 265      46.857  33.442  59.265  1.00 65.38           N
ATOM   3882  CA  ALA A 265      46.614  32.023  58.990  1.00 64.03           C
ATOM   3883  C   ALA A 265      45.885  31.416  60.171  1.00 68.61           C
ATOM   3884  O   ALA A 265      46.210  30.315  60.626  1.00 68.20           O
ATOM   3885  HA  ALA A 265      45.981  31.960  58.105  1.00 20.00           H
ATOM   3886  CB  ALA A 265      47.935  31.294  58.724  1.00 64.10           C
ATOM   3887 1HB  ALA A 265      48.760  31.872  59.142  1.00 20.00           H
ATOM   3888 2HB  ALA A 265      47.908  30.310  59.191  1.00 20.00           H
ATOM   3889 3HB  ALA A 265      48.078  31.182  57.649  1.00 20.00           H
ATOM   3890  HN  ALA A 265      46.367  34.042  58.632  1.00 20.00           H
ATOM   3891  N   TYR A 266      44.898  32.159  60.657  1.00 67.80           N
ATOM   3892  CA  TYR A 266      44.110  31.804  61.832  1.00 68.46           C
ATOM   3893  C   TYR A 266      42.615  31.691  61.562  1.00 75.45           C
ATOM   3894  O   TYR A 266      42.042  30.608  61.632  1.00 76.07           O
ATOM   3895  HA  TYR A 266      44.456  30.834  62.188  1.00 20.00           H
ATOM   3896  CB  TYR A 266      44.351  32.866  62.909  1.00 70.48           C
ATOM   3897 1HB  TYR A 266      45.424  32.963  63.075  1.00 20.00           H
ATOM   3898 2HB  TYR A 266      43.998  33.829  62.540  1.00 20.00           H
ATOM   3899  CG  TYR A 266      43.693  32.606  64.242  1.00 74.72           C
ATOM   3900  CD1 TYR A 266      44.175  31.618  65.104  1.00 76.97           C
ATOM   3901  HD1 TYR A 266      45.027  31.005  64.808  1.00 20.00           H
ATOM   3902  CD2 TYR A 266      42.603  33.374  64.665  1.00 76.36           C
ATOM   3903  HD2 TYR A 266      42.218  34.149  64.001  1.00 20.00           H
ATOM   3904  CE1 TYR A 266      43.583  31.397  66.350  1.00 78.48           C
ATOM   3905  HE1 TYR A 266      43.974  30.636  67.025  1.00 20.00           H
ATOM   3906  CE2 TYR A 266      41.988  33.141  65.899  1.00 77.57           C
ATOM   3907  HE2 TYR A 266      41.124  33.737  66.192  1.00 20.00           H
ATOM   3908  CZ  TYR A 266      42.486  32.152  66.737  1.00 84.26           C
ATOM   3909  OH  TYR A 266      41.903  31.935  67.967  1.00 85.21           O
ATOM   3910  HH  TYR A 266      42.511  31.387  68.541  1.00 20.00           H
ATOM   3911  HN  TYR A 266      44.606  33.030  60.260  1.00 20.00           H
ATOM   3912  N   HIS A 267      41.985  32.822  61.276  1.00 20.00           N
ATOM   3913  CA  HIS A 267      40.547  32.892  61.016  1.00 20.00           C
ATOM   3914  C   HIS A 267      40.244  33.976  59.961  1.00 20.00           C
ATOM   3915  O   HIS A 267      40.993  34.952  59.803  1.00 20.00           O
ATOM   3916  HA  HIS A 267      40.255  31.923  60.613  1.00 20.00           H
ATOM   3917  CB  HIS A 267      39.785  33.189  62.347  1.00 20.00           C
ATOM   3918 1HB  HIS A 267      39.973  32.377  63.049  1.00 20.00           H
ATOM   3919 2HB  HIS A 267      40.193  34.097  62.792  1.00 20.00           H
ATOM   3920  CG  HIS A 267      38.302  33.356  62.191  1.00 20.00           C
ATOM   3921  ND1 HIS A 267      37.452  32.293  61.981  1.00 20.00           N
ATOM   3922  HD1 HIS A 267      37.722  31.333  61.914  1.00 20.00           H
ATOM   3923  CD2 HIS A 267      37.522  34.465  62.226  1.00 20.00           C
ATOM   3924  HD2 HIS A 267      37.847  35.495  62.376  1.00 20.00           H
ATOM   3925  CE1 HIS A 267      36.210  32.740  61.879  1.00 20.00           C
ATOM   3926  HE1 HIS A 267      35.323  32.132  61.706  1.00 20.00           H
ATOM   3927  NE2 HIS A 267      36.225  34.051  62.022  1.00 20.00           N
ATOM   3928  HN  HIS A 267      42.436  33.713  61.214  1.00 20.00           H
ATOM   3929  N   MET A 268      39.140  33.804  59.242  1.00 83.15           N
ATOM   3930  CA  MET A 268      38.757  34.746  58.200  1.00 84.79           C
ATOM   3931  C   MET A 268      38.493  36.179  58.679  1.00 90.11           C
ATOM   3932  O   MET A 268      38.589  37.148  57.910  1.00 88.59           O
ATOM   3933  HA  MET A 268      39.598  34.774  57.506  1.00 20.00           H
ATOM   3934  CB  MET A 268      37.608  34.195  57.337  1.00 87.76           C
ATOM   3935 1HB  MET A 268      37.398  34.887  56.521  1.00 20.00           H
ATOM   3936 2HB  MET A 268      37.910  33.251  56.884  1.00 20.00           H
ATOM   3937  CG  MET A 268      36.298  33.942  58.043  1.00 92.96           C
ATOM   3938 1HG  MET A 268      36.466  33.332  58.930  1.00 20.00           H
ATOM   3939 2HG  MET A 268      35.870  34.886  58.381  1.00 20.00           H
ATOM   3940  SD  MET A 268      35.058  33.091  56.979  1.00 98.60           S
ATOM   3941  CE  MET A 268      35.532  31.289  57.284  1.00 94.57           C
ATOM   3942 1HE  MET A 268      36.592  31.151  57.067  1.00 20.00           H
ATOM   3943 2HE  MET A 268      35.338  31.034  58.325  1.00 20.00           H
ATOM   3944 3HE  MET A 268      34.942  30.643  56.634  1.00 20.00           H
ATOM   3945  HN  MET A 268      38.510  33.037  59.360  1.00 20.00           H
ATOM   3946  N   THR A 269      38.167  36.332  59.952  1.00 88.27           N
ATOM   3947  CA  THR A 269      37.893  37.679  60.446  1.00 88.74           C
ATOM   3948  C   THR A 269      38.631  38.039  61.719  1.00 92.40           C
ATOM   3949  O   THR A 269      39.204  39.148  61.833  1.00 91.12           O
ATOM   3950  HA  THR A 269      38.241  38.396  59.701  1.00 20.00           H
ATOM   3951  CB  THR A 269      36.371  37.977  60.597  1.00 95.29           C
ATOM   3952  HB  THR A 269      36.206  38.836  61.247  1.00 20.00           H
ATOM   3953  OG1 THR A 269      35.669  36.806  61.058  1.00 94.16           O
ATOM   3954  HG1 THR A 269      35.539  36.166  60.301  1.00 20.00           H
ATOM   3955  CG2 THR A 269      35.788  38.474  59.254  1.00 92.33           C
ATOM   3956 1HG2 THR A 269      36.169  37.855  58.441  1.00 20.00           H
ATOM   3957 2HG2 THR A 269      36.085  39.510  59.090  1.00 20.00           H
ATOM   3958 3HG2 THR A 269      34.701  38.408  59.283  1.00 20.00           H
ATOM   3959  HN  THR A 269      38.095  35.579  60.605  1.00 20.00           H
ATOM   3960  N   SER A 270      38.603  37.104  62.673  1.00 88.09           N
ATOM   3961  CA  SER A 270      39.247  37.315  63.965  1.00 87.31           C
ATOM   3962  C   SER A 270      40.760  37.195  63.869  1.00 87.86           C
ATOM   3963  O   SER A 270      41.301  36.408  63.075  1.00 87.51           O
ATOM   3964  HA  SER A 270      38.977  38.329  64.260  1.00 20.00           H
ATOM   3965  CB  SER A 270      38.693  36.377  65.059  1.00 92.01           C
ATOM   3966 1HB  SER A 270      39.353  35.516  65.165  1.00 20.00           H
ATOM   3967 2HB  SER A 270      38.692  36.898  66.016  1.00 20.00           H
ATOM   3968  OG  SER A 270      37.375  35.917  64.783  1.00102.24           O
ATOM   3969  HG  SER A 270      37.364  34.918  64.737  1.00 20.00           H
ATOM   3970  HN  SER A 270      38.152  36.217  62.573  1.00 20.00           H
ATOM   3971  N   PRO A 271      41.448  37.996  64.674  1.00 81.56           N
ATOM   3972  CA  PRO A 271      42.903  37.933  64.708  1.00 79.35           C
ATOM   3973  C   PRO A 271      43.202  36.976  65.847  1.00 81.26           C
ATOM   3974  O   PRO A 271      42.346  36.737  66.702  1.00 80.36           O
ATOM   3975  HA  PRO A 271      43.284  37.511  63.778  1.00 20.00           H
ATOM   3976  CB  PRO A 271      43.307  39.352  65.113  1.00 80.46           C
ATOM   3977 1HB  PRO A 271      44.239  39.358  65.679  1.00 20.00           H
ATOM   3978 2HB  PRO A 271      43.461  39.990  64.242  1.00 20.00           H
ATOM   3979  CG  PRO A 271      42.148  39.841  65.955  1.00 84.98           C
ATOM   3980 1HG  PRO A 271      42.322  39.649  67.013  1.00 20.00           H
ATOM   3981 2HG  PRO A 271      42.008  40.917  65.845  1.00 20.00           H
ATOM   3982  CD  PRO A 271      40.910  39.106  65.491  1.00 81.21           C
ATOM   3983 1HD  PRO A 271      40.324  38.738  66.332  1.00 20.00           H
ATOM   3984 2HD  PRO A 271      40.257  39.752  64.904  1.00 20.00           H
ATOM   3985  N   PRO A 272      44.404  36.421  65.870  1.00 77.79           N
ATOM   3986  CA  PRO A 272      44.765  35.516  66.967  1.00 77.07           C
ATOM   3987  C   PRO A 272      44.867  36.346  68.252  1.00 80.66           C
ATOM   3988  O   PRO A 272      45.397  37.450  68.230  1.00 79.72           O
ATOM   3989  HA  PRO A 272      43.978  34.779  67.121  1.00 20.00           H
ATOM   3990  CB  PRO A 272      46.161  34.979  66.573  1.00 78.25           C
ATOM   3991 1HB  PRO A 272      46.934  35.327  67.259  1.00 20.00           H
ATOM   3992 2HB  PRO A 272      46.191  33.890  66.587  1.00 20.00           H
ATOM   3993  CG  PRO A 272      46.445  35.473  65.203  1.00 82.17           C
ATOM   3994 1HG  PRO A 272      47.458  35.869  65.128  1.00 20.00           H
ATOM   3995 2HG  PRO A 272      46.362  34.671  64.469  1.00 20.00           H
ATOM   3996  CD  PRO A 272      45.471  36.555  64.857  1.00 77.70           C
ATOM   3997 1HD  PRO A 272      45.803  37.526  65.225  1.00 20.00           H
ATOM   3998 2HD  PRO A 272      45.343  36.649  63.778  1.00 20.00           H
ATOM   3999  N   GLU A 273      44.369  35.817  69.370  1.00 78.67           N
ATOM   4000  CA  GLU A 273      44.432  36.531  70.662  1.00 78.09           C
ATOM   4001  C   GLU A 273      45.899  36.861  70.876  1.00 77.15           C
ATOM   4002  O   GLU A 273      46.293  37.875  71.470  1.00 75.76           O
ATOM   4003  HA  GLU A 273      43.831  37.430  70.526  1.00 20.00           H
ATOM   4004  CB  GLU A 273      43.924  35.620  71.776  1.00 79.67           C
ATOM   4005 1HB  GLU A 273      44.335  34.619  71.647  1.00 20.00           H
ATOM   4006 2HB  GLU A 273      44.158  36.060  72.745  1.00 20.00           H
ATOM   4007  CG  GLU A 273      42.411  35.440  71.779  1.00 93.82           C
ATOM   4008 1HG  GLU A 273      41.929  36.384  71.524  1.00 20.00           H
ATOM   4009 2HG  GLU A 273      42.126  34.719  71.013  1.00 20.00           H
ATOM   4010  CD  GLU A 273      41.881  34.965  73.123  1.00126.98           C
ATOM   4011  OE1 GLU A 273      42.255  35.561  74.160  1.00128.62           O
ATOM   4012  OE2 GLU A 273      41.099  33.990  73.149  1.00126.17           O
ATOM   4013  HN  GLU A 273      43.928  34.921  69.416  1.00 20.00           H
ATOM   4014  N   ASN A 274      46.680  35.970  70.291  1.00 71.56           N
ATOM   4015  CA  ASN A 274      48.124  35.984  70.226  1.00 71.11           C
ATOM   4016  C   ASN A 274      48.700  37.317  69.678  1.00 75.80           C
ATOM   4017  O   ASN A 274      49.515  37.961  70.343  1.00 76.05           O
ATOM   4018  HA  ASN A 274      48.459  35.812  71.249  1.00 20.00           H
ATOM   4019  CB  ASN A 274      48.509  34.829  69.295  1.00 71.17           C
ATOM   4020 1HB  ASN A 274      47.879  33.965  69.502  1.00 20.00           H
ATOM   4021 2HB  ASN A 274      48.327  35.116  68.259  1.00 20.00           H
ATOM   4022  CG  ASN A 274      49.944  34.417  69.431  1.00 94.83           C
ATOM   4023  OD1 ASN A 274      50.312  33.303  69.058  1.00 91.19           O
ATOM   4024  ND2 ASN A 274      50.772  35.311  69.946  1.00 83.84           N
ATOM   4025 1HD2 ASN A 274      50.430  36.209  70.222  1.00 20.00           H
ATOM   4026 2HD2 ASN A 274      51.741  35.089  70.059  1.00 20.00           H
ATOM   4027  HN  ASN A 274      46.343  35.160  69.812  1.00 20.00           H
ATOM   4028  N   GLY A 275      48.298  37.708  68.458  1.00 69.59           N
ATOM   4029  CA  GLY A 275      48.794  38.925  67.808  1.00 66.11           C
ATOM   4030  C   GLY A 275      50.026  38.554  67.007  1.00 66.02           C
ATOM   4031  O   GLY A 275      50.784  39.421  66.567  1.00 64.01           O
ATOM   4032 1HA  GLY A 275      48.017  39.343  67.168  1.00 20.00           H
ATOM   4033 2HA  GLY A 275      49.024  39.677  68.562  1.00 20.00           H
ATOM   4034  HN  GLY A 275      47.636  37.208  67.900  1.00 20.00           H
ATOM   4035  N   ALA A 276      50.202  37.250  66.794  1.00 64.56           N
ATOM   4036  CA  ALA A 276      51.341  36.699  66.054  1.00 64.51           C
ATOM   4037  C   ALA A 276      51.525  37.278  64.653  1.00 65.46           C
ATOM   4038  O   ALA A 276      52.658  37.573  64.210  1.00 65.00           O
ATOM   4039  HA  ALA A 276      52.247  36.940  66.611  1.00 20.00           H
ATOM   4040  CB  ALA A 276      51.248  35.150  65.997  1.00 65.36           C
ATOM   4041 1HB  ALA A 276      51.658  34.728  66.914  1.00 20.00           H
ATOM   4042 2HB  ALA A 276      50.205  34.853  65.893  1.00 20.00           H
ATOM   4043 3HB  ALA A 276      51.817  34.783  65.142  1.00 20.00           H
ATOM   4044  HN  ALA A 276      49.577  36.541  67.118  1.00 20.00           H
ATOM   4045  N   GLY A 277      50.405  37.431  63.952  1.00 59.87           N
ATOM   4046  CA  GLY A 277      50.408  37.979  62.586  1.00 59.07           C
ATOM   4047  C   GLY A 277      51.001  39.386  62.538  1.00 61.72           C
ATOM   4048  O   GLY A 277      51.954  39.650  61.772  1.00 58.80           O
ATOM   4049 1HA  GLY A 277      50.982  37.325  61.929  1.00 20.00           H
ATOM   4050 2HA  GLY A 277      49.390  38.006  62.198  1.00 20.00           H
ATOM   4051  HN  GLY A 277      49.496  37.191  64.291  1.00 20.00           H
ATOM   4052  N   ALA A 278      50.421  40.274  63.357  1.00 58.81           N
ATOM   4053  CA  ALA A 278      50.874  41.660  63.481  1.00 59.17           C
ATOM   4054  C   ALA A 278      52.375  41.750  63.851  1.00 63.52           C
ATOM   4055  O   ALA A 278      53.131  42.529  63.262  1.00 62.72           O
ATOM   4056  HA  ALA A 278      50.742  42.141  62.511  1.00 20.00           H
ATOM   4057  CB  ALA A 278      50.010  42.377  64.533  1.00 60.00           C
ATOM   4058 1HB  ALA A 278      49.017  41.928  64.554  1.00 20.00           H
ATOM   4059 2HB  ALA A 278      50.476  42.278  65.513  1.00 20.00           H
ATOM   4060 3HB  ALA A 278      49.926  43.433  64.275  1.00 20.00           H
ATOM   4061  HN  ALA A 278      49.640  40.066  63.944  1.00 20.00           H
ATOM   4062  N   ALA A 279      52.818  40.932  64.806  1.00 62.00           N
ATOM   4063  CA  ALA A 279      54.231  40.953  65.214  1.00 63.02           C
ATOM   4064  C   ALA A 279      55.132  40.737  64.033  1.00 68.45           C
ATOM   4065  O   ALA A 279      56.113  41.480  63.795  1.00 68.43           O
ATOM   4066  HA  ALA A 279      54.442  41.939  65.629  1.00 20.00           H
ATOM   4067  CB  ALA A 279      54.507  39.884  66.245  1.00 63.88           C
ATOM   4068 1HB  ALA A 279      53.886  40.058  67.123  1.00 20.00           H
ATOM   4069 2HB  ALA A 279      54.276  38.906  65.824  1.00 20.00           H
ATOM   4070 3HB  ALA A 279      55.559  39.918  66.530  1.00 20.00           H
ATOM   4071  HN  ALA A 279      52.242  40.275  65.290  1.00 20.00           H
ATOM   4072  N   LEU A 280      54.823  39.675  63.308  1.00 63.59           N
ATOM   4073  CA  LEU A 280      55.629  39.333  62.168  1.00 62.80           C
ATOM   4074  C   LEU A 280      55.759  40.502  61.215  1.00 64.29           C
ATOM   4075  O   LEU A 280      56.869  40.804  60.726  1.00 64.89           O
ATOM   4076  HA  LEU A 280      56.628  39.095  62.533  1.00 20.00           H
ATOM   4077  CB  LEU A 280      54.995  38.163  61.456  1.00 63.48           C
ATOM   4078 1HB  LEU A 280      54.352  37.639  62.162  1.00 20.00           H
ATOM   4079 2HB  LEU A 280      54.353  38.550  60.665  1.00 20.00           H
ATOM   4080  CG  LEU A 280      55.933  37.151  60.841  1.00 68.55           C
ATOM   4081  HG  LEU A 280      56.346  36.537  61.641  1.00 20.00           H
ATOM   4082  CD1 LEU A 280      55.066  36.273  59.914  1.00 69.10           C
ATOM   4083 1HD1 LEU A 280      54.168  35.961  60.445  1.00 20.00           H
ATOM   4084 2HD1 LEU A 280      54.785  36.846  59.030  1.00 20.00           H
ATOM   4085 3HD1 LEU A 280      55.634  35.393  59.611  1.00 20.00           H
ATOM   4086  CD2 LEU A 280      57.059  37.872  60.101  1.00 68.86           C
ATOM   4087 1HD2 LEU A 280      56.781  38.914  59.942  1.00 20.00           H
ATOM   4088 2HD2 LEU A 280      57.972  37.827  60.695  1.00 20.00           H
ATOM   4089 3HD2 LEU A 280      57.228  37.390  59.138  1.00 20.00           H
ATOM   4090  HN  LEU A 280      54.048  39.074  63.499  1.00 20.00           H
ATOM   4091  N   ALA A 281      54.625  41.153  60.933  1.00 58.51           N
ATOM   4092  CA  ALA A 281      54.594  42.274  59.982  1.00 57.16           C
ATOM   4093  C   ALA A 281      55.375  43.474  60.473  1.00 58.62           C
ATOM   4094  O   ALA A 281      56.125  44.069  59.717  1.00 57.05           O
ATOM   4095  HA  ALA A 281      55.061  41.937  59.056  1.00 20.00           H
ATOM   4096  CB  ALA A 281      53.139  42.649  59.582  1.00 58.10           C
ATOM   4097 1HB  ALA A 281      52.723  41.865  58.950  1.00 20.00           H
ATOM   4098 2HB  ALA A 281      52.531  42.753  60.480  1.00 20.00           H
ATOM   4099 3HB  ALA A 281      53.144  43.592  59.035  1.00 20.00           H
ATOM   4100  HN  ALA A 281      53.738  40.932  61.337  1.00 20.00           H
ATOM   4101  N   MET A 282      55.257  43.802  61.760  1.00 57.23           N
ATOM   4102  CA  MET A 282      56.045  44.917  62.286  1.00 58.17           C
ATOM   4103  C   MET A 282      57.522  44.522  62.245  1.00 62.34           C
ATOM   4104  O   MET A 282      58.384  45.269  61.748  1.00 63.22           O
ATOM   4105  HA  MET A 282      55.846  45.757  61.620  1.00 20.00           H
ATOM   4106  CB  MET A 282      55.606  45.273  63.699  1.00 61.87           C
ATOM   4107 1HB  MET A 282      55.707  44.401  64.345  1.00 20.00           H
ATOM   4108 2HB  MET A 282      56.260  46.046  64.102  1.00 20.00           H
ATOM   4109  CG  MET A 282      54.179  45.768  63.802  1.00 66.28           C
ATOM   4110 1HG  MET A 282      54.080  46.727  63.292  1.00 20.00           H
ATOM   4111 2HG  MET A 282      53.507  45.071  63.303  1.00 20.00           H
ATOM   4112  SD  MET A 282      53.614  45.975  65.529  1.00 72.72           S
ATOM   4113  CE  MET A 282      53.399  44.278  66.128  1.00 68.37           C
ATOM   4114 1HE  MET A 282      52.660  43.767  65.512  1.00 20.00           H
ATOM   4115 2HE  MET A 282      54.350  43.749  66.068  1.00 20.00           H
ATOM   4116 3HE  MET A 282      53.059  44.299  67.163  1.00 20.00           H
ATOM   4117  HN  MET A 282      54.656  43.330  62.404  1.00 20.00           H
ATOM   4118  N   ALA A 283      57.803  43.305  62.695  1.00 58.43           N
ATOM   4119  CA  ALA A 283      59.160  42.773  62.676  1.00 57.05           C
ATOM   4120  C   ALA A 283      59.811  42.781  61.298  1.00 63.52           C
ATOM   4121  O   ALA A 283      61.000  43.116  61.178  1.00 66.52           O
ATOM   4122  HA  ALA A 283      59.774  43.406  63.317  1.00 20.00           H
ATOM   4123  CB  ALA A 283      59.178  41.398  63.258  1.00 57.04           C
ATOM   4124 1HB  ALA A 283      59.328  41.462  64.335  1.00 20.00           H
ATOM   4125 2HB  ALA A 283      58.229  40.904  63.051  1.00 20.00           H
ATOM   4126 3HB  ALA A 283      59.991  40.825  62.811  1.00 20.00           H
ATOM   4127  HN  ALA A 283      57.122  42.677  63.071  1.00 20.00           H
ATOM   4128  N   ASN A 284      59.061  42.412  60.252  1.00 56.80           N
ATOM   4129  CA  ASN A 284      59.652  42.422  58.905  1.00 55.17           C
ATOM   4130  C   ASN A 284      59.939  43.817  58.402  1.00 57.96           C
ATOM   4131  O   ASN A 284      60.841  44.010  57.594  1.00 59.04           O
ATOM   4132  HA  ASN A 284      60.572  41.843  58.991  1.00 20.00           H
ATOM   4133  CB  ASN A 284      58.777  41.686  57.875  1.00 57.24           C
ATOM   4134 1HB  ASN A 284      57.836  42.219  57.745  1.00 20.00           H
ATOM   4135 2HB  ASN A 284      59.277  41.681  56.906  1.00 20.00           H
ATOM   4136  CG  ASN A 284      58.477  40.267  58.270  1.00 82.87           C
ATOM   4137  OD1 ASN A 284      59.268  39.620  58.962  1.00 88.69           O
ATOM   4138  ND2 ASN A 284      57.319  39.769  57.842  1.00 71.11           N
ATOM   4139 1HD2 ASN A 284      56.706  40.334  57.290  1.00 20.00           H
ATOM   4140 2HD2 ASN A 284      57.063  38.831  58.072  1.00 20.00           H
ATOM   4141  HN  ASN A 284      58.107  42.124  60.322  1.00 20.00           H
ATOM   4142  N   ALA A 285      59.119  44.786  58.804  1.00 58.09           N
ATOM   4143  CA  ALA A 285      59.306  46.182  58.373  1.00 59.63           C
ATOM   4144  C   ALA A 285      60.592  46.744  59.011  1.00 61.37           C
ATOM   4145  O   ALA A 285      61.378  47.454  58.355  1.00 57.40           O
ATOM   4146  HA  ALA A 285      59.419  46.183  57.288  1.00 20.00           H
ATOM   4147  CB  ALA A 285      58.080  47.051  58.759  1.00 60.87           C
ATOM   4148 1HB  ALA A 285      57.182  46.636  58.302  1.00 20.00           H
ATOM   4149 2HB  ALA A 285      57.967  47.058  59.843  1.00 20.00           H
ATOM   4150 3HB  ALA A 285      58.231  48.070  58.403  1.00 20.00           H
ATOM   4151  HN  ALA A 285      58.338  44.642  59.411  1.00 20.00           H
ATOM   4152  N   LEU A 286      60.823  46.371  60.273  1.00 61.62           N
ATOM   4153  CA  LEU A 286      62.032  46.817  60.996  1.00 63.28           C
ATOM   4154  C   LEU A 286      63.231  46.237  60.286  1.00 69.46           C
ATOM   4155  O   LEU A 286      64.132  46.957  59.844  1.00 71.58           O
ATOM   4156  HA  LEU A 286      62.069  47.905  60.931  1.00 20.00           H
ATOM   4157  CB  LEU A 286      62.005  46.350  62.458  1.00 63.19           C
ATOM   4158 1HB  LEU A 286      61.824  45.276  62.472  1.00 20.00           H
ATOM   4159 2HB  LEU A 286      62.994  46.512  62.888  1.00 20.00           H
ATOM   4160  CG  LEU A 286      60.939  47.076  63.296  1.00 67.00           C
ATOM   4161  HG  LEU A 286      59.994  47.037  62.754  1.00 20.00           H
ATOM   4162  CD1 LEU A 286      60.672  46.426  64.647  1.00 66.64           C
ATOM   4163 1HD1 LEU A 286      60.996  45.386  64.619  1.00 20.00           H
ATOM   4164 2HD1 LEU A 286      61.225  46.958  65.421  1.00 20.00           H
ATOM   4165 3HD1 LEU A 286      59.606  46.470  64.866  1.00 20.00           H
ATOM   4166  CD2 LEU A 286      61.244  48.560  63.429  1.00 70.94           C
ATOM   4167 1HD2 LEU A 286      61.557  48.777  64.450  1.00 20.00           H
ATOM   4168 2HD2 LEU A 286      62.044  48.830  62.739  1.00 20.00           H
ATOM   4169 3HD2 LEU A 286      60.351  49.138  63.192  1.00 20.00           H
ATOM   4170  HN  LEU A 286      60.213  45.782  60.802  1.00 20.00           H
ATOM   4171  N   ARG A 287      63.215  44.920  60.133  1.00 64.46           N
ATOM   4172  CA  ARG A 287      64.298  44.218  59.449  1.00 62.33           C
ATOM   4173  C   ARG A 287      64.530  44.817  58.090  1.00 64.48           C
ATOM   4174  O   ARG A 287      65.668  44.930  57.647  1.00 63.90           O
ATOM   4175  HA  ARG A 287      65.168  44.354  60.091  1.00 20.00           H
ATOM   4176  CB  ARG A 287      63.953  42.744  59.325  1.00 61.02           C
ATOM   4177 1HB  ARG A 287      63.968  42.280  60.311  1.00 20.00           H
ATOM   4178 2HB  ARG A 287      62.941  42.636  58.936  1.00 20.00           H
ATOM   4179  CG  ARG A 287      64.886  41.966  58.427  1.00 72.56           C
ATOM   4180 1HG  ARG A 287      64.705  42.236  57.386  1.00 20.00           H
ATOM   4181 2HG  ARG A 287      65.919  42.234  58.650  1.00 20.00           H
ATOM   4182  CD  ARG A 287      64.705  40.454  58.598  1.00 79.05           C
ATOM   4183 1HD  ARG A 287      64.000  40.078  57.857  1.00 20.00           H
ATOM   4184 2HD  ARG A 287      65.653  39.944  58.423  1.00 20.00           H
ATOM   4185  NE  ARG A 287      64.220  40.069  59.924  1.00 90.49           N
ATOM   4186  HE  ARG A 287      64.788  40.298  60.715  1.00 20.00           H
ATOM   4187  CZ  ARG A 287      63.070  39.432  60.148  1.00110.67           C
ATOM   4188  NH1 ARG A 287      62.269  39.136  59.134  1.00103.85           N
ATOM   4189 1HH1 ARG A 287      62.528  39.391  58.202  1.00 20.00           H
ATOM   4190 2HH1 ARG A 287      61.407  38.659  59.301  1.00 20.00           H
ATOM   4191  NH2 ARG A 287      62.680  39.133  61.377  1.00 95.49           N
ATOM   4192 1HH2 ARG A 287      61.815  38.655  61.524  1.00 20.00           H
ATOM   4193 2HH2 ARG A 287      63.252  39.386  62.158  1.00 20.00           H
ATOM   4194  HN  ARG A 287      62.482  44.328  60.465  1.00 20.00           H
ATOM   4195  N   ASP A 288      63.440  45.213  57.430  1.00 61.89           N
ATOM   4196  CA  ASP A 288      63.512  45.818  56.093  1.00 61.91           C
ATOM   4197  C   ASP A 288      64.142  47.223  56.131  1.00 68.05           C
ATOM   4198  O   ASP A 288      64.915  47.586  55.246  1.00 67.63           O
ATOM   4199  HA  ASP A 288      64.114  45.130  55.499  1.00 20.00           H
ATOM   4200  CB  ASP A 288      62.115  45.844  55.418  1.00 62.42           C
ATOM   4201 1HB  ASP A 288      61.671  44.850  55.455  1.00 20.00           H
ATOM   4202 2HB  ASP A 288      61.453  46.511  55.970  1.00 20.00           H
ATOM   4203  CG  ASP A 288      62.177  46.299  53.976  1.00 68.97           C
ATOM   4204  OD1 ASP A 288      63.067  45.814  53.244  1.00 71.65           O
ATOM   4205  OD2 ASP A 288      61.343  47.135  53.564  1.00 73.57           O
ATOM   4206  HN  ASP A 288      62.510  45.131  57.786  1.00 20.00           H
ATOM   4207  N   ALA A 289      63.791  48.007  57.149  1.00 66.40           N
ATOM   4208  CA  ALA A 289      64.347  49.349  57.306  1.00 68.42           C
ATOM   4209  C   ALA A 289      65.814  49.221  57.788  1.00 77.08           C
ATOM   4210  O   ALA A 289      66.680  50.052  57.453  1.00 77.76           O
ATOM   4211  HA  ALA A 289      64.329  49.833  56.329  1.00 20.00           H
ATOM   4212  CB  ALA A 289      63.510  50.148  58.338  1.00 69.29           C
ATOM   4213 1HB  ALA A 289      62.816  50.805  57.812  1.00 20.00           H
ATOM   4214 2HB  ALA A 289      62.951  49.455  58.966  1.00 20.00           H
ATOM   4215 3HB  ALA A 289      64.176  50.746  58.960  1.00 20.00           H
ATOM   4216  HN  ALA A 289      63.140  47.742  57.860  1.00 20.00           H
ATOM   4217  N   GLY A 290      66.070  48.177  58.584  1.00 72.73           N
ATOM   4218  CA  GLY A 290      67.394  47.904  59.127  1.00 72.37           C
ATOM   4219  C   GLY A 290      67.591  48.687  60.428  1.00 79.25           C
ATOM   4220  O   GLY A 290      68.667  49.245  60.682  1.00 78.49           O
ATOM   4221 1HA  GLY A 290      67.504  46.835  59.308  1.00 20.00           H
ATOM   4222 2HA  GLY A 290      68.155  48.183  58.398  1.00 20.00           H
ATOM   4223  HN  GLY A 290      65.383  47.508  58.867  1.00 20.00           H
ATOM   4224  N   ILE A 291      66.535  48.738  61.239  1.00 76.35           N
ATOM   4225  CA  ILE A 291      66.574  49.446  62.509  1.00 75.80           C
ATOM   4226  C   ILE A 291      65.962  48.553  63.556  1.00 81.68           C
ATOM   4227  O   ILE A 291      65.518  47.455  63.235  1.00 80.94           O
ATOM   4228  HA  ILE A 291      67.622  49.618  62.755  1.00 20.00           H
ATOM   4229  CB  ILE A 291      65.818  50.810  62.459  1.00 78.16           C
ATOM   4230  HB  ILE A 291      65.791  51.223  63.467  1.00 20.00           H
ATOM   4231  CG1 ILE A 291      64.360  50.634  62.010  1.00 76.53           C
ATOM   4232 1HG1 ILE A 291      64.304  50.677  60.922  1.00 20.00           H
ATOM   4233 2HG1 ILE A 291      64.000  49.650  62.309  1.00 20.00           H
ATOM   4234  CG2 ILE A 291      66.546  51.797  61.537  1.00 78.85           C
ATOM   4235 1HG2 ILE A 291      67.610  51.803  61.777  1.00 20.00           H
ATOM   4236 2HG2 ILE A 291      66.410  51.493  60.499  1.00 20.00           H
ATOM   4237 3HG2 ILE A 291      66.137  52.797  61.679  1.00 20.00           H
ATOM   4238  CD1 ILE A 291      63.431  51.669  62.573  1.00 61.91           C
ATOM   4239 1HD1 ILE A 291      63.332  51.522  63.648  1.00 20.00           H
ATOM   4240 2HD1 ILE A 291      63.834  52.663  62.377  1.00 20.00           H
ATOM   4241 3HD1 ILE A 291      62.453  51.574  62.101  1.00 20.00           H
ATOM   4242  HN  ILE A 291      65.657  48.304  61.041  1.00 20.00           H
ATOM   4243  N   GLU A 292      65.955  49.014  64.808  1.00 80.94           N
ATOM   4244  CA  GLU A 292      65.400  48.236  65.918  1.00 81.02           C
ATOM   4245  C   GLU A 292      64.119  48.869  66.443  1.00 82.62           C
ATOM   4246  O   GLU A 292      63.861  50.047  66.215  1.00 81.22           O
ATOM   4247  HA  GLU A 292      65.177  47.255  65.500  1.00 20.00           H
ATOM   4248  CB  GLU A 292      66.430  48.027  67.040  1.00 82.96           C
ATOM   4249 1HB  GLU A 292      66.697  48.989  67.477  1.00 20.00           H
ATOM   4250 2HB  GLU A 292      66.041  47.316  67.768  1.00 20.00           H
ATOM   4251  CG  GLU A 292      67.753  47.419  66.561  1.00100.13           C
ATOM   4252 1HG  GLU A 292      67.578  46.811  65.674  1.00 20.00           H
ATOM   4253 2HG  GLU A 292      68.440  48.215  66.271  1.00 20.00           H
ATOM   4254  CD  GLU A 292      68.435  46.554  67.612  1.00132.98           C
ATOM   4255  OE1 GLU A 292      67.961  45.415  67.840  1.00134.48           O
ATOM   4256  OE2 GLU A 292      69.448  47.012  68.197  1.00124.51           O
ATOM   4257  HN  GLU A 292      66.320  49.905  65.077  1.00 20.00           H
ATOM   4258  N   ALA A 293      63.314  48.070  67.131  1.00 79.58           N
ATOM   4259  CA  ALA A 293      62.033  48.524  67.657  1.00 80.05           C
ATOM   4260  C   ALA A 293      62.105  49.749  68.568  1.00 87.28           C
ATOM   4261  O   ALA A 293      61.133  50.499  68.692  1.00 88.19           O
ATOM   4262  HA  ALA A 293      61.409  48.810  66.810  1.00 20.00           H
ATOM   4263  CB  ALA A 293      61.278  47.360  68.331  1.00 80.68           C
ATOM   4264 1HB  ALA A 293      61.802  46.425  68.134  1.00 20.00           H
ATOM   4265 2HB  ALA A 293      61.233  47.531  69.406  1.00 20.00           H
ATOM   4266 3HB  ALA A 293      60.267  47.302  67.929  1.00 20.00           H
ATOM   4267  HN  ALA A 293      63.519  47.114  67.338  1.00 20.00           H
ATOM   4268  N   SER A 294      63.266  49.949  69.191  1.00 84.85           N
ATOM   4269  CA  SER A 294      63.518  51.073  70.105  1.00 83.99           C
ATOM   4270  C   SER A 294      63.663  52.428  69.392  1.00 85.36           C
ATOM   4271  O   SER A 294      63.462  53.491  69.992  1.00 84.91           O
ATOM   4272  HA  SER A 294      62.650  51.111  70.762  1.00 20.00           H
ATOM   4273  CB  SER A 294      64.809  50.810  70.871  1.00 87.14           C
ATOM   4274 1HB  SER A 294      64.750  51.279  71.853  1.00 20.00           H
ATOM   4275 2HB  SER A 294      64.921  49.739  71.035  1.00 20.00           H
ATOM   4276  OG  SER A 294      65.907  51.326  70.129  1.00 95.30           O
ATOM   4277  HG  SER A 294      66.451  50.575  69.755  1.00 20.00           H
ATOM   4278  HN  SER A 294      64.064  49.355  69.091  1.00 20.00           H
ATOM   4279  N   GLN A 295      64.042  52.385  68.119  1.00 78.93           N
ATOM   4280  CA  GLN A 295      64.224  53.594  67.330  1.00 77.63           C
ATOM   4281  C   GLN A 295      62.915  54.196  66.803  1.00 81.12           C
ATOM   4282  O   GLN A 295      62.941  55.144  66.014  1.00 81.66           O
ATOM   4283  HA  GLN A 295      64.683  54.315  68.006  1.00 20.00           H
ATOM   4284  CB  GLN A 295      65.137  53.292  66.141  1.00 78.76           C
ATOM   4285 1HB  GLN A 295      64.830  52.359  65.669  1.00 20.00           H
ATOM   4286 2HB  GLN A 295      65.035  54.077  65.391  1.00 20.00           H
ATOM   4287  CG  GLN A 295      66.606  53.173  66.490  1.00 81.00           C
ATOM   4288 1HG  GLN A 295      67.039  54.168  66.601  1.00 20.00           H
ATOM   4289 2HG  GLN A 295      66.716  52.668  67.449  1.00 20.00           H
ATOM   4290  CD  GLN A 295      67.387  52.409  65.437  1.00 89.17           C
ATOM   4291  OE1 GLN A 295      67.519  51.184  65.521  1.00 84.81           O
ATOM   4292  NE2 GLN A 295      67.908  53.123  64.434  1.00 74.49           N
ATOM   4293 1HE2 GLN A 295      67.775  54.114  64.403  1.00 20.00           H
ATOM   4294 2HE2 GLN A 295      68.432  52.667  63.714  1.00 20.00           H
ATOM   4295  HN  GLN A 295      64.227  51.539  67.618  1.00 20.00           H
ATOM   4296  N   ILE A 296      61.776  53.652  67.224  1.00 76.29           N
ATOM   4297  CA  ILE A 296      60.485  54.152  66.747  1.00 74.97           C
ATOM   4298  C   ILE A 296      59.720  54.967  67.780  1.00 75.79           C
ATOM   4299  O   ILE A 296      59.353  54.455  68.865  1.00 74.16           O
ATOM   4300  HA  ILE A 296      60.684  54.824  65.911  1.00 20.00           H
ATOM   4301  CB  ILE A 296      59.612  53.006  66.148  1.00 77.83           C
ATOM   4302  HB  ILE A 296      59.765  52.111  66.750  1.00 20.00           H
ATOM   4303  CG1 ILE A 296      60.077  52.698  64.725  1.00 77.63           C
ATOM   4304 1HG1 ILE A 296      59.579  53.367  64.023  1.00 20.00           H
ATOM   4305 2HG1 ILE A 296      61.148  52.887  64.639  1.00 20.00           H
ATOM   4306  CG2 ILE A 296      58.110  53.351  66.175  1.00 77.87           C
ATOM   4307 1HG2 ILE A 296      57.633  52.831  67.005  1.00 20.00           H
ATOM   4308 2HG2 ILE A 296      57.987  54.427  66.301  1.00 20.00           H
ATOM   4309 3HG2 ILE A 296      57.649  53.040  65.237  1.00 20.00           H
ATOM   4310  CD1 ILE A 296      59.809  51.290  64.310  1.00 87.61           C
ATOM   4311 1HD1 ILE A 296      60.669  50.668  64.559  1.00 20.00           H
ATOM   4312 2HD1 ILE A 296      58.928  50.919  64.832  1.00 20.00           H
ATOM   4313 3HD1 ILE A 296      59.636  51.255  63.234  1.00 20.00           H
ATOM   4314  HN  ILE A 296      61.726  52.892  67.871  1.00 20.00           H
ATOM   4315  N   GLY A 297      59.469  56.230  67.425  1.00 69.37           N
ATOM   4316  CA  GLY A 297      58.769  57.157  68.306  1.00 67.38           C
ATOM   4317  C   GLY A 297      57.259  57.018  68.356  1.00 68.66           C
ATOM   4318  O   GLY A 297      56.659  57.145  69.418  1.00 70.17           O
ATOM   4319 1HA  GLY A 297      59.134  57.040  69.326  1.00 20.00           H
ATOM   4320 2HA  GLY A 297      58.985  58.183  68.006  1.00 20.00           H
ATOM   4321  HN  GLY A 297      59.736  56.628  66.547  1.00 20.00           H
ATOM   4322  N   TYR A 298      56.643  56.768  67.207  1.00 62.91           N
ATOM   4323  CA  TYR A 298      55.178  56.654  67.088  1.00 60.50           C
ATOM   4324  C   TYR A 298      54.724  55.480  66.177  1.00 63.50           C
ATOM   4325  O   TYR A 298      55.288  55.220  65.089  1.00 61.35           O
ATOM   4326  HA  TYR A 298      54.772  56.482  68.084  1.00 20.00           H
ATOM   4327  CB  TYR A 298      54.621  57.982  66.526  1.00 58.90           C
ATOM   4328 1HB  TYR A 298      54.818  58.779  67.243  1.00 20.00           H
ATOM   4329 2HB  TYR A 298      55.162  58.234  65.613  1.00 20.00           H
ATOM   4330  CG  TYR A 298      53.145  58.002  66.208  1.00 56.70           C
ATOM   4331  CD1 TYR A 298      52.231  57.567  67.141  1.00 59.10           C
ATOM   4332  HD1 TYR A 298      52.574  57.182  68.101  1.00 20.00           H
ATOM   4333  CD2 TYR A 298      52.665  58.540  65.000  1.00 55.55           C
ATOM   4334  HD2 TYR A 298      53.384  58.906  64.266  1.00 20.00           H
ATOM   4335  CE1 TYR A 298      50.868  57.607  66.886  1.00 60.51           C
ATOM   4336  HE1 TYR A 298      50.152  57.248  67.625  1.00 20.00           H
ATOM   4337  CE2 TYR A 298      51.292  58.584  64.719  1.00 54.98           C
ATOM   4338  HE2 TYR A 298      50.932  58.982  63.770  1.00 20.00           H
ATOM   4339  CZ  TYR A 298      50.397  58.108  65.679  1.00 62.78           C
ATOM   4340  OH  TYR A 298      49.020  58.086  65.479  1.00 62.52           O
ATOM   4341  HH  TYR A 298      48.575  57.588  66.222  1.00 20.00           H
ATOM   4342  HN  TYR A 298      57.117  56.638  66.335  1.00 20.00           H
ATOM   4343  N   VAL A 299      53.678  54.807  66.631  1.00 59.19           N
ATOM   4344  CA  VAL A 299      53.086  53.724  65.909  1.00 58.51           C
ATOM   4345  C   VAL A 299      51.639  54.124  65.724  1.00 60.47           C
ATOM   4346  O   VAL A 299      50.916  54.291  66.701  1.00 57.81           O
ATOM   4347  HA  VAL A 299      53.593  53.654  64.946  1.00 20.00           H
ATOM   4348  CB  VAL A 299      53.072  52.427  66.748  1.00 63.35           C
ATOM   4349  HB  VAL A 299      52.587  52.648  67.698  1.00 20.00           H
ATOM   4350  CG1 VAL A 299      52.266  51.344  66.049  1.00 63.33           C
ATOM   4351 1HG1 VAL A 299      51.386  51.104  66.645  1.00 20.00           H
ATOM   4352 2HG1 VAL A 299      51.954  51.700  65.067  1.00 20.00           H
ATOM   4353 3HG1 VAL A 299      52.881  50.452  65.933  1.00 20.00           H
ATOM   4354  CG2 VAL A 299      54.470  51.937  67.012  1.00 63.36           C
ATOM   4355 1HG2 VAL A 299      55.111  52.194  66.168  1.00 20.00           H
ATOM   4356 2HG2 VAL A 299      54.855  52.407  67.917  1.00 20.00           H
ATOM   4357 3HG2 VAL A 299      54.458  50.855  67.141  1.00 20.00           H
ATOM   4358  HN  VAL A 299      53.225  54.999  67.501  1.00 20.00           H
ATOM   4359  N   ASN A 300      51.208  54.260  64.474  1.00 57.85           N
ATOM   4360  CA  ASN A 300      49.808  54.534  64.198  1.00 57.43           C
ATOM   4361  C   ASN A 300      49.177  53.150  64.084  1.00 62.54           C
ATOM   4362  O   ASN A 300      49.316  52.450  63.093  1.00 61.80           O
ATOM   4363  HA  ASN A 300      49.460  55.127  65.044  1.00 20.00           H
ATOM   4364  CB  ASN A 300      49.639  55.298  62.895  1.00 59.39           C
ATOM   4365 1HB  ASN A 300      50.174  56.247  62.953  1.00 20.00           H
ATOM   4366 2HB  ASN A 300      50.084  54.732  62.076  1.00 20.00           H
ATOM   4367  CG  ASN A 300      48.196  55.561  62.588  1.00 63.19           C
ATOM   4368  OD1 ASN A 300      47.681  56.591  62.940  1.00 56.87           O
ATOM   4369  ND2 ASN A 300      47.532  54.622  61.946  1.00 54.76           N
ATOM   4370 1HD2 ASN A 300      47.993  53.775  61.683  1.00 20.00           H
ATOM   4371 2HD2 ASN A 300      46.567  54.757  61.721  1.00 20.00           H
ATOM   4372  HN  ASN A 300      51.796  54.186  63.668  1.00 20.00           H
ATOM   4373  N   ALA A 301      48.535  52.741  65.160  1.00 61.20           N
ATOM   4374  CA  ALA A 301      47.902  51.440  65.275  1.00 61.01           C
ATOM   4375  C   ALA A 301      46.808  51.139  64.250  1.00 63.26           C
ATOM   4376  O   ALA A 301      46.266  52.040  63.608  1.00 61.29           O
ATOM   4377  HA  ALA A 301      48.671  50.683  65.122  1.00 20.00           H
ATOM   4378  CB  ALA A 301      47.307  51.321  66.695  1.00 61.22           C
ATOM   4379 1HB  ALA A 301      48.107  51.399  67.431  1.00 20.00           H
ATOM   4380 2HB  ALA A 301      46.587  52.123  66.855  1.00 20.00           H
ATOM   4381 3HB  ALA A 301      46.809  50.358  66.800  1.00 20.00           H
ATOM   4382  HN  ALA A 301      48.428  53.290  65.989  1.00 20.00           H
ATOM   4383  N   HIS A 302      46.448  49.858  64.144  1.00 20.00           N
ATOM   4384  CA  HIS A 302      45.343  49.487  63.288  1.00 20.00           C
ATOM   4385  C   HIS A 302      44.180  49.944  64.141  1.00 20.00           C
ATOM   4386  O   HIS A 302      43.321  50.697  63.674  1.00 20.00           O
ATOM   4387  HA  HIS A 302      45.451  50.066  62.370  1.00 20.00           H
ATOM   4388  CB  HIS A 302      45.306  47.969  63.024  1.00 20.00           C
ATOM   4389 1HB  HIS A 302      46.224  47.677  62.513  1.00 20.00           H
ATOM   4390 2HB  HIS A 302      45.293  47.445  63.979  1.00 20.00           H
ATOM   4391  CG  HIS A 302      44.125  47.536  62.205  1.00 20.00           C
ATOM   4392  ND1 HIS A 302      43.898  48.009  60.931  1.00 20.00           N
ATOM   4393  HD1 HIS A 302      44.485  48.646  60.430  1.00 20.00           H
ATOM   4394  CD2 HIS A 302      43.085  46.715  62.495  1.00 20.00           C
ATOM   4395  HD2 HIS A 302      42.924  46.159  63.418  1.00 20.00           H
ATOM   4396  CE1 HIS A 302      42.776  47.488  60.466  1.00 20.00           C
ATOM   4397  HE1 HIS A 302      42.340  47.678  59.485  1.00 20.00           H
ATOM   4398  NE2 HIS A 302      42.266  46.695  61.391  1.00 20.00           N
ATOM   4399  HN  HIS A 302      46.900  49.109  64.628  1.00 20.00           H
ATOM   4400  N   GLY A 303      44.229  49.557  65.429  1.00 60.03           N
ATOM   4401  CA  GLY A 303      43.246  49.924  66.487  1.00 57.55           C
ATOM   4402  C   GLY A 303      41.845  50.279  65.997  1.00 57.29           C
ATOM   4403  O   GLY A 303      41.479  51.435  65.936  1.00 54.59           O
ATOM   4404 1HA  GLY A 303      43.141  49.100  67.192  1.00 20.00           H
ATOM   4405 2HA  GLY A 303      43.616  50.781  67.050  1.00 20.00           H
ATOM   4406  HN  GLY A 303      44.946  48.973  65.810  1.00 20.00           H
ATOM   4407  N   THR A 304      41.059  49.275  65.646  1.00 56.42           N
ATOM   4408  CA  THR A 304      39.715  49.516  65.131  1.00 56.59           C
ATOM   4409  C   THR A 304      38.571  49.685  66.109  1.00 61.56           C
ATOM   4410  O   THR A 304      37.493  50.096  65.696  1.00 60.94           O
ATOM   4411  HA  THR A 304      39.718  50.465  64.594  1.00 20.00           H
ATOM   4412  CB  THR A 304      39.333  48.479  64.125  1.00 58.39           C
ATOM   4413  HB  THR A 304      38.355  48.695  63.696  1.00 20.00           H
ATOM   4414  OG1 THR A 304      39.406  47.196  64.757  1.00 65.82           O
ATOM   4415  HG1 THR A 304      39.410  47.304  65.751  1.00 20.00           H
ATOM   4416  CG2 THR A 304      40.295  48.561  62.905  1.00 46.56           C
ATOM   4417 1HG2 THR A 304      41.305  48.782  63.252  1.00 20.00           H
ATOM   4418 2HG2 THR A 304      39.962  49.351  62.231  1.00 20.00           H
ATOM   4419 3HG2 THR A 304      40.294  47.608  62.376  1.00 20.00           H
ATOM   4420  HN  THR A 304      41.322  48.312  65.706  1.00 20.00           H
ATOM   4421  N   SER A 305      38.818  49.389  67.388  1.00 59.11           N
ATOM   4422  CA  SER A 305      37.810  49.488  68.468  1.00 59.55           C
ATOM   4423  C   SER A 305      36.967  48.230  68.584  1.00 63.38           C
ATOM   4424  O   SER A 305      35.740  48.287  68.832  1.00 61.18           O
ATOM   4425  HA  SER A 305      38.383  49.630  69.384  1.00 20.00           H
ATOM   4426  CB  SER A 305      36.904  50.710  68.348  1.00 62.08           C
ATOM   4427 1HB  SER A 305      37.497  51.572  68.039  1.00 20.00           H
ATOM   4428 2HB  SER A 305      36.164  50.537  67.567  1.00 20.00           H
ATOM   4429  OG  SER A 305      36.260  50.974  69.588  1.00 61.44           O
ATOM   4430  HG  SER A 305      35.575  50.271  69.774  1.00 20.00           H
ATOM   4431  HN  SER A 305      39.705  49.075  67.728  1.00 20.00           H
ATOM   4432  N   THR A 306      37.646  47.101  68.366  1.00 59.45           N
ATOM   4433  CA  THR A 306      37.056  45.762  68.482  1.00 58.65           C
ATOM   4434  C   THR A 306      37.720  45.114  69.676  1.00 60.22           C
ATOM   4435  O   THR A 306      38.942  45.235  69.879  1.00 58.48           O
ATOM   4436  HA  THR A 306      35.991  45.872  68.684  1.00 20.00           H
ATOM   4437  CB  THR A 306      37.244  44.831  67.222  1.00 57.00           C
ATOM   4438  HB  THR A 306      36.635  43.932  67.308  1.00 20.00           H
ATOM   4439  OG1 THR A 306      38.649  44.519  67.021  1.00 60.33           O
ATOM   4440  HG1 THR A 306      39.102  45.273  66.544  1.00 20.00           H
ATOM   4441  CG2 THR A 306      36.662  45.498  65.967  1.00 51.36           C
ATOM   4442 1HG2 THR A 306      37.052  46.512  65.880  1.00 20.00           H
ATOM   4443 2HG2 THR A 306      35.576  45.532  66.044  1.00 20.00           H
ATOM   4444 3HG2 THR A 306      36.946  44.924  65.085  1.00 20.00           H
ATOM   4445  HN  THR A 306      38.612  47.071  68.106  1.00 20.00           H
ATOM   4446  N   PRO A 307      36.904  44.430  70.468  1.00 57.33           N
ATOM   4447  CA  PRO A 307      37.400  43.753  71.681  1.00 56.75           C
ATOM   4448  C   PRO A 307      38.595  42.881  71.361  1.00 64.20           C
ATOM   4449  O   PRO A 307      39.721  43.158  71.797  1.00 65.96           O
ATOM   4450  HA  PRO A 307      37.754  44.488  72.404  1.00 20.00           H
ATOM   4451  CB  PRO A 307      36.205  42.906  72.108  1.00 57.61           C
ATOM   4452 1HB  PRO A 307      36.194  41.943  71.598  1.00 20.00           H
ATOM   4453 2HB  PRO A 307      36.222  42.699  73.178  1.00 20.00           H
ATOM   4454  CG  PRO A 307      34.998  43.776  71.713  1.00 60.95           C
ATOM   4455 1HG  PRO A 307      34.095  43.175  71.612  1.00 20.00           H
ATOM   4456 2HG  PRO A 307      34.794  44.533  72.470  1.00 20.00           H
ATOM   4457  CD  PRO A 307      35.425  44.404  70.371  1.00 56.12           C
ATOM   4458 1HD  PRO A 307      35.213  43.741  69.532  1.00 20.00           H
ATOM   4459 2HD  PRO A 307      34.899  45.340  70.180  1.00 20.00           H
ATOM   4460  N   ALA A 308      38.368  41.854  70.548  1.00 62.05           N
ATOM   4461  CA  ALA A 308      39.462  40.960  70.211  1.00 62.48           C
ATOM   4462  C   ALA A 308      40.573  41.614  69.417  1.00 64.90           C
ATOM   4463  O   ALA A 308      41.751  41.265  69.559  1.00 65.55           O
ATOM   4464  HA  ALA A 308      39.906  40.613  71.143  1.00 20.00           H
ATOM   4465  CB  ALA A 308      38.917  39.708  69.500  1.00 63.84           C
ATOM   4466 1HB  ALA A 308      38.308  39.132  70.195  1.00 20.00           H
ATOM   4467 2HB  ALA A 308      38.309  40.010  68.647  1.00 20.00           H
ATOM   4468 3HB  ALA A 308      39.750  39.096  69.153  1.00 20.00           H
ATOM   4469  HN  ALA A 308      37.478  41.648  70.142  1.00 20.00           H
ATOM   4470  N   GLY A 309      40.193  42.589  68.595  1.00 60.81           N
ATOM   4471  CA  GLY A 309      41.146  43.273  67.726  1.00 59.65           C
ATOM   4472  C   GLY A 309      42.173  44.160  68.409  1.00 60.37           C
ATOM   4473  O   GLY A 309      43.373  44.124  68.099  1.00 53.50           O
ATOM   4474 1HA  GLY A 309      41.704  42.540  67.142  1.00 20.00           H
ATOM   4475 2HA  GLY A 309      40.610  43.903  67.016  1.00 20.00           H
ATOM   4476  HN  GLY A 309      39.252  42.917  68.513  1.00 20.00           H
ATOM   4477  N   ASP A 310      41.694  45.012  69.306  1.00 61.49           N
ATOM   4478  CA  ASP A 310      42.605  45.923  69.995  1.00 60.22           C
ATOM   4479  C   ASP A 310      43.542  45.146  70.896  1.00 64.12           C
ATOM   4480  O   ASP A 310      44.734  45.459  70.966  1.00 63.50           O
ATOM   4481  HA  ASP A 310      43.140  46.447  69.202  1.00 20.00           H
ATOM   4482  CB  ASP A 310      41.833  46.981  70.732  1.00 61.72           C
ATOM   4483 1HB  ASP A 310      41.249  46.522  71.529  1.00 20.00           H
ATOM   4484 2HB  ASP A 310      42.525  47.678  71.205  1.00 20.00           H
ATOM   4485  CG  ASP A 310      40.903  47.753  69.827  1.00 73.28           C
ATOM   4486  OD1 ASP A 310      41.057  47.708  68.580  1.00 72.70           O
ATOM   4487  OD2 ASP A 310      40.002  48.412  70.373  1.00 78.82           O
ATOM   4488  HN  ASP A 310      40.728  45.079  69.553  1.00 20.00           H
ATOM   4489  N   LYS A 311      43.027  44.075  71.507  1.00 62.26           N
ATOM   4490  CA  LYS A 311      43.861  43.204  72.364  1.00 63.45           C
ATOM   4491  C   LYS A 311      44.960  42.471  71.589  1.00 68.60           C
ATOM   4492  O   LYS A 311      46.107  42.386  72.044  1.00 68.91           O
ATOM   4493  HA  LYS A 311      44.364  43.844  73.089  1.00 20.00           H
ATOM   4494  CB  LYS A 311      43.023  42.189  73.146  1.00 66.79           C
ATOM   4495 1HB  LYS A 311      42.688  41.397  72.477  1.00 20.00           H
ATOM   4496 2HB  LYS A 311      43.638  41.719  73.913  1.00 20.00           H
ATOM   4497  CG  LYS A 311      41.788  42.743  73.839  1.00 70.51           C
ATOM   4498 1HG  LYS A 311      41.987  43.757  74.188  1.00 20.00           H
ATOM   4499 2HG  LYS A 311      40.965  42.807  73.127  1.00 20.00           H
ATOM   4500  CD  LYS A 311      41.387  41.867  75.010  1.00 76.86           C
ATOM   4501 1HD  LYS A 311      41.346  40.826  74.692  1.00 20.00           H
ATOM   4502 2HD  LYS A 311      42.143  41.932  75.792  1.00 20.00           H
ATOM   4503  CE  LYS A 311      40.031  42.292  75.565  1.00 87.81           C
ATOM   4504 1HE  LYS A 311      39.930  43.376  75.503  1.00 20.00           H
ATOM   4505 2HE  LYS A 311      39.233  41.863  74.959  1.00 20.00           H
ATOM   4506  NZ  LYS A 311      39.844  41.867  76.986  1.00100.46           N
ATOM   4507 1HZ  LYS A 311      38.891  42.059  77.273  1.00 20.00           H
ATOM   4508 2HZ  LYS A 311      40.029  40.874  77.068  1.00 20.00           H
ATOM   4509 3HZ  LYS A 311      40.486  42.381  77.579  1.00 20.00           H
ATOM   4510  HN  LYS A 311      42.071  43.794  71.431  1.00 20.00           H
ATOM   4511  N   ALA A 312      44.636  41.964  70.404  1.00 65.12           N
ATOM   4512  CA  ALA A 312      45.673  41.297  69.618  1.00 64.31           C
ATOM   4513  C   ALA A 312      46.772  42.288  69.323  1.00 67.99           C
ATOM   4514  O   ALA A 312      47.951  41.993  69.539  1.00 69.18           O
ATOM   4515  HA  ALA A 312      46.076  40.484  70.221  1.00 20.00           H
ATOM   4516  CB  ALA A 312      45.107  40.739  68.313  1.00 64.85           C
ATOM   4517 1HB  ALA A 312      45.465  39.720  68.168  1.00 20.00           H
ATOM   4518 2HB  ALA A 312      44.018  40.739  68.359  1.00 20.00           H
ATOM   4519 3HB  ALA A 312      45.435  41.361  67.479  1.00 20.00           H
ATOM   4520  HN  ALA A 312      43.719  42.009  70.008  1.00 20.00           H
ATOM   4521  N   GLU A 313      46.383  43.471  68.834  1.00 63.92           N
ATOM   4522  CA  GLU A 313      47.354  44.509  68.467  1.00 62.86           C
ATOM   4523  C   GLU A 313      48.258  44.942  69.627  1.00 68.50           C
ATOM   4524  O   GLU A 313      49.474  45.029  69.450  1.00 69.43           O
ATOM   4525  HA  GLU A 313      47.979  44.062  67.693  1.00 20.00           H
ATOM   4526  CB  GLU A 313      46.736  45.704  67.699  1.00 63.17           C
ATOM   4527 1HB  GLU A 313      46.357  45.365  66.735  1.00 20.00           H
ATOM   4528 2HB  GLU A 313      45.977  46.185  68.316  1.00 20.00           H
ATOM   4529  CG  GLU A 313      47.786  46.793  67.393  1.00 65.90           C
ATOM   4530 1HG  GLU A 313      48.018  47.346  68.303  1.00 20.00           H
ATOM   4531 2HG  GLU A 313      48.713  46.326  67.059  1.00 20.00           H
ATOM   4532  CD  GLU A 313      47.357  47.787  66.339  1.00 75.86           C
ATOM   4533  OE1 GLU A 313      46.141  47.947  66.143  1.00 69.25           O
ATOM   4534  OE2 GLU A 313      48.240  48.406  65.701  1.00 70.30           O
ATOM   4535  HN  GLU A 313      45.428  43.729  68.686  1.00 20.00           H
ATOM   4536  N   ALA A 314      47.686  45.166  70.816  1.00 65.41           N
ATOM   4537  CA  ALA A 314      48.513  45.533  71.988  1.00 66.20           C
ATOM   4538  C   ALA A 314      49.520  44.410  72.276  1.00 71.86           C
ATOM   4539  O   ALA A 314      50.735  44.632  72.390  1.00 69.98           O
ATOM   4540  HA  ALA A 314      49.060  46.442  71.737  1.00 20.00           H
ATOM   4541  CB  ALA A 314      47.644  45.798  73.220  1.00 66.41           C
ATOM   4542 1HB  ALA A 314      47.066  46.709  73.067  1.00 20.00           H
ATOM   4543 2HB  ALA A 314      46.967  44.959  73.374  1.00 20.00           H
ATOM   4544 3HB  ALA A 314      48.282  45.916  74.096  1.00 20.00           H
ATOM   4545  HN  ALA A 314      46.703  45.103  70.984  1.00 20.00           H
ATOM   4546  N   GLN A 315      49.006  43.188  72.357  1.00 70.97           N
ATOM   4547  CA  GLN A 315      49.839  42.022  72.575  1.00 72.18           C
ATOM   4548  C   GLN A 315      51.047  41.989  71.639  1.00 78.15           C
ATOM   4549  O   GLN A 315      52.171  41.694  72.063  1.00 78.43           O
ATOM   4550  HA  GLN A 315      50.190  42.105  73.603  1.00 20.00           H
ATOM   4551  CB  GLN A 315      48.996  40.753  72.413  1.00 73.97           C
ATOM   4552 1HB  GLN A 315      48.010  40.910  72.849  1.00 20.00           H
ATOM   4553 2HB  GLN A 315      48.847  40.544  71.353  1.00 20.00           H
ATOM   4554  CG  GLN A 315      49.592  39.518  73.048  1.00 92.26           C
ATOM   4555 1HG  GLN A 315      48.831  38.743  73.127  1.00 20.00           H
ATOM   4556 2HG  GLN A 315      50.384  39.124  72.411  1.00 20.00           H
ATOM   4557  CD  GLN A 315      50.163  39.793  74.432  1.00 94.28           C
ATOM   4558  OE1 GLN A 315      49.411  40.024  75.386  1.00 73.69           O
ATOM   4559  NE2 GLN A 315      51.499  39.772  74.546  1.00 85.33           N
ATOM   4560 1HE2 GLN A 315      52.067  39.583  73.744  1.00 20.00           H
ATOM   4561 2HE2 GLN A 315      51.928  39.946  75.432  1.00 20.00           H
ATOM   4562  HN  GLN A 315      48.031  42.986  72.275  1.00 20.00           H
ATOM   4563  N   ALA A 316      50.815  42.315  70.367  1.00 75.25           N
ATOM   4564  CA  ALA A 316      51.869  42.306  69.357  1.00 74.72           C
ATOM   4565  C   ALA A 316      52.862  43.443  69.532  1.00 75.92           C
ATOM   4566  O   ALA A 316      54.051  43.320  69.192  1.00 73.45           O
ATOM   4567  HA  ALA A 316      52.422  41.373  69.462  1.00 20.00           H
ATOM   4568  CB  ALA A 316      51.251  42.344  67.954  1.00 76.03           C
ATOM   4569 1HB  ALA A 316      50.169  42.240  68.030  1.00 20.00           H
ATOM   4570 2HB  ALA A 316      51.492  43.294  67.476  1.00 20.00           H
ATOM   4571 3HB  ALA A 316      51.654  41.526  67.357  1.00 20.00           H
ATOM   4572  HN  ALA A 316      49.920  42.586  70.013  1.00 20.00           H
ATOM   4573  N   VAL A 317      52.363  44.567  70.036  1.00 74.54           N
ATOM   4574  CA  VAL A 317      53.224  45.727  70.267  1.00 75.45           C
ATOM   4575  C   VAL A 317      54.176  45.441  71.436  1.00 79.24           C
ATOM   4576  O   VAL A 317      55.363  45.762  71.372  1.00 77.14           O
ATOM   4577  HA  VAL A 317      53.818  45.881  69.365  1.00 20.00           H
ATOM   4578  CB  VAL A 317      52.414  46.987  70.555  1.00 79.96           C
ATOM   4579  HB  VAL A 317      51.802  46.798  71.436  1.00 20.00           H
ATOM   4580  CG1 VAL A 317      53.363  48.157  70.865  1.00 80.08           C
ATOM   4581 1HG1 VAL A 317      54.396  47.814  70.800  1.00 20.00           H
ATOM   4582 2HG1 VAL A 317      53.201  48.958  70.143  1.00 20.00           H
ATOM   4583 3HG1 VAL A 317      53.166  48.529  71.870  1.00 20.00           H
ATOM   4584  CG2 VAL A 317      51.499  47.310  69.364  1.00 79.34           C
ATOM   4585 1HG2 VAL A 317      51.552  48.377  69.144  1.00 20.00           H
ATOM   4586 2HG2 VAL A 317      51.824  46.743  68.491  1.00 20.00           H
ATOM   4587 3HG2 VAL A 317      50.473  47.041  69.611  1.00 20.00           H
ATOM   4588  HN  VAL A 317      51.402  44.691  70.282  1.00 20.00           H
ATOM   4589  N   LYS A 318      53.640  44.802  72.475  1.00 77.65           N
ATOM   4590  CA  LYS A 318      54.413  44.399  73.645  1.00 78.74           C
ATOM   4591  C   LYS A 318      55.439  43.369  73.205  1.00 84.75           C
ATOM   4592  O   LYS A 318      56.581  43.381  73.669  1.00 84.80           O
ATOM   4593  HA  LYS A 318      54.935  45.283  74.012  1.00 20.00           H
ATOM   4594  CB  LYS A 318      53.499  43.726  74.681  1.00 81.19           C
ATOM   4595 1HB  LYS A 318      52.822  43.034  74.179  1.00 20.00           H
ATOM   4596 2HB  LYS A 318      54.101  43.137  75.373  1.00 20.00           H
ATOM   4597  CG  LYS A 318      52.653  44.686  75.504  1.00102.87           C
ATOM   4598 1HG  LYS A 318      53.299  45.410  76.001  1.00 20.00           H
ATOM   4599 2HG  LYS A 318      51.991  45.249  74.846  1.00 20.00           H
ATOM   4600  CD  LYS A 318      51.822  43.937  76.549  1.00116.69           C
ATOM   4601 1HD  LYS A 318      51.667  42.908  76.225  1.00 20.00           H
ATOM   4602 2HD  LYS A 318      52.368  43.896  77.491  1.00 20.00           H
ATOM   4603  CE  LYS A 318      50.464  44.598  76.786  1.00130.39           C
ATOM   4604 1HE  LYS A 318      50.568  45.408  77.508  1.00 20.00           H
ATOM   4605 2HE  LYS A 318      50.103  45.043  75.859  1.00 20.00           H
ATOM   4606  NZ  LYS A 318      49.446  43.624  77.288  1.00139.58           N
ATOM   4607 1HZ  LYS A 318      48.545  44.083  77.357  1.00 20.00           H
ATOM   4608 2HZ  LYS A 318      49.380  42.843  76.644  1.00 20.00           H
ATOM   4609 3HZ  LYS A 318      49.725  43.286  78.202  1.00 20.00           H
ATOM   4610  HN  LYS A 318      52.675  44.549  72.538  1.00 20.00           H
ATOM   4611  N   THR A 319      55.004  42.466  72.323  1.00 81.63           N
ATOM   4612  CA  THR A 319      55.842  41.389  71.821  1.00 81.42           C
ATOM   4613  C   THR A 319      57.039  41.858  70.993  1.00 88.82           C
ATOM   4614  O   THR A 319      58.126  41.291  71.087  1.00 89.13           O
ATOM   4615  HA  THR A 319      56.272  40.863  72.673  1.00 20.00           H
ATOM   4616  CB  THR A 319      55.001  40.369  71.020  1.00 81.90           C
ATOM   4617  HB  THR A 319      54.375  40.874  70.284  1.00 20.00           H
ATOM   4618  OG1 THR A 319      54.242  39.557  71.922  1.00 86.07           O
ATOM   4619  HG1 THR A 319      53.264  39.693  71.763  1.00 20.00           H
ATOM   4620  CG2 THR A 319      55.886  39.477  70.158  1.00 69.38           C
ATOM   4621 1HG2 THR A 319      56.920  39.557  70.494  1.00 20.00           H
ATOM   4622 2HG2 THR A 319      55.818  39.794  69.117  1.00 20.00           H
ATOM   4623 3HG2 THR A 319      55.554  38.443  70.245  1.00 20.00           H
ATOM   4624  HN  THR A 319      54.080  42.457  71.941  1.00 20.00           H
ATOM   4625  N   ILE A 320      56.846  42.895  70.185  1.00 88.25           N
ATOM   4626  CA  ILE A 320      57.912  43.396  69.318  1.00 89.03           C
ATOM   4627  C   ILE A 320      58.786  44.461  69.966  1.00 95.39           C
ATOM   4628  O   ILE A 320      59.927  44.704  69.537  1.00 94.87           O
ATOM   4629  HA  ILE A 320      58.570  42.557  69.090  1.00 20.00           H
ATOM   4630  CB  ILE A 320      57.342  43.939  67.988  1.00 92.01           C
ATOM   4631  HB  ILE A 320      56.456  44.532  68.213  1.00 20.00           H
ATOM   4632  CG1 ILE A 320      56.907  42.779  67.088  1.00 92.82           C
ATOM   4633 1HG1 ILE A 320      56.270  42.097  67.650  1.00 20.00           H
ATOM   4634 2HG1 ILE A 320      56.312  43.161  66.258  1.00 20.00           H
ATOM   4635  CG2 ILE A 320      58.371  44.789  67.269  1.00 92.15           C
ATOM   4636 1HG2 ILE A 320      58.427  45.770  67.741  1.00 20.00           H
ATOM   4637 2HG2 ILE A 320      59.346  44.304  67.324  1.00 20.00           H
ATOM   4638 3HG2 ILE A 320      58.081  44.905  66.224  1.00 20.00           H
ATOM   4639  CD1 ILE A 320      58.074  41.989  66.520  1.00 96.93           C
ATOM   4640 1HD1 ILE A 320      58.783  42.673  66.052  1.00 20.00           H
ATOM   4641 2HD1 ILE A 320      58.571  41.446  67.324  1.00 20.00           H
ATOM   4642 3HD1 ILE A 320      57.707  41.282  65.776  1.00 20.00           H
ATOM   4643  HN  ILE A 320      55.983  43.395  70.112  1.00 20.00           H
ATOM   4644  N   PHE A 321      58.246  45.104  70.994  1.00 93.77           N
ATOM   4645  CA  PHE A 321      58.974  46.161  71.686  1.00 95.01           C
ATOM   4646  C   PHE A 321      59.646  45.741  72.996  1.00102.20           C
ATOM   4647  O   PHE A 321      60.740  46.226  73.326  1.00101.89           O
ATOM   4648  HA  PHE A 321      59.760  46.506  71.014  1.00 20.00           H
ATOM   4649  CB  PHE A 321      58.083  47.395  71.889  1.00 96.35           C
ATOM   4650 1HB  PHE A 321      57.128  47.076  72.305  1.00 20.00           H
ATOM   4651 2HB  PHE A 321      58.549  48.050  72.625  1.00 20.00           H
ATOM   4652  CG  PHE A 321      57.837  48.170  70.624  1.00 97.14           C
ATOM   4653  CD1 PHE A 321      56.776  47.854  69.798  1.00 99.73           C
ATOM   4654  HD1 PHE A 321      56.096  47.047  70.069  1.00 20.00           H
ATOM   4655  CD2 PHE A 321      58.686  49.189  70.242  1.00 98.08           C
ATOM   4656  HD2 PHE A 321      59.528  49.448  70.885  1.00 20.00           H
ATOM   4657  CE1 PHE A 321      56.567  48.554  68.627  1.00100.15           C
ATOM   4658  HE1 PHE A 321      55.726  48.299  67.982  1.00 20.00           H
ATOM   4659  CE2 PHE A 321      58.467  49.895  69.074  1.00100.40           C
ATOM   4660  HE2 PHE A 321      59.136  50.710  68.796  1.00 20.00           H
ATOM   4661  CZ  PHE A 321      57.416  49.572  68.270  1.00 98.51           C
ATOM   4662  HZ  PHE A 321      57.249  50.122  67.343  1.00 20.00           H
ATOM   4663  HN  PHE A 321      57.333  44.915  71.354  1.00 20.00           H
ATOM   4664  N   GLY A 322      58.977  44.854  73.734  1.00100.56           N
ATOM   4665  CA  GLY A 322      59.470  44.357  75.019  1.00101.22           C
ATOM   4666  C   GLY A 322      59.576  45.468  76.074  1.00107.24           C
ATOM   4667  O   GLY A 322      58.561  45.897  76.649  1.00106.38           O
ATOM   4668 1HA  GLY A 322      58.805  43.578  75.391  1.00 20.00           H
ATOM   4669 2HA  GLY A 322      60.451  43.902  74.884  1.00 20.00           H
ATOM   4670  HN  GLY A 322      58.096  44.461  73.473  1.00 20.00           H
ATOM   4671  N   GLU A 323      60.811  45.924  76.314  1.00105.11           N
ATOM   4672  CA  GLU A 323      61.111  46.977  77.289  1.00105.20           C
ATOM   4673  C   GLU A 323      60.479  48.285  76.858  1.00108.83           C
ATOM   4674  O   GLU A 323      59.790  48.945  77.641  1.00109.10           O
ATOM   4675  HA  GLU A 323      60.666  46.641  78.225  1.00 20.00           H
ATOM   4676  CB  GLU A 323      62.630  47.173  77.411  1.00106.89           C
ATOM   4677 1HB  GLU A 323      63.137  46.615  76.623  1.00 20.00           H
ATOM   4678 2HB  GLU A 323      62.865  48.238  77.404  1.00 20.00           H
ATOM   4679  CG  GLU A 323      63.233  46.654  78.713  1.00122.18           C
ATOM   4680 1HG  GLU A 323      64.176  47.164  78.909  1.00 20.00           H
ATOM   4681 2HG  GLU A 323      62.567  46.885  79.544  1.00 20.00           H
ATOM   4682  CD  GLU A 323      63.484  45.151  78.688  1.00153.82           C
ATOM   4683  OE1 GLU A 323      64.470  44.723  78.047  1.00147.30           O
ATOM   4684  OE2 GLU A 323      62.700  44.404  79.317  1.00154.39           O
ATOM   4685  HN  GLU A 323      61.632  45.588  75.851  1.00 20.00           H
ATOM   4686  N   ALA A 324      60.718  48.641  75.601  1.00104.48           N
ATOM   4687  CA  ALA A 324      60.190  49.863  75.006  1.00103.49           C
ATOM   4688  C   ALA A 324      58.663  49.974  75.063  1.00106.08           C
ATOM   4689  O   ALA A 324      58.104  50.987  74.652  1.00105.27           O
ATOM   4690  HA  ALA A 324      60.589  50.706  75.570  1.00 20.00           H
ATOM   4691  CB  ALA A 324      60.689  50.015  73.580  1.00104.07           C
ATOM   4692 1HB  ALA A 324      61.753  50.252  73.590  1.00 20.00           H
ATOM   4693 2HB  ALA A 324      60.530  49.083  73.038  1.00 20.00           H
ATOM   4694 3HB  ALA A 324      60.143  50.820  73.087  1.00 20.00           H
ATOM   4695  HN  ALA A 324      61.274  48.107  74.964  1.00 20.00           H
ATOM   4696  N   ALA A 325      58.006  48.940  75.591  1.00102.40           N
ATOM   4697  CA  ALA A 325      56.543  48.885  75.723  1.00102.09           C
ATOM   4698  C   ALA A 325      55.836  50.231  75.990  1.00104.97           C
ATOM   4699  O   ALA A 325      54.934  50.633  75.241  1.00104.15           O
ATOM   4700  HA  ALA A 325      56.139  48.520  74.779  1.00 20.00           H
ATOM   4701  CB  ALA A 325      56.140  47.846  76.765  1.00102.92           C
ATOM   4702 1HB  ALA A 325      56.462  46.858  76.436  1.00 20.00           H
ATOM   4703 2HB  ALA A 325      56.614  48.084  77.717  1.00 20.00           H
ATOM   4704 3HB  ALA A 325      55.057  47.854  76.885  1.00 20.00           H
ATOM   4705  HN  ALA A 325      58.450  48.116  75.941  1.00 20.00           H
ATOM   4706  N   SER A 326      56.241  50.931  77.049  1.00100.46           N
ATOM   4707  CA  SER A 326      55.634  52.227  77.374  1.00 98.72           C
ATOM   4708  C   SER A 326      56.439  53.423  76.838  1.00 97.79           C
ATOM   4709  O   SER A 326      55.899  54.530  76.709  1.00 98.46           O
ATOM   4710  HA  SER A 326      54.654  52.214  76.898  1.00 20.00           H
ATOM   4711  CB  SER A 326      55.422  52.353  78.879  1.00102.55           C
ATOM   4712 1HB  SER A 326      55.443  53.406  79.161  1.00 20.00           H
ATOM   4713 2HB  SER A 326      54.435  51.973  79.139  1.00 20.00           H
ATOM   4714  OG  SER A 326      56.423  51.638  79.579  1.00111.86           O
ATOM   4715  HG  SER A 326      56.013  50.874  80.076  1.00 20.00           H
ATOM   4716  HN  SER A 326      56.962  50.633  77.674  1.00 20.00           H
ATOM   4717  N   ARG A 327      57.712  53.195  76.514  1.00 89.38           N
ATOM   4718  CA  ARG A 327      58.580  54.250  75.986  1.00 87.23           C
ATOM   4719  C   ARG A 327      58.148  54.687  74.575  1.00 87.62           C
ATOM   4720  O   ARG A 327      58.542  55.745  74.080  1.00 86.02           O
ATOM   4721  HA  ARG A 327      58.476  55.076  76.690  1.00 20.00           H
ATOM   4722  CB  ARG A 327      60.038  53.782  75.976  1.00 87.66           C
ATOM   4723 1HB  ARG A 327      60.163  52.955  76.674  1.00 20.00           H
ATOM   4724 2HB  ARG A 327      60.297  53.406  74.986  1.00 20.00           H
ATOM   4725  CG  ARG A 327      61.072  54.852  76.344  1.00103.44           C
ATOM   4726 1HG  ARG A 327      60.851  55.776  75.809  1.00 20.00           H
ATOM   4727 2HG  ARG A 327      61.006  55.076  77.408  1.00 20.00           H
ATOM   4728  CD  ARG A 327      62.520  54.405  76.008  1.00120.18           C
ATOM   4729 1HD  ARG A 327      63.100  54.301  76.925  1.00 20.00           H
ATOM   4730 2HD  ARG A 327      62.506  53.427  75.527  1.00 20.00           H
ATOM   4731  NE  ARG A 327      63.228  55.342  75.122  1.00134.81           N
ATOM   4732  HE  ARG A 327      62.882  56.278  75.056  1.00 20.00           H
ATOM   4733  CZ  ARG A 327      64.306  55.037  74.394  1.00147.45           C
ATOM   4734  NH1 ARG A 327      64.821  53.814  74.440  1.00130.18           N
ATOM   4735 1HH1 ARG A 327      64.402  53.117  75.021  1.00 20.00           H
ATOM   4736 2HH1 ARG A 327      65.628  53.591  73.893  1.00 20.00           H
ATOM   4737  NH2 ARG A 327      64.876  55.957  73.620  1.00132.10           N
ATOM   4738 1HH2 ARG A 327      65.683  55.724  73.077  1.00 20.00           H
ATOM   4739 2HH2 ARG A 327      64.498  56.882  73.581  1.00 20.00           H
ATOM   4740  HN  ARG A 327      58.162  52.307  76.604  1.00 20.00           H
ATOM   4741  N   VAL A 328      57.348  53.859  73.910  1.00 82.30           N
ATOM   4742  CA  VAL A 328      56.889  54.206  72.559  1.00 79.86           C
ATOM   4743  C   VAL A 328      55.468  54.741  72.555  1.00 77.31           C
ATOM   4744  O   VAL A 328      54.632  54.355  73.384  1.00 75.91           O
ATOM   4745  HA  VAL A 328      57.537  54.999  72.184  1.00 20.00           H
ATOM   4746  CB  VAL A 328      56.993  53.038  71.551  1.00 82.96           C
ATOM   4747  HB  VAL A 328      57.930  52.514  71.741  1.00 20.00           H
ATOM   4748  CG1 VAL A 328      55.837  52.042  71.757  1.00 81.85           C
ATOM   4749 1HG1 VAL A 328      55.712  51.847  72.822  1.00 20.00           H
ATOM   4750 2HG1 VAL A 328      54.917  52.465  71.354  1.00 20.00           H
ATOM   4751 3HG1 VAL A 328      56.065  51.110  71.240  1.00 20.00           H
ATOM   4752  CG2 VAL A 328      57.000  53.591  70.112  1.00 82.72           C
ATOM   4753 1HG2 VAL A 328      55.979  53.633  69.733  1.00 20.00           H
ATOM   4754 2HG2 VAL A 328      57.430  54.593  70.109  1.00 20.00           H
ATOM   4755 3HG2 VAL A 328      57.597  52.939  69.475  1.00 20.00           H
ATOM   4756  HN  VAL A 328      57.023  52.986  74.271  1.00 20.00           H
ATOM   4757  N   LEU A 329      55.215  55.634  71.611  1.00 70.87           N
ATOM   4758  CA  LEU A 329      53.896  56.220  71.461  1.00 70.99           C
ATOM   4759  C   LEU A 329      53.086  55.427  70.415  1.00 73.22           C
ATOM   4760  O   LEU A 329      53.542  55.191  69.289  1.00 72.10           O
ATOM   4761  HA  LEU A 329      53.389  56.133  72.421  1.00 20.00           H
ATOM   4762  CB  LEU A 329      54.007  57.706  71.072  1.00 71.49           C
ATOM   4763 1HB  LEU A 329      54.590  57.779  70.153  1.00 20.00           H
ATOM   4764 2HB  LEU A 329      53.008  58.078  70.845  1.00 20.00           H
ATOM   4765  CG  LEU A 329      54.635  58.687  72.085  1.00 76.06           C
ATOM   4766  HG  LEU A 329      55.710  58.723  71.904  1.00 20.00           H
ATOM   4767  CD1 LEU A 329      54.090  60.092  71.874  1.00 76.58           C
ATOM   4768 1HD1 LEU A 329      53.945  60.269  70.808  1.00 20.00           H
ATOM   4769 2HD1 LEU A 329      53.137  60.194  72.392  1.00 20.00           H
ATOM   4770 3HD1 LEU A 329      54.799  60.820  72.269  1.00 20.00           H
ATOM   4771  CD2 LEU A 329      54.373  58.232  73.508  1.00 76.50           C
ATOM   4772 1HD2 LEU A 329      53.569  57.497  73.512  1.00 20.00           H
ATOM   4773 2HD2 LEU A 329      55.278  57.783  73.918  1.00 20.00           H
ATOM   4774 3HD2 LEU A 329      54.085  59.090  74.116  1.00 20.00           H
ATOM   4775  HN  LEU A 329      55.894  55.960  70.952  1.00 20.00           H
ATOM   4776  N   VAL A 330      51.896  54.999  70.819  1.00 68.05           N
ATOM   4777  CA  VAL A 330      51.007  54.249  69.964  1.00 67.19           C
ATOM   4778  C   VAL A 330      49.635  54.883  70.062  1.00 69.71           C
ATOM   4779  O   VAL A 330      49.112  55.024  71.150  1.00 70.30           O
ATOM   4780  HA  VAL A 330      51.379  54.340  68.943  1.00 20.00           H
ATOM   4781  CB  VAL A 330      50.885  52.791  70.420  1.00 71.03           C
ATOM   4782  HB  VAL A 330      50.325  52.778  71.354  1.00 20.00           H
ATOM   4783  CG1 VAL A 330      50.108  51.980  69.382  1.00 70.14           C
ATOM   4784 1HG1 VAL A 330      49.039  52.137  69.525  1.00 20.00           H
ATOM   4785 2HG1 VAL A 330      50.392  52.304  68.380  1.00 20.00           H
ATOM   4786 3HG1 VAL A 330      50.340  50.922  69.500  1.00 20.00           H
ATOM   4787  CG2 VAL A 330      52.270  52.184  70.682  1.00 70.46           C
ATOM   4788 1HG2 VAL A 330      52.912  52.357  69.817  1.00 20.00           H
ATOM   4789 2HG2 VAL A 330      52.712  52.653  71.561  1.00 20.00           H
ATOM   4790 3HG2 VAL A 330      52.171  51.112  70.852  1.00 20.00           H
ATOM   4791  HN  VAL A 330      51.526  55.159  71.733  1.00 20.00           H
ATOM   4792  N   SER A 331      49.037  55.239  68.929  1.00 64.25           N
ATOM   4793  CA  SER A 331      47.701  55.836  68.944  1.00 62.61           C
ATOM   4794  C   SER A 331      46.901  55.418  67.720  1.00 67.14           C
ATOM   4795  O   SER A 331      47.460  55.003  66.708  1.00 68.08           O
ATOM   4796  HA  SER A 331      47.226  55.457  69.848  1.00 20.00           H
ATOM   4797  CB  SER A 331      47.790  57.362  69.027  1.00 61.97           C
ATOM   4798 1HB  SER A 331      47.007  57.736  69.686  1.00 20.00           H
ATOM   4799 2HB  SER A 331      48.744  57.646  69.472  1.00 20.00           H
ATOM   4800  OG  SER A 331      47.664  57.957  67.757  1.00 66.56           O
ATOM   4801  HG  SER A 331      47.921  58.923  67.804  1.00 20.00           H
ATOM   4802  HN  SER A 331      49.445  55.128  68.022  1.00 20.00           H
ATOM   4803  N   SER A 332      45.584  55.500  67.830  1.00 62.08           N
ATOM   4804  CA  SER A 332      44.719  55.154  66.727  1.00 60.29           C
ATOM   4805  C   SER A 332      43.889  56.384  66.373  1.00 60.92           C
ATOM   4806  O   SER A 332      43.030  56.805  67.154  1.00 57.33           O
ATOM   4807  HA  SER A 332      45.388  54.878  65.911  1.00 20.00           H
ATOM   4808  CB  SER A 332      43.787  53.991  67.110  1.00 61.79           C
ATOM   4809 1HB  SER A 332      44.369  53.073  67.192  1.00 20.00           H
ATOM   4810 2HB  SER A 332      43.353  54.183  68.091  1.00 20.00           H
ATOM   4811  OG  SER A 332      42.749  53.813  66.156  1.00 56.97           O
ATOM   4812  HG  SER A 332      42.160  53.053  66.429  1.00 20.00           H
ATOM   4813  HN  SER A 332      45.110  55.798  68.658  1.00 20.00           H
ATOM   4814  N   THR A 333      44.139  56.946  65.190  1.00 56.93           N
ATOM   4815  CA  THR A 333      43.360  58.079  64.714  1.00 55.14           C
ATOM   4816  C   THR A 333      41.969  57.584  64.317  1.00 54.45           C
ATOM   4817  O   THR A 333      41.085  58.389  63.977  1.00 53.54           O
ATOM   4818  HA  THR A 333      43.242  58.785  65.536  1.00 20.00           H
ATOM   4819  CB  THR A 333      44.065  58.781  63.554  1.00 64.14           C
ATOM   4820  HB  THR A 333      43.386  59.461  63.039  1.00 20.00           H
ATOM   4821  OG1 THR A 333      44.635  57.789  62.676  1.00 67.75           O
ATOM   4822  HG1 THR A 333      45.596  57.636  62.910  1.00 20.00           H
ATOM   4823  CG2 THR A 333      45.181  59.611  64.119  1.00 61.38           C
ATOM   4824 1HG2 THR A 333      45.883  58.966  64.647  1.00 20.00           H
ATOM   4825 2HG2 THR A 333      44.772  60.347  64.811  1.00 20.00           H
ATOM   4826 3HG2 THR A 333      45.699  60.124  63.308  1.00 20.00           H
ATOM   4827  HN  THR A 333      44.857  56.639  64.565  1.00 20.00           H
ATOM   4828  N   LYS A 334      41.776  56.257  64.361  1.00 49.04           N
ATOM   4829  CA  LYS A 334      40.470  55.657  64.041  1.00 49.42           C
ATOM   4830  C   LYS A 334      39.444  56.088  65.093  1.00 54.48           C
ATOM   4831  O   LYS A 334      38.221  56.035  64.855  1.00 53.49           O
ATOM   4832  HA  LYS A 334      40.159  56.050  63.073  1.00 20.00           H
ATOM   4833  CB  LYS A 334      40.519  54.120  63.935  1.00 50.86           C
ATOM   4834 1HB  LYS A 334      41.076  53.711  64.778  1.00 20.00           H
ATOM   4835 2HB  LYS A 334      39.509  53.716  63.994  1.00 20.00           H
ATOM   4836  CG  LYS A 334      41.153  53.563  62.665  1.00 44.88           C
ATOM   4837 1HG  LYS A 334      40.797  54.123  61.800  1.00 20.00           H
ATOM   4838 2HG  LYS A 334      42.235  53.695  62.706  1.00 20.00           H
ATOM   4839  CD  LYS A 334      40.814  52.075  62.499  1.00 54.03           C
ATOM   4840 1HD  LYS A 334      41.307  51.497  63.281  1.00 20.00           H
ATOM   4841 2HD  LYS A 334      39.741  51.927  62.620  1.00 20.00           H
ATOM   4842  CE  LYS A 334      41.238  51.538  61.144  1.00 48.72           C
ATOM   4843 1HE  LYS A 334      41.018  50.473  61.083  1.00 20.00           H
ATOM   4844 2HE  LYS A 334      40.665  52.028  60.356  1.00 20.00           H
ATOM   4845  NZ  LYS A 334      42.678  51.751  60.900  1.00 39.63           N
ATOM   4846 1HZ  LYS A 334      42.972  51.198  60.102  1.00 20.00           H
ATOM   4847 2HZ  LYS A 334      42.848  52.733  60.710  1.00 20.00           H
ATOM   4848 3HZ  LYS A 334      43.205  51.470  61.719  1.00 20.00           H
ATOM   4849  HN  LYS A 334      42.486  55.597  64.607  1.00 20.00           H
ATOM   4850  N   SER A 335      39.951  56.563  66.231  1.00 53.14           N
ATOM   4851  CA  SER A 335      39.104  57.091  67.318  1.00 53.95           C
ATOM   4852  C   SER A 335      38.314  58.349  66.908  1.00 57.46           C
ATOM   4853  O   SER A 335      37.176  58.568  67.351  1.00 57.23           O
ATOM   4854  HA  SER A 335      38.405  56.289  67.554  1.00 20.00           H
ATOM   4855  CB  SER A 335      39.916  57.336  68.576  1.00 53.44           C
ATOM   4856 1HB  SER A 335      39.269  57.748  69.350  1.00 20.00           H
ATOM   4857 2HB  SER A 335      40.299  56.387  68.951  1.00 20.00           H
ATOM   4858  OG  SER A 335      40.963  58.214  68.282  1.00 60.14           O
ATOM   4859  HG  SER A 335      41.791  57.698  68.062  1.00 20.00           H
ATOM   4860  HN  SER A 335      40.930  56.599  66.435  1.00 20.00           H
ATOM   4861  N   MET A 336      38.879  59.133  65.998  1.00 54.35           N
ATOM   4862  CA  MET A 336      38.184  60.331  65.524  1.00 54.01           C
ATOM   4863  C   MET A 336      37.673  60.122  64.130  1.00 59.91           C
ATOM   4864  O   MET A 336      36.671  60.698  63.717  1.00 59.49           O
ATOM   4865  HA  MET A 336      37.351  60.478  66.210  1.00 20.00           H
ATOM   4866  CB  MET A 336      39.141  61.529  65.454  1.00 54.86           C
ATOM   4867 1HB  MET A 336      40.000  61.278  64.831  1.00 20.00           H
ATOM   4868 2HB  MET A 336      38.640  62.373  64.980  1.00 20.00           H
ATOM   4869  CG  MET A 336      39.675  62.011  66.786  1.00 55.64           C
ATOM   4870 1HG  MET A 336      38.945  62.663  67.266  1.00 20.00           H
ATOM   4871 2HG  MET A 336      39.833  61.163  67.452  1.00 20.00           H
ATOM   4872  SD  MET A 336      41.214  62.906  66.655  1.00 56.64           S
ATOM   4873  CE  MET A 336      42.393  61.600  66.967  1.00 53.47           C
ATOM   4874 1HE  MET A 336      42.308  61.274  68.003  1.00 20.00           H
ATOM   4875 2HE  MET A 336      42.189  60.760  66.303  1.00 20.00           H
ATOM   4876 3HE  MET A 336      43.402  61.970  66.784  1.00 20.00           H
ATOM   4877  HN  MET A 336      39.778  58.964  65.594  1.00 20.00           H
ATOM   4878  N   THR A 337      38.411  59.324  63.382  1.00 58.46           N
ATOM   4879  CA  THR A 337      38.127  59.100  61.957  1.00 57.75           C
ATOM   4880  C   THR A 337      37.270  57.904  61.524  1.00 59.45           C
ATOM   4881  O   THR A 337      36.601  57.945  60.467  1.00 59.41           O
ATOM   4882  HA  THR A 337      37.552  59.948  61.583  1.00 20.00           H
ATOM   4883  CB  THR A 337      39.471  59.134  61.214  1.00 59.34           C
ATOM   4884  HB  THR A 337      40.279  59.432  61.883  1.00 20.00           H
ATOM   4885  OG1 THR A 337      39.380  59.977  60.073  1.00 67.95           O
ATOM   4886  HG1 THR A 337      39.723  59.498  59.265  1.00 20.00           H
ATOM   4887  CG2 THR A 337      39.988  57.735  60.898  1.00 51.21           C
ATOM   4888 1HG2 THR A 337      39.625  57.426  59.918  1.00 20.00           H
ATOM   4889 2HG2 THR A 337      39.632  57.037  61.654  1.00 20.00           H
ATOM   4890 3HG2 THR A 337      41.078  57.743  60.895  1.00 20.00           H
ATOM   4891  HN  THR A 337      39.206  58.819  63.718  1.00 20.00           H
ATOM   4892  N   GLY A 338      37.277  56.853  62.344  1.00 52.37           N
ATOM   4893  CA  GLY A 338      36.536  55.642  62.022  1.00 49.40           C
ATOM   4894  C   GLY A 338      37.489  54.813  61.164  1.00 49.10           C
ATOM   4895  O   GLY A 338      38.649  55.207  60.956  1.00 46.15           O
ATOM   4896 1HA  GLY A 338      36.247  55.134  62.941  1.00 20.00           H
ATOM   4897 2HA  GLY A 338      35.617  55.903  61.498  1.00 20.00           H
ATOM   4898  HN  GLY A 338      37.776  56.823  63.210  1.00 20.00           H
ATOM   4899  N   HIE A 339      37.008  53.668  60.677  1.00 20.00           N
ATOM   4900  CA  HIE A 339      37.803  52.753  59.849  1.00 20.00           C
ATOM   4901  C   HIE A 339      37.598  53.029  58.357  1.00 20.00           C
ATOM   4902  O   HIE A 339      36.528  52.739  57.832  1.00 20.00           O
ATOM   4903  HA  HIE A 339      38.850  52.943  60.089  1.00 20.00           H
ATOM   4904  CB  HIE A 339      37.339  51.321  60.141  1.00 20.00           C
ATOM   4905 1HB  HIE A 339      37.247  51.193  61.219  1.00 20.00           H
ATOM   4906 2HB  HIE A 339      36.346  51.179  59.717  1.00 20.00           H
ATOM   4907  CG  HIE A 339      38.254  50.264  59.602  1.00 20.00           C
ATOM   4908  ND1 HIE A 339      39.359  50.557  58.829  1.00 20.00           N
ATOM   4909  CD2 HIE A 339      38.215  48.918  59.710  1.00 20.00           C
ATOM   4910  HD2 HIE A 339      37.474  48.320  60.239  1.00 20.00           H
ATOM   4911  CE1 HIE A 339      39.980  49.441  58.509  1.00 20.00           C
ATOM   4912  HE1 HIE A 339      40.895  49.363  57.921  1.00 20.00           H
ATOM   4913  NE2 HIE A 339      39.300  48.431  59.025  1.00 20.00           N
ATOM   4914  HE2 HIE A 339      39.533  47.463  58.935  1.00 20.00           H
ATOM   4915  HN  HIE A 339      36.076  53.342  60.833  1.00 20.00           H
ATOM   4916  N   LEU A 340      38.609  53.562  57.666  1.00 51.91           N
ATOM   4917  CA  LEU A 340      38.470  53.863  56.216  1.00 51.15           C
ATOM   4918  C   LEU A 340      38.707  52.677  55.285  1.00 51.75           C
ATOM   4919  O   LEU A 340      38.903  52.855  54.076  1.00 49.83           O
ATOM   4920  HA  LEU A 340      37.440  54.174  56.044  1.00 20.00           H
ATOM   4921  CB  LEU A 340      39.338  55.047  55.772  1.00 50.66           C
ATOM   4922 1HB  LEU A 340      40.378  54.820  56.009  1.00 20.00           H
ATOM   4923 2HB  LEU A 340      39.271  55.135  54.687  1.00 20.00           H
ATOM   4924  CG  LEU A 340      39.119  56.465  56.293  1.00 54.50           C
ATOM   4925  HG  LEU A 340      39.939  56.711  56.968  1.00 20.00           H
ATOM   4926  CD1 LEU A 340      39.139  57.560  55.204  1.00 52.76           C
[truncated: 647,331 more chars]
