# Supplementary material for: Elucidation of transient protein-protein interactions within carrier protein-dependent biosynthesis
Source: Commun Biol. 2021 Mar 16;4:340. doi: 10.1038/s42003-021-01838-3 (PMC7966745; doi:10.1038/s42003-021-01838-3)
Supplement: Supplementary file 5 — Supplementary Data 5 [file 42003_2021_1838_MOESM5_ESM.zip › Protein_protein_docked_models/Protein_protein_docked_models/FabG/FabGRank2.pdb]

HEADER                                                        FABGSPECRES4POS2
EXPDTA    THEORETICAL MODEL
REMARK   3                                                              
REMARK   3 REFINEMENT OR HYDROGEN PLACEMENT:                            
REMARK   3   PROGRAM 1                  ICM 3.8                     
REMARK   3   AUTHORS 1      R.ABAGYAN, M.TOTROV                         
REMARK 800                                                             
REMARK 800 SITE                                                        
REMARK 800 SITE_IDENTIFIER: AC1                                    
REMARK 800 SITE_DESCRIPTION: ID:AC5 binding site for residue zn a 405                    
REMARK 800                                                             
REMARK 800 SITE                                                        
REMARK 800 SITE_IDENTIFIER: AC2                                    
REMARK 800 SITE_DESCRIPTION: ID:AC7 binding site for residue zn a 407                    
REMARK 800                                                             
REMARK 800 SITE                                                        
REMARK 800 SITE_IDENTIFIER: AC3                                    
REMARK 800 SITE_DESCRIPTION: ID:BC1 binding site for residue pm5 a 301                   
SITE     1 AC1  1 ASP B  56  
SITE     1 AC2  1 ALA B  77  
SITE     1 AC3  9 PHE B  28  SER B  36  THR B  39  VAL B  43  
SITE     2 AC3  9 LEU B  46  THR B  52  ALA B  59  GLU B  60  
SITE     3 AC3  9 ILE B  62  
SEQRES   1 A  970  ASN PHE GLU GLY LYS ILE ALA LEU VAL THR GLY ALA SER 
SEQRES   2 A  970  ARG GLY ILE GLY ARG ALA ILE ALA GLU THR LEU ALA ALA 
SEQRES   3 A  970  ARG GLY ALA LYS VAL ILE GLY THR ALA THR SER GLU ASN 
SEQRES   4 A  970  GLY ALA GLN ALA ILE SER ASP TYR LEU GLY ALA ASN GLY 
SEQRES   5 A  970  LYS GLY LEU MET LEU ASN VAL THR ASP PRO ALA SER ILE 
SEQRES   6 A  970  GLU SER VAL LEU GLU LYS ILE ARG ALA GLU PHE GLY GLU 
SEQRES   7 A  970  VAL ASP ILE LEU VAL ASN ASN ALA GLY ILE THR ARG ASP 
SEQRES   8 A  970  ASN LEU LEU MET ARG MET LYS ASP GLU GLU TRP ASN ASP 
SEQRES   9 A  970  ILE ILE GLU THR ASN LEU SER SER VAL PHE ARG LEU SER 
SEQRES  10 A  970  LYS ALA VAL MET ARG ALA MET MET LYS LYS ARG HIS GLY 
SEQRES  11 A  970  ARG ILE ILE THR ILE GLY SER VAL VAL GLY THR MET GLY 
SEQRES  12 A  970  ASN GLY GLY GLN ALA ASN TYR ALA ALA ALA LYS ALA GLY 
SEQRES  13 A  970  LEU ILE GLY PHE SER LYS SER LEU ALA ARG GLU VAL ALA 
SEQRES  14 A  970  SER ARG GLY ILE THR VAL ASN VAL VAL ALA PRO GLY PHE 
SEQRES  15 A  970  ILE GLU THR ASP MET THR ARG ALA LEU SER ASP ASP GLN 
SEQRES  16 A  970  ARG ALA GLY ILE LEU ALA GLN VAL PRO ALA GLY ARG LEU 
SEQRES  17 A  970  GLY GLY ALA GLN GLU ILE ALA ASN ALA VAL ALA PHE LEU 
SEQRES  18 A  970  ALA SER ASP GLU ALA ALA TYR ILE THR GLY GLU THR LEU 
SEQRES  19 A  970  HIS VAL ASN GLY GLY MET TYR MET VAL ASN PHE GLU GLY 
SEQRES  20 A  970  LYS ILE ALA LEU VAL THR GLY ALA SER ARG GLY ILE GLY 
SEQRES  21 A  970  ARG ALA ILE ALA GLU THR LEU ALA ALA ARG GLY ALA LYS 
SEQRES  22 A  970  VAL ILE GLY THR ALA THR SER GLU ASN GLY ALA GLN ALA 
SEQRES  23 A  970  ILE SER ASP TYR LEU GLY ALA ASN GLY LYS GLY LEU MET 
SEQRES  24 A  970  LEU ASN VAL THR ASP PRO ALA SER ILE GLU SER VAL LEU 
SEQRES  25 A  970  GLU LYS ILE ARG ALA GLU PHE GLY GLU VAL ASP ILE LEU 
SEQRES  26 A  970  VAL ASN ASN ALA GLY ILE THR ARG ASP ASN LEU LEU MET 
SEQRES  27 A  970  ARG MET LYS ASP GLU GLU TRP ASN ASP ILE ILE GLU THR 
SEQRES  28 A  970  ASN LEU SER SER VAL PHE ARG LEU SER LYS ALA VAL MET 
SEQRES  29 A  970  ARG ALA MET MET LYS LYS ARG HIS GLY ARG ILE ILE THR 
SEQRES  30 A  970  ILE GLY SER VAL VAL GLY THR MET GLY ASN GLY GLY GLN 
SEQRES  31 A  970  ALA ASN TYR ALA ALA ALA LYS ALA GLY LEU ILE GLY PHE 
SEQRES  32 A  970  SER LYS SER LEU ALA ARG GLU VAL ALA SER ARG GLY ILE 
SEQRES  33 A  970  THR VAL ASN VAL VAL ALA PRO GLY PHE ILE GLU THR ASP 
SEQRES  34 A  970  MET THR ARG SER ASP ASP GLN ARG ALA GLY ILE LEU ALA 
SEQRES  35 A  970  GLN VAL PRO ALA GLY ARG LEU GLY GLY ALA GLN GLU ILE 
SEQRES  36 A  970  ALA ASN ALA VAL ALA PHE LEU ALA SER ASP GLU ALA ALA 
SEQRES  37 A  970  TYR ILE THR GLY GLU THR LEU HIS VAL ASN GLY GLY MET 
SEQRES  38 A  970  TYR MET VAL ASN PHE GLU GLY LYS ILE ALA LEU VAL THR 
SEQRES  39 A  970  GLY ALA SER ARG GLY ILE GLY ARG ALA ILE ALA GLU THR 
SEQRES  40 A  970  LEU ALA ALA ARG GLY ALA LYS VAL ILE GLY THR ALA THR 
SEQRES  41 A  970  SER GLU ASN GLY ALA GLN ALA ILE SER ASP TYR LEU GLY 
SEQRES  42 A  970  ALA ASN GLY LYS GLY LEU MET LEU ASN VAL THR ASP PRO 
SEQRES  43 A  970  ALA SER ILE GLU SER VAL LEU GLU LYS ILE ARG ALA GLU 
SEQRES  44 A  970  PHE GLY GLU VAL ASP ILE LEU VAL ASN ASN ALA GLY ILE 
SEQRES  45 A  970  THR ARG ASP ASN LEU LEU MET ARG MET LYS ASP GLU GLU 
SEQRES  46 A  970  TRP ASN ASP ILE ILE GLU THR ASN LEU SER SER VAL PHE 
SEQRES  47 A  970  ARG LEU SER LYS ALA VAL MET ARG ALA MET MET LYS LYS 
SEQRES  48 A  970  ARG HIE GLY ARG ILE ILE THR ILE GLY SER VAL VAL GLY 
SEQRES  49 A  970  THR MET GLY ASN GLY GLY GLN ALA ASN TYR ALA ALA ALA 
SEQRES  50 A  970  LYS ALA GLY LEU ILE GLY PHE SER LYS SER LEU ALA ARG 
SEQRES  51 A  970  GLU VAL ALA SER ARG GLY ILE THR VAL ASN VAL VAL ALA 
SEQRES  52 A  970  PRO GLY PHE ILE GLU THR ASP MET THR ARG ALA LEU SER 
SEQRES  53 A  970  ASP ASP GLN ARG ALA GLY ILE LEU ALA GLN VAL PRO ALA 
SEQRES  54 A  970  GLY ARG LEU GLY GLY ALA GLN GLU ILE ALA ASN ALA VAL 
SEQRES  55 A  970  ALA PHE LEU ALA SER ASP GLU ALA ALA TYR ILE THR GLY 
SEQRES  56 A  970  GLU THR LEU HIS VAL ASN GLY GLY MET TYR MET VAL ASN 
SEQRES  57 A  970  PHE GLU GLY LYS ILE ALA LEU VAL THR GLY ALA SER ARG 
SEQRES  58 A  970  GLY ILE GLY ARG ALA ILE ALA GLU THR LEU ALA ALA ARG 
SEQRES  59 A  970  GLY ALA LYS VAL ILE GLY THR ALA THR SER GLU ASN GLY 
SEQRES  60 A  970  ALA GLN ALA ILE SER ASP TYR LEU GLY ALA ASN GLY LYS 
SEQRES  61 A  970  GLY LEU MET LEU ASN VAL THR ASP PRO ALA SER ILE GLU 
SEQRES  62 A  970  SER VAL LEU GLU LYS ILE ARG ALA GLU PHE GLY GLU VAL 
SEQRES  63 A  970  ASP ILE LEU VAL ASN ASN ALA GLY ILE THR ARG ASP ASN 
SEQRES  64 A  970  LEU LEU MET ARG MET LYS ASP GLU GLU TRP ASN ASP ILE 
SEQRES  65 A  970  ILE GLU THR ASN LEU SER SER VAL PHE ARG LEU SER LYS 
SEQRES  66 A  970  ALA VAL MET ARG ALA MET MET LYS LYS ARG HIE GLY ARG 
SEQRES  67 A  970  ILE ILE THR ILE GLY SER VAL VAL GLY THR MET GLY ASN 
SEQRES  68 A  970  GLY GLY GLN ALA ASN TYR ALA ALA ALA LYS ALA GLY LEU 
SEQRES  69 A  970  ILE GLY PHE SER LYS SER LEU ALA ARG GLU VAL ALA SER 
SEQRES  70 A  970  ARG GLY ILE THR VAL ASN VAL VAL ALA PRO GLY PHE ILE 
SEQRES  71 A  970  GLU THR ASP MET THR ARG ALA LEU SER ASP ASP GLN ARG 
SEQRES  72 A  970  ALA GLY ILE LEU ALA GLN VAL PRO ALA GLY ARG LEU GLY 
SEQRES  73 A  970  GLY ALA GLN GLU ILE ALA ASN ALA VAL ALA PHE LEU ALA 
SEQRES  74 A  970  SER ASP GLU ALA ALA TYR ILE THR GLY GLU THR LEU HIS 
SEQRES  75 A  970  VAL ASN GLY GLY MET TYR MET VAL                     
SEQRES   1 B   77  SER THR ILE GLU GLU ARG VAL LYS LYS ILE ILE GLY GLU 
SEQRES   2 B   77  GLN LEU GLY VAL LYS GLN GLU GLU VAL THR ASN ASN ALA 
SEQRES   3 B   77  SER PHE VAL GLU ASP LEU GLY ALA ASP SER LEU ASP THR 
SEQRES   4 B   77  VAL GLU LEU VAL MET ALA LEU GLU GLU GLU PHE ASP THR 
SEQRES   5 B   77  GLU ILE PRO ASP GLU GLU ALA GLU LYS ILE THR THR VAL 
SEQRES   6 B   77  GLN ALA ALA ILE ASP TYR ILE ASN GLY HIS GLN ALA     
HELIX    1  HA GLY A   15  ALA A   26  1
HELIX    2  HB GLU A   38  LEU A   48  1
HELIX    3  HC GLY A   49  ASN A   51  1
HELIX    4  HD PRO A   62  GLU A   75  1
HELIX    5  HE LEU A   94  ARG A   96  1
HELIX    6  HF ASP A   99  ILE A  106  1
HELIX    7  HG GLU A  107  SER A  111  1
HELIX    8  HH SER A  112  LYS A  118  1
HELIX    9  HI VAL A  120  LYS A  127  1
HELIX   10  HJ VAL A  138  MET A  142  1
HELIX   11  HK ALA A  148  GLY A  156  1
HELIX   12  HL ILE A  158  VAL A  168  1
HELIX   13  HM ALA A  169  ARG A  171  1
HELIX   14  HN ILE A  183  ILE A  183  9
HELIX   15  HO ASP A  186  ARG A  189  1
HELIX   16  HP ALA A  190  ALA A  190  5
HELIX   17  HQ ASP A  193  LEU A  200  1
HELIX   18  HR ALA A  201  GLN A  202  1
HELIX   19  HS GLY A  209  GLY A  209  9
HELIX   20  HT ALA A  211  ALA A  222  1
HELIX   21  HU ASP A  224  ALA A  226  1
HELIX   22  HV GLY A  258  ALA A  269  1
HELIX   23  HW GLU A  281  LEU A  291  1
HELIX   24  HX GLY A  292  ASN A  294  1
HELIX   25  HY PRO A  305  GLU A  318  1
HELIX    0  H@ LEU A  337  ARG A  339  1
HELIX    1  HA ASP A  342  ILE A  349  1
HELIX    2  HB GLU A  350  SER A  354  1
HELIX    3  HC SER A  355  LYS A  370  1
HELIX    4  HD VAL A  381  VAL A  381  5
HELIX    5  HE VAL A  382  MET A  385  1
HELIX    6  HF ALA A  391  GLY A  399  1
HELIX    7  HG ILE A  401  VAL A  411  1
HELIX    8  HH ALA A  412  ARG A  414  1
HELIX    9  HI ILE A  426  ILE A  426  9
HELIX   10  HJ ASP A  429  THR A  431  1
HELIX   11  HK ARG A  437  LEU A  441  1
HELIX   12  HL ALA A  442  GLN A  443  1
HELIX   13  HM GLY A  450  GLY A  450  9
HELIX   14  HN ALA A  452  ALA A  463  1
HELIX   15  HO ASP A  465  ALA A  467  1
HELIX   16  HP GLY A  499  ALA A  510  1
HELIX   17  HQ GLU A  522  LEU A  532  1
HELIX   18  HR GLY A  533  ASN A  535  1
HELIX   19  HS PRO A  546  GLU A  559  1
HELIX   20  HT ASP A  583  ILE A  590  1
HELIX   21  HU GLU A  591  SER A  595  1
HELIX   22  HV SER A  596  LYS A  602  1
HELIX   23  HW VAL A  604  LYS A  611  1
HELIX   24  HX VAL A  622  VAL A  622  5
HELIX   25  HY VAL A  623  MET A  626  1
HELIX    0  H@ ALA A  632  GLY A  640  1
HELIX    1  HA ILE A  642  VAL A  652  1
HELIX    2  HB ALA A  653  ARG A  655  1
HELIX    3  HC ILE A  667  ILE A  667  9
HELIX    4  HD ASP A  670  ARG A  673  1
HELIX    5  HE ASP A  677  LEU A  684  1
HELIX    6  HF ALA A  685  GLN A  686  1
HELIX    7  HG GLY A  693  GLY A  693  9
HELIX    8  HH ALA A  695  ALA A  706  1
HELIX    9  HI ASP A  708  ALA A  710  1
HELIX   10  HJ GLY A  742  ALA A  753  1
HELIX   11  HK GLU A  765  LEU A  775  1
HELIX   12  HL GLY A  776  ASN A  778  1
HELIX   13  HM PRO A  789  GLU A  802  1
HELIX   14  HN LEU A  821  ARG A  823  1
HELIX   15  HO ASP A  826  ILE A  833  1
HELIX   16  HP GLU A  834  SER A  838  1
HELIX   17  HQ SER A  839  LYS A  854  1
HELIX   18  HR VAL A  865  VAL A  865  5
HELIX   19  HS VAL A  866  MET A  869  1
HELIX   20  HT ALA A  875  VAL A  895  1
HELIX   21  HU ALA A  896  ARG A  898  1
HELIX   22  HV ILE A  910  ILE A  910  9
HELIX   23  HW ASP A  913  ARG A  916  1
HELIX   24  HX ALA A  917  ALA A  917  5
HELIX   25  HY ASP A  920  LEU A  927  1
HELIX    0  H@ ALA A  928  GLN A  929  1
HELIX    1  HA GLY A  936  GLY A  936  9
HELIX    2  HB ALA A  938  ALA A  949  1
HELIX    3  HC ASP A  951  ALA A  953  1
HELIX    4  HD ILE B    3  LEU B   15  1
HELIX    5  HE GLN B   19  GLU B   21  1
HELIX    6  HF SER B   27  SER B   27  9
HELIX    7  HG SER B   36  GLU B   49  1
HELIX    8  HH ASP B   56  LYS B   61  1
HELIX    9  HI THR B   64  THR B   64  9
HELIX   10  HJ VAL B   65  ALA B   68  1
HELIX   11  HK ASP B   70  HIE B   75  1
SHEET    1  SA 1 ILE A   6  VAL A   9  0
SHEET    2  SB 1 LYS A  30  ALA A  35  0
SHEET    3  SC 1 GLY A  52  MET A  56  0
SHEET    4  SD 1 ILE A  81  ASN A  84  0
SHEET    5  SE 1 GLY A 130  ILE A 135  0
SHEET    6  SF 1 ILE A 173  PRO A 180  0
SHEET    7  SG 1 THR A 233  VAL A 236  0
SHEET    8  SH 1 ILE A 249  VAL A 252  0
SHEET    9  SI 1 LYS A 273  ALA A 278  0
SHEET   10  SJ 1 GLY A 295  MET A 299  0
SHEET   11  SK 1 ILE A 324  ASN A 327  0
SHEET   12  SL 1 GLY A 373  ILE A 378  0
SHEET   13  SM 1 ILE A 416  PRO A 423  0
SHEET   14  SN 1 THR A 474  VAL A 477  0
SHEET   15  SO 1 ILE A 490  VAL A 493  0
SHEET   16  SP 1 LYS A 514  ALA A 519  0
SHEET   17  SQ 1 GLY A 536  MET A 540  0
SHEET   18  SR 1 ILE A 565  ASN A 568  0
SHEET   19  SS 1 GLY A 614  ILE A 619  0
SHEET   20  ST 1 ILE A 657  PRO A 664  0
SHEET   21  SU 1 THR A 717  VAL A 720  0
SHEET   22  SV 1 ILE A 733  VAL A 736  0
SHEET   23  SW 1 LYS A 757  ALA A 762  0
SHEET   24  SX 1 GLY A 779  MET A 783  0
SHEET   25  SY 1 ILE A 808  ASN A 811  0
SHEET    0  S@ 1 GLY A 857  ILE A 862  0
SHEET    1  SA 1 ILE A 900  PRO A 907  0
SHEET    2  SB 1 THR A 960  VAL A 963  0
ATOM      1  N   ASN A   1      52.558  46.010  16.672  1.00 45.95           N
ATOM      2  CA  ASN A   1      51.732  46.202  15.442  1.00 43.74           C
ATOM      3  C   ASN A   1      50.516  45.287  15.525  1.00 42.26           C
ATOM      4  O   ASN A   1      50.643  44.095  15.807  1.00 42.17           O
ATOM      5  HA  ASN A   1      51.466  47.259  15.438  1.00 20.00           H
ATOM      6  CB  ASN A   1      52.572  45.894  14.201  1.00 45.65           C
ATOM      7 1HB  ASN A   1      53.546  46.374  14.288  1.00 20.00           H
ATOM      8 2HB  ASN A   1      52.751  44.820  14.136  1.00 20.00           H
ATOM      9  CG  ASN A   1      51.911  46.357  12.922  1.00 47.45           C
ATOM     10  OD1 ASN A   1      51.044  45.675  12.376  1.00 48.95           O
ATOM     11  ND2 ASN A   1      52.307  47.533  12.442  1.00 48.65           N
ATOM     12 1HD2 ASN A   1      53.007  48.059  12.924  1.00 20.00           H
ATOM     13 2HD2 ASN A   1      51.905  47.890  11.599  1.00 20.00           H
ATOM     14  HN  ASN A   1      52.198  45.342  17.323  1.00 20.00           H
ATOM     15  N   PHE A   2      49.337  45.849  15.287  1.00 39.79           N
ATOM     16  CA  PHE A   2      48.102  45.086  15.386  1.00 39.07           C
ATOM     17  C   PHE A   2      47.491  44.626  14.067  1.00 39.30           C
ATOM     18  O   PHE A   2      46.319  44.254  14.024  1.00 38.42           O
ATOM     19  HA  PHE A   2      48.323  44.188  15.963  1.00 20.00           H
ATOM     20  CB  PHE A   2      47.060  45.886  16.175  1.00 38.04           C
ATOM     21 1HB  PHE A   2      46.756  46.749  15.584  1.00 20.00           H
ATOM     22 2HB  PHE A   2      46.174  45.268  16.317  1.00 20.00           H
ATOM     23  CG  PHE A   2      47.548  46.357  17.518  1.00 37.67           C
ATOM     24  CD1 PHE A   2      48.382  47.471  17.617  1.00 36.91           C
ATOM     25  HD1 PHE A   2      48.667  48.020  16.720  1.00 20.00           H
ATOM     26  CD2 PHE A   2      47.199  45.673  18.679  1.00 36.92           C
ATOM     27  HD2 PHE A   2      46.549  44.802  18.609  1.00 20.00           H
ATOM     28  CE1 PHE A   2      48.859  47.895  18.853  1.00 35.90           C
ATOM     29  HE1 PHE A   2      49.509  48.768  18.916  1.00 20.00           H
ATOM     30  CE2 PHE A   2      47.674  46.090  19.921  1.00 36.49           C
ATOM     31  HE2 PHE A   2      47.396  45.547  20.825  1.00 20.00           H
ATOM     32  CZ  PHE A   2      48.504  47.202  20.006  1.00 36.85           C
ATOM     33  HZ  PHE A   2      48.877  47.531  20.976  1.00 20.00           H
ATOM     34  HN  PHE A   2      49.216  46.808  15.030  1.00 20.00           H
ATOM     35  N   GLU A   3      48.268  44.651  12.992  1.00 39.98           N
ATOM     36  CA  GLU A   3      47.746  44.204  11.709  1.00 41.21           C
ATOM     37  C   GLU A   3      47.231  42.777  11.866  1.00 40.24           C
ATOM     38  O   GLU A   3      47.925  41.916  12.408  1.00 40.58           O
ATOM     39  HA  GLU A   3      46.926  44.885  11.477  1.00 20.00           H
ATOM     40  CB  GLU A   3      48.835  44.253  10.635  1.00 42.68           C
ATOM     41 1HB  GLU A   3      49.039  45.289  10.365  1.00 20.00           H
ATOM     42 2HB  GLU A   3      49.717  43.716  10.982  1.00 20.00           H
ATOM     43  CG  GLU A   3      48.429  43.564   9.342  1.00 47.39           C
ATOM     44 1HG  GLU A   3      48.393  42.486   9.496  1.00 20.00           H
ATOM     45 2HG  GLU A   3      47.425  43.880   9.058  1.00 20.00           H
ATOM     46  CD  GLU A   3      49.373  43.860   8.200  1.00 49.72           C
ATOM     47  OE1 GLU A   3      50.604  43.751   8.396  1.00 52.71           O
ATOM     48  OE2 GLU A   3      48.880  44.195   7.102  1.00 51.11           O
ATOM     49  HN  GLU A   3      49.218  44.964  12.995  1.00 20.00           H
ATOM     50  N   GLY A   4      46.008  42.537  11.407  1.00 39.24           N
ATOM     51  CA  GLY A   4      45.426  41.212  11.515  1.00 37.94           C
ATOM     52  C   GLY A   4      44.542  41.072  12.738  1.00 37.75           C
ATOM     53  O   GLY A   4      43.906  40.035  12.944  1.00 38.26           O
ATOM     54 1HA  GLY A   4      44.837  40.996  10.623  1.00 20.00           H
ATOM     55 2HA  GLY A   4      46.219  40.465  11.561  1.00 20.00           H
ATOM     56  HN  GLY A   4      45.428  43.227  10.974  1.00 20.00           H
ATOM     57  N   LYS A   5      44.494  42.119  13.553  1.00 36.43           N
ATOM     58  CA  LYS A   5      43.682  42.101  14.762  1.00 35.56           C
ATOM     59  C   LYS A   5      42.442  42.975  14.628  1.00 34.71           C
ATOM     60  O   LYS A   5      42.467  44.002  13.956  1.00 36.01           O
ATOM     61  HA  LYS A   5      43.341  41.077  14.912  1.00 20.00           H
ATOM     62  CB  LYS A   5      44.501  42.584  15.963  1.00 35.50           C
ATOM     63 1HB  LYS A   5      44.872  43.591  15.774  1.00 20.00           H
ATOM     64 2HB  LYS A   5      43.863  42.640  16.845  1.00 20.00           H
ATOM     65  CG  LYS A   5      45.700  41.713  16.319  1.00 36.65           C
ATOM     66 1HG  LYS A   5      46.376  41.655  15.466  1.00 20.00           H
ATOM     67 2HG  LYS A   5      46.256  42.171  17.137  1.00 20.00           H
ATOM     68  CD  LYS A   5      45.278  40.314  16.721  1.00 37.34           C
ATOM     69 1HD  LYS A   5      44.443  40.368  17.418  1.00 20.00           H
ATOM     70 2HD  LYS A   5      44.927  39.770  15.844  1.00 20.00           H
ATOM     71  CE  LYS A   5      46.432  39.559  17.363  1.00 38.85           C
ATOM     72 1HE  LYS A   5      46.688  40.018  18.318  1.00 20.00           H
ATOM     73 2HE  LYS A   5      46.130  38.533  17.573  1.00 20.00           H
ATOM     74  NZ  LYS A   5      47.639  39.542  16.493  1.00 39.84           N
ATOM     75 1HZ  LYS A   5      48.270  38.810  16.804  1.00 20.00           H
ATOM     76 2HZ  LYS A   5      47.362  39.365  15.534  1.00 20.00           H
ATOM     77 3HZ  LYS A   5      48.109  40.438  16.550  1.00 20.00           H
ATOM     78  HN  LYS A   5      44.997  42.970  13.401  1.00 20.00           H
ATOM     79  N   ILE A   6      41.361  42.550  15.272  1.00 33.23           N
ATOM     80  CA  ILE A   6      40.108  43.287  15.268  1.00 32.21           C
ATOM     81  C   ILE A   6      39.880  43.794  16.688  1.00 31.92           C
ATOM     82  O   ILE A   6      39.852  43.007  17.645  1.00 30.06           O
ATOM     83  HA  ILE A   6      40.230  44.136  14.595  1.00 20.00           H
ATOM     84  CB  ILE A   6      38.924  42.388  14.862  1.00 32.71           C
ATOM     85  HB  ILE A   6      38.914  41.518  15.519  1.00 20.00           H
ATOM     86  CG1 ILE A   6      39.121  41.888  13.427  1.00 33.78           C
ATOM     87 1HG1 ILE A   6      39.153  42.736  12.743  1.00 20.00           H
ATOM     88 2HG1 ILE A   6      40.080  41.376  13.345  1.00 20.00           H
ATOM     89  CG2 ILE A   6      37.615  43.160  14.988  1.00 30.52           C
ATOM     90 1HG2 ILE A   6      37.642  43.775  15.888  1.00 20.00           H
ATOM     91 2HG2 ILE A   6      37.485  43.799  14.115  1.00 20.00           H
ATOM     92 3HG2 ILE A   6      36.784  42.458  15.053  1.00 20.00           H
ATOM     93  CD1 ILE A   6      38.035  40.938  12.951  1.00 32.53           C
ATOM     94 1HD1 ILE A   6      38.182  39.959  13.409  1.00 20.00           H
ATOM     95 2HD1 ILE A   6      37.058  41.329  13.237  1.00 20.00           H
ATOM     96 3HD1 ILE A   6      38.085  40.842  11.867  1.00 20.00           H
ATOM     97  HN  ILE A   6      41.323  41.704  15.802  1.00 20.00           H
ATOM     98  N   ALA A   7      39.716  45.106  16.825  1.00 30.53           N
ATOM     99  CA  ALA A   7      39.512  45.707  18.135  1.00 29.54           C
ATOM    100  C   ALA A   7      38.181  46.422  18.269  1.00 29.80           C
ATOM    101  O   ALA A   7      37.746  47.124  17.352  1.00 29.24           O
ATOM    102  HA  ALA A   7      39.521  44.905  18.873  1.00 20.00           H
ATOM    103  CB  ALA A   7      40.650  46.677  18.434  1.00 29.19           C
ATOM    104 1HB  ALA A   7      41.399  46.616  17.644  1.00 20.00           H
ATOM    105 2HB  ALA A   7      40.258  47.693  18.487  1.00 20.00           H
ATOM    106 3HB  ALA A   7      41.109  46.416  19.389  1.00 20.00           H
ATOM    107  HN  ALA A   7      39.721  45.752  16.062  1.00 20.00           H
ATOM    108  N   LEU A   8      37.536  46.231  19.417  1.00 28.82           N
ATOM    109  CA  LEU A   8      36.263  46.876  19.716  1.00 27.48           C
ATOM    110  C   LEU A   8      36.500  47.842  20.871  1.00 28.47           C
ATOM    111  O   LEU A   8      36.926  47.436  21.959  1.00 26.94           O
ATOM    112  HA  LEU A   8      35.966  47.438  18.831  1.00 20.00           H
ATOM    113  CB  LEU A   8      35.207  45.840  20.110  1.00 28.22           C
ATOM    114 1HB  LEU A   8      34.967  45.242  19.230  1.00 20.00           H
ATOM    115 2HB  LEU A   8      35.645  45.164  20.844  1.00 20.00           H
ATOM    116  CG  LEU A   8      33.898  46.399  20.686  1.00 28.73           C
ATOM    117  HG  LEU A   8      34.135  46.960  21.591  1.00 20.00           H
ATOM    118  CD1 LEU A   8      33.256  47.370  19.703  1.00 30.10           C
ATOM    119 1HD1 LEU A   8      33.972  48.149  19.443  1.00 20.00           H
ATOM    120 2HD1 LEU A   8      32.961  46.832  18.803  1.00 20.00           H
ATOM    121 3HD1 LEU A   8      32.377  47.822  20.161  1.00 20.00           H
ATOM    122  CD2 LEU A   8      32.950  45.253  21.003  1.00 28.46           C
ATOM    123 1HD2 LEU A   8      33.300  44.345  20.511  1.00 20.00           H
ATOM    124 2HD2 LEU A   8      32.920  45.094  22.081  1.00 20.00           H
ATOM    125 3HD2 LEU A   8      31.951  45.499  20.644  1.00 20.00           H
ATOM    126  HN  LEU A   8      37.867  45.641  20.153  1.00 20.00           H
ATOM    127  N   VAL A   9      36.251  49.123  20.624  1.00 25.53           N
ATOM    128  CA  VAL A   9      36.437  50.148  21.640  1.00 25.96           C
ATOM    129  C   VAL A   9      35.096  50.826  21.896  1.00 27.47           C
ATOM    130  O   VAL A   9      34.564  51.518  21.021  1.00 25.69           O
ATOM    131  HA  VAL A   9      36.765  49.650  22.553  1.00 20.00           H
ATOM    132  CB  VAL A   9      37.462  51.208  21.173  1.00 26.85           C
ATOM    133  HB  VAL A   9      37.027  51.747  20.331  1.00 20.00           H
ATOM    134  CG1 VAL A   9      37.729  52.203  22.287  1.00 26.56           C
ATOM    135 1HG1 VAL A   9      36.809  52.736  22.526  1.00 20.00           H
ATOM    136 2HG1 VAL A   9      38.082  51.672  23.172  1.00 20.00           H
ATOM    137 3HG1 VAL A   9      38.487  52.915  21.964  1.00 20.00           H
ATOM    138  CG2 VAL A   9      38.759  50.528  20.736  1.00 26.33           C
ATOM    139 1HG2 VAL A   9      39.192  49.993  21.582  1.00 20.00           H
ATOM    140 2HG2 VAL A   9      38.547  49.824  19.931  1.00 20.00           H
ATOM    141 3HG2 VAL A   9      39.463  51.282  20.383  1.00 20.00           H
ATOM    142  HN  VAL A   9      35.926  49.470  19.744  1.00 20.00           H
ATOM    143  N   THR A  10      34.544  50.615  23.088  1.00 25.44           N
ATOM    144  CA  THR A  10      33.261  51.208  23.441  1.00 28.35           C
ATOM    145  C   THR A  10      33.430  52.657  23.895  1.00 29.29           C
ATOM    146  O   THR A  10      34.391  52.991  24.589  1.00 29.46           O
ATOM    147  HA  THR A  10      32.635  51.230  22.549  1.00 20.00           H
ATOM    148  CB  THR A  10      32.560  50.399  24.559  1.00 27.84           C
ATOM    149  HB  THR A  10      31.532  50.735  24.697  1.00 20.00           H
ATOM    150  OG1 THR A  10      33.328  50.475  25.767  1.00 26.66           O
ATOM    151  HG1 THR A  10      33.278  49.606  26.260  1.00 20.00           H
ATOM    152  CG2 THR A  10      32.425  48.934  24.147  1.00 26.47           C
ATOM    153 1HG2 THR A  10      33.261  48.364  24.553  1.00 20.00           H
ATOM    154 2HG2 THR A  10      32.429  48.861  23.060  1.00 20.00           H
ATOM    155 3HG2 THR A  10      31.489  48.533  24.535  1.00 20.00           H
ATOM    156  HN  THR A  10      34.957  50.053  23.804  1.00 20.00           H
ATOM    157  N   GLY A  11      32.497  53.514  23.484  1.00 29.91           N
ATOM    158  CA  GLY A  11      32.560  54.918  23.849  1.00 29.41           C
ATOM    159  C   GLY A  11      33.759  55.604  23.229  1.00 29.21           C
ATOM    160  O   GLY A  11      34.529  56.271  23.924  1.00 30.72           O
ATOM    161 1HA  GLY A  11      31.649  55.423  23.528  1.00 20.00           H
ATOM    162 2HA  GLY A  11      32.612  55.013  24.934  1.00 20.00           H
ATOM    163  HN  GLY A  11      31.715  53.258  22.915  1.00 20.00           H
ATOM    164  N   ALA A  12      33.903  55.469  21.913  1.00 28.35           N
ATOM    165  CA  ALA A  12      35.039  56.052  21.203  1.00 28.33           C
ATOM    166  C   ALA A  12      34.766  57.385  20.508  1.00 28.49           C
ATOM    167  O   ALA A  12      35.499  57.774  19.605  1.00 30.11           O
ATOM    168  HA  ALA A  12      35.822  56.249  21.934  1.00 20.00           H
ATOM    169  CB  ALA A  12      35.568  55.047  20.192  1.00 26.23           C
ATOM    170 1HB  ALA A  12      35.793  54.109  20.698  1.00 20.00           H
ATOM    171 2HB  ALA A  12      34.815  54.874  19.424  1.00 20.00           H
ATOM    172 3HB  ALA A  12      36.475  55.438  19.731  1.00 20.00           H
ATOM    173  HN  ALA A  12      33.262  54.972  21.328  1.00 20.00           H
ATOM    174  N   SER A  13      33.728  58.088  20.942  1.00 30.29           N
ATOM    175  CA  SER A  13      33.375  59.371  20.345  1.00 32.63           C
ATOM    176  C   SER A  13      34.455  60.435  20.494  1.00 33.45           C
ATOM    177  O   SER A  13      34.667  61.240  19.588  1.00 33.16           O
ATOM    178  HA  SER A  13      33.226  59.165  19.285  1.00 20.00           H
ATOM    179  CB  SER A  13      32.085  59.905  20.964  1.00 32.04           C
ATOM    180 1HB  SER A  13      32.218  60.016  22.040  1.00 20.00           H
ATOM    181 2HB  SER A  13      31.876  60.898  20.565  1.00 20.00           H
ATOM    182  OG  SER A  13      31.006  59.038  20.696  1.00 35.59           O
ATOM    183  HG  SER A  13      31.041  58.732  19.745  1.00 20.00           H
ATOM    184  HN  SER A  13      33.128  57.797  21.687  1.00 20.00           H
ATOM    185  N   ARG A  14      35.135  60.443  21.634  1.00 32.72           N
ATOM    186  CA  ARG A  14      36.158  61.449  21.871  1.00 34.92           C
ATOM    187  C   ARG A  14      37.101  61.108  23.017  1.00 32.99           C
ATOM    188  O   ARG A  14      37.124  59.984  23.518  1.00 33.33           O
ATOM    189  HA  ARG A  14      36.720  61.499  20.938  1.00 20.00           H
ATOM    190  CB  ARG A  14      35.482  62.791  22.150  1.00 39.09           C
ATOM    191 1HB  ARG A  14      36.235  63.534  22.413  1.00 20.00           H
ATOM    192 2HB  ARG A  14      34.984  63.147  21.248  1.00 20.00           H
ATOM    193  CG  ARG A  14      34.459  62.711  23.274  1.00 42.79           C
ATOM    194 1HG  ARG A  14      33.794  61.864  23.106  1.00 20.00           H
ATOM    195 2HG  ARG A  14      34.968  62.535  24.221  1.00 20.00           H
ATOM    196  CD  ARG A  14      33.630  63.983  23.382  1.00 49.39           C
ATOM    197 1HD  ARG A  14      34.265  64.817  23.681  1.00 20.00           H
ATOM    198 2HD  ARG A  14      33.208  64.236  22.410  1.00 20.00           H
ATOM    199  NE  ARG A  14      32.547  63.829  24.353  1.00 53.73           N
ATOM    200  HE  ARG A  14      32.619  64.325  25.218  1.00 20.00           H
ATOM    201  CZ  ARG A  14      31.470  63.069  24.162  1.00 55.01           C
ATOM    202  NH1 ARG A  14      31.319  62.394  23.032  1.00 55.63           N
ATOM    203 1HH1 ARG A  14      32.015  62.453  22.316  1.00 20.00           H
ATOM    204 2HH1 ARG A  14      30.508  61.825  22.894  1.00 20.00           H
ATOM    205  NH2 ARG A  14      30.548  62.975  25.110  1.00 57.26           N
ATOM    206 1HH2 ARG A  14      29.740  62.404  24.966  1.00 20.00           H
ATOM    207 2HH2 ARG A  14      30.661  63.474  25.969  1.00 20.00           H
ATOM    208  HN  ARG A  14      34.994  59.786  22.374  1.00 20.00           H
ATOM    209  N   GLY A  15      37.879  62.103  23.419  1.00 32.36           N
ATOM    210  CA  GLY A  15      38.828  61.934  24.500  1.00 30.51           C
ATOM    211  C   GLY A  15      39.557  60.606  24.475  1.00 29.13           C
ATOM    212  O   GLY A  15      40.032  60.152  23.430  1.00 28.10           O
ATOM    213 1HA  GLY A  15      39.572  62.730  24.464  1.00 20.00           H
ATOM    214 2HA  GLY A  15      38.314  62.021  25.457  1.00 20.00           H
ATOM    215  HN  GLY A  15      37.868  63.019  23.018  1.00 20.00           H
ATOM    216  N   ILE A  16      39.638  59.983  25.645  1.00 28.19           N
ATOM    217  CA  ILE A  16      40.317  58.706  25.804  1.00 26.37           C
ATOM    218  C   ILE A  16      39.855  57.656  24.793  1.00 25.93           C
ATOM    219  O   ILE A  16      40.672  57.015  24.137  1.00 24.24           O
ATOM    220  HA  ILE A  16      41.378  58.875  25.621  1.00 20.00           H
ATOM    221  CB  ILE A  16      40.102  58.160  27.230  1.00 27.08           C
ATOM    222  HB  ILE A  16      39.031  58.154  27.436  1.00 20.00           H
ATOM    223  CG1 ILE A  16      40.769  59.097  28.243  1.00 26.87           C
ATOM    224 1HG1 ILE A  16      41.844  59.123  28.067  1.00 20.00           H
ATOM    225 2HG1 ILE A  16      40.399  60.113  28.103  1.00 20.00           H
ATOM    226  CG2 ILE A  16      40.666  56.743  27.346  1.00 25.58           C
ATOM    227 1HG2 ILE A  16      40.740  56.299  26.354  1.00 20.00           H
ATOM    228 2HG2 ILE A  16      41.656  56.783  27.802  1.00 20.00           H
ATOM    229 3HG2 ILE A  16      40.006  56.138  27.966  1.00 20.00           H
ATOM    230  CD1 ILE A  16      40.541  58.711  29.692  1.00 26.85           C
ATOM    231 1HD1 ILE A  16      39.546  59.032  30.002  1.00 20.00           H
ATOM    232 2HD1 ILE A  16      40.622  57.628  29.798  1.00 20.00           H
ATOM    233 3HD1 ILE A  16      41.290  59.193  30.320  1.00 20.00           H
ATOM    234  HN  ILE A  16      39.245  60.336  26.494  1.00 20.00           H
ATOM    235  N   GLY A  17      38.544  57.483  24.676  1.00 26.61           N
ATOM    236  CA  GLY A  17      38.001  56.504  23.750  1.00 29.23           C
ATOM    237  C   GLY A  17      38.463  56.694  22.318  1.00 29.81           C
ATOM    238  O   GLY A  17      38.859  55.733  21.651  1.00 30.44           O
ATOM    239 1HA  GLY A  17      38.283  55.501  24.069  1.00 20.00           H
ATOM    240 2HA  GLY A  17      36.912  56.549  23.766  1.00 20.00           H
ATOM    241  HN  GLY A  17      37.863  57.996  25.199  1.00 20.00           H
ATOM    242  N   ARG A  18      38.412  57.930  21.831  1.00 30.31           N
ATOM    243  CA  ARG A  18      38.839  58.207  20.459  1.00 29.37           C
ATOM    244  C   ARG A  18      40.347  58.020  20.296  1.00 28.70           C
ATOM    245  O   ARG A  18      40.807  57.454  19.301  1.00 27.76           O
ATOM    246  HA  ARG A  18      38.295  57.488  19.847  1.00 20.00           H
ATOM    247  CB  ARG A  18      38.448  59.632  20.047  1.00 30.21           C
ATOM    248 1HB  ARG A  18      37.362  59.718  20.010  1.00 20.00           H
ATOM    249 2HB  ARG A  18      38.799  60.340  20.796  1.00 20.00           H
ATOM    250  CG  ARG A  18      39.011  60.043  18.692  1.00 30.26           C
ATOM    251 1HG  ARG A  18      40.090  60.172  18.767  1.00 20.00           H
ATOM    252 2HG  ARG A  18      38.834  59.251  17.965  1.00 20.00           H
ATOM    253  CD  ARG A  18      38.397  61.337  18.168  1.00 32.41           C
ATOM    254 1HD  ARG A  18      37.313  61.238  18.109  1.00 20.00           H
ATOM    255 2HD  ARG A  18      38.605  62.154  18.858  1.00 20.00           H
ATOM    256  NE  ARG A  18      38.928  61.667  16.848  1.00 34.06           N
ATOM    257  HE  ARG A  18      39.707  61.138  16.510  1.00 20.00           H
ATOM    258  CZ  ARG A  18      38.447  62.626  16.059  1.00 36.24           C
ATOM    259  NH1 ARG A  18      37.416  63.364  16.448  1.00 35.60           N
ATOM    260 1HH1 ARG A  18      36.994  63.203  17.340  1.00 20.00           H
ATOM    261 2HH1 ARG A  18      37.061  64.082  15.849  1.00 20.00           H
ATOM    262  NH2 ARG A  18      38.998  62.846  14.875  1.00 34.76           N
ATOM    263 1HH2 ARG A  18      38.638  63.566  14.282  1.00 20.00           H
ATOM    264 2HH2 ARG A  18      39.775  62.293  14.574  1.00 20.00           H
ATOM    265  HN  ARG A  18      38.091  58.722  22.349  1.00 20.00           H
ATOM    266  N   ALA A  19      41.121  58.495  21.268  1.00 28.01           N
ATOM    267  CA  ALA A  19      42.570  58.347  21.195  1.00 26.28           C
ATOM    268  C   ALA A  19      42.932  56.867  21.096  1.00 25.74           C
ATOM    269  O   ALA A  19      43.816  56.488  20.331  1.00 25.71           O
ATOM    270  HA  ALA A  19      42.910  58.854  20.292  1.00 20.00           H
ATOM    271  CB  ALA A  19      43.224  58.964  22.415  1.00 25.50           C
ATOM    272 1HB  ALA A  19      42.545  59.690  22.863  1.00 20.00           H
ATOM    273 2HB  ALA A  19      43.452  58.183  23.141  1.00 20.00           H
ATOM    274 3HB  ALA A  19      44.146  59.464  22.120  1.00 20.00           H
ATOM    275  HN  ALA A  19      40.774  58.965  22.079  1.00 20.00           H
ATOM    276  N   ILE A  20      42.244  56.036  21.871  1.00 25.81           N
ATOM    277  CA  ILE A  20      42.496  54.597  21.854  1.00 26.84           C
ATOM    278  C   ILE A  20      42.184  54.027  20.467  1.00 26.49           C
ATOM    279  O   ILE A  20      43.001  53.317  19.883  1.00 24.77           O
ATOM    280  HA  ILE A  20      43.558  54.450  22.051  1.00 20.00           H
ATOM    281  CB  ILE A  20      41.632  53.868  22.924  1.00 27.46           C
ATOM    282  HB  ILE A  20      40.604  54.217  22.828  1.00 20.00           H
ATOM    283  CG1 ILE A  20      42.125  54.242  24.330  1.00 25.25           C
ATOM    284 1HG1 ILE A  20      43.133  53.854  24.481  1.00 20.00           H
ATOM    285 2HG1 ILE A  20      42.184  55.327  24.422  1.00 20.00           H
ATOM    286  CG2 ILE A  20      41.701  52.348  22.716  1.00 26.68           C
ATOM    287 1HG2 ILE A  20      41.407  52.107  21.695  1.00 20.00           H
ATOM    288 2HG2 ILE A  20      42.719  52.003  22.893  1.00 20.00           H
ATOM    289 3HG2 ILE A  20      41.024  51.855  23.415  1.00 20.00           H
ATOM    290  CD1 ILE A  20      41.241  53.717  25.456  1.00 24.94           C
ATOM    291 1HD1 ILE A  20      40.201  53.966  25.248  1.00 20.00           H
ATOM    292 2HD1 ILE A  20      41.348  52.634  25.529  1.00 20.00           H
ATOM    293 3HD1 ILE A  20      41.542  54.175  26.399  1.00 20.00           H
ATOM    294  HN  ILE A  20      41.525  56.327  22.502  1.00 20.00           H
ATOM    295  N   ALA A  21      41.004  54.352  19.943  1.00 26.73           N
ATOM    296  CA  ALA A  21      40.600  53.866  18.623  1.00 28.15           C
ATOM    297  C   ALA A  21      41.582  54.287  17.531  1.00 28.32           C
ATOM    298  O   ALA A  21      42.007  53.458  16.731  1.00 27.92           O
ATOM    299  HA  ALA A  21      40.591  52.777  18.658  1.00 20.00           H
ATOM    300  CB  ALA A  21      39.198  54.361  18.287  1.00 26.58           C
ATOM    301 1HB  ALA A  21      38.486  53.950  19.003  1.00 20.00           H
ATOM    302 2HB  ALA A  21      39.175  55.450  18.337  1.00 20.00           H
ATOM    303 3HB  ALA A  21      38.930  54.037  17.282  1.00 20.00           H
ATOM    304  HN  ALA A  21      40.331  54.933  20.399  1.00 20.00           H
ATOM    305  N   GLU A  22      41.947  55.568  17.502  1.00 30.25           N
ATOM    306  CA  GLU A  22      42.884  56.073  16.494  1.00 30.75           C
ATOM    307  C   GLU A  22      44.265  55.438  16.623  1.00 29.93           C
ATOM    308  O   GLU A  22      44.923  55.150  15.621  1.00 29.88           O
ATOM    309  HA  GLU A  22      42.454  55.794  15.532  1.00 20.00           H
ATOM    310  CB  GLU A  22      43.027  57.595  16.603  1.00 32.58           C
ATOM    311 1HB  GLU A  22      43.333  57.864  17.614  1.00 20.00           H
ATOM    312 2HB  GLU A  22      43.712  57.956  15.836  1.00 20.00           H
ATOM    313  CG  GLU A  22      41.730  58.354  16.360  1.00 37.86           C
ATOM    314 1HG  GLU A  22      41.313  58.067  15.395  1.00 20.00           H
ATOM    315 2HG  GLU A  22      40.997  58.080  17.119  1.00 20.00           H
ATOM    316  CD  GLU A  22      41.915  59.857  16.383  1.00 39.91           C
ATOM    317  OE1 GLU A  22      42.495  60.366  17.360  1.00 42.42           O
ATOM    318  OE2 GLU A  22      41.475  60.527  15.425  1.00 45.67           O
ATOM    319  HN  GLU A  22      41.617  56.258  18.146  1.00 20.00           H
ATOM    320  N   THR A  23      44.704  55.223  17.857  1.00 29.14           N
ATOM    321  CA  THR A  23      46.016  54.638  18.093  1.00 28.15           C
ATOM    322  C   THR A  23      46.097  53.192  17.619  1.00 27.90           C
ATOM    323  O   THR A  23      47.070  52.806  16.972  1.00 27.38           O
ATOM    324  HA  THR A  23      46.749  55.192  17.506  1.00 20.00           H
ATOM    325  CB  THR A  23      46.396  54.725  19.588  1.00 27.53           C
ATOM    326  HB  THR A  23      45.702  54.149  20.200  1.00 20.00           H
ATOM    327  OG1 THR A  23      46.466  56.107  19.972  1.00 28.44           O
ATOM    328  HG1 THR A  23      45.615  56.382  20.419  1.00 20.00           H
ATOM    329  CG2 THR A  23      47.750  54.064  19.841  1.00 27.29           C
ATOM    330 1HG2 THR A  23      48.410  54.252  18.994  1.00 20.00           H
ATOM    331 2HG2 THR A  23      47.612  52.989  19.962  1.00 20.00           H
ATOM    332 3HG2 THR A  23      48.194  54.477  20.747  1.00 20.00           H
ATOM    333  HN  THR A  23      44.182  55.439  18.682  1.00 20.00           H
ATOM    334  N   LEU A  24      45.082  52.391  17.937  1.00 27.90           N
ATOM    335  CA  LEU A  24      45.084  50.996  17.507  1.00 28.54           C
ATOM    336  C   LEU A  24      45.004  50.930  15.980  1.00 29.54           C
ATOM    337  O   LEU A  24      45.662  50.106  15.350  1.00 29.53           O
ATOM    338  HA  LEU A  24      46.032  50.559  17.820  1.00 20.00           H
ATOM    339  CB  LEU A  24      43.909  50.240  18.134  1.00 27.56           C
ATOM    340 1HB  LEU A  24      42.988  50.767  17.885  1.00 20.00           H
ATOM    341 2HB  LEU A  24      43.848  49.255  17.671  1.00 20.00           H
ATOM    342  CG  LEU A  24      43.976  50.062  19.661  1.00 29.28           C
ATOM    343  HG  LEU A  24      44.049  51.050  20.117  1.00 20.00           H
ATOM    344  CD1 LEU A  24      42.696  49.413  20.183  1.00 24.76           C
ATOM    345 1HD1 LEU A  24      41.831  49.911  19.745  1.00 20.00           H
ATOM    346 2HD1 LEU A  24      42.685  48.357  19.908  1.00 20.00           H
ATOM    347 3HD1 LEU A  24      42.658  49.505  21.269  1.00 20.00           H
ATOM    348  CD2 LEU A  24      45.193  49.221  20.012  1.00 26.87           C
ATOM    349 1HD2 LEU A  24      45.791  49.056  19.117  1.00 20.00           H
ATOM    350 2HD2 LEU A  24      45.792  49.743  20.758  1.00 20.00           H
ATOM    351 3HD2 LEU A  24      44.867  48.262  20.414  1.00 20.00           H
ATOM    352  HN  LEU A  24      44.287  52.681  18.469  1.00 20.00           H
ATOM    353  N   ALA A  25      44.205  51.811  15.388  1.00 30.34           N
ATOM    354  CA  ALA A  25      44.062  51.846  13.935  1.00 32.96           C
ATOM    355  C   ALA A  25      45.389  52.235  13.288  1.00 33.41           C
ATOM    356  O   ALA A  25      45.835  51.607  12.328  1.00 34.82           O
ATOM    357  HA  ALA A  25      43.794  50.842  13.604  1.00 20.00           H
ATOM    358  CB  ALA A  25      42.970  52.843  13.537  1.00 31.63           C
ATOM    359 1HB  ALA A  25      42.046  52.598  14.062  1.00 20.00           H
ATOM    360 2HB  ALA A  25      43.284  53.851  13.805  1.00 20.00           H
ATOM    361 3HB  ALA A  25      42.803  52.787  12.462  1.00 20.00           H
ATOM    362  HN  ALA A  25      43.662  52.492  15.879  1.00 20.00           H
ATOM    363  N   ALA A  26      46.023  53.270  13.826  1.00 34.05           N
ATOM    364  CA  ALA A  26      47.294  53.741  13.292  1.00 34.40           C
ATOM    365  C   ALA A  26      48.353  52.648  13.340  1.00 35.43           C
ATOM    366  O   ALA A  26      49.321  52.678  12.578  1.00 36.61           O
ATOM    367  HA  ALA A  26      47.135  54.012  12.249  1.00 20.00           H
ATOM    368  CB  ALA A  26      47.769  54.969  14.077  1.00 33.85           C
ATOM    369 1HB  ALA A  26      47.114  55.813  13.863  1.00 20.00           H
ATOM    370 2HB  ALA A  26      47.741  54.751  15.146  1.00 20.00           H
ATOM    371 3HB  ALA A  26      48.789  55.216  13.784  1.00 20.00           H
ATOM    372  HN  ALA A  26      45.685  53.785  14.613  1.00 20.00           H
ATOM    373  N   ARG A  27      48.170  51.678  14.229  1.00 35.84           N
ATOM    374  CA  ARG A  27      49.138  50.599  14.354  1.00 35.84           C
ATOM    375  C   ARG A  27      48.736  49.305  13.644  1.00 35.62           C
ATOM    376  O   ARG A  27      49.263  48.230  13.946  1.00 36.49           O
ATOM    377  HA  ARG A  27      50.049  50.989  13.902  1.00 20.00           H
ATOM    378  CB  ARG A  27      49.453  50.352  15.836  1.00 35.36           C
ATOM    379 1HB  ARG A  27      48.540  50.077  16.365  1.00 20.00           H
ATOM    380 2HB  ARG A  27      50.140  49.511  15.930  1.00 20.00           H
ATOM    381  CG  ARG A  27      50.070  51.590  16.497  1.00 36.86           C
ATOM    382 1HG  ARG A  27      50.924  51.930  15.912  1.00 20.00           H
ATOM    383 2HG  ARG A  27      49.344  52.403  16.504  1.00 20.00           H
ATOM    384  CD  ARG A  27      50.537  51.364  17.926  1.00 36.43           C
ATOM    385 1HD  ARG A  27      49.731  50.929  18.517  1.00 20.00           H
ATOM    386 2HD  ARG A  27      51.362  50.651  17.940  1.00 20.00           H
ATOM    387  NE  ARG A  27      50.964  52.625  18.526  1.00 37.85           N
ATOM    388  HE  ARG A  27      50.870  53.458  17.982  1.00 20.00           H
ATOM    389  CZ  ARG A  27      51.472  52.750  19.748  1.00 37.29           C
ATOM    390  NH1 ARG A  27      51.623  51.682  20.521  1.00 36.97           N
ATOM    391 1HH1 ARG A  27      51.353  50.779  20.184  1.00 20.00           H
ATOM    392 2HH1 ARG A  27      52.005  51.779  21.440  1.00 20.00           H
ATOM    393  NH2 ARG A  27      51.826  53.950  20.200  1.00 37.40           N
ATOM    394 1HH2 ARG A  27      52.208  54.046  21.119  1.00 20.00           H
ATOM    395 2HH2 ARG A  27      51.709  54.756  19.620  1.00 20.00           H
ATOM    396  HN  ARG A  27      47.385  51.627  14.848  1.00 20.00           H
ATOM    397  N   GLY A  28      47.797  49.416  12.705  1.00 35.58           N
ATOM    398  CA  GLY A  28      47.396  48.259  11.919  1.00 34.99           C
ATOM    399  C   GLY A  28      46.137  47.482  12.250  1.00 34.99           C
ATOM    400  O   GLY A  28      45.766  46.571  11.509  1.00 35.70           O
ATOM    401 1HA  GLY A  28      47.263  48.550  10.877  1.00 20.00           H
ATOM    402 2HA  GLY A  28      48.186  47.508  11.941  1.00 20.00           H
ATOM    403  HN  GLY A  28      47.323  50.269  12.486  1.00 20.00           H
ATOM    404  N   ALA A  29      45.469  47.830  13.338  1.00 33.70           N
ATOM    405  CA  ALA A  29      44.261  47.123  13.735  1.00 33.94           C
ATOM    406  C   ALA A  29      42.995  47.590  13.016  1.00 33.86           C
ATOM    407  O   ALA A  29      42.908  48.734  12.582  1.00 33.18           O
ATOM    408  HA  ALA A  29      44.394  46.071  13.482  1.00 20.00           H
ATOM    409  CB  ALA A  29      44.067  47.260  15.239  1.00 33.40           C
ATOM    410 1HB  ALA A  29      44.733  48.033  15.622  1.00 20.00           H
ATOM    411 2HB  ALA A  29      43.034  47.535  15.448  1.00 20.00           H
ATOM    412 3HB  ALA A  29      44.297  46.310  15.722  1.00 20.00           H
ATOM    413  HN  ALA A  29      45.739  48.579  13.945  1.00 20.00           H
ATOM    414  N   LYS A  30      42.030  46.689  12.870  1.00 33.46           N
ATOM    415  CA  LYS A  30      40.750  47.038  12.267  1.00 34.41           C
ATOM    416  C   LYS A  30      39.919  47.389  13.484  1.00 33.25           C
ATOM    417  O   LYS A  30      39.634  46.526  14.323  1.00 33.14           O
ATOM    418  HA  LYS A  30      40.915  47.905  11.627  1.00 20.00           H
ATOM    419  CB  LYS A  30      40.160  45.849  11.514  1.00 34.58           C
ATOM    420 1HB  LYS A  30      40.092  44.989  12.181  1.00 20.00           H
ATOM    421 2HB  LYS A  30      39.145  46.084  11.194  1.00 20.00           H
ATOM    422  CG  LYS A  30      40.994  45.477  10.300  1.00 36.06           C
ATOM    423 1HG  LYS A  30      41.187  46.366   9.701  1.00 20.00           H
ATOM    424 2HG  LYS A  30      41.961  45.093  10.623  1.00 20.00           H
ATOM    425  CD  LYS A  30      40.309  44.442   9.446  0.00 35.64           C
ATOM    426 1HD  LYS A  30      40.122  43.544  10.035  1.00 20.00           H
ATOM    427 2HD  LYS A  30      39.338  44.817   9.121  1.00 20.00           H
ATOM    428  CE  LYS A  30      41.153  44.090   8.232  0.00 35.81           C
ATOM    429 1HE  LYS A  30      41.363  44.990   7.655  1.00 20.00           H
ATOM    430 2HE  LYS A  30      42.113  43.686   8.554  1.00 20.00           H
ATOM    431  NZ  LYS A  30      40.470  43.095   7.357  0.00 35.80           N
ATOM    432 1HZ  LYS A  30      41.030  42.935   6.527  1.00 20.00           H
ATOM    433 2HZ  LYS A  30      40.359  42.222   7.862  1.00 20.00           H
ATOM    434 3HZ  LYS A  30      39.560  43.449   7.089  1.00 20.00           H
ATOM    435  HN  LYS A  30      42.109  45.734  13.155  1.00 20.00           H
ATOM    436  N   VAL A  31      39.561  48.662  13.585  1.00 32.13           N
ATOM    437  CA  VAL A  31      38.831  49.151  14.741  1.00 31.37           C
ATOM    438  C   VAL A  31      37.354  49.475  14.591  1.00 31.24           C
ATOM    439  O   VAL A  31      36.928  50.127  13.636  1.00 30.65           O
ATOM    440  HA  VAL A  31      38.857  48.371  15.502  1.00 20.00           H
ATOM    441  CB  VAL A  31      39.520  50.404  15.303  1.00 30.86           C
ATOM    442  HB  VAL A  31      39.435  51.195  14.558  1.00 20.00           H
ATOM    443  CG1 VAL A  31      38.817  50.870  16.575  1.00 29.97           C
ATOM    444 1HG1 VAL A  31      37.850  51.303  16.319  1.00 20.00           H
ATOM    445 2HG1 VAL A  31      38.669  50.019  17.241  1.00 20.00           H
ATOM    446 3HG1 VAL A  31      39.430  51.620  17.076  1.00 20.00           H
ATOM    447  CG2 VAL A  31      40.986  50.106  15.558  1.00 30.36           C
ATOM    448 1HG2 VAL A  31      41.072  49.235  16.208  1.00 20.00           H
ATOM    449 2HG2 VAL A  31      41.486  49.903  14.611  1.00 20.00           H
ATOM    450 3HG2 VAL A  31      41.453  50.966  16.039  1.00 20.00           H
ATOM    451  HN  VAL A  31      39.762  49.356  12.895  1.00 20.00           H
ATOM    452  N   ILE A  32      36.577  49.005  15.558  1.00 30.65           N
ATOM    453  CA  ILE A  32      35.153  49.285  15.608  1.00 29.66           C
ATOM    454  C   ILE A  32      34.954  50.084  16.895  1.00 30.09           C
ATOM    455  O   ILE A  32      35.121  49.557  17.998  1.00 28.80           O
ATOM    456  HA  ILE A  32      34.910  49.897  14.740  1.00 20.00           H
ATOM    457  CB  ILE A  32      34.281  48.004  15.688  1.00 29.09           C
ATOM    458  HB  ILE A  32      34.655  47.386  16.504  1.00 20.00           H
ATOM    459  CG1 ILE A  32      34.401  47.182  14.404  1.00 28.98           C
ATOM    460 1HG1 ILE A  32      33.540  46.521  14.309  1.00 20.00           H
ATOM    461 2HG1 ILE A  32      34.389  47.847  13.540  1.00 20.00           H
ATOM    462  CG2 ILE A  32      32.827  48.393  15.902  1.00 29.73           C
ATOM    463 1HG2 ILE A  32      32.622  48.457  16.971  1.00 20.00           H
ATOM    464 2HG2 ILE A  32      32.638  49.361  15.438  1.00 20.00           H
ATOM    465 3HG2 ILE A  32      32.180  47.640  15.452  1.00 20.00           H
ATOM    466  CD1 ILE A  32      35.648  46.340  14.329  1.00 29.95           C
ATOM    467 1HD1 ILE A  32      36.509  46.940  14.623  1.00 20.00           H
ATOM    468 2HD1 ILE A  32      35.552  45.488  15.001  1.00 20.00           H
ATOM    469 3HD1 ILE A  32      35.784  45.984  13.308  1.00 20.00           H
ATOM    470  HN  ILE A  32      36.904  48.434  16.311  1.00 20.00           H
ATOM    471  N   GLY A  33      34.630  51.364  16.750  1.00 28.89           N
ATOM    472  CA  GLY A  33      34.405  52.205  17.913  1.00 29.73           C
ATOM    473  C   GLY A  33      32.910  52.384  18.060  1.00 29.87           C
ATOM    474  O   GLY A  33      32.192  52.301  17.064  1.00 29.37           O
ATOM    475 1HA  GLY A  33      34.840  51.736  18.795  1.00 20.00           H
ATOM    476 2HA  GLY A  33      34.910  53.161  17.779  1.00 20.00           H
ATOM    477  HN  GLY A  33      34.525  51.817  15.865  1.00 20.00           H
ATOM    478  N   THR A  34      32.425  52.630  19.275  1.00 28.99           N
ATOM    479  CA  THR A  34      30.987  52.790  19.459  1.00 28.57           C
ATOM    480  C   THR A  34      30.562  54.066  20.164  1.00 29.50           C
ATOM    481  O   THR A  34      31.339  54.683  20.897  1.00 30.54           O
ATOM    482  HA  THR A  34      30.518  52.846  18.476  1.00 20.00           H
ATOM    483  CB  THR A  34      30.383  51.609  20.247  1.00 29.27           C
ATOM    484  HB  THR A  34      29.318  51.505  20.037  1.00 20.00           H
ATOM    485  OG1 THR A  34      30.655  51.776  21.644  1.00 31.34           O
ATOM    486  HG1 THR A  34      29.866  51.485  22.184  1.00 20.00           H
ATOM    487  CG2 THR A  34      30.979  50.296  19.775  1.00 27.54           C
ATOM    488 1HG2 THR A  34      31.981  50.182  20.189  1.00 20.00           H
ATOM    489 2HG2 THR A  34      31.032  50.291  18.687  1.00 20.00           H
ATOM    490 3HG2 THR A  34      30.352  49.470  20.112  1.00 20.00           H
ATOM    491  HN  THR A  34      32.989  52.717  20.096  1.00 20.00           H
ATOM    492  N   ALA A  35      29.308  54.444  19.928  1.00 29.90           N
ATOM    493  CA  ALA A  35      28.690  55.624  20.525  1.00 29.87           C
ATOM    494  C   ALA A  35      27.238  55.232  20.818  1.00 31.72           C
ATOM    495  O   ALA A  35      26.762  54.198  20.337  1.00 29.71           O
ATOM    496  HA  ALA A  35      29.222  55.845  21.451  1.00 20.00           H
ATOM    497  CB  ALA A  35      28.741  56.803  19.555  1.00 30.82           C
ATOM    498 1HB  ALA A  35      29.751  57.212  19.534  1.00 20.00           H
ATOM    499 2HB  ALA A  35      28.466  56.463  18.556  1.00 20.00           H
ATOM    500 3HB  ALA A  35      28.043  57.573  19.883  1.00 20.00           H
ATOM    501  HN  ALA A  35      28.681  53.955  19.322  1.00 20.00           H
ATOM    502  N   THR A  36      26.536  56.049  21.596  1.00 33.65           N
ATOM    503  CA  THR A  36      25.151  55.752  21.954  1.00 35.92           C
ATOM    504  C   THR A  36      24.121  56.198  20.926  1.00 37.36           C
ATOM    505  O   THR A  36      22.947  55.848  21.038  1.00 35.63           O
ATOM    506  HA  THR A  36      25.036  54.670  22.018  1.00 20.00           H
ATOM    507  CB  THR A  36      24.764  56.405  23.292  1.00 37.21           C
ATOM    508  HB  THR A  36      23.774  56.081  23.612  1.00 20.00           H
ATOM    509  OG1 THR A  36      24.865  57.830  23.182  1.00 38.42           O
ATOM    510  HG1 THR A  36      25.657  58.158  23.698  1.00 20.00           H
ATOM    511  CG2 THR A  36      25.676  55.929  24.392  1.00 36.34           C
ATOM    512 1HG2 THR A  36      26.710  56.148  24.127  1.00 20.00           H
ATOM    513 2HG2 THR A  36      25.555  54.854  24.525  1.00 20.00           H
ATOM    514 3HG2 THR A  36      25.423  56.440  25.321  1.00 20.00           H
ATOM    515  HN  THR A  36      26.894  56.899  21.982  1.00 20.00           H
ATOM    516  N   SER A  37      24.554  56.981  19.942  1.00 38.23           N
ATOM    517  CA  SER A  37      23.645  57.476  18.914  1.00 39.17           C
ATOM    518  C   SER A  37      24.196  57.230  17.521  1.00 39.76           C
ATOM    519  O   SER A  37      25.386  56.968  17.348  1.00 39.70           O
ATOM    520  HA  SER A  37      22.721  56.915  19.053  1.00 20.00           H
ATOM    521  CB  SER A  37      23.407  58.972  19.103  1.00 39.20           C
ATOM    522 1HB  SER A  37      22.678  59.318  18.371  1.00 20.00           H
ATOM    523 2HB  SER A  37      22.978  59.150  20.089  1.00 20.00           H
ATOM    524  OG  SER A  37      24.621  59.693  18.961  1.00 40.27           O
ATOM    525  HG  SER A  37      25.102  59.730  19.838  1.00 20.00           H
ATOM    526  HN  SER A  37      25.504  57.277  19.840  1.00 20.00           H
ATOM    527  N   GLU A  38      23.323  57.308  16.524  1.00 40.38           N
ATOM    528  CA  GLU A  38      23.752  57.105  15.150  1.00 40.73           C
ATOM    529  C   GLU A  38      24.704  58.220  14.769  1.00 39.03           C
ATOM    530  O   GLU A  38      25.708  57.985  14.099  1.00 38.54           O
ATOM    531  HA  GLU A  38      24.267  56.144  15.147  1.00 20.00           H
ATOM    532  CB  GLU A  38      22.550  57.095  14.203  1.00 41.96           C
ATOM    533 1HB  GLU A  38      21.885  57.924  14.445  1.00 20.00           H
ATOM    534 2HB  GLU A  38      22.896  57.109  13.170  1.00 20.00           H
ATOM    535  CG  GLU A  38      21.690  55.851  14.310  1.00 46.15           C
ATOM    536 1HG  GLU A  38      21.285  55.769  15.318  1.00 20.00           H
ATOM    537 2HG  GLU A  38      20.842  55.931  13.631  1.00 20.00           H
ATOM    538  CD  GLU A  38      22.458  54.575  13.985  1.00 48.14           C
ATOM    539  OE1 GLU A  38      23.614  54.668  13.519  1.00 49.13           O
ATOM    540  OE2 GLU A  38      21.899  53.476  14.189  1.00 49.26           O
ATOM    541  HN  GLU A  38      22.350  57.504  16.646  1.00 20.00           H
ATOM    542  N   ASN A  39      24.401  59.440  15.196  1.00 39.36           N
ATOM    543  CA  ASN A  39      25.285  60.546  14.863  1.00 39.02           C
ATOM    544  C   ASN A  39      26.655  60.298  15.475  1.00 37.14           C
ATOM    545  O   ASN A  39      27.671  60.446  14.807  1.00 38.21           O
ATOM    546  HA  ASN A  39      25.314  60.572  13.774  1.00 20.00           H
ATOM    547  CB  ASN A  39      24.714  61.885  15.354  1.00 41.22           C
ATOM    548 1HB  ASN A  39      24.042  61.712  16.194  1.00 20.00           H
ATOM    549 2HB  ASN A  39      25.524  62.517  15.719  1.00 20.00           H
ATOM    550  CG  ASN A  39      23.955  62.637  14.261  1.00 43.68           C
ATOM    551  OD1 ASN A  39      23.797  62.142  13.141  1.00 44.00           O
ATOM    552  ND2 ASN A  39      23.481  63.835  14.587  1.00 43.09           N
ATOM    553 1HD2 ASN A  39      23.630  64.198  15.507  1.00 20.00           H
ATOM    554 2HD2 ASN A  39      22.976  64.374  13.913  1.00 20.00           H
ATOM    555  HN  ASN A  39      23.591  59.657  15.741  1.00 20.00           H
ATOM    556  N   GLY A  40      26.685  59.919  16.749  1.00 36.41           N
ATOM    557  CA  GLY A  40      27.957  59.644  17.392  1.00 32.00           C
ATOM    558  C   GLY A  40      28.660  58.521  16.654  1.00 30.71           C
ATOM    559  O   GLY A  40      29.864  58.571  16.405  1.00 29.85           O
ATOM    560 1HA  GLY A  40      28.571  60.545  17.392  1.00 20.00           H
ATOM    561 2HA  GLY A  40      27.791  59.371  18.434  1.00 20.00           H
ATOM    562  HN  GLY A  40      25.871  59.805  17.318  1.00 20.00           H
ATOM    563  N   ALA A  41      27.901  57.495  16.291  1.00 30.18           N
ATOM    564  CA  ALA A  41      28.462  56.359  15.568  1.00 30.12           C
ATOM    565  C   ALA A  41      29.057  56.820  14.240  1.00 29.79           C
ATOM    566  O   ALA A  41      30.065  56.290  13.784  1.00 29.87           O
ATOM    567  HA  ALA A  41      29.261  55.938  16.179  1.00 20.00           H
ATOM    568  CB  ALA A  41      27.382  55.310  15.322  1.00 29.28           C
ATOM    569 1HB  ALA A  41      26.894  55.064  16.266  1.00 20.00           H
ATOM    570 2HB  ALA A  41      26.645  55.705  14.623  1.00 20.00           H
ATOM    571 3HB  ALA A  41      27.837  54.412  14.904  1.00 20.00           H
ATOM    572  HN  ALA A  41      26.922  57.430  16.481  1.00 20.00           H
ATOM    573  N   GLN A  42      28.428  57.819  13.626  1.00 30.48           N
ATOM    574  CA  GLN A  42      28.885  58.358  12.346  1.00 29.90           C
ATOM    575  C   GLN A  42      30.196  59.143  12.481  1.00 29.87           C
ATOM    576  O   GLN A  42      31.084  59.037  11.628  1.00 29.64           O
ATOM    577  HA  GLN A  42      29.055  57.490  11.710  1.00 20.00           H
ATOM    578  CB  GLN A  42      27.794  59.251  11.759  1.00 30.12           C
ATOM    579 1HB  GLN A  42      26.851  58.706  11.728  1.00 20.00           H
ATOM    580 2HB  GLN A  42      27.641  60.116  12.404  1.00 20.00           H
ATOM    581  CG  GLN A  42      28.070  59.766  10.361  1.00 29.95           C
ATOM    582 1HG  GLN A  42      28.970  60.381  10.368  1.00 20.00           H
ATOM    583 2HG  GLN A  42      28.261  58.928   9.692  1.00 20.00           H
ATOM    584  CD  GLN A  42      26.909  60.578   9.833  1.00 29.73           C
ATOM    585  OE1 GLN A  42      26.235  60.173   8.887  1.00 30.34           O
ATOM    586  NE2 GLN A  42      26.686  61.742  10.423  1.00 29.70           N
ATOM    587 1HE2 GLN A  42      27.272  62.042  11.176  1.00 20.00           H
ATOM    588 2HE2 GLN A  42      25.932  62.322  10.116  1.00 20.00           H
ATOM    589  HN  GLN A  42      27.611  58.270  13.985  1.00 20.00           H
ATOM    590  N   ALA A  43      30.318  59.932  13.548  1.00 30.87           N
ATOM    591  CA  ALA A  43      31.537  60.707  13.776  1.00 31.16           C
ATOM    592  C   ALA A  43      32.708  59.734  13.886  1.00 30.78           C
ATOM    593  O   ALA A  43      33.816  60.013  13.433  1.00 31.13           O
ATOM    594  HA  ALA A  43      31.683  61.357  12.913  1.00 20.00           H
ATOM    595  CB  ALA A  43      31.410  61.526  15.055  1.00 32.17           C
ATOM    596 1HB  ALA A  43      30.616  62.264  14.937  1.00 20.00           H
ATOM    597 2HB  ALA A  43      31.171  60.865  15.888  1.00 20.00           H
ATOM    598 3HB  ALA A  43      32.353  62.036  15.255  1.00 20.00           H
ATOM    599  HN  ALA A  43      29.609  60.045  14.243  1.00 20.00           H
ATOM    600  N   ILE A  44      32.451  58.583  14.492  1.00 30.32           N
ATOM    601  CA  ILE A  44      33.486  57.572  14.636  1.00 30.02           C
ATOM    602  C   ILE A  44      33.845  56.989  13.264  1.00 28.36           C
ATOM    603  O   ILE A  44      35.022  56.824  12.954  1.00 29.42           O
ATOM    604  HA  ILE A  44      34.372  58.065  15.037  1.00 20.00           H
ATOM    605  CB  ILE A  44      33.029  56.459  15.623  1.00 30.48           C
ATOM    606  HB  ILE A  44      32.029  56.136  15.335  1.00 20.00           H
ATOM    607  CG1 ILE A  44      32.949  57.048  17.040  1.00 28.79           C
ATOM    608 1HG1 ILE A  44      33.954  57.249  17.411  1.00 20.00           H
ATOM    609 2HG1 ILE A  44      32.423  58.001  17.012  1.00 20.00           H
ATOM    610  CG2 ILE A  44      34.003  55.280  15.583  1.00 31.16           C
ATOM    611 1HG2 ILE A  44      33.910  54.765  14.628  1.00 20.00           H
ATOM    612 2HG2 ILE A  44      35.023  55.647  15.702  1.00 20.00           H
ATOM    613 3HG2 ILE A  44      33.769  54.589  16.393  1.00 20.00           H
ATOM    614  CD1 ILE A  44      32.248  56.158  18.058  1.00 27.24           C
ATOM    615 1HD1 ILE A  44      31.188  56.409  18.092  1.00 20.00           H
ATOM    616 2HD1 ILE A  44      32.365  55.114  17.771  1.00 20.00           H
ATOM    617 3HD1 ILE A  44      32.689  56.316  19.043  1.00 20.00           H
ATOM    618  HN  ILE A  44      31.561  58.339  14.878  1.00 20.00           H
ATOM    619  N   SER A  45      32.844  56.695  12.432  1.00 29.07           N
ATOM    620  CA  SER A  45      33.125  56.169  11.089  1.00 28.26           C
ATOM    621  C   SER A  45      33.885  57.224  10.294  1.00 28.65           C
ATOM    622  O   SER A  45      34.715  56.897   9.438  1.00 27.91           O
ATOM    623  HA  SER A  45      33.739  55.282  11.249  1.00 20.00           H
ATOM    624  CB  SER A  45      31.835  55.822  10.335  1.00 29.70           C
ATOM    625 1HB  SER A  45      31.170  56.686  10.337  1.00 20.00           H
ATOM    626 2HB  SER A  45      32.071  55.604   9.293  1.00 20.00           H
ATOM    627  OG  SER A  45      31.167  54.713  10.909  1.00 27.81           O
ATOM    628  HG  SER A  45      30.499  55.028  11.583  1.00 20.00           H
ATOM    629  HN  SER A  45      31.877  56.809  12.658  1.00 20.00           H
ATOM    630  N   ASP A  46      33.596  58.491  10.579  1.00 27.55           N
ATOM    631  CA  ASP A  46      34.258  59.588   9.885  1.00 29.47           C
ATOM    632  C   ASP A  46      35.768  59.613  10.096  1.00 29.69           C
ATOM    633  O   ASP A  46      36.525  59.725   9.133  1.00 30.44           O
ATOM    634  HA  ASP A  46      34.020  59.446   8.831  1.00 20.00           H
ATOM    635  CB  ASP A  46      33.673  60.942  10.312  1.00 29.94           C
ATOM    636 1HB  ASP A  46      33.624  60.994  11.399  1.00 20.00           H
ATOM    637 2HB  ASP A  46      34.331  61.746   9.983  1.00 20.00           H
ATOM    638  CG  ASP A  46      32.282  61.186   9.747  1.00 30.40           C
ATOM    639  OD1 ASP A  46      31.961  60.625   8.681  1.00 31.11           O
ATOM    640  OD2 ASP A  46      31.514  61.957  10.360  1.00 33.11           O
ATOM    641  HN  ASP A  46      32.926  58.771  11.266  1.00 20.00           H
ATOM    642  N   TYR A  47      36.216  59.510  11.345  1.00 29.91           N
ATOM    643  CA  TYR A  47      37.651  59.552  11.597  1.00 30.52           C
ATOM    644  C   TYR A  47      38.388  58.226  11.428  1.00 30.92           C
ATOM    645  O   TYR A  47      39.603  58.229  11.247  1.00 32.76           O
ATOM    646  HA  TYR A  47      38.096  60.252  10.890  1.00 20.00           H
ATOM    647  CB  TYR A  47      37.953  60.180  12.979  1.00 30.61           C
ATOM    648 1HB  TYR A  47      38.996  60.495  13.003  1.00 20.00           H
ATOM    649 2HB  TYR A  47      37.346  61.077  13.100  1.00 20.00           H
ATOM    650  CG  TYR A  47      37.718  59.309  14.202  1.00 31.11           C
ATOM    651  CD1 TYR A  47      38.538  58.210  14.475  1.00 29.84           C
ATOM    652  HD1 TYR A  47      39.348  57.952  13.793  1.00 20.00           H
ATOM    653  CD2 TYR A  47      36.691  59.601  15.102  1.00 29.13           C
ATOM    654  HD2 TYR A  47      36.044  60.455  14.900  1.00 20.00           H
ATOM    655  CE1 TYR A  47      38.342  57.428  15.611  1.00 30.73           C
ATOM    656  HE1 TYR A  47      38.988  56.575  15.819  1.00 20.00           H
ATOM    657  CE2 TYR A  47      36.485  58.823  16.241  1.00 28.91           C
ATOM    658  HE2 TYR A  47      35.676  59.074  16.926  1.00 20.00           H
ATOM    659  CZ  TYR A  47      37.313  57.738  16.488  1.00 29.85           C
ATOM    660  OH  TYR A  47      37.114  56.957  17.606  1.00 29.78           O
ATOM    661  HH  TYR A  47      36.647  57.486  18.314  1.00 20.00           H
ATOM    662  HN  TYR A  47      35.625  59.404  12.145  1.00 20.00           H
ATOM    663  N   LEU A  48      37.683  57.097  11.460  1.00 31.79           N
ATOM    664  CA  LEU A  48      38.369  55.813  11.293  1.00 32.72           C
ATOM    665  C   LEU A  48      38.608  55.486   9.820  1.00 33.59           C
ATOM    666  O   LEU A  48      39.574  54.809   9.477  1.00 32.69           O
ATOM    667  HA  LEU A  48      39.346  55.901  11.769  1.00 20.00           H
ATOM    668  CB  LEU A  48      37.582  54.676  11.959  1.00 32.02           C
ATOM    669 1HB  LEU A  48      36.539  54.756  11.655  1.00 20.00           H
ATOM    670 2HB  LEU A  48      37.955  53.728  11.573  1.00 20.00           H
ATOM    671  CG  LEU A  48      37.632  54.624  13.491  1.00 31.62           C
ATOM    672  HG  LEU A  48      37.232  55.561  13.878  1.00 20.00           H
ATOM    673  CD1 LEU A  48      36.748  53.499  14.003  1.00 32.29           C
ATOM    674 1HD1 LEU A  48      35.748  53.604  13.585  1.00 20.00           H
ATOM    675 2HD1 LEU A  48      37.169  52.540  13.701  1.00 20.00           H
ATOM    676 3HD1 LEU A  48      36.695  53.546  15.092  1.00 20.00           H
ATOM    677  CD2 LEU A  48      39.068  54.417  13.946  1.00 30.12           C
ATOM    678 1HD2 LEU A  48      39.587  53.779  13.231  1.00 20.00           H
ATOM    679 2HD2 LEU A  48      39.573  55.380  14.007  1.00 20.00           H
ATOM    680 3HD2 LEU A  48      39.073  53.942  14.927  1.00 20.00           H
ATOM    681  HN  LEU A  48      36.693  57.059  11.592  1.00 20.00           H
ATOM    682  N   GLY A  49      37.722  55.972   8.956  1.00 34.41           N
ATOM    683  CA  GLY A  49      37.865  55.734   7.532  1.00 34.19           C
ATOM    684  C   GLY A  49      37.973  54.273   7.145  1.00 35.74           C
ATOM    685  O   GLY A  49      37.170  53.449   7.576  1.00 36.37           O
ATOM    686 1HA  GLY A  49      37.012  56.156   7.001  1.00 20.00           H
ATOM    687 2HA  GLY A  49      38.755  56.243   7.162  1.00 20.00           H
ATOM    688  HN  GLY A  49      36.924  56.515   9.220  1.00 20.00           H
ATOM    689  N   ALA A  50      38.979  53.956   6.334  1.00 35.99           N
ATOM    690  CA  ALA A  50      39.196  52.597   5.858  1.00 37.87           C
ATOM    691  C   ALA A  50      39.776  51.656   6.910  1.00 38.30           C
ATOM    692  O   ALA A  50      39.920  50.458   6.659  1.00 39.24           O
ATOM    693  HA  ALA A  50      38.228  52.188   5.569  1.00 20.00           H
ATOM    694  CB  ALA A  50      40.105  52.623   4.632  1.00 36.31           C
ATOM    695 1HB  ALA A  50      39.931  53.540   4.070  1.00 20.00           H
ATOM    696 2HB  ALA A  50      41.148  52.586   4.952  1.00 20.00           H
ATOM    697 3HB  ALA A  50      39.889  51.762   4.000  1.00 20.00           H
ATOM    698  HN  ALA A  50      39.652  54.613   5.995  1.00 20.00           H
ATOM    699  N   ASN A  51      40.105  52.185   8.085  1.00 38.63           N
ATOM    700  CA  ASN A  51      40.679  51.354   9.137  1.00 38.63           C
ATOM    701  C   ASN A  51      39.670  50.858  10.159  1.00 39.28           C
ATOM    702  O   ASN A  51      40.038  50.181  11.121  1.00 38.51           O
ATOM    703  HA  ASN A  51      41.135  50.511   8.619  1.00 20.00           H
ATOM    704  CB  ASN A  51      41.793  52.103   9.864  1.00 39.75           C
ATOM    705 1HB  ASN A  51      41.416  53.058  10.229  1.00 20.00           H
ATOM    706 2HB  ASN A  51      42.110  51.532  10.737  1.00 20.00           H
ATOM    707  CG  ASN A  51      42.993  52.355   8.982  1.00 38.26           C
ATOM    708  OD1 ASN A  51      43.427  51.475   8.241  1.00 39.29           O
ATOM    709  ND2 ASN A  51      43.548  53.557   9.067  1.00 39.62           N
ATOM    710 1HD2 ASN A  51      43.169  54.240   9.692  1.00 20.00           H
ATOM    711 2HD2 ASN A  51      44.346  53.781   8.507  1.00 20.00           H
ATOM    712  HN  ASN A  51      39.986  53.150   8.316  1.00 20.00           H
ATOM    713  N   GLY A  52      38.400  51.190   9.960  1.00 38.32           N
ATOM    714  CA  GLY A  52      37.399  50.747  10.906  1.00 37.93           C
ATOM    715  C   GLY A  52      35.994  51.229  10.626  1.00 37.66           C
ATOM    716  O   GLY A  52      35.670  51.631   9.510  1.00 36.90           O
ATOM    717 1HA  GLY A  52      37.373  49.658  10.931  1.00 20.00           H
ATOM    718 2HA  GLY A  52      37.667  51.083  11.908  1.00 20.00           H
ATOM    719  HN  GLY A  52      38.079  51.736   9.186  1.00 20.00           H
ATOM    720  N   LYS A  53      35.159  51.202  11.656  1.00 37.12           N
ATOM    721  CA  LYS A  53      33.773  51.612  11.521  1.00 38.09           C
ATOM    722  C   LYS A  53      33.185  51.998  12.876  1.00 36.34           C
ATOM    723  O   LYS A  53      33.634  51.522  13.922  1.00 36.19           O
ATOM    724  HA  LYS A  53      33.754  52.497  10.886  1.00 20.00           H
ATOM    725  CB  LYS A  53      32.971  50.453  10.922  1.00 39.09           C
ATOM    726 1HB  LYS A  53      33.420  50.146   9.977  1.00 20.00           H
ATOM    727 2HB  LYS A  53      33.014  49.593  11.590  1.00 20.00           H
ATOM    728  CG  LYS A  53      31.507  50.736  10.650  1.00 43.05           C
ATOM    729 1HG  LYS A  53      31.031  51.109  11.557  1.00 20.00           H
ATOM    730 2HG  LYS A  53      31.418  51.520   9.898  1.00 20.00           H
ATOM    731  CD  LYS A  53      30.814  49.462  10.173  1.00 45.63           C
ATOM    732 1HD  LYS A  53      31.359  49.042   9.328  1.00 20.00           H
ATOM    733 2HD  LYS A  53      30.832  48.715  10.967  1.00 20.00           H
ATOM    734  CE  LYS A  53      29.374  49.708   9.759  1.00 47.70           C
ATOM    735 1HE  LYS A  53      28.874  48.757   9.577  1.00 20.00           H
ATOM    736 2HE  LYS A  53      28.836  50.202  10.568  1.00 20.00           H
ATOM    737  NZ  LYS A  53      29.289  50.545   8.535  1.00 50.65           N
ATOM    738 1HZ  LYS A  53      28.404  50.375   8.071  1.00 20.00           H
ATOM    739 2HZ  LYS A  53      29.355  51.524   8.790  1.00 20.00           H
ATOM    740 3HZ  LYS A  53      30.051  50.307   7.910  1.00 20.00           H
ATOM    741  HN  LYS A  53      35.416  50.906  12.575  1.00 20.00           H
ATOM    742  N   GLY A  54      32.185  52.871  12.849  1.00 34.69           N
ATOM    743  CA  GLY A  54      31.528  53.282  14.074  1.00 32.80           C
ATOM    744  C   GLY A  54      30.178  52.592  14.135  1.00 33.53           C
ATOM    745  O   GLY A  54      29.501  52.467  13.115  1.00 31.14           O
ATOM    746 1HA  GLY A  54      32.148  53.014  14.930  1.00 20.00           H
ATOM    747 2HA  GLY A  54      31.418  54.366  14.086  1.00 20.00           H
ATOM    748  HN  GLY A  54      31.830  53.290  12.013  1.00 20.00           H
ATOM    749  N   LEU A  55      29.793  52.116  15.315  1.00 31.64           N
ATOM    750  CA  LEU A  55      28.504  51.454  15.485  1.00 32.84           C
ATOM    751  C   LEU A  55      27.811  51.983  16.725  1.00 32.71           C
ATOM    752  O   LEU A  55      28.468  52.375  17.690  1.00 32.86           O
ATOM    753  HA  LEU A  55      27.891  51.705  14.619  1.00 20.00           H
ATOM    754  CB  LEU A  55      28.677  49.934  15.615  1.00 33.07           C
ATOM    755 1HB  LEU A  55      29.417  49.738  16.390  1.00 20.00           H
ATOM    756 2HB  LEU A  55      27.734  49.509  15.959  1.00 20.00           H
ATOM    757  CG  LEU A  55      29.102  49.157  14.369  1.00 32.89           C
ATOM    758  HG  LEU A  55      30.076  49.528  14.050  1.00 20.00           H
ATOM    759  CD1 LEU A  55      29.257  47.676  14.710  1.00 32.54           C
ATOM    760 1HD1 LEU A  55      29.107  47.533  15.781  1.00 20.00           H
ATOM    761 2HD1 LEU A  55      28.515  47.096  14.159  1.00 20.00           H
ATOM    762 3HD1 LEU A  55      30.257  47.342  14.435  1.00 20.00           H
ATOM    763  CD2 LEU A  55      28.054  49.347  13.276  1.00 34.38           C
ATOM    764 1HD2 LEU A  55      27.222  49.931  13.669  1.00 20.00           H
ATOM    765 2HD2 LEU A  55      28.501  49.873  12.432  1.00 20.00           H
ATOM    766 3HD2 LEU A  55      27.692  48.373  12.947  1.00 20.00           H
ATOM    767  HN  LEU A  55      30.343  52.176  16.149  1.00 20.00           H
ATOM    768  N   MET A  56      26.484  52.007  16.692  1.00 32.34           N
ATOM    769  CA  MET A  56      25.710  52.474  17.833  1.00 34.19           C
ATOM    770  C   MET A  56      25.586  51.318  18.819  1.00 34.09           C
ATOM    771  O   MET A  56      25.160  50.223  18.454  1.00 32.82           O
ATOM    772  HA  MET A  56      26.284  53.296  18.260  1.00 20.00           H
ATOM    773  CB  MET A  56      24.321  52.935  17.388  1.00 37.07           C
ATOM    774 1HB  MET A  56      24.416  53.761  16.683  1.00 20.00           H
ATOM    775 2HB  MET A  56      23.816  52.124  16.862  1.00 20.00           H
ATOM    776  CG  MET A  56      23.426  53.388  18.536  1.00 40.41           C
ATOM    777 1HG  MET A  56      23.236  52.554  19.211  1.00 20.00           H
ATOM    778 2HG  MET A  56      23.930  54.160  19.118  1.00 20.00           H
ATOM    779  SD  MET A  56      21.829  54.047  17.987  1.00 45.92           S
ATOM    780  CE  MET A  56      20.948  52.539  17.638  1.00 44.95           C
ATOM    781 1HE  MET A  56      21.600  51.855  17.095  1.00 20.00           H
ATOM    782 2HE  MET A  56      20.634  52.077  18.574  1.00 20.00           H
ATOM    783 3HE  MET A  56      20.071  52.763  17.032  1.00 20.00           H
ATOM    784  HN  MET A  56      25.938  51.715  15.907  1.00 20.00           H
ATOM    785  N   LEU A  57      25.959  51.567  20.067  1.00 33.20           N
ATOM    786  CA  LEU A  57      25.901  50.528  21.087  1.00 35.16           C
ATOM    787  C   LEU A  57      25.504  51.072  22.448  1.00 36.79           C
ATOM    788  O   LEU A  57      25.980  52.126  22.871  1.00 36.79           O
ATOM    789  HA  LEU A  57      25.127  49.820  20.789  1.00 20.00           H
ATOM    790  CB  LEU A  57      27.261  49.833  21.200  1.00 34.89           C
ATOM    791 1HB  LEU A  57      27.405  49.215  20.314  1.00 20.00           H
ATOM    792 2HB  LEU A  57      28.039  50.597  21.185  1.00 20.00           H
ATOM    793  CG  LEU A  57      27.513  48.945  22.427  1.00 35.25           C
ATOM    794  HG  LEU A  57      27.231  49.505  23.318  1.00 20.00           H
ATOM    795  CD1 LEU A  57      26.635  47.705  22.367  1.00 32.79           C
ATOM    796 1HD1 LEU A  57      25.613  47.995  22.122  1.00 20.00           H
ATOM    797 2HD1 LEU A  57      27.014  47.027  21.602  1.00 20.00           H
ATOM    798 3HD1 LEU A  57      26.647  47.203  23.336  1.00 20.00           H
ATOM    799  CD2 LEU A  57      28.984  48.549  22.476  1.00 32.64           C
ATOM    800 1HD2 LEU A  57      29.381  48.502  21.463  1.00 20.00           H
ATOM    801 2HD2 LEU A  57      29.541  49.289  23.051  1.00 20.00           H
ATOM    802 3HD2 LEU A  57      29.082  47.573  22.950  1.00 20.00           H
ATOM    803  HN  LEU A  57      26.294  52.454  20.385  1.00 20.00           H
ATOM    804  N   ASN A  58      24.607  50.357  23.115  1.00 37.98           N
ATOM    805  CA  ASN A  58      24.165  50.720  24.455  1.00 41.13           C
ATOM    806  C   ASN A  58      24.574  49.546  25.344  1.00 41.25           C
ATOM    807  O   ASN A  58      23.921  48.503  25.341  1.00 42.07           O
ATOM    808  HA  ASN A  58      24.678  51.654  24.683  1.00 20.00           H
ATOM    809  CB  ASN A  58      22.651  50.920  24.488  1.00 42.77           C
ATOM    810 1HB  ASN A  58      22.373  51.731  23.815  1.00 20.00           H
ATOM    811 2HB  ASN A  58      22.153  50.021  24.126  1.00 20.00           H
ATOM    812  CG  ASN A  58      22.141  51.238  25.875  1.00 46.15           C
ATOM    813  OD1 ASN A  58      22.847  51.843  26.685  1.00 47.75           O
ATOM    814  ND2 ASN A  58      20.907  50.840  26.156  1.00 46.77           N
ATOM    815 1HD2 ASN A  58      20.367  50.358  25.465  1.00 20.00           H
ATOM    816 2HD2 ASN A  58      20.515  51.022  27.058  1.00 20.00           H
ATOM    817  HN  ASN A  58      24.174  49.530  22.757  1.00 20.00           H
ATOM    818  N   VAL A  59      25.667  49.724  26.085  1.00 40.80           N
ATOM    819  CA  VAL A  59      26.219  48.678  26.948  1.00 40.88           C
ATOM    820  C   VAL A  59      25.300  48.128  28.027  1.00 41.74           C
ATOM    821  O   VAL A  59      25.619  47.124  28.663  1.00 42.14           O
ATOM    822  HA  VAL A  59      26.463  47.824  26.316  1.00 20.00           H
ATOM    823  CB  VAL A  59      27.524  49.146  27.631  1.00 39.82           C
ATOM    824  HB  VAL A  59      27.895  48.325  28.244  1.00 20.00           H
ATOM    825  CG1 VAL A  59      28.566  49.470  26.581  1.00 39.21           C
ATOM    826 1HG1 VAL A  59      28.495  48.751  25.765  1.00 20.00           H
ATOM    827 2HG1 VAL A  59      28.395  50.475  26.196  1.00 20.00           H
ATOM    828 3HG1 VAL A  59      29.560  49.416  27.027  1.00 20.00           H
ATOM    829  CG2 VAL A  59      27.254  50.358  28.513  1.00 38.70           C
ATOM    830 1HG2 VAL A  59      26.183  50.448  28.689  1.00 20.00           H
ATOM    831 2HG2 VAL A  59      27.770  50.236  29.466  1.00 20.00           H
ATOM    832 3HG2 VAL A  59      27.618  51.257  28.017  1.00 20.00           H
ATOM    833  HN  VAL A  59      26.193  50.574  26.111  1.00 20.00           H
ATOM    834  N   THR A  60      24.161  48.777  28.236  1.00 43.58           N
ATOM    835  CA  THR A  60      23.219  48.323  29.251  1.00 44.51           C
ATOM    836  C   THR A  60      22.069  47.532  28.638  1.00 44.81           C
ATOM    837  O   THR A  60      21.208  47.026  29.355  1.00 45.39           O
ATOM    838  HA  THR A  60      23.740  47.640  29.922  1.00 20.00           H
ATOM    839  CB  THR A  60      22.629  49.509  30.032  1.00 44.19           C
ATOM    840  HB  THR A  60      22.053  49.162  30.890  1.00 20.00           H
ATOM    841  OG1 THR A  60      21.859  50.328  29.146  1.00 46.48           O
ATOM    842  HG1 THR A  60      22.436  50.660  28.399  1.00 20.00           H
ATOM    843  CG2 THR A  60      23.741  50.346  30.642  1.00 45.16           C
ATOM    844 1HG2 THR A  60      23.903  51.235  30.033  1.00 20.00           H
ATOM    845 2HG2 THR A  60      24.659  49.759  30.681  1.00 20.00           H
ATOM    846 3HG2 THR A  60      23.459  50.644  31.652  1.00 20.00           H
ATOM    847  HN  THR A  60      23.881  49.593  27.730  1.00 20.00           H
ATOM    848  N   ASP A  61      22.063  47.418  27.315  1.00 44.60           N
ATOM    849  CA  ASP A  61      21.004  46.700  26.614  1.00 43.59           C
ATOM    850  C   ASP A  61      21.525  45.442  25.932  1.00 42.48           C
ATOM    851  O   ASP A  61      22.270  45.515  24.958  1.00 41.72           O
ATOM    852  HA  ASP A  61      20.267  46.459  27.380  1.00 20.00           H
ATOM    853  CB  ASP A  61      20.359  47.617  25.571  1.00 45.43           C
ATOM    854 1HB  ASP A  61      19.932  48.490  26.064  1.00 20.00           H
ATOM    855 2HB  ASP A  61      21.121  47.981  24.882  1.00 20.00           H
ATOM    856  CG  ASP A  61      19.273  46.924  24.776  1.00 46.05           C
ATOM    857  OD1 ASP A  61      18.787  47.527  23.795  1.00 46.98           O
ATOM    858  OD2 ASP A  61      18.901  45.785  25.133  1.00 44.84           O
ATOM    859  HN  ASP A  61      22.765  47.805  26.717  1.00 20.00           H
ATOM    860  N   PRO A  62      21.136  44.265  26.440  1.00 42.23           N
ATOM    861  CA  PRO A  62      21.564  42.980  25.877  1.00 42.54           C
ATOM    862  C   PRO A  62      21.322  42.913  24.373  1.00 41.59           C
ATOM    863  O   PRO A  62      22.186  42.482  23.613  1.00 41.65           O
ATOM    864  HA  PRO A  62      22.640  42.854  26.003  1.00 20.00           H
ATOM    865  CB  PRO A  62      20.713  41.974  26.644  1.00 43.42           C
ATOM    866 1HB  PRO A  62      19.750  41.812  26.160  1.00 20.00           H
ATOM    867 2HB  PRO A  62      21.203  41.002  26.710  1.00 20.00           H
ATOM    868  CG  PRO A  62      20.568  42.625  27.983  1.00 43.97           C
ATOM    869 1HG  PRO A  62      19.765  42.166  28.560  1.00 20.00           H
ATOM    870 2HG  PRO A  62      21.480  42.524  28.571  1.00 20.00           H
ATOM    871  CD  PRO A  62      20.272  44.060  27.615  1.00 42.96           C
ATOM    872 1HD  PRO A  62      19.211  44.213  27.422  1.00 20.00           H
ATOM    873 2HD  PRO A  62      20.555  44.746  28.414  1.00 20.00           H
ATOM    874  N   ALA A  63      20.135  43.348  23.957  1.00 41.45           N
ATOM    875  CA  ALA A  63      19.757  43.348  22.547  1.00 41.93           C
ATOM    876  C   ALA A  63      20.782  44.100  21.705  1.00 40.57           C
ATOM    877  O   ALA A  63      21.230  43.610  20.663  1.00 40.69           O
ATOM    878  HA  ALA A  63      19.733  42.312  22.210  1.00 20.00           H
ATOM    879  CB  ALA A  63      18.380  43.987  22.384  1.00 42.00           C
ATOM    880 1HB  ALA A  63      17.662  43.471  23.021  1.00 20.00           H
ATOM    881 2HB  ALA A  63      18.431  45.037  22.669  1.00 20.00           H
ATOM    882 3HB  ALA A  63      18.064  43.908  21.343  1.00 20.00           H
ATOM    883  HN  ALA A  63      19.425  43.701  24.566  1.00 20.00           H
ATOM    884  N   SER A  64      21.151  45.291  22.162  1.00 39.83           N
ATOM    885  CA  SER A  64      22.125  46.111  21.455  1.00 39.20           C
ATOM    886  C   SER A  64      23.478  45.420  21.362  1.00 39.08           C
ATOM    887  O   SER A  64      24.118  45.421  20.309  1.00 39.31           O
ATOM    888  HA  SER A  64      21.713  46.252  20.456  1.00 20.00           H
ATOM    889  CB  SER A  64      22.293  47.457  22.155  1.00 38.78           C
ATOM    890 1HB  SER A  64      21.345  47.994  22.140  1.00 20.00           H
ATOM    891 2HB  SER A  64      22.549  47.293  23.201  1.00 20.00           H
ATOM    892  OG  SER A  64      23.299  48.221  21.517  1.00 38.22           O
ATOM    893  HG  SER A  64      23.051  48.384  20.562  1.00 20.00           H
ATOM    894  HN  SER A  64      20.797  45.702  23.002  1.00 20.00           H
ATOM    895  N   ILE A  65      23.913  44.830  22.468  1.00 38.79           N
ATOM    896  CA  ILE A  65      25.199  44.145  22.497  1.00 37.74           C
ATOM    897  C   ILE A  65      25.236  43.016  21.470  1.00 38.35           C
ATOM    898  O   ILE A  65      26.191  42.906  20.696  1.00 37.14           O
ATOM    899  HA  ILE A  65      25.963  44.872  22.221  1.00 20.00           H
ATOM    900  CB  ILE A  65      25.496  43.589  23.912  1.00 36.85           C
ATOM    901  HB  ILE A  65      24.652  42.971  24.220  1.00 20.00           H
ATOM    902  CG1 ILE A  65      25.616  44.754  24.902  1.00 35.25           C
ATOM    903 1HG1 ILE A  65      26.475  45.371  24.640  1.00 20.00           H
ATOM    904 2HG1 ILE A  65      24.733  45.389  24.830  1.00 20.00           H
ATOM    905  CG2 ILE A  65      26.780  42.771  23.896  1.00 34.26           C
ATOM    906 1HG2 ILE A  65      26.536  41.709  23.928  1.00 20.00           H
ATOM    907 2HG2 ILE A  65      27.338  42.989  22.986  1.00 20.00           H
ATOM    908 3HG2 ILE A  65      27.386  43.030  24.765  1.00 20.00           H
ATOM    909  CD1 ILE A  65      25.769  44.338  26.343  1.00 35.24           C
ATOM    910 1HD1 ILE A  65      25.047  43.554  26.574  1.00 20.00           H
ATOM    911 2HD1 ILE A  65      26.778  43.961  26.509  1.00 20.00           H
ATOM    912 3HD1 ILE A  65      25.591  45.197  26.991  1.00 20.00           H
ATOM    913  HN  ILE A  65      23.407  44.814  23.330  1.00 20.00           H
ATOM    914  N   GLU A  66      24.196  42.187  21.456  1.00 40.09           N
ATOM    915  CA  GLU A  66      24.123  41.078  20.507  1.00 41.66           C
ATOM    916  C   GLU A  66      24.120  41.612  19.073  1.00 42.03           C
ATOM    917  O   GLU A  66      24.855  41.122  18.213  1.00 43.39           O
ATOM    918  HA  GLU A  66      25.023  40.488  20.681  1.00 20.00           H
ATOM    919  CB  GLU A  66      22.856  40.242  20.747  1.00 42.75           C
ATOM    920 1HB  GLU A  66      22.835  39.895  21.780  1.00 20.00           H
ATOM    921 2HB  GLU A  66      21.975  40.822  20.470  1.00 20.00           H
ATOM    922  CG  GLU A  66      22.776  38.981  19.898  0.00 42.53           C
ATOM    923 1HG  GLU A  66      22.841  39.244  18.842  1.00 20.00           H
ATOM    924 2HG  GLU A  66      23.627  38.336  20.119  1.00 20.00           H
ATOM    925  CD  GLU A  66      21.498  38.195  20.127  0.00 42.69           C
ATOM    926  OE1 GLU A  66      21.366  37.098  19.547  0.00 42.71           O
ATOM    927  OE2 GLU A  66      20.626  38.674  20.882  0.00 42.71           O
ATOM    928  HN  GLU A  66      23.413  42.261  22.074  1.00 20.00           H
ATOM    929  N   SER A  67      23.290  42.617  18.825  1.00 41.85           N
ATOM    930  CA  SER A  67      23.192  43.221  17.499  1.00 42.91           C
ATOM    931  C   SER A  67      24.554  43.712  17.008  1.00 41.87           C
ATOM    932  O   SER A  67      24.970  43.409  15.885  1.00 41.21           O
ATOM    933  HA  SER A  67      22.825  42.428  16.847  1.00 20.00           H
ATOM    934  CB  SER A  67      22.199  44.390  17.531  1.00 44.89           C
ATOM    935 1HB  SER A  67      21.209  44.018  17.793  1.00 20.00           H
ATOM    936 2HB  SER A  67      22.492  45.093  18.311  1.00 20.00           H
ATOM    937  OG  SER A  67      22.146  45.057  16.281  1.00 47.18           O
ATOM    938  HG  SER A  67      22.285  46.039  16.411  1.00 20.00           H
ATOM    939  HN  SER A  67      22.686  43.026  19.509  1.00 20.00           H
ATOM    940  N   VAL A  68      25.248  44.463  17.859  1.00 39.34           N
ATOM    941  CA  VAL A  68      26.560  45.002  17.515  1.00 38.16           C
ATOM    942  C   VAL A  68      27.601  43.923  17.215  1.00 37.38           C
ATOM    943  O   VAL A  68      28.315  44.003  16.211  1.00 35.19           O
ATOM    944  HA  VAL A  68      26.445  45.592  16.606  1.00 20.00           H
ATOM    945  CB  VAL A  68      27.093  45.917  18.643  1.00 38.70           C
ATOM    946  HB  VAL A  68      27.107  45.338  19.566  1.00 20.00           H
ATOM    947  CG1 VAL A  68      28.521  46.357  18.332  1.00 37.23           C
ATOM    948 1HG1 VAL A  68      29.176  45.485  18.325  1.00 20.00           H
ATOM    949 2HG1 VAL A  68      28.548  46.841  17.357  1.00 20.00           H
ATOM    950 3HG1 VAL A  68      28.859  47.058  19.096  1.00 20.00           H
ATOM    951  CG2 VAL A  68      26.184  47.131  18.792  1.00 37.43           C
ATOM    952 1HG2 VAL A  68      26.446  47.874  18.039  1.00 20.00           H
ATOM    953 2HG2 VAL A  68      25.147  46.826  18.657  1.00 20.00           H
ATOM    954 3HG2 VAL A  68      26.312  47.560  19.785  1.00 20.00           H
ATOM    955  HN  VAL A  68      24.932  44.707  18.776  1.00 20.00           H
ATOM    956  N   LEU A  69      27.703  42.924  18.088  1.00 37.29           N
ATOM    957  CA  LEU A  69      28.667  41.848  17.874  1.00 36.82           C
ATOM    958  C   LEU A  69      28.354  41.109  16.583  1.00 36.69           C
ATOM    959  O   LEU A  69      29.255  40.725  15.838  1.00 35.15           O
ATOM    960  HA  LEU A  69      29.650  42.306  17.771  1.00 20.00           H
ATOM    961  CB  LEU A  69      28.655  40.867  19.051  1.00 35.44           C
ATOM    962 1HB  LEU A  69      27.646  40.836  19.462  1.00 20.00           H
ATOM    963 2HB  LEU A  69      28.876  39.870  18.669  1.00 20.00           H
ATOM    964  CG  LEU A  69      29.635  41.179  20.190  1.00 34.66           C
ATOM    965  HG  LEU A  69      29.550  40.391  20.938  1.00 20.00           H
ATOM    966  CD1 LEU A  69      31.058  41.163  19.648  1.00 34.52           C
ATOM    967 1HD1 LEU A  69      31.150  40.382  18.893  1.00 20.00           H
ATOM    968 2HD1 LEU A  69      31.288  42.130  19.200  1.00 20.00           H
ATOM    969 3HD1 LEU A  69      31.755  40.965  20.462  1.00 20.00           H
ATOM    970  CD2 LEU A  69      29.318  42.532  20.798  1.00 33.59           C
ATOM    971 1HD2 LEU A  69      29.903  43.302  20.297  1.00 20.00           H
ATOM    972 2HD2 LEU A  69      28.256  42.745  20.676  1.00 20.00           H
ATOM    973 3HD2 LEU A  69      29.566  42.520  21.860  1.00 20.00           H
ATOM    974  HN  LEU A  69      27.148  42.846  18.916  1.00 20.00           H
ATOM    975  N   GLU A  70      27.068  40.917  16.318  1.00 38.63           N
ATOM    976  CA  GLU A  70      26.639  40.236  15.106  1.00 40.36           C
ATOM    977  C   GLU A  70      27.134  41.021  13.881  1.00 39.45           C
ATOM    978  O   GLU A  70      27.623  40.435  12.916  1.00 38.35           O
ATOM    979  HA  GLU A  70      27.111  39.254  15.143  1.00 20.00           H
ATOM    980  CB  GLU A  70      25.112  40.117  15.098  1.00 44.70           C
ATOM    981 1HB  GLU A  70      24.763  39.800  16.081  1.00 20.00           H
ATOM    982 2HB  GLU A  70      24.671  41.057  14.767  1.00 20.00           H
ATOM    983  CG  GLU A  70      24.570  39.079  14.135  1.00 51.33           C
ATOM    984 1HG  GLU A  70      24.716  39.419  13.109  1.00 20.00           H
ATOM    985 2HG  GLU A  70      25.128  38.149  14.245  1.00 20.00           H
ATOM    986  CD  GLU A  70      23.092  38.798  14.357  1.00 55.69           C
ATOM    987  OE1 GLU A  70      22.275  39.726  14.168  1.00 58.01           O
ATOM    988  OE2 GLU A  70      22.745  37.653  14.725  1.00 57.39           O
ATOM    989  HN  GLU A  70      26.323  41.218  16.914  1.00 20.00           H
ATOM    990  N   LYS A  71      27.031  42.348  13.933  1.00 37.80           N
ATOM    991  CA  LYS A  71      27.481  43.184  12.821  1.00 37.62           C
ATOM    992  C   LYS A  71      28.995  43.135  12.607  1.00 36.79           C
ATOM    993  O   LYS A  71      29.468  43.121  11.466  1.00 35.48           O
ATOM    994  HA  LYS A  71      27.024  42.794  11.912  1.00 20.00           H
ATOM    995  CB  LYS A  71      27.056  44.640  13.033  1.00 39.87           C
ATOM    996 1HB  LYS A  71      27.388  44.981  14.014  1.00 20.00           H
ATOM    997 2HB  LYS A  71      27.543  45.277  12.294  1.00 20.00           H
ATOM    998  CG  LYS A  71      25.558  44.870  12.938  1.00 41.95           C
ATOM    999 1HG  LYS A  71      25.183  44.460  12.000  1.00 20.00           H
ATOM   1000 2HG  LYS A  71      25.053  44.338  13.743  1.00 20.00           H
ATOM   1001  CD  LYS A  71      25.221  46.350  13.016  1.00 43.33           C
ATOM   1002 1HD  LYS A  71      25.607  46.766  13.947  1.00 20.00           H
ATOM   1003 2HD  LYS A  71      25.712  46.883  12.202  1.00 20.00           H
ATOM   1004  CE  LYS A  71      23.722  46.565  12.940  1.00 44.47           C
ATOM   1005 1HE  LYS A  71      23.331  46.120  12.025  1.00 20.00           H
ATOM   1006 2HE  LYS A  71      23.234  46.060  13.773  1.00 20.00           H
ATOM   1007  NZ  LYS A  71      23.374  48.008  12.970  1.00 46.78           N
ATOM   1008 1HZ  LYS A  71      22.377  48.117  12.829  1.00 20.00           H
ATOM   1009 2HZ  LYS A  71      23.634  48.399  13.869  1.00 20.00           H
ATOM   1010 3HZ  LYS A  71      23.876  48.492  12.233  1.00 20.00           H
ATOM   1011  HN  LYS A  71      26.651  42.849  14.710  1.00 20.00           H
ATOM   1012  N   ILE A  72      29.758  43.122  13.696  1.00 34.34           N
ATOM   1013  CA  ILE A  72      31.209  43.074  13.576  1.00 34.07           C
ATOM   1014  C   ILE A  72      31.632  41.742  12.968  1.00 33.42           C
ATOM   1015  O   ILE A  72      32.520  41.697  12.116  1.00 32.30           O
ATOM   1016  HA  ILE A  72      31.507  43.871  12.894  1.00 20.00           H
ATOM   1017  CB  ILE A  72      31.903  43.253  14.950  1.00 33.11           C
ATOM   1018  HB  ILE A  72      31.535  42.478  15.622  1.00 20.00           H
ATOM   1019  CG1 ILE A  72      31.523  44.610  15.552  1.00 33.50           C
ATOM   1020 1HG1 ILE A  72      31.952  45.411  14.950  1.00 20.00           H
ATOM   1021 2HG1 ILE A  72      30.441  44.734  15.523  1.00 20.00           H
ATOM   1022  CG2 ILE A  72      33.418  43.163  14.782  1.00 33.70           C
ATOM   1023 1HG2 ILE A  72      33.661  42.337  14.115  1.00 20.00           H
ATOM   1024 2HG2 ILE A  72      33.793  44.095  14.359  1.00 20.00           H
ATOM   1025 3HG2 ILE A  72      33.882  42.992  15.755  1.00 20.00           H
ATOM   1026  CD1 ILE A  72      31.984  44.802  16.992  1.00 33.90           C
ATOM   1027 1HD1 ILE A  72      31.682  43.940  17.588  1.00 20.00           H
ATOM   1028 2HD1 ILE A  72      33.070  44.898  17.017  1.00 20.00           H
ATOM   1029 3HD1 ILE A  72      31.530  45.704  17.403  1.00 20.00           H
ATOM   1030  HN  ILE A  72      29.400  43.144  14.630  1.00 20.00           H
ATOM   1031  N   ARG A  73      30.993  40.662  13.411  1.00 34.02           N
ATOM   1032  CA  ARG A  73      31.298  39.332  12.896  1.00 37.28           C
ATOM   1033  C   ARG A  73      31.001  39.265  11.400  1.00 38.38           C
ATOM   1034  O   ARG A  73      31.792  38.723  10.621  1.00 38.54           O
ATOM   1035  HA  ARG A  73      32.361  39.193  13.092  1.00 20.00           H
ATOM   1036  CB  ARG A  73      30.481  38.274  13.648  1.00 38.78           C
ATOM   1037 1HB  ARG A  73      29.443  38.596  13.722  1.00 20.00           H
ATOM   1038 2HB  ARG A  73      30.487  37.339  13.088  1.00 20.00           H
ATOM   1039  CG  ARG A  73      31.000  37.994  15.056  1.00 42.00           C
ATOM   1040 1HG  ARG A  73      31.927  37.423  14.999  1.00 20.00           H
ATOM   1041 2HG  ARG A  73      31.234  38.934  15.555  1.00 20.00           H
ATOM   1042  CD  ARG A  73      30.002  37.220  15.916  1.00 42.78           C
ATOM   1043 1HD  ARG A  73      29.036  37.725  15.910  1.00 20.00           H
ATOM   1044 2HD  ARG A  73      29.845  36.225  15.499  1.00 20.00           H
ATOM   1045  NE  ARG A  73      30.489  37.105  17.291  1.00 46.93           N
ATOM   1046  HE  ARG A  73      31.478  37.077  17.438  1.00 20.00           H
ATOM   1047  CZ  ARG A  73      29.708  37.035  18.369  1.00 47.28           C
ATOM   1048  NH1 ARG A  73      28.388  37.064  18.243  1.00 48.18           N
ATOM   1049 1HH1 ARG A  73      27.973  37.139  17.337  1.00 20.00           H
ATOM   1050 2HH1 ARG A  73      27.808  37.011  19.056  1.00 20.00           H
ATOM   1051  NH2 ARG A  73      30.251  36.951  19.577  1.00 48.84           N
ATOM   1052 1HH2 ARG A  73      29.665  36.898  20.386  1.00 20.00           H
ATOM   1053 2HH2 ARG A  73      31.246  36.940  19.679  1.00 20.00           H
ATOM   1054  HN  ARG A  73      30.278  40.682  14.109  1.00 20.00           H
ATOM   1055  N   ALA A  74      29.871  39.839  11.002  1.00 38.94           N
ATOM   1056  CA  ALA A  74      29.461  39.841   9.601  1.00 39.79           C
ATOM   1057  C   ALA A  74      30.432  40.589   8.694  1.00 39.07           C
ATOM   1058  O   ALA A  74      30.839  40.074   7.652  1.00 39.96           O
ATOM   1059  HA  ALA A  74      29.434  38.806   9.262  1.00 20.00           H
ATOM   1060  CB  ALA A  74      28.070  40.441   9.471  1.00 41.18           C
ATOM   1061 1HB  ALA A  74      27.364  39.852  10.057  1.00 20.00           H
ATOM   1062 2HB  ALA A  74      28.081  41.467   9.838  1.00 20.00           H
ATOM   1063 3HB  ALA A  74      27.768  40.433   8.424  1.00 20.00           H
ATOM   1064  HN  ALA A  74      29.232  40.301  11.617  1.00 20.00           H
ATOM   1065  N   GLU A  75      30.810  41.800   9.088  1.00 39.48           N
ATOM   1066  CA  GLU A  75      31.715  42.607   8.275  1.00 38.56           C
ATOM   1067  C   GLU A  75      33.215  42.445   8.533  1.00 38.43           C
ATOM   1068  O   GLU A  75      34.015  42.538   7.595  1.00 36.18           O
ATOM   1069  HA  GLU A  75      31.537  42.294   7.246  1.00 20.00           H
ATOM   1070  CB  GLU A  75      31.363  44.088   8.409  1.00 39.33           C
ATOM   1071 1HB  GLU A  75      30.326  44.247   8.114  1.00 20.00           H
ATOM   1072 2HB  GLU A  75      31.579  44.426   9.423  1.00 20.00           H
ATOM   1073  CG  GLU A  75      32.190  44.988   7.503  1.00 42.19           C
ATOM   1074 1HG  GLU A  75      33.247  44.884   7.748  1.00 20.00           H
ATOM   1075 2HG  GLU A  75      32.072  44.673   6.466  1.00 20.00           H
ATOM   1076  CD  GLU A  75      31.807  46.449   7.613  1.00 43.77           C
ATOM   1077  OE1 GLU A  75      30.683  46.741   8.080  1.00 44.40           O
ATOM   1078  OE2 GLU A  75      32.623  47.306   7.216  1.00 44.60           O
ATOM   1079  HN  GLU A  75      30.511  42.230   9.940  1.00 20.00           H
ATOM   1080  N   PHE A  76      33.606  42.211   9.784  1.00 37.71           N
ATOM   1081  CA  PHE A  76      35.030  42.088  10.097  1.00 37.88           C
ATOM   1082  C   PHE A  76      35.489  40.728  10.598  1.00 36.58           C
ATOM   1083  O   PHE A  76      36.461  40.175  10.093  1.00 35.86           O
ATOM   1084  HA  PHE A  76      35.581  42.291   9.178  1.00 20.00           H
ATOM   1085  CB  PHE A  76      35.444  43.149  11.124  1.00 39.27           C
ATOM   1086 1HB  PHE A  76      34.960  42.927  12.076  1.00 20.00           H
ATOM   1087 2HB  PHE A  76      36.519  43.080  11.290  1.00 20.00           H
ATOM   1088  CG  PHE A  76      35.102  44.554  10.719  1.00 39.37           C
ATOM   1089  CD1 PHE A  76      33.826  45.064  10.939  1.00 40.23           C
ATOM   1090  HD1 PHE A  76      33.069  44.448  11.424  1.00 20.00           H
ATOM   1091  CD2 PHE A  76      36.049  45.360  10.098  1.00 40.66           C
ATOM   1092  HD2 PHE A  76      37.049  44.964   9.925  1.00 20.00           H
ATOM   1093  CE1 PHE A  76      33.501  46.359  10.545  1.00 40.86           C
ATOM   1094  HE1 PHE A  76      32.498  46.747  10.723  1.00 20.00           H
ATOM   1095  CE2 PHE A  76      35.735  46.656   9.701  1.00 40.50           C
ATOM   1096  HE2 PHE A  76      36.487  47.279   9.216  1.00 20.00           H
ATOM   1097  CZ  PHE A  76      34.458  47.156   9.924  1.00 40.86           C
ATOM   1098  HZ  PHE A  76      34.206  48.170   9.613  1.00 20.00           H
ATOM   1099  HN  PHE A  76      32.978  42.109  10.556  1.00 20.00           H
ATOM   1100  N   GLY A  77      34.803  40.207  11.608  1.00 36.62           N
ATOM   1101  CA  GLY A  77      35.174  38.923  12.170  1.00 36.24           C
ATOM   1102  C   GLY A  77      35.054  38.937  13.684  1.00 36.53           C
ATOM   1103  O   GLY A  77      34.310  39.744  14.246  1.00 35.89           O
ATOM   1104 1HA  GLY A  77      34.534  38.143  11.758  1.00 20.00           H
ATOM   1105 2HA  GLY A  77      36.198  38.680  11.886  1.00 20.00           H
ATOM   1106  HN  GLY A  77      34.013  40.648  12.034  1.00 20.00           H
ATOM   1107  N   GLU A  78      35.791  38.047  14.345  1.00 35.76           N
ATOM   1108  CA  GLU A  78      35.760  37.949  15.800  1.00 34.99           C
ATOM   1109  C   GLU A  78      36.667  38.995  16.455  1.00 33.45           C
ATOM   1110  O   GLU A  78      37.750  39.299  15.953  1.00 33.42           O
ATOM   1111  HA  GLU A  78      34.726  38.143  16.082  1.00 20.00           H
ATOM   1112  CB  GLU A  78      36.195  36.546  16.238  1.00 35.88           C
ATOM   1113 1HB  GLU A  78      37.180  36.322  15.830  1.00 20.00           H
ATOM   1114 2HB  GLU A  78      36.151  36.471  17.325  1.00 20.00           H
ATOM   1115  CG  GLU A  78      35.304  35.407  15.746  1.00 38.16           C
ATOM   1116 1HG  GLU A  78      35.413  35.295  14.668  1.00 20.00           H
ATOM   1117 2HG  GLU A  78      35.625  34.468  16.198  1.00 20.00           H
ATOM   1118  CD  GLU A  78      33.832  35.620  16.065  1.00 40.16           C
ATOM   1119  OE1 GLU A  78      33.513  36.109  17.168  1.00 39.71           O
ATOM   1120  OE2 GLU A  78      32.985  35.286  15.210  1.00 44.61           O
ATOM   1121  HN  GLU A  78      36.406  37.394  13.904  1.00 20.00           H
ATOM   1122  N   VAL A  79      36.219  39.538  17.580  1.00 32.00           N
ATOM   1123  CA  VAL A  79      36.986  40.551  18.301  1.00 30.86           C
ATOM   1124  C   VAL A  79      38.195  39.942  19.014  1.00 30.53           C
ATOM   1125  O   VAL A  79      38.053  38.992  19.789  1.00 29.57           O
ATOM   1126  HA  VAL A  79      37.360  41.265  17.567  1.00 20.00           H
ATOM   1127  CB  VAL A  79      36.096  41.275  19.349  1.00 30.46           C
ATOM   1128  HB  VAL A  79      35.687  40.520  20.020  1.00 20.00           H
ATOM   1129  CG1 VAL A  79      36.938  42.250  20.182  1.00 28.21           C
ATOM   1130 1HG1 VAL A  79      36.925  41.940  21.227  1.00 20.00           H
ATOM   1131 2HG1 VAL A  79      37.965  42.248  19.816  1.00 20.00           H
ATOM   1132 3HG1 VAL A  79      36.523  43.254  20.096  1.00 20.00           H
ATOM   1133  CG2 VAL A  79      34.968  42.018  18.646  1.00 30.82           C
ATOM   1134 1HG2 VAL A  79      35.390  42.749  17.956  1.00 20.00           H
ATOM   1135 2HG2 VAL A  79      34.355  41.308  18.093  1.00 20.00           H
ATOM   1136 3HG2 VAL A  79      34.354  42.530  19.387  1.00 20.00           H
ATOM   1137  HN  VAL A  79      35.346  39.301  18.007  1.00 20.00           H
ATOM   1138  N   ASP A  80      39.379  40.494  18.753  1.00 29.24           N
ATOM   1139  CA  ASP A  80      40.609  40.022  19.377  1.00 29.23           C
ATOM   1140  C   ASP A  80      40.963  40.906  20.571  1.00 29.68           C
ATOM   1141  O   ASP A  80      41.544  40.445  21.551  1.00 28.40           O
ATOM   1142  HA  ASP A  80      40.403  38.993  19.673  1.00 20.00           H
ATOM   1143  CB  ASP A  80      41.777  40.075  18.389  1.00 30.37           C
ATOM   1144 1HB  ASP A  80      41.944  41.105  18.073  1.00 20.00           H
ATOM   1145 2HB  ASP A  80      42.690  39.741  18.881  1.00 20.00           H
ATOM   1146  CG  ASP A  80      41.551  39.223  17.159  1.00 33.01           C
ATOM   1147  OD1 ASP A  80      41.437  37.990  17.304  1.00 32.05           O
ATOM   1148  OD2 ASP A  80      41.495  39.795  16.051  1.00 32.00           O
ATOM   1149  HN  ASP A  80      39.512  41.259  18.123  1.00 20.00           H
ATOM   1150  N   ILE A  81      40.620  42.185  20.462  1.00 28.12           N
ATOM   1151  CA  ILE A  81      40.918  43.158  21.502  1.00 27.25           C
ATOM   1152  C   ILE A  81      39.669  43.919  21.919  1.00 28.30           C
ATOM   1153  O   ILE A  81      39.042  44.591  21.103  1.00 26.72           O
ATOM   1154  HA  ILE A  81      41.274  42.607  22.373  1.00 20.00           H
ATOM   1155  CB  ILE A  81      41.968  44.176  21.004  1.00 28.26           C
ATOM   1156  HB  ILE A  81      41.575  44.664  20.112  1.00 20.00           H
ATOM   1157  CG1 ILE A  81      43.252  43.443  20.607  1.00 26.97           C
ATOM   1158 1HG1 ILE A  81      43.775  43.108  21.503  1.00 20.00           H
ATOM   1159 2HG1 ILE A  81      43.002  42.551  20.032  1.00 20.00           H
ATOM   1160  CG2 ILE A  81      42.244  45.225  22.081  1.00 27.00           C
ATOM   1161 1HG2 ILE A  81      41.989  46.214  21.699  1.00 20.00           H
ATOM   1162 2HG2 ILE A  81      41.640  45.009  22.962  1.00 20.00           H
ATOM   1163 3HG2 ILE A  81      43.300  45.201  22.350  1.00 20.00           H
ATOM   1164  CD1 ILE A  81      44.216  44.274  19.786  1.00 28.13           C
ATOM   1165 1HD1 ILE A  81      43.797  45.268  19.629  1.00 20.00           H
ATOM   1166 2HD1 ILE A  81      45.165  44.360  20.316  1.00 20.00           H
ATOM   1167 3HD1 ILE A  81      44.381  43.792  18.822  1.00 20.00           H
ATOM   1168  HN  ILE A  81      40.140  42.571  19.674  1.00 20.00           H
ATOM   1169  N   LEU A  82      39.305  43.805  23.191  1.00 26.76           N
ATOM   1170  CA  LEU A  82      38.143  44.511  23.708  1.00 26.16           C
ATOM   1171  C   LEU A  82      38.591  45.585  24.692  1.00 27.64           C
ATOM   1172  O   LEU A  82      39.276  45.291  25.676  1.00 25.87           O
ATOM   1173  HA  LEU A  82      37.657  45.001  22.865  1.00 20.00           H
ATOM   1174  CB  LEU A  82      37.194  43.548  24.422  1.00 25.96           C
ATOM   1175 1HB  LEU A  82      36.726  42.910  23.673  1.00 20.00           H
ATOM   1176 2HB  LEU A  82      37.785  42.900  25.069  1.00 20.00           H
ATOM   1177  CG  LEU A  82      36.097  44.220  25.259  1.00 24.41           C
ATOM   1178  HG  LEU A  82      36.568  44.955  25.912  1.00 20.00           H
ATOM   1179  CD1 LEU A  82      35.136  44.960  24.340  1.00 26.09           C
ATOM   1180 1HD1 LEU A  82      35.613  45.126  23.373  1.00 20.00           H
ATOM   1181 2HD1 LEU A  82      34.234  44.364  24.202  1.00 20.00           H
ATOM   1182 3HD1 LEU A  82      34.874  45.919  24.786  1.00 20.00           H
ATOM   1183  CD2 LEU A  82      35.357  43.184  26.092  1.00 25.04           C
ATOM   1184 1HD2 LEU A  82      34.794  42.522  25.434  1.00 20.00           H
ATOM   1185 2HD2 LEU A  82      36.076  42.599  26.667  1.00 20.00           H
ATOM   1186 3HD2 LEU A  82      34.672  43.687  26.774  1.00 20.00           H
ATOM   1187  HN  LEU A  82      39.788  43.243  23.863  1.00 20.00           H
ATOM   1188  N   VAL A  83      38.217  46.830  24.419  1.00 26.56           N
ATOM   1189  CA  VAL A  83      38.559  47.921  25.314  1.00 25.50           C
ATOM   1190  C   VAL A  83      37.262  48.498  25.866  1.00 27.41           C
ATOM   1191  O   VAL A  83      36.497  49.139  25.140  1.00 26.76           O
ATOM   1192  HA  VAL A  83      39.147  47.504  26.132  1.00 20.00           H
ATOM   1193  CB  VAL A  83      39.337  49.038  24.594  1.00 26.13           C
ATOM   1194  HB  VAL A  83      38.681  49.471  23.839  1.00 20.00           H
ATOM   1195  CG1 VAL A  83      39.713  50.135  25.601  1.00 24.94           C
ATOM   1196 1HG1 VAL A  83      38.860  50.796  25.752  1.00 20.00           H
ATOM   1197 2HG1 VAL A  83      39.991  49.677  26.550  1.00 20.00           H
ATOM   1198 3HG1 VAL A  83      40.556  50.710  25.215  1.00 20.00           H
ATOM   1199  CG2 VAL A  83      40.588  48.467  23.937  1.00 23.84           C
ATOM   1200 1HG2 VAL A  83      41.271  48.108  24.708  1.00 20.00           H
ATOM   1201 2HG2 VAL A  83      40.310  47.640  23.285  1.00 20.00           H
ATOM   1202 3HG2 VAL A  83      41.077  49.244  23.351  1.00 20.00           H
ATOM   1203  HN  VAL A  83      37.694  47.091  23.608  1.00 20.00           H
ATOM   1204  N   ASN A  84      37.007  48.250  27.146  1.00 26.27           N
ATOM   1205  CA  ASN A  84      35.803  48.748  27.791  1.00 26.59           C
ATOM   1206  C   ASN A  84      36.038  50.169  28.283  1.00 28.48           C
ATOM   1207  O   ASN A  84      36.539  50.375  29.387  1.00 29.24           O
ATOM   1208  HA  ASN A  84      35.027  48.697  27.027  1.00 20.00           H
ATOM   1209  CB  ASN A  84      35.424  47.840  28.957  1.00 26.55           C
ATOM   1210 1HB  ASN A  84      36.236  47.817  29.684  1.00 20.00           H
ATOM   1211 2HB  ASN A  84      34.550  48.244  29.468  1.00 20.00           H
ATOM   1212  CG  ASN A  84      35.121  46.421  28.511  1.00 28.04           C
ATOM   1213  OD1 ASN A  84      34.240  46.197  27.676  1.00 28.61           O
ATOM   1214  ND2 ASN A  84      35.850  45.452  29.068  1.00 25.87           N
ATOM   1215 1HD2 ASN A  84      36.553  45.678  29.742  1.00 20.00           H
ATOM   1216 2HD2 ASN A  84      35.693  44.498  28.811  1.00 20.00           H
ATOM   1217  HN  ASN A  84      37.607  47.717  27.743  1.00 20.00           H
ATOM   1218  N   ASN A  85      35.671  51.149  27.460  1.00 28.93           N
ATOM   1219  CA  ASN A  85      35.867  52.550  27.817  1.00 29.36           C
ATOM   1220  C   ASN A  85      34.561  53.276  28.140  1.00 30.66           C
ATOM   1221  O   ASN A  85      34.568  54.291  28.834  1.00 33.18           O
ATOM   1222  HA  ASN A  85      36.525  52.535  28.686  1.00 20.00           H
ATOM   1223  CB  ASN A  85      36.619  53.271  26.689  1.00 28.64           C
ATOM   1224 1HB  ASN A  85      37.605  52.823  26.560  1.00 20.00           H
ATOM   1225 2HB  ASN A  85      36.084  53.140  25.748  1.00 20.00           H
ATOM   1226  CG  ASN A  85      36.788  54.754  26.951  1.00 29.06           C
ATOM   1227  OD1 ASN A  85      37.587  55.159  27.795  1.00 30.42           O
ATOM   1228  ND2 ASN A  85      36.042  55.569  26.224  1.00 26.76           N
ATOM   1229 1HD2 ASN A  85      35.408  55.196  25.546  1.00 20.00           H
ATOM   1230 2HD2 ASN A  85      36.110  56.558  26.353  1.00 20.00           H
ATOM   1231  HN  ASN A  85      35.249  50.999  26.566  1.00 20.00           H
ATOM   1232  N   ALA A  86      33.441  52.754  27.658  1.00 31.68           N
ATOM   1233  CA  ALA A  86      32.147  53.375  27.928  1.00 34.03           C
ATOM   1234  C   ALA A  86      31.966  53.575  29.426  1.00 35.75           C
ATOM   1235  O   ALA A  86      32.326  52.710  30.228  1.00 36.06           O
ATOM   1236  HA  ALA A  86      32.140  54.351  27.443  1.00 20.00           H
ATOM   1237  CB  ALA A  86      31.020  52.511  27.387  1.00 33.66           C
ATOM   1238 1HB  ALA A  86      30.582  52.991  26.512  1.00 20.00           H
ATOM   1239 2HB  ALA A  86      31.414  51.534  27.106  1.00 20.00           H
ATOM   1240 3HB  ALA A  86      30.256  52.387  28.155  1.00 20.00           H
ATOM   1241  HN  ALA A  86      33.406  51.928  27.095  1.00 20.00           H
ATOM   1242  N   GLY A  87      31.380  54.705  29.796  1.00 36.72           N
ATOM   1243  CA  GLY A  87      31.165  55.000  31.200  1.00 37.75           C
ATOM   1244  C   GLY A  87      30.589  56.388  31.390  1.00 38.29           C
ATOM   1245  O   GLY A  87      30.631  57.223  30.487  1.00 39.88           O
ATOM   1246 1HA  GLY A  87      30.488  54.263  31.631  1.00 20.00           H
ATOM   1247 2HA  GLY A  87      32.108  54.921  31.740  1.00 20.00           H
ATOM   1248  HN  GLY A  87      31.058  55.404  29.157  1.00 20.00           H
ATOM   1249  N   ILE A  88      30.047  56.638  32.575  1.00 36.87           N
ATOM   1250  CA  ILE A  88      29.453  57.928  32.884  1.00 36.11           C
ATOM   1251  C   ILE A  88      29.658  58.216  34.362  1.00 35.98           C
ATOM   1252  O   ILE A  88      30.162  57.370  35.100  1.00 33.24           O
ATOM   1253  HA  ILE A  88      29.986  58.681  32.304  1.00 20.00           H
ATOM   1254  CB  ILE A  88      27.933  57.919  32.620  1.00 36.58           C
ATOM   1255  HB  ILE A  88      27.506  58.822  33.055  1.00 20.00           H
ATOM   1256  CG1 ILE A  88      27.305  56.711  33.324  1.00 37.25           C
ATOM   1257 1HG1 ILE A  88      27.620  55.793  32.830  1.00 20.00           H
ATOM   1258 2HG1 ILE A  88      27.663  56.659  34.353  1.00 20.00           H
ATOM   1259  CG2 ILE A  88      27.656  57.894  31.124  1.00 36.55           C
ATOM   1260 1HG2 ILE A  88      28.438  58.442  30.600  1.00 20.00           H
ATOM   1261 2HG2 ILE A  88      27.640  56.862  30.775  1.00 20.00           H
ATOM   1262 3HG2 ILE A  88      26.691  58.359  30.926  1.00 20.00           H
ATOM   1263  CD1 ILE A  88      25.789  56.723  33.360  1.00 36.31           C
ATOM   1264 1HD1 ILE A  88      25.450  57.412  34.133  1.00 20.00           H
ATOM   1265 2HD1 ILE A  88      25.405  57.045  32.392  1.00 20.00           H
ATOM   1266 3HD1 ILE A  88      25.423  55.720  33.580  1.00 20.00           H
ATOM   1267  HN  ILE A  88      30.009  55.975  33.322  1.00 20.00           H
ATOM   1268  N   THR A  89      29.271  59.414  34.783  1.00 34.95           N
ATOM   1269  CA  THR A  89      29.362  59.800  36.183  1.00 36.45           C
ATOM   1270  C   THR A  89      28.022  60.415  36.570  1.00 36.73           C
ATOM   1271  O   THR A  89      27.332  61.015  35.739  1.00 35.73           O
ATOM   1272  HA  THR A  89      29.515  58.900  36.778  1.00 20.00           H
ATOM   1273  CB  THR A  89      30.476  60.848  36.443  1.00 38.91           C
ATOM   1274  HB  THR A  89      30.719  60.902  37.505  1.00 20.00           H
ATOM   1275  OG1 THR A  89      30.078  62.115  35.905  1.00 41.05           O
ATOM   1276  HG1 THR A  89      29.190  62.383  36.281  1.00 20.00           H
ATOM   1277  CG2 THR A  89      31.787  60.417  35.802  1.00 37.25           C
ATOM   1278 1HG2 THR A  89      31.709  60.512  34.719  1.00 20.00           H
ATOM   1279 2HG2 THR A  89      31.995  59.379  36.062  1.00 20.00           H
ATOM   1280 3HG2 THR A  89      32.596  61.051  36.165  1.00 20.00           H
ATOM   1281  HN  THR A  89      28.897  60.123  34.185  1.00 20.00           H
ATOM   1282  N   ARG A  90      27.651  60.235  37.830  1.00 36.11           N
ATOM   1283  CA  ARG A  90      26.409  60.775  38.368  1.00 36.73           C
ATOM   1284  C   ARG A  90      26.756  61.165  39.791  1.00 35.44           C
ATOM   1285  O   ARG A  90      26.224  60.614  40.754  1.00 33.98           O
ATOM   1286  HA  ARG A  90      26.173  61.624  37.727  1.00 20.00           H
ATOM   1287  CB  ARG A  90      25.314  59.710  38.360  1.00 38.43           C
ATOM   1288 1HB  ARG A  90      25.672  58.811  38.863  1.00 20.00           H
ATOM   1289 2HB  ARG A  90      24.450  60.066  38.922  1.00 20.00           H
ATOM   1290  CG  ARG A  90      24.839  59.313  36.974  1.00 42.79           C
ATOM   1291 1HG  ARG A  90      25.697  59.191  36.313  1.00 20.00           H
ATOM   1292 2HG  ARG A  90      24.334  58.348  37.022  1.00 20.00           H
ATOM   1293  CD  ARG A  90      23.894  60.347  36.388  1.00 44.01           C
ATOM   1294 1HD  ARG A  90      23.109  60.584  37.106  1.00 20.00           H
ATOM   1295 2HD  ARG A  90      24.433  61.272  36.188  1.00 20.00           H
ATOM   1296  NE  ARG A  90      23.281  59.873  35.148  1.00 46.82           N
ATOM   1297  HE  ARG A  90      22.361  59.484  35.199  1.00 20.00           H
ATOM   1298  CZ  ARG A  90      23.859  59.921  33.952  1.00 47.02           C
ATOM   1299  NH1 ARG A  90      25.078  60.433  33.818  1.00 46.91           N
ATOM   1300 1HH1 ARG A  90      25.563  60.784  34.619  1.00 20.00           H
ATOM   1301 2HH1 ARG A  90      25.509  60.467  32.917  1.00 20.00           H
ATOM   1302  NH2 ARG A  90      23.221  59.449  32.887  1.00 46.31           N
ATOM   1303 1HH2 ARG A  90      23.655  59.485  31.987  1.00 20.00           H
ATOM   1304 2HH2 ARG A  90      22.306  59.058  32.985  1.00 20.00           H
ATOM   1305  HN  ARG A  90      28.186  59.724  38.503  1.00 20.00           H
ATOM   1306  N   ASP A  91      27.670  62.124  39.901  1.00 34.52           N
ATOM   1307  CA  ASP A  91      28.154  62.590  41.191  1.00 35.18           C
ATOM   1308  C   ASP A  91      27.094  63.156  42.126  1.00 34.21           C
ATOM   1309  O   ASP A  91      26.094  63.727  41.701  1.00 33.92           O
ATOM   1310  HA  ASP A  91      28.621  61.720  41.653  1.00 20.00           H
ATOM   1311  CB  ASP A  91      29.248  63.641  40.994  1.00 36.18           C
ATOM   1312 1HB  ASP A  91      28.822  64.534  40.537  1.00 20.00           H
ATOM   1313 2HB  ASP A  91      29.648  63.940  41.963  1.00 20.00           H
ATOM   1314  CG  ASP A  91      30.390  63.148  40.127  1.00 37.89           C
ATOM   1315  OD1 ASP A  91      30.496  61.926  39.891  1.00 37.34           O
ATOM   1316  OD2 ASP A  91      31.198  63.991  39.684  1.00 38.47           O
ATOM   1317  HN  ASP A  91      28.088  62.591  39.121  1.00 20.00           H
ATOM   1318  N   ASN A  92      27.356  62.987  43.414  1.00 32.87           N
ATOM   1319  CA  ASN A  92      26.504  63.465  44.489  1.00 32.29           C
ATOM   1320  C   ASN A  92      26.951  62.855  45.811  1.00 33.31           C
ATOM   1321  O   ASN A  92      27.410  61.710  45.851  1.00 32.02           O
ATOM   1322  HA  ASN A  92      26.609  64.549  44.478  1.00 20.00           H
ATOM   1323  CB  ASN A  92      25.026  63.094  44.249  1.00 32.50           C
ATOM   1324 1HB  ASN A  92      24.968  62.206  43.619  1.00 20.00           H
ATOM   1325 2HB  ASN A  92      24.551  62.843  45.198  1.00 20.00           H
ATOM   1326  CG  ASN A  92      24.234  64.219  43.587  1.00 35.49           C
ATOM   1327  OD1 ASN A  92      24.408  65.393  43.930  1.00 34.22           O
ATOM   1328  ND2 ASN A  92      23.355  63.867  42.650  1.00 34.30           N
ATOM   1329 1HD2 ASN A  92      23.239  62.903  42.411  1.00 20.00           H
ATOM   1330 2HD2 ASN A  92      22.812  64.566  42.186  1.00 20.00           H
ATOM   1331  HN  ASN A  92      28.165  62.514  43.762  1.00 20.00           H
ATOM   1332  N   LEU A  93      26.811  63.620  46.887  1.00 32.87           N
ATOM   1333  CA  LEU A  93      27.156  63.105  48.199  1.00 33.64           C
ATOM   1334  C   LEU A  93      26.093  62.040  48.444  1.00 34.41           C
ATOM   1335  O   LEU A  93      24.981  62.159  47.933  1.00 34.17           O
ATOM   1336  HA  LEU A  93      28.149  62.661  48.125  1.00 20.00           H
ATOM   1337  CB  LEU A  93      27.094  64.224  49.232  1.00 32.77           C
ATOM   1338 1HB  LEU A  93      26.090  64.649  49.218  1.00 20.00           H
ATOM   1339 2HB  LEU A  93      27.242  63.788  50.220  1.00 20.00           H
ATOM   1340  CG  LEU A  93      28.117  65.347  49.020  1.00 32.46           C
ATOM   1341  HG  LEU A  93      27.925  65.806  48.050  1.00 20.00           H
ATOM   1342  CD1 LEU A  93      27.929  66.411  50.086  1.00 33.33           C
ATOM   1343 1HD1 LEU A  93      26.964  66.899  49.947  1.00 20.00           H
ATOM   1344 2HD1 LEU A  93      27.963  65.948  51.073  1.00 20.00           H
ATOM   1345 3HD1 LEU A  93      28.725  67.151  50.006  1.00 20.00           H
ATOM   1346  CD2 LEU A  93      29.528  64.770  49.071  1.00 31.26           C
ATOM   1347 1HD2 LEU A  93      29.577  63.995  49.835  1.00 20.00           H
ATOM   1348 2HD2 LEU A  93      29.781  64.341  48.102  1.00 20.00           H
ATOM   1349 3HD2 LEU A  93      30.237  65.563  49.313  1.00 20.00           H
ATOM   1350  HN  LEU A  93      26.473  64.561  46.865  1.00 20.00           H
ATOM   1351  N   LEU A  94      26.429  61.006  49.203  1.00 34.79           N
ATOM   1352  CA  LEU A  94      25.501  59.906  49.433  1.00 34.80           C
ATOM   1353  C   LEU A  94      24.049  60.282  49.730  1.00 36.11           C
ATOM   1354  O   LEU A  94      23.138  59.765  49.086  1.00 35.38           O
ATOM   1355  HA  LEU A  94      25.458  59.318  48.516  1.00 20.00           H
ATOM   1356  CB  LEU A  94      26.014  59.000  50.547  1.00 33.96           C
ATOM   1357 1HB  LEU A  94      27.069  58.794  50.364  1.00 20.00           H
ATOM   1358 2HB  LEU A  94      25.955  59.546  51.489  1.00 20.00           H
ATOM   1359  CG  LEU A  94      25.263  57.675  50.689  1.00 34.90           C
ATOM   1360  HG  LEU A  94      24.197  57.892  50.746  1.00 20.00           H
ATOM   1361  CD1 LEU A  94      25.517  56.848  49.447  1.00 35.63           C
ATOM   1362 1HD1 LEU A  94      25.420  57.479  48.564  1.00 20.00           H
ATOM   1363 2HD1 LEU A  94      26.523  56.432  49.487  1.00 20.00           H
ATOM   1364 3HD1 LEU A  94      24.791  56.038  49.397  1.00 20.00           H
ATOM   1365  CD2 LEU A  94      25.722  56.927  51.929  1.00 34.31           C
ATOM   1366 1HD2 LEU A  94      26.749  56.587  51.790  1.00 20.00           H
ATOM   1367 2HD2 LEU A  94      25.674  57.591  52.793  1.00 20.00           H
ATOM   1368 3HD2 LEU A  94      25.074  56.067  52.096  1.00 20.00           H
ATOM   1369  HN  LEU A  94      27.314  60.911  49.658  1.00 20.00           H
ATOM   1370  N   MET A  95      23.833  61.180  50.686  0.50 36.89           N
ATOM   1371  CA  MET A  95      22.473  61.573  51.045  0.50 38.90           C
ATOM   1372  C   MET A  95      21.691  62.246  49.916  0.50 38.81           C
ATOM   1373  O   MET A  95      20.468  62.393  50.012  0.50 39.38           O
ATOM   1374  HA  MET A  95      21.962  60.648  51.313  1.00 20.00           H
ATOM   1375  CB  MET A  95      22.481  62.493  52.271  0.50 40.39           C
ATOM   1376 1HB  MET A  95      23.038  63.402  52.044  1.00 20.00           H
ATOM   1377 2HB  MET A  95      21.461  62.795  52.510  1.00 20.00           H
ATOM   1378  CG  MET A  95      23.089  61.869  53.515  0.50 42.29           C
ATOM   1379 1HG  MET A  95      22.655  60.884  53.687  1.00 20.00           H
ATOM   1380 2HG  MET A  95      24.160  61.726  53.373  1.00 20.00           H
ATOM   1381  SD  MET A  95      22.821  62.894  54.980  0.50 45.01           S
ATOM   1382  CE  MET A  95      23.993  64.255  54.654  0.50 42.35           C
ATOM   1383 1HE  MET A  95      24.559  64.039  53.748  1.00 20.00           H
ATOM   1384 2HE  MET A  95      23.441  65.186  54.526  1.00 20.00           H
ATOM   1385 3HE  MET A  95      24.679  64.354  55.496  1.00 20.00           H
ATOM   1386  HN  MET A  95      24.559  61.632  51.204  1.00 20.00           H
ATOM   1387  N   ARG A  96      22.376  62.658  48.858  1.00 38.64           N
ATOM   1388  CA  ARG A  96      21.698  63.295  47.730  1.00 39.21           C
ATOM   1389  C   ARG A  96      21.674  62.405  46.497  1.00 37.52           C
ATOM   1390  O   ARG A  96      21.063  62.751  45.493  1.00 36.95           O
ATOM   1391  HA  ARG A  96      20.683  63.480  48.083  1.00 20.00           H
ATOM   1392  CB  ARG A  96      22.344  64.634  47.388  1.00 42.70           C
ATOM   1393 1HB  ARG A  96      23.429  64.526  47.378  1.00 20.00           H
ATOM   1394 2HB  ARG A  96      22.045  64.941  46.386  1.00 20.00           H
ATOM   1395  CG  ARG A  96      21.985  65.747  48.354  1.00 47.24           C
ATOM   1396 1HG  ARG A  96      20.921  65.703  48.587  1.00 20.00           H
ATOM   1397 2HG  ARG A  96      22.523  65.608  49.291  1.00 20.00           H
ATOM   1398  CD  ARG A  96      22.324  67.106  47.765  1.00 51.34           C
ATOM   1399 1HD  ARG A  96      21.868  67.209  46.780  1.00 20.00           H
ATOM   1400 2HD  ARG A  96      21.912  67.897  48.392  1.00 20.00           H
ATOM   1401  NE  ARG A  96      23.768  67.310  47.638  1.00 55.99           N
ATOM   1402  HE  ARG A  96      24.227  66.928  46.836  1.00 20.00           H
ATOM   1403  CZ  ARG A  96      24.515  67.972  48.518  1.00 56.20           C
ATOM   1404  NH1 ARG A  96      23.960  68.501  49.600  1.00 56.45           N
ATOM   1405 1HH1 ARG A  96      22.978  68.404  49.756  1.00 20.00           H
ATOM   1406 2HH1 ARG A  96      24.525  68.998  50.259  1.00 20.00           H
ATOM   1407  NH2 ARG A  96      25.818  68.108  48.316  1.00 56.88           N
ATOM   1408 1HH2 ARG A  96      26.378  68.606  48.979  1.00 20.00           H
ATOM   1409 2HH2 ARG A  96      26.242  67.714  47.500  1.00 20.00           H
ATOM   1410  HN  ARG A  96      23.367  62.564  48.762  1.00 20.00           H
ATOM   1411  N   MET A  97      22.321  61.247  46.577  1.00 34.93           N
ATOM   1412  CA  MET A  97      22.367  60.339  45.436  1.00 35.23           C
ATOM   1413  C   MET A  97      21.082  59.542  45.254  1.00 34.29           C
ATOM   1414  O   MET A  97      20.698  58.752  46.117  1.00 35.74           O
ATOM   1415  HA  MET A  97      22.516  60.974  44.563  1.00 20.00           H
ATOM   1416  CB  MET A  97      23.539  59.381  45.588  1.00 32.99           C
ATOM   1417 1HB  MET A  97      24.450  59.944  45.792  1.00 20.00           H
ATOM   1418 2HB  MET A  97      23.370  58.726  46.443  1.00 20.00           H
ATOM   1419  CG  MET A  97      23.787  58.515  44.382  1.00 31.34           C
ATOM   1420 1HG  MET A  97      22.923  57.876  44.198  1.00 20.00           H
ATOM   1421 2HG  MET A  97      23.916  59.138  43.497  1.00 20.00           H
ATOM   1422  SD  MET A  97      25.246  57.511  44.640  1.00 29.79           S
ATOM   1423  CE  MET A  97      26.548  58.765  44.573  1.00 28.72           C
ATOM   1424 1HE  MET A  97      26.436  59.357  43.665  1.00 20.00           H
ATOM   1425 2HE  MET A  97      26.470  59.416  45.443  1.00 20.00           H
ATOM   1426 3HE  MET A  97      27.523  58.277  44.571  1.00 20.00           H
ATOM   1427  HN  MET A  97      22.803  60.931  47.395  1.00 20.00           H
ATOM   1428  N   LYS A  98      20.422  59.742  44.120  1.00 34.33           N
ATOM   1429  CA  LYS A  98      19.183  59.033  43.834  1.00 34.12           C
ATOM   1430  C   LYS A  98      19.474  57.587  43.448  1.00 34.60           C
ATOM   1431  O   LYS A  98      20.529  57.286  42.891  1.00 34.73           O
ATOM   1432  HA  LYS A  98      18.593  59.023  44.751  1.00 20.00           H
ATOM   1433  CB  LYS A  98      18.428  59.735  42.702  1.00 33.70           C
ATOM   1434 1HB  LYS A  98      19.040  59.740  41.800  1.00 20.00           H
ATOM   1435 2HB  LYS A  98      17.519  59.181  42.467  1.00 20.00           H
ATOM   1436  CG  LYS A  98      18.042  61.172  43.027  1.00 34.77           C
ATOM   1437 1HG  LYS A  98      17.312  61.182  43.836  1.00 20.00           H
ATOM   1438 2HG  LYS A  98      18.918  61.716  43.381  1.00 20.00           H
ATOM   1439  CD  LYS A  98      17.461  61.892  41.821  1.00 37.67           C
ATOM   1440 1HD  LYS A  98      18.185  61.887  41.007  1.00 20.00           H
ATOM   1441 2HD  LYS A  98      16.578  61.359  41.466  1.00 20.00           H
ATOM   1442  CE  LYS A  98      17.091  63.324  42.175  0.00 36.67           C
ATOM   1443 1HE  LYS A  98      16.374  63.329  42.996  1.00 20.00           H
ATOM   1444 2HE  LYS A  98      17.975  63.859  42.521  1.00 20.00           H
ATOM   1445  NZ  LYS A  98      16.506  64.053  41.018  0.00 36.97           N
ATOM   1446 1HZ  LYS A  98      16.328  65.016  41.280  1.00 20.00           H
ATOM   1447 2HZ  LYS A  98      17.157  64.030  40.241  1.00 20.00           H
ATOM   1448 3HZ  LYS A  98      15.637  63.611  40.744  1.00 20.00           H
ATOM   1449  HN  LYS A  98      20.719  60.374  43.404  1.00 20.00           H
ATOM   1450  N   ASP A  99      18.537  56.698  43.756  1.00 35.81           N
ATOM   1451  CA  ASP A  99      18.675  55.283  43.435  1.00 36.21           C
ATOM   1452  C   ASP A  99      19.119  55.109  41.986  1.00 35.86           C
ATOM   1453  O   ASP A  99      20.041  54.343  41.691  1.00 32.46           O
ATOM   1454  HA  ASP A  99      19.415  54.901  44.138  1.00 20.00           H
ATOM   1455  CB  ASP A  99      17.340  54.564  43.660  1.00 39.31           C
ATOM   1456 1HB  ASP A  99      16.551  55.074  43.106  1.00 20.00           H
ATOM   1457 2HB  ASP A  99      17.400  53.549  43.268  1.00 20.00           H
ATOM   1458  CG  ASP A  99      16.949  54.502  45.125  1.00 43.16           C
ATOM   1459  OD1 ASP A  99      17.423  55.351  45.909  1.00 45.51           O
ATOM   1460  OD2 ASP A  99      16.155  53.611  45.496  1.00 44.95           O
ATOM   1461  HN  ASP A  99      17.681  56.925  44.221  1.00 20.00           H
ATOM   1462  N   GLU A 100      18.466  55.835  41.083  1.00 35.30           N
ATOM   1463  CA  GLU A 100      18.795  55.747  39.668  1.00 35.75           C
ATOM   1464  C   GLU A 100      20.200  56.229  39.339  1.00 32.95           C
ATOM   1465  O   GLU A 100      20.804  55.772  38.370  1.00 33.41           O
ATOM   1466  HA  GLU A 100      18.729  54.688  39.421  1.00 20.00           H
ATOM   1467  CB  GLU A 100      17.758  56.511  38.841  1.00 38.51           C
ATOM   1468 1HB  GLU A 100      17.593  57.496  39.278  1.00 20.00           H
ATOM   1469 2HB  GLU A 100      18.075  56.550  37.799  1.00 20.00           H
ATOM   1470  CG  GLU A 100      16.410  55.818  38.838  1.00 43.87           C
ATOM   1471 1HG  GLU A 100      16.004  55.800  39.849  1.00 20.00           H
ATOM   1472 2HG  GLU A 100      15.709  56.382  38.222  1.00 20.00           H
ATOM   1473  CD  GLU A 100      16.503  54.397  38.312  1.00 47.52           C
ATOM   1474  OE1 GLU A 100      16.632  54.226  37.079  1.00 49.62           O
ATOM   1475  OE2 GLU A 100      16.460  53.453  39.134  1.00 47.96           O
ATOM   1476  HN  GLU A 100      17.727  56.471  41.305  1.00 20.00           H
ATOM   1477  N   GLU A 101      20.725  57.155  40.133  1.00 31.34           N
ATOM   1478  CA  GLU A 101      22.076  57.638  39.887  1.00 31.01           C
ATOM   1479  C   GLU A 101      23.042  56.514  40.264  1.00 29.82           C
ATOM   1480  O   GLU A 101      24.097  56.360  39.651  1.00 28.81           O
ATOM   1481  HA  GLU A 101      22.119  57.849  38.818  1.00 20.00           H
ATOM   1482  CB  GLU A 101      22.356  58.896  40.710  1.00 32.89           C
ATOM   1483 1HB  GLU A 101      22.086  58.721  41.751  1.00 20.00           H
ATOM   1484 2HB  GLU A 101      23.396  59.196  40.579  1.00 20.00           H
ATOM   1485  CG  GLU A 101      21.533  60.088  40.265  1.00 35.01           C
ATOM   1486 1HG  GLU A 101      21.740  60.306  39.217  1.00 20.00           H
ATOM   1487 2HG  GLU A 101      20.472  59.849  40.337  1.00 20.00           H
ATOM   1488  CD  GLU A 101      21.811  61.324  41.084  1.00 37.39           C
ATOM   1489  OE1 GLU A 101      21.849  61.212  42.325  1.00 39.64           O
ATOM   1490  OE2 GLU A 101      21.979  62.408  40.489  1.00 39.90           O
ATOM   1491  HN  GLU A 101      20.247  57.559  40.913  1.00 20.00           H
ATOM   1492  N   TRP A 102      22.674  55.733  41.278  1.00 27.88           N
ATOM   1493  CA  TRP A 102      23.500  54.605  41.691  1.00 27.25           C
ATOM   1494  C   TRP A 102      23.337  53.491  40.660  1.00 26.37           C
ATOM   1495  O   TRP A 102      24.322  53.002  40.104  1.00 26.76           O
ATOM   1496  HA  TRP A 102      24.536  54.941  41.712  1.00 20.00           H
ATOM   1497  CB  TRP A 102      23.089  54.093  43.082  1.00 26.31           C
ATOM   1498 1HB  TRP A 102      23.403  54.819  43.832  1.00 20.00           H
ATOM   1499 2HB  TRP A 102      22.002  54.035  43.130  1.00 20.00           H
ATOM   1500  CG  TRP A 102      23.677  52.736  43.423  1.00 25.51           C
ATOM   1501  CD1 TRP A 102      23.129  51.512  43.153  1.00 25.96           C
ATOM   1502  HD1 TRP A 102      22.155  51.366  42.687  1.00 20.00           H
ATOM   1503  CD2 TRP A 102      24.952  52.474  44.031  1.00 26.82           C
ATOM   1504  NE1 TRP A 102      23.983  50.505  43.553  1.00 26.77           N
ATOM   1505  HE1 TRP A 102      23.820  49.522  43.468  1.00 20.00           H
ATOM   1506  CE2 TRP A 102      25.109  51.068  44.093  1.00 27.25           C
ATOM   1507  CE3 TRP A 102      25.980  53.293  44.526  1.00 26.96           C
ATOM   1508  HE3 TRP A 102      25.859  54.375  44.478  1.00 20.00           H
ATOM   1509  CZ2 TRP A 102      26.253  50.461  44.629  1.00 27.88           C
ATOM   1510  HZ2 TRP A 102      26.364  49.378  44.669  1.00 20.00           H
ATOM   1511  CZ3 TRP A 102      27.118  52.688  45.060  1.00 26.37           C
ATOM   1512  HZ3 TRP A 102      27.942  53.283  45.456  1.00 20.00           H
ATOM   1513  CH2 TRP A 102      27.243  51.283  45.106  1.00 27.60           C
ATOM   1514  HH2 TRP A 102      28.150  50.856  45.534  1.00 20.00           H
ATOM   1515  HN  TRP A 102      21.835  55.862  41.807  1.00 20.00           H
ATOM   1516  N   ASN A 103      22.088  53.114  40.397  1.00 27.18           N
ATOM   1517  CA  ASN A 103      21.791  52.041  39.448  1.00 28.86           C
ATOM   1518  C   ASN A 103      22.384  52.257  38.066  1.00 28.83           C
ATOM   1519  O   ASN A 103      22.934  51.330  37.475  1.00 27.29           O
ATOM   1520  HA  ASN A 103      22.202  51.138  39.900  1.00 20.00           H
ATOM   1521  CB  ASN A 103      20.281  51.833  39.311  1.00 31.09           C
ATOM   1522 1HB  ASN A 103      19.808  52.766  39.002  1.00 20.00           H
ATOM   1523 2HB  ASN A 103      20.080  51.101  38.529  1.00 20.00           H
ATOM   1524  CG  ASN A 103      19.635  51.363  40.599  1.00 33.95           C
ATOM   1525  OD1 ASN A 103      20.223  50.590  41.356  1.00 36.90           O
ATOM   1526  ND2 ASN A 103      18.413  51.813  40.846  1.00 33.74           N
ATOM   1527 1HD2 ASN A 103      17.966  52.429  40.197  1.00 20.00           H
ATOM   1528 2HD2 ASN A 103      17.937  51.535  41.681  1.00 20.00           H
ATOM   1529  HN  ASN A 103      21.279  53.525  40.817  1.00 20.00           H
ATOM   1530  N   ASP A 104      22.273  53.476  37.547  1.00 30.08           N
ATOM   1531  CA  ASP A 104      22.802  53.762  36.219  1.00 30.69           C
ATOM   1532  C   ASP A 104      24.321  53.621  36.143  1.00 29.95           C
ATOM   1533  O   ASP A 104      24.847  53.062  35.179  1.00 28.79           O
ATOM   1534  HA  ASP A 104      22.313  53.049  35.556  1.00 20.00           H
ATOM   1535  CB  ASP A 104      22.379  55.163  35.758  1.00 31.26           C
ATOM   1536 1HB  ASP A 104      22.592  55.888  36.543  1.00 20.00           H
ATOM   1537 2HB  ASP A 104      22.966  55.455  34.887  1.00 20.00           H
ATOM   1538  CG  ASP A 104      20.901  55.238  35.405  1.00 35.64           C
ATOM   1539  OD1 ASP A 104      20.316  54.185  35.063  1.00 35.70           O
ATOM   1540  OD2 ASP A 104      20.327  56.350  35.450  1.00 36.93           O
ATOM   1541  HN  ASP A 104      21.837  54.245  38.014  1.00 20.00           H
ATOM   1542  N   ILE A 105      25.023  54.127  37.154  1.00 29.47           N
ATOM   1543  CA  ILE A 105      26.478  54.034  37.175  1.00 29.63           C
ATOM   1544  C   ILE A 105      26.901  52.574  37.251  1.00 28.97           C
ATOM   1545  O   ILE A 105      27.801  52.144  36.529  1.00 27.62           O
ATOM   1546  HA  ILE A 105      26.846  54.447  36.236  1.00 20.00           H
ATOM   1547  CB  ILE A 105      27.087  54.802  38.378  1.00 30.62           C
ATOM   1548  HB  ILE A 105      26.485  54.588  39.260  1.00 20.00           H
ATOM   1549  CG1 ILE A 105      27.018  56.308  38.123  1.00 35.34           C
ATOM   1550 1HG1 ILE A 105      25.981  56.607  37.972  1.00 20.00           H
ATOM   1551 2HG1 ILE A 105      27.382  56.845  38.999  1.00 20.00           H
ATOM   1552  CG2 ILE A 105      28.536  54.393  38.590  1.00 31.62           C
ATOM   1553 1HG2 ILE A 105      28.573  53.367  38.957  1.00 20.00           H
ATOM   1554 2HG2 ILE A 105      29.076  54.462  37.646  1.00 20.00           H
ATOM   1555 3HG2 ILE A 105      28.998  55.057  39.321  1.00 20.00           H
ATOM   1556  CD1 ILE A 105      27.825  56.772  36.915  1.00 36.13           C
ATOM   1557 1HD1 ILE A 105      28.793  57.146  37.247  1.00 20.00           H
ATOM   1558 2HD1 ILE A 105      27.973  55.935  36.233  1.00 20.00           H
ATOM   1559 3HD1 ILE A 105      27.284  57.568  36.403  1.00 20.00           H
ATOM   1560  HN  ILE A 105      24.615  54.591  37.941  1.00 20.00           H
ATOM   1561  N   ILE A 106      26.246  51.809  38.121  1.00 29.45           N
ATOM   1562  CA  ILE A 106      26.588  50.399  38.271  1.00 29.77           C
ATOM   1563  C   ILE A 106      26.332  49.628  36.985  1.00 29.11           C
ATOM   1564  O   ILE A 106      27.157  48.823  36.567  1.00 29.16           O
ATOM   1565  HA  ILE A 106      27.656  50.343  38.481  1.00 20.00           H
ATOM   1566  CB  ILE A 106      25.797  49.749  39.440  1.00 29.52           C
ATOM   1567  HB  ILE A 106      24.742  49.988  39.313  1.00 20.00           H
ATOM   1568  CG1 ILE A 106      26.258  50.350  40.768  1.00 29.17           C
ATOM   1569 1HG1 ILE A 106      26.066  51.423  40.772  1.00 20.00           H
ATOM   1570 2HG1 ILE A 106      25.680  49.920  41.586  1.00 20.00           H
ATOM   1571  CG2 ILE A 106      26.034  48.233  39.469  1.00 27.83           C
ATOM   1572 1HG2 ILE A 106      25.484  47.764  38.654  1.00 20.00           H
ATOM   1573 2HG2 ILE A 106      27.099  48.030  39.353  1.00 20.00           H
ATOM   1574 3HG2 ILE A 106      25.689  47.829  40.421  1.00 20.00           H
ATOM   1575  CD1 ILE A 106      27.730  50.128  41.056  1.00 29.03           C
ATOM   1576 1HD1 ILE A 106      27.975  49.076  40.909  1.00 20.00           H
ATOM   1577 2HD1 ILE A 106      28.329  50.738  40.381  1.00 20.00           H
ATOM   1578 3HD1 ILE A 106      27.945  50.409  42.088  1.00 20.00           H
ATOM   1579  HN  ILE A 106      25.504  52.136  38.706  1.00 20.00           H
ATOM   1580  N   GLU A 107      25.197  49.883  36.343  1.00 30.86           N
ATOM   1581  CA  GLU A 107      24.884  49.176  35.109  1.00 30.91           C
ATOM   1582  C   GLU A 107      25.784  49.613  33.956  1.00 29.97           C
ATOM   1583  O   GLU A 107      26.222  48.786  33.163  1.00 29.22           O
ATOM   1584  HA  GLU A 107      25.065  48.123  35.324  1.00 20.00           H
ATOM   1585  CB  GLU A 107      23.412  49.385  34.718  1.00 33.28           C
ATOM   1586 1HB  GLU A 107      22.773  49.195  35.580  1.00 20.00           H
ATOM   1587 2HB  GLU A 107      23.282  50.382  34.297  1.00 20.00           H
ATOM   1588  CG  GLU A 107      22.941  48.423  33.633  1.00 39.86           C
ATOM   1589 1HG  GLU A 107      23.530  48.572  32.729  1.00 20.00           H
ATOM   1590 2HG  GLU A 107      23.107  47.395  33.956  1.00 20.00           H
ATOM   1591  CD  GLU A 107      21.467  48.577  33.273  1.00 44.29           C
ATOM   1592  OE1 GLU A 107      20.952  47.718  32.520  1.00 45.74           O
ATOM   1593  OE2 GLU A 107      20.825  49.550  33.734  1.00 46.18           O
ATOM   1594  HN  GLU A 107      24.516  50.546  36.653  1.00 20.00           H
ATOM   1595  N   THR A 108      26.076  50.907  33.874  1.00 29.53           N
ATOM   1596  CA  THR A 108      26.899  51.430  32.789  1.00 29.19           C
ATOM   1597  C   THR A 108      28.405  51.261  32.965  1.00 28.39           C
ATOM   1598  O   THR A 108      29.112  50.986  31.998  1.00 27.34           O
ATOM   1599  HA  THR A 108      26.664  50.875  31.881  1.00 20.00           H
ATOM   1600  CB  THR A 108      26.602  52.937  32.551  1.00 31.78           C
ATOM   1601  HB  THR A 108      27.024  53.547  33.349  1.00 20.00           H
ATOM   1602  OG1 THR A 108      25.188  53.126  32.399  1.00 31.14           O
ATOM   1603  HG1 THR A 108      24.750  53.164  33.297  1.00 20.00           H
ATOM   1604  CG2 THR A 108      27.296  53.431  31.291  1.00 30.84           C
ATOM   1605 1HG2 THR A 108      27.009  52.802  30.448  1.00 20.00           H
ATOM   1606 2HG2 THR A 108      28.376  53.382  31.430  1.00 20.00           H
ATOM   1607 3HG2 THR A 108      27.001  54.461  31.094  1.00 20.00           H
ATOM   1608  HN  THR A 108      25.763  51.594  34.530  1.00 20.00           H
ATOM   1609  N   ASN A 109      28.891  51.402  34.196  1.00 27.18           N
ATOM   1610  CA  ASN A 109      30.324  51.309  34.467  1.00 26.86           C
ATOM   1611  C   ASN A 109      30.843  49.959  34.962  1.00 27.29           C
ATOM   1612  O   ASN A 109      32.046  49.693  34.882  1.00 28.63           O
ATOM   1613  HA  ASN A 109      30.810  51.553  33.522  1.00 20.00           H
ATOM   1614  CB  ASN A 109      30.722  52.394  35.476  1.00 26.73           C
ATOM   1615 1HB  ASN A 109      30.156  52.263  36.399  1.00 20.00           H
ATOM   1616 2HB  ASN A 109      31.776  52.290  35.731  1.00 20.00           H
ATOM   1617  CG  ASN A 109      30.482  53.803  34.952  1.00 29.50           C
ATOM   1618  OD1 ASN A 109      29.767  54.005  33.971  1.00 31.32           O
ATOM   1619  ND2 ASN A 109      31.069  54.784  35.619  1.00 30.05           N
ATOM   1620 1HD2 ASN A 109      31.633  54.577  36.418  1.00 20.00           H
ATOM   1621 2HD2 ASN A 109      30.949  55.731  35.323  1.00 20.00           H
ATOM   1622  HN  ASN A 109      28.327  51.575  35.003  1.00 20.00           H
ATOM   1623  N   LEU A 110      29.961  49.113  35.485  1.00 26.15           N
ATOM   1624  CA  LEU A 110      30.396  47.808  35.984  1.00 26.49           C
ATOM   1625  C   LEU A 110      29.770  46.620  35.246  1.00 27.06           C
ATOM   1626  O   LEU A 110      30.479  45.812  34.646  1.00 27.34           O
ATOM   1627  HA  LEU A 110      31.471  47.738  35.821  1.00 20.00           H
ATOM   1628  CB  LEU A 110      30.105  47.693  37.484  1.00 25.06           C
ATOM   1629 1HB  LEU A 110      30.617  48.507  37.997  1.00 20.00           H
ATOM   1630 2HB  LEU A 110      29.037  47.840  37.640  1.00 20.00           H
ATOM   1631  CG  LEU A 110      30.506  46.378  38.168  1.00 24.74           C
ATOM   1632  HG  LEU A 110      29.991  45.561  37.664  1.00 20.00           H
ATOM   1633  CD1 LEU A 110      31.999  46.141  38.017  1.00 24.56           C
ATOM   1634 1HD1 LEU A 110      32.245  46.037  36.960  1.00 20.00           H
ATOM   1635 2HD1 LEU A 110      32.546  46.985  38.436  1.00 20.00           H
ATOM   1636 3HD1 LEU A 110      32.278  45.229  38.546  1.00 20.00           H
ATOM   1637  CD2 LEU A 110      30.125  46.438  39.644  1.00 25.80           C
ATOM   1638 1HD2 LEU A 110      30.760  47.162  40.155  1.00 20.00           H
ATOM   1639 2HD2 LEU A 110      29.082  46.740  39.739  1.00 20.00           H
ATOM   1640 3HD2 LEU A 110      30.260  45.455  40.094  1.00 20.00           H
ATOM   1641  HN  LEU A 110      28.983  49.305  35.568  1.00 20.00           H
ATOM   1642  N   SER A 111      28.446  46.513  35.285  1.00 27.78           N
ATOM   1643  CA  SER A 111      27.770  45.404  34.623  1.00 28.36           C
ATOM   1644  C   SER A 111      28.097  45.339  33.135  1.00 28.89           C
ATOM   1645  O   SER A 111      28.065  44.262  32.529  1.00 29.16           O
ATOM   1646  HA  SER A 111      28.137  44.505  35.118  1.00 20.00           H
ATOM   1647  CB  SER A 111      26.257  45.506  34.826  1.00 28.78           C
ATOM   1648 1HB  SER A 111      25.903  46.462  34.441  1.00 20.00           H
ATOM   1649 2HB  SER A 111      25.760  44.726  34.249  1.00 20.00           H
ATOM   1650  OG  SER A 111      25.929  45.381  36.201  1.00 31.12           O
ATOM   1651  HG  SER A 111      25.059  44.898  36.303  1.00 20.00           H
ATOM   1652  HN  SER A 111      27.846  47.161  35.754  1.00 20.00           H
ATOM   1653  N   SER A 112      28.415  46.488  32.548  1.00 27.76           N
ATOM   1654  CA  SER A 112      28.763  46.545  31.135  1.00 27.87           C
ATOM   1655  C   SER A 112      30.039  45.751  30.863  1.00 27.17           C
ATOM   1656  O   SER A 112      30.169  45.105  29.826  1.00 27.03           O
ATOM   1657  HA  SER A 112      27.920  46.095  30.612  1.00 20.00           H
ATOM   1658  CB  SER A 112      28.958  48.000  30.698  1.00 29.18           C
ATOM   1659 1HB  SER A 112      29.228  48.029  29.643  1.00 20.00           H
ATOM   1660 2HB  SER A 112      28.016  48.539  30.802  1.00 20.00           H
ATOM   1661  OG  SER A 112      29.965  48.634  31.472  1.00 29.70           O
ATOM   1662  HG  SER A 112      29.548  49.146  32.224  1.00 20.00           H
ATOM   1663  HN  SER A 112      28.438  47.370  33.020  1.00 20.00           H
ATOM   1664  N   VAL A 113      30.984  45.803  31.797  1.00 27.98           N
ATOM   1665  CA  VAL A 113      32.244  45.077  31.645  1.00 27.16           C
ATOM   1666  C   VAL A 113      31.959  43.573  31.611  1.00 27.37           C
ATOM   1667  O   VAL A 113      32.552  42.832  30.830  1.00 27.26           O
ATOM   1668  HA  VAL A 113      32.681  45.374  30.692  1.00 20.00           H
ATOM   1669  CB  VAL A 113      33.204  45.394  32.813  1.00 28.21           C
ATOM   1670  HB  VAL A 113      32.737  45.046  33.735  1.00 20.00           H
ATOM   1671  CG1 VAL A 113      34.522  44.643  32.632  1.00 26.55           C
ATOM   1672 1HG1 VAL A 113      34.322  43.648  32.234  1.00 20.00           H
ATOM   1673 2HG1 VAL A 113      35.160  45.191  31.939  1.00 20.00           H
ATOM   1674 3HG1 VAL A 113      35.025  44.554  33.596  1.00 20.00           H
ATOM   1675  CG2 VAL A 113      33.447  46.902  32.883  1.00 28.90           C
ATOM   1676 1HG2 VAL A 113      34.110  47.201  32.072  1.00 20.00           H
ATOM   1677 2HG2 VAL A 113      32.497  47.428  32.789  1.00 20.00           H
ATOM   1678 3HG2 VAL A 113      33.907  47.152  33.839  1.00 20.00           H
ATOM   1679  HN  VAL A 113      30.904  46.325  32.646  1.00 20.00           H
ATOM   1680  N   PHE A 114      31.040  43.132  32.464  1.00 27.33           N
ATOM   1681  CA  PHE A 114      30.648  41.727  32.523  1.00 27.90           C
ATOM   1682  C   PHE A 114      30.020  41.298  31.199  1.00 28.47           C
ATOM   1683  O   PHE A 114      30.428  40.302  30.598  1.00 28.65           O
ATOM   1684  HA  PHE A 114      31.553  41.147  32.706  1.00 20.00           H
ATOM   1685  CB  PHE A 114      29.638  41.511  33.657  1.00 26.14           C
ATOM   1686 1HB  PHE A 114      30.180  41.384  34.594  1.00 20.00           H
ATOM   1687 2HB  PHE A 114      29.026  42.407  33.761  1.00 20.00           H
ATOM   1688  CG  PHE A 114      28.734  40.324  33.450  1.00 28.61           C
ATOM   1689  CD1 PHE A 114      29.240  39.025  33.490  1.00 28.96           C
ATOM   1690  HD1 PHE A 114      30.298  38.858  33.691  1.00 20.00           H
ATOM   1691  CD2 PHE A 114      27.377  40.505  33.193  1.00 28.95           C
ATOM   1692  HD2 PHE A 114      26.974  41.518  33.160  1.00 20.00           H
ATOM   1693  CE1 PHE A 114      28.404  37.925  33.274  1.00 30.15           C
ATOM   1694  HE1 PHE A 114      28.813  36.915  33.307  1.00 20.00           H
ATOM   1695  CE2 PHE A 114      26.536  39.412  32.976  1.00 28.71           C
ATOM   1696  HE2 PHE A 114      25.476  39.571  32.774  1.00 20.00           H
ATOM   1697  CZ  PHE A 114      27.049  38.122  33.017  1.00 29.70           C
ATOM   1698  HZ  PHE A 114      26.396  37.266  32.850  1.00 20.00           H
ATOM   1699  HN  PHE A 114      30.557  43.716  33.116  1.00 20.00           H
ATOM   1700  N   ARG A 115      29.029  42.064  30.751  1.00 29.74           N
ATOM   1701  CA  ARG A 115      28.314  41.765  29.516  1.00 30.27           C
ATOM   1702  C   ARG A 115      29.178  41.719  28.266  1.00 30.05           C
ATOM   1703  O   ARG A 115      29.083  40.777  27.482  1.00 30.66           O
ATOM   1704  HA  ARG A 115      27.876  40.780  29.679  1.00 20.00           H
ATOM   1705  CB  ARG A 115      27.172  42.761  29.319  1.00 32.78           C
ATOM   1706 1HB  ARG A 115      27.558  43.779  29.378  1.00 20.00           H
ATOM   1707 2HB  ARG A 115      26.746  42.639  28.323  1.00 20.00           H
ATOM   1708  CG  ARG A 115      26.057  42.607  30.345  1.00 35.93           C
ATOM   1709 1HG  ARG A 115      25.730  41.568  30.379  1.00 20.00           H
ATOM   1710 2HG  ARG A 115      26.433  42.855  31.337  1.00 20.00           H
ATOM   1711  CD  ARG A 115      24.867  43.496  30.023  1.00 41.12           C
ATOM   1712 1HD  ARG A 115      25.153  44.544  30.109  1.00 20.00           H
ATOM   1713 2HD  ARG A 115      24.551  43.335  28.993  1.00 20.00           H
ATOM   1714  NE  ARG A 115      23.740  43.236  30.914  1.00 45.31           N
ATOM   1715  HE  ARG A 115      23.523  43.922  31.609  1.00 20.00           H
ATOM   1716  CZ  ARG A 115      22.983  42.142  30.860  1.00 47.74           C
ATOM   1717  NH1 ARG A 115      23.230  41.200  29.952  1.00 47.77           N
ATOM   1718 1HH1 ARG A 115      23.987  41.312  29.308  1.00 20.00           H
ATOM   1719 2HH1 ARG A 115      22.659  40.380  29.915  1.00 20.00           H
ATOM   1720  NH2 ARG A 115      21.980  41.987  31.717  1.00 48.31           N
ATOM   1721 1HH2 ARG A 115      21.411  41.166  31.678  1.00 20.00           H
ATOM   1722 2HH2 ARG A 115      21.795  42.691  32.402  1.00 20.00           H
ATOM   1723  HN  ARG A 115      28.705  42.888  31.216  1.00 20.00           H
ATOM   1724  N   LEU A 116      30.019  42.728  28.069  1.00 29.29           N
ATOM   1725  CA  LEU A 116      30.877  42.756  26.890  1.00 28.66           C
ATOM   1726  C   LEU A 116      31.939  41.660  26.921  1.00 28.49           C
ATOM   1727  O   LEU A 116      32.192  40.998  25.909  1.00 28.20           O
ATOM   1728  HA  LEU A 116      30.246  42.567  26.022  1.00 20.00           H
ATOM   1729  CB  LEU A 116      31.551  44.127  26.754  1.00 28.74           C
ATOM   1730 1HB  LEU A 116      31.751  44.511  27.754  1.00 20.00           H
ATOM   1731 2HB  LEU A 116      32.516  43.988  26.267  1.00 20.00           H
ATOM   1732  CG  LEU A 116      30.801  45.224  25.983  1.00 30.78           C
ATOM   1733  HG  LEU A 116      31.362  46.153  26.078  1.00 20.00           H
ATOM   1734  CD1 LEU A 116      30.747  44.860  24.502  1.00 30.98           C
ATOM   1735 1HD1 LEU A 116      31.758  44.682  24.134  1.00 20.00           H
ATOM   1736 2HD1 LEU A 116      30.149  43.957  24.372  1.00 20.00           H
ATOM   1737 3HD1 LEU A 116      30.296  45.679  23.943  1.00 20.00           H
ATOM   1738  CD2 LEU A 116      29.395  45.396  26.539  1.00 29.36           C
ATOM   1739 1HD2 LEU A 116      28.861  44.447  26.476  1.00 20.00           H
ATOM   1740 2HD2 LEU A 116      29.452  45.712  27.581  1.00 20.00           H
ATOM   1741 3HD2 LEU A 116      28.864  46.150  25.959  1.00 20.00           H
ATOM   1742  HN  LEU A 116      30.117  43.504  28.692  1.00 20.00           H
ATOM   1743  N   SER A 117      32.557  41.459  28.082  1.00 25.28           N
ATOM   1744  CA  SER A 117      33.595  40.438  28.209  1.00 25.09           C
ATOM   1745  C   SER A 117      33.046  39.062  27.841  1.00 26.15           C
ATOM   1746  O   SER A 117      33.635  38.327  27.041  1.00 26.24           O
ATOM   1747  HA  SER A 117      34.376  40.732  27.507  1.00 20.00           H
ATOM   1748  CB  SER A 117      34.142  40.416  29.644  1.00 24.19           C
ATOM   1749 1HB  SER A 117      33.332  40.191  30.337  1.00 20.00           H
ATOM   1750 2HB  SER A 117      34.875  39.615  29.740  1.00 20.00           H
ATOM   1751  OG  SER A 117      34.736  41.661  29.979  1.00 23.19           O
ATOM   1752  HG  SER A 117      34.049  42.386  29.952  1.00 20.00           H
ATOM   1753  HN  SER A 117      32.361  41.974  28.916  1.00 20.00           H
ATOM   1754  N   LYS A 118      31.911  38.719  28.436  1.00 27.24           N
ATOM   1755  CA  LYS A 118      31.268  37.439  28.190  1.00 30.78           C
ATOM   1756  C   LYS A 118      30.904  37.248  26.707  1.00 32.11           C
ATOM   1757  O   LYS A 118      30.924  36.127  26.196  1.00 32.33           O
ATOM   1758  HA  LYS A 118      31.984  36.659  28.448  1.00 20.00           H
ATOM   1759  CB  LYS A 118      30.015  37.333  29.071  1.00 31.68           C
ATOM   1760 1HB  LYS A 118      30.298  37.398  30.121  1.00 20.00           H
ATOM   1761 2HB  LYS A 118      29.351  38.173  28.867  1.00 20.00           H
ATOM   1762  CG  LYS A 118      29.202  36.064  28.900  1.00 35.08           C
ATOM   1763 1HG  LYS A 118      28.855  35.986  27.870  1.00 20.00           H
ATOM   1764 2HG  LYS A 118      29.833  35.196  29.091  1.00 20.00           H
ATOM   1765  CD  LYS A 118      28.015  36.066  29.853  1.00 37.49           C
ATOM   1766 1HD  LYS A 118      28.359  35.873  30.869  1.00 20.00           H
ATOM   1767 2HD  LYS A 118      27.549  37.052  29.856  1.00 20.00           H
ATOM   1768  CE  LYS A 118      26.984  35.022  29.462  1.00 39.88           C
ATOM   1769 1HE  LYS A 118      26.181  35.001  30.200  1.00 20.00           H
ATOM   1770 2HE  LYS A 118      26.531  35.288  28.507  1.00 20.00           H
ATOM   1771  NZ  LYS A 118      27.598  33.678  29.361  1.00 42.62           N
ATOM   1772 1HZ  LYS A 118      26.869  32.975  29.314  1.00 20.00           H
ATOM   1773 2HZ  LYS A 118      28.170  33.629  28.525  1.00 20.00           H
ATOM   1774 3HZ  LYS A 118      28.178  33.508  30.176  1.00 20.00           H
ATOM   1775  HN  LYS A 118      31.421  39.302  29.084  1.00 20.00           H
ATOM   1776  N   ALA A 119      30.597  38.341  26.015  1.00 32.13           N
ATOM   1777  CA  ALA A 119      30.214  38.269  24.602  1.00 32.70           C
ATOM   1778  C   ALA A 119      31.360  38.090  23.601  1.00 33.64           C
ATOM   1779  O   ALA A 119      31.114  37.813  22.426  1.00 34.95           O
ATOM   1780  HA  ALA A 119      29.572  37.398  24.477  1.00 20.00           H
ATOM   1781  CB  ALA A 119      29.393  39.510  24.229  1.00 32.01           C
ATOM   1782 1HB  ALA A 119      29.116  40.048  25.136  1.00 20.00           H
ATOM   1783 2HB  ALA A 119      29.988  40.160  23.588  1.00 20.00           H
ATOM   1784 3HB  ALA A 119      28.491  39.203  23.700  1.00 20.00           H
ATOM   1785  HN  ALA A 119      30.606  39.265  26.397  1.00 20.00           H
ATOM   1786  N   VAL A 120      32.607  38.245  24.038  1.00 31.89           N
ATOM   1787  CA  VAL A 120      33.735  38.085  23.123  1.00 31.57           C
ATOM   1788  C   VAL A 120      34.642  36.958  23.596  1.00 33.09           C
ATOM   1789  O   VAL A 120      35.537  36.526  22.876  1.00 32.15           O
ATOM   1790  HA  VAL A 120      33.332  37.813  22.148  1.00 20.00           H
ATOM   1791  CB  VAL A 120      34.582  39.394  23.039  1.00 32.51           C
ATOM   1792  HB  VAL A 120      35.340  39.254  22.269  1.00 20.00           H
ATOM   1793  CG1 VAL A 120      33.702  40.567  22.632  1.00 31.87           C
ATOM   1794 1HG1 VAL A 120      34.074  40.995  21.701  1.00 20.00           H
ATOM   1795 2HG1 VAL A 120      32.678  40.220  22.489  1.00 20.00           H
ATOM   1796 3HG1 VAL A 120      33.723  41.325  23.414  1.00 20.00           H
ATOM   1797  CG2 VAL A 120      35.255  39.676  24.384  1.00 32.42           C
ATOM   1798 1HG2 VAL A 120      34.493  39.825  25.148  1.00 20.00           H
ATOM   1799 2HG2 VAL A 120      35.885  38.830  24.660  1.00 20.00           H
ATOM   1800 3HG2 VAL A 120      35.868  40.573  24.302  1.00 20.00           H
ATOM   1801  HN  VAL A 120      32.844  38.472  24.982  1.00 20.00           H
ATOM   1802  N   MET A 121      34.382  36.468  24.800  0.50 33.86           N
ATOM   1803  CA  MET A 121      35.180  35.416  25.410  0.50 35.45           C
ATOM   1804  C   MET A 121      35.316  34.106  24.609  0.50 35.11           C
ATOM   1805  O   MET A 121      36.437  33.652  24.355  0.50 34.95           O
ATOM   1806  HA  MET A 121      36.181  35.833  25.522  1.00 20.00           H
ATOM   1807  CB  MET A 121      34.630  35.096  26.806  0.50 36.48           C
ATOM   1808 1HB  MET A 121      34.377  36.022  27.322  1.00 20.00           H
ATOM   1809 2HB  MET A 121      33.709  34.520  26.714  1.00 20.00           H
ATOM   1810  CG  MET A 121      35.609  34.318  27.651  0.50 38.37           C
ATOM   1811 1HG  MET A 121      35.076  33.771  28.429  1.00 20.00           H
ATOM   1812 2HG  MET A 121      36.125  33.580  27.038  1.00 20.00           H
ATOM   1813  SD  MET A 121      36.842  35.380  28.434  0.50 41.04           S
ATOM   1814  CE  MET A 121      37.982  35.627  27.174  0.50 37.80           C
ATOM   1815 1HE  MET A 121      37.896  34.823  26.443  1.00 20.00           H
ATOM   1816 2HE  MET A 121      37.787  36.583  26.688  1.00 20.00           H
ATOM   1817 3HE  MET A 121      38.989  35.631  27.591  1.00 20.00           H
ATOM   1818  HN  MET A 121      33.628  36.778  25.379  1.00 20.00           H
ATOM   1819  N   ARG A 122      34.199  33.471  24.260  1.00 36.65           N
ATOM   1820  CA  ARG A 122      34.229  32.200  23.488  1.00 36.62           C
ATOM   1821  C   ARG A 122      35.255  32.185  22.376  1.00 35.68           C
ATOM   1822  O   ARG A 122      36.114  31.320  22.335  1.00 35.78           O
ATOM   1823  HA  ARG A 122      34.477  31.434  24.222  1.00 20.00           H
ATOM   1824  CB  ARG A 122      32.902  31.883  22.802  1.00 41.43           C
ATOM   1825 1HB  ARG A 122      32.588  32.734  22.198  1.00 20.00           H
ATOM   1826 2HB  ARG A 122      33.031  31.041  22.123  1.00 20.00           H
ATOM   1827  CG  ARG A 122      31.735  31.537  23.728  1.00 46.71           C
ATOM   1828 1HG  ARG A 122      31.948  31.892  24.736  1.00 20.00           H
ATOM   1829 2HG  ARG A 122      30.835  32.053  23.393  1.00 20.00           H
ATOM   1830  CD  ARG A 122      31.389  30.036  23.835  1.00 51.59           C
ATOM   1831 1HD  ARG A 122      30.968  29.683  22.893  1.00 20.00           H
ATOM   1832 2HD  ARG A 122      32.296  29.458  24.015  1.00 20.00           H
ATOM   1833  NE  ARG A 122      30.429  29.787  24.922  1.00 55.79           N
ATOM   1834  HE  ARG A 122      30.140  30.566  25.480  1.00 20.00           H
ATOM   1835  CZ  ARG A 122      29.926  28.589  25.203  1.00 57.42           C
ATOM   1836  NH1 ARG A 122      30.305  27.562  24.466  1.00 59.58           N
ATOM   1837 1HH1 ARG A 122      30.955  27.696  23.718  1.00 20.00           H
ATOM   1838 2HH1 ARG A 122      29.942  26.650  24.656  1.00 20.00           H
ATOM   1839  NH2 ARG A 122      29.060  28.400  26.201  1.00 59.28           N
ATOM   1840 1HH2 ARG A 122      28.701  27.485  26.385  1.00 20.00           H
ATOM   1841 2HH2 ARG A 122      28.770  29.174  26.765  1.00 20.00           H
ATOM   1842  HN  ARG A 122      33.279  33.793  24.484  1.00 20.00           H
ATOM   1843  N   ALA A 123      35.125  33.121  21.442  1.00 34.57           N
ATOM   1844  CA  ALA A 123      36.033  33.176  20.298  1.00 33.18           C
ATOM   1845  C   ALA A 123      37.482  33.336  20.729  1.00 33.60           C
ATOM   1846  O   ALA A 123      38.393  32.803  20.089  1.00 32.86           O
ATOM   1847  HA  ALA A 123      35.949  32.231  19.761  1.00 20.00           H
ATOM   1848  CB  ALA A 123      35.632  34.311  19.352  1.00 33.31           C
ATOM   1849 1HB  ALA A 123      34.599  34.599  19.547  1.00 20.00           H
ATOM   1850 2HB  ALA A 123      36.285  35.168  19.516  1.00 20.00           H
ATOM   1851 3HB  ALA A 123      35.727  33.974  18.319  1.00 20.00           H
ATOM   1852  HN  ALA A 123      34.419  33.830  21.455  1.00 20.00           H
ATOM   1853  N   MET A 124      37.702  34.078  21.812  1.00 31.93           N
ATOM   1854  CA  MET A 124      39.058  34.269  22.312  1.00 32.90           C
ATOM   1855  C   MET A 124      39.603  32.947  22.848  1.00 32.85           C
ATOM   1856  O   MET A 124      40.739  32.570  22.561  1.00 31.13           O
ATOM   1857  HA  MET A 124      39.643  34.601  21.455  1.00 20.00           H
ATOM   1858  CB  MET A 124      39.091  35.326  23.423  1.00 33.48           C
ATOM   1859 1HB  MET A 124      38.347  35.085  24.182  1.00 20.00           H
ATOM   1860 2HB  MET A 124      40.064  35.313  23.914  1.00 20.00           H
ATOM   1861  CG  MET A 124      38.826  36.750  22.941  1.00 33.47           C
ATOM   1862 1HG  MET A 124      39.518  37.006  22.139  1.00 20.00           H
ATOM   1863 2HG  MET A 124      37.820  36.821  22.528  1.00 20.00           H
ATOM   1864  SD  MET A 124      38.997  37.976  24.267  1.00 34.17           S
ATOM   1865  CE  MET A 124      38.650  39.523  23.370  1.00 32.64           C
ATOM   1866 1HE  MET A 124      39.431  39.696  22.630  1.00 20.00           H
ATOM   1867 2HE  MET A 124      37.685  39.444  22.869  1.00 20.00           H
ATOM   1868 3HE  MET A 124      38.627  40.354  24.075  1.00 20.00           H
ATOM   1869  HN  MET A 124      36.981  34.536  22.332  1.00 20.00           H
ATOM   1870  N   MET A 125      38.788  32.248  23.628  0.50 33.22           N
ATOM   1871  CA  MET A 125      39.196  30.968  24.191  0.50 35.05           C
ATOM   1872  C   MET A 125      39.627  30.008  23.083  0.50 36.33           C
ATOM   1873  O   MET A 125      40.673  29.368  23.179  0.50 36.95           O
ATOM   1874  HA  MET A 125      40.041  31.190  24.842  1.00 20.00           H
ATOM   1875  CB  MET A 125      38.047  30.355  24.995  0.50 34.36           C
ATOM   1876 1HB  MET A 125      37.180  30.216  24.349  1.00 20.00           H
ATOM   1877 2HB  MET A 125      38.337  29.369  25.356  1.00 20.00           H
ATOM   1878  CG  MET A 125      37.605  31.181  26.196  0.50 33.85           C
ATOM   1879 1HG  MET A 125      37.297  32.175  25.871  1.00 20.00           H
ATOM   1880 2HG  MET A 125      36.739  30.717  26.669  1.00 20.00           H
ATOM   1881  SD  MET A 125      38.914  31.352  27.424  0.50 35.74           S
ATOM   1882  CE  MET A 125      38.869  29.785  28.197  0.50 34.13           C
ATOM   1883 1HE  MET A 125      37.847  29.406  28.192  1.00 20.00           H
ATOM   1884 2HE  MET A 125      39.516  29.094  27.657  1.00 20.00           H
ATOM   1885 3HE  MET A 125      39.216  29.876  29.227  1.00 20.00           H
ATOM   1886  HN  MET A 125      37.865  32.541  23.878  1.00 20.00           H
ATOM   1887  N   LYS A 126      38.830  29.923  22.022  1.00 38.06           N
ATOM   1888  CA  LYS A 126      39.148  29.032  20.903  1.00 39.53           C
ATOM   1889  C   LYS A 126      40.457  29.392  20.202  1.00 40.38           C
ATOM   1890  O   LYS A 126      41.310  28.529  19.972  1.00 40.48           O
ATOM   1891  HA  LYS A 126      39.277  28.029  21.310  1.00 20.00           H
ATOM   1892  CB  LYS A 126      38.022  29.031  19.868  1.00 39.60           C
ATOM   1893 1HB  LYS A 126      37.774  30.056  19.593  1.00 20.00           H
ATOM   1894 2HB  LYS A 126      38.358  28.530  18.960  1.00 20.00           H
ATOM   1895  CG  LYS A 126      36.748  28.357  20.319  1.00 42.03           C
ATOM   1896 1HG  LYS A 126      36.982  27.391  20.766  1.00 20.00           H
ATOM   1897 2HG  LYS A 126      36.268  28.957  21.092  1.00 20.00           H
ATOM   1898  CD  LYS A 126      35.804  28.173  19.134  1.00 42.16           C
ATOM   1899 1HD  LYS A 126      35.672  29.124  18.619  1.00 20.00           H
ATOM   1900 2HD  LYS A 126      36.246  27.481  18.417  1.00 20.00           H
ATOM   1901  CE  LYS A 126      34.449  27.646  19.564  0.00 42.23           C
ATOM   1902 1HE  LYS A 126      34.562  26.660  20.014  1.00 20.00           H
ATOM   1903 2HE  LYS A 126      34.024  28.299  20.326  1.00 20.00           H
ATOM   1904  NZ  LYS A 126      33.519  27.562  18.404  0.00 42.24           N
ATOM   1905 1HZ  LYS A 126      32.568  27.456  18.741  1.00 20.00           H
ATOM   1906 2HZ  LYS A 126      33.590  28.409  17.852  1.00 20.00           H
ATOM   1907 3HZ  LYS A 126      33.765  26.763  17.832  1.00 20.00           H
ATOM   1908  HN  LYS A 126      37.982  30.443  21.916  1.00 20.00           H
ATOM   1909  N   LYS A 127      40.611  30.664  19.850  1.00 40.00           N
ATOM   1910  CA  LYS A 127      41.818  31.120  19.174  1.00 40.16           C
ATOM   1911  C   LYS A 127      43.018  31.020  20.109  1.00 39.70           C
ATOM   1912  O   LYS A 127      44.172  31.105  19.679  1.00 38.40           O
ATOM   1913  HA  LYS A 127      41.991  30.453  18.329  1.00 20.00           H
ATOM   1914  CB  LYS A 127      41.639  32.568  18.704  1.00 41.59           C
ATOM   1915 1HB  LYS A 127      40.772  32.637  18.046  1.00 20.00           H
ATOM   1916 2HB  LYS A 127      41.438  33.210  19.562  1.00 20.00           H
ATOM   1917  CG  LYS A 127      42.838  33.136  17.962  1.00 46.19           C
ATOM   1918 1HG  LYS A 127      43.708  33.139  18.619  1.00 20.00           H
ATOM   1919 2HG  LYS A 127      43.081  32.497  17.113  1.00 20.00           H
ATOM   1920  CD  LYS A 127      42.579  34.551  17.467  1.00 49.17           C
ATOM   1921 1HD  LYS A 127      41.745  34.547  16.765  1.00 20.00           H
ATOM   1922 2HD  LYS A 127      42.289  35.186  18.304  1.00 20.00           H
ATOM   1923  CE  LYS A 127      43.817  35.122  16.791  1.00 52.10           C
ATOM   1924 1HE  LYS A 127      44.652  35.125  17.491  1.00 20.00           H
ATOM   1925 2HE  LYS A 127      44.106  34.489  15.953  1.00 20.00           H
ATOM   1926  NZ  LYS A 127      43.602  36.512  16.292  1.00 53.83           N
ATOM   1927 1HZ  LYS A 127      44.499  36.968  16.167  1.00 20.00           H
ATOM   1928 2HZ  LYS A 127      43.112  36.480  15.406  1.00 20.00           H
ATOM   1929 3HZ  LYS A 127      43.050  37.030  16.966  1.00 20.00           H
ATOM   1930  HN  LYS A 127      39.931  31.377  20.020  1.00 20.00           H
ATOM   1931  N   ARG A 128      42.737  30.830  21.392  1.00 40.06           N
ATOM   1932  CA  ARG A 128      43.791  30.729  22.391  1.00 41.19           C
ATOM   1933  C   ARG A 128      44.597  32.026  22.386  1.00 39.23           C
ATOM   1934  O   ARG A 128      45.825  32.014  22.349  1.00 39.08           O
ATOM   1935  HA  ARG A 128      43.267  30.582  23.335  1.00 20.00           H
ATOM   1936  CB  ARG A 128      44.700  29.536  22.079  1.00 43.63           C
ATOM   1937 1HB  ARG A 128      44.092  28.658  21.862  1.00 20.00           H
ATOM   1938 2HB  ARG A 128      45.287  29.746  21.185  1.00 20.00           H
ATOM   1939  CG  ARG A 128      45.659  29.179  23.199  1.00 48.49           C
ATOM   1940 1HG  ARG A 128      46.319  30.022  23.399  1.00 20.00           H
ATOM   1941 2HG  ARG A 128      45.099  28.987  24.114  1.00 20.00           H
ATOM   1942  CD  ARG A 128      46.488  27.952  22.839  1.00 52.17           C
ATOM   1943 1HD  ARG A 128      45.866  27.221  22.323  1.00 20.00           H
ATOM   1944 2HD  ARG A 128      47.287  28.232  22.152  1.00 20.00           H
ATOM   1945  NE  ARG A 128      47.073  27.331  24.024  1.00 54.33           N
ATOM   1946  HE  ARG A 128      47.050  27.843  24.882  1.00 20.00           H
ATOM   1947  CZ  ARG A 128      47.637  26.126  24.039  1.00 55.49           C
ATOM   1948  NH1 ARG A 128      47.697  25.400  22.928  1.00 56.24           N
ATOM   1949 1HH1 ARG A 128      47.317  25.759  22.075  1.00 20.00           H
ATOM   1950 2HH1 ARG A 128      48.121  24.495  22.945  1.00 20.00           H
ATOM   1951  NH2 ARG A 128      48.136  25.642  25.169  1.00 55.12           N
ATOM   1952 1HH2 ARG A 128      48.559  24.737  25.182  1.00 20.00           H
ATOM   1953 2HH2 ARG A 128      48.088  26.184  26.009  1.00 20.00           H
ATOM   1954  HN  ARG A 128      41.809  30.747  21.755  1.00 20.00           H
ATOM   1955  N   HIS A 129      43.888  33.147  22.414  1.00 20.00           N
ATOM   1956  CA  HIS A 129      44.521  34.458  22.418  1.00 20.00           C
ATOM   1957  C   HIS A 129      43.459  35.542  22.524  1.00 20.00           C
ATOM   1958  O   HIS A 129      42.333  35.367  22.061  1.00 20.00           O
ATOM   1959  HA  HIS A 129      45.155  34.496  23.304  1.00 20.00           H
ATOM   1960  CB  HIS A 129      45.342  34.654  21.144  1.00 20.00           C
ATOM   1961 1HB  HIS A 129      46.037  33.820  21.040  1.00 20.00           H
ATOM   1962 2HB  HIS A 129      44.673  34.621  20.284  1.00 20.00           H
ATOM   1963  CG  HIS A 129      46.112  35.937  21.114  1.00 20.00           C
ATOM   1964  ND1 HIS A 129      45.552  37.131  20.716  1.00 20.00           N
ATOM   1965  HD1 HIS A 129      44.615  37.258  20.391  1.00 20.00           H
ATOM   1966  CD2 HIS A 129      47.386  36.220  21.471  1.00 20.00           C
ATOM   1967  HD2 HIS A 129      48.135  35.519  21.840  1.00 20.00           H
ATOM   1968  CE1 HIS A 129      46.448  38.095  20.830  1.00 20.00           C
ATOM   1969  HE1 HIS A 129      46.292  39.146  20.589  1.00 20.00           H
ATOM   1970  NE2 HIS A 129      47.570  37.569  21.287  1.00 20.00           N
ATOM   1971  HN  HIS A 129      42.889  33.176  22.434  1.00 20.00           H
ATOM   1972  N   GLY A 130      43.818  36.659  23.152  1.00 34.30           N
ATOM   1973  CA  GLY A 130      42.872  37.747  23.303  1.00 32.58           C
ATOM   1974  C   GLY A 130      43.337  38.795  24.295  1.00 32.08           C
ATOM   1975  O   GLY A 130      44.271  38.577  25.077  1.00 32.14           O
ATOM   1976 1HA  GLY A 130      42.708  38.227  22.338  1.00 20.00           H
ATOM   1977 2HA  GLY A 130      41.910  37.355  23.632  1.00 20.00           H
ATOM   1978  HN  GLY A 130      44.725  36.813  23.545  1.00 20.00           H
ATOM   1979  N   ARG A 131      42.680  39.945  24.258  1.00 29.98           N
ATOM   1980  CA  ARG A 131      43.012  41.037  25.156  1.00 28.75           C
ATOM   1981  C   ARG A 131      41.743  41.734  25.583  1.00 29.30           C
ATOM   1982  O   ARG A 131      40.905  42.100  24.749  1.00 29.64           O
ATOM   1983  HA  ARG A 131      43.511  40.562  26.000  1.00 20.00           H
ATOM   1984  CB  ARG A 131      43.922  42.056  24.460  1.00 26.76           C
ATOM   1985 1HB  ARG A 131      43.446  42.410  23.546  1.00 20.00           H
ATOM   1986 2HB  ARG A 131      44.061  42.925  25.104  1.00 20.00           H
ATOM   1987  CG  ARG A 131      45.305  41.544  24.084  1.00 26.20           C
ATOM   1988 1HG  ARG A 131      45.220  40.560  23.624  1.00 20.00           H
ATOM   1989 2HG  ARG A 131      45.752  42.205  23.341  1.00 20.00           H
ATOM   1990  CD  ARG A 131      46.214  41.460  25.301  1.00 24.85           C
ATOM   1991 1HD  ARG A 131      46.181  42.397  25.856  1.00 20.00           H
ATOM   1992 2HD  ARG A 131      45.863  40.678  25.974  1.00 20.00           H
ATOM   1993  NE  ARG A 131      47.600  41.177  24.930  1.00 24.20           N
ATOM   1994  HE  ARG A 131      48.250  41.937  24.931  1.00 20.00           H
ATOM   1995  CZ  ARG A 131      48.053  39.973  24.591  1.00 24.60           C
ATOM   1996  NH1 ARG A 131      47.232  38.931  24.575  1.00 25.14           N
ATOM   1997 1HH1 ARG A 131      46.270  39.049  24.818  1.00 20.00           H
ATOM   1998 2HH1 ARG A 131      47.576  38.027  24.320  1.00 20.00           H
ATOM   1999  NH2 ARG A 131      49.328  39.807  24.272  1.00 23.52           N
ATOM   2000 1HH2 ARG A 131      49.666  38.901  24.018  1.00 20.00           H
ATOM   2001 2HH2 ARG A 131      49.952  40.589  24.286  1.00 20.00           H
ATOM   2002  HN  ARG A 131      41.929  40.140  23.628  1.00 20.00           H
ATOM   2003  N   ILE A 132      41.586  41.890  26.890  1.00 27.16           N
ATOM   2004  CA  ILE A 132      40.445  42.601  27.429  1.00 26.16           C
ATOM   2005  C   ILE A 132      41.067  43.657  28.326  1.00 27.79           C
ATOM   2006  O   ILE A 132      41.814  43.340  29.259  1.00 26.75           O
ATOM   2007  HA  ILE A 132      39.921  43.062  26.592  1.00 20.00           H
ATOM   2008  CB  ILE A 132      39.505  41.686  28.245  1.00 27.27           C
ATOM   2009  HB  ILE A 132      40.107  41.138  28.970  1.00 20.00           H
ATOM   2010  CG1 ILE A 132      38.845  40.662  27.313  1.00 27.43           C
ATOM   2011 1HG1 ILE A 132      38.349  41.180  26.492  1.00 20.00           H
ATOM   2012 2HG1 ILE A 132      39.608  40.022  26.871  1.00 20.00           H
ATOM   2013  CG2 ILE A 132      38.439  42.529  28.945  1.00 24.26           C
ATOM   2014 1HG2 ILE A 132      38.668  43.586  28.815  1.00 20.00           H
ATOM   2015 2HG2 ILE A 132      37.462  42.312  28.514  1.00 20.00           H
ATOM   2016 3HG2 ILE A 132      38.428  42.289  30.009  1.00 20.00           H
ATOM   2017  CD1 ILE A 132      37.824  39.772  27.984  1.00 29.14           C
ATOM   2018 1HD1 ILE A 132      38.126  39.587  29.016  1.00 20.00           H
ATOM   2019 2HD1 ILE A 132      36.850  40.263  27.974  1.00 20.00           H
ATOM   2020 3HD1 ILE A 132      37.760  38.825  27.449  1.00 20.00           H
ATOM   2021  HN  ILE A 132      42.224  41.539  27.576  1.00 20.00           H
ATOM   2022  N   ILE A 133      40.787  44.916  28.015  1.00 27.21           N
ATOM   2023  CA  ILE A 133      41.331  46.030  28.775  1.00 25.49           C
ATOM   2024  C   ILE A 133      40.190  46.955  29.129  1.00 25.77           C
ATOM   2025  O   ILE A 133      39.442  47.391  28.255  1.00 27.38           O
ATOM   2026  HA  ILE A 133      41.757  45.623  29.693  1.00 20.00           H
ATOM   2027  CB  ILE A 133      42.370  46.805  27.947  1.00 24.71           C
ATOM   2028  HB  ILE A 133      41.885  47.162  27.039  1.00 20.00           H
ATOM   2029  CG1 ILE A 133      43.501  45.865  27.536  1.00 25.44           C
ATOM   2030 1HG1 ILE A 133      44.098  45.604  28.411  1.00 20.00           H
ATOM   2031 2HG1 ILE A 133      43.084  44.936  27.147  1.00 20.00           H
ATOM   2032  CG2 ILE A 133      42.910  47.987  28.753  1.00 23.35           C
ATOM   2033 1HG2 ILE A 133      42.390  48.043  29.709  1.00 20.00           H
ATOM   2034 2HG2 ILE A 133      43.977  47.852  28.928  1.00 20.00           H
ATOM   2035 3HG2 ILE A 133      42.747  48.910  28.196  1.00 20.00           H
ATOM   2036  CD1 ILE A 133      44.430  46.444  26.485  1.00 25.36           C
ATOM   2037 1HD1 ILE A 133      43.860  46.683  25.588  1.00 20.00           H
ATOM   2038 2HD1 ILE A 133      44.896  47.351  26.872  1.00 20.00           H
ATOM   2039 3HD1 ILE A 133      45.203  45.715  26.241  1.00 20.00           H
ATOM   2040  HN  ILE A 133      40.197  45.186  27.254  1.00 20.00           H
ATOM   2041  N   THR A 134      40.054  47.248  30.414  1.00 24.65           N
ATOM   2042  CA  THR A 134      38.994  48.121  30.877  1.00 23.72           C
ATOM   2043  C   THR A 134      39.600  49.401  31.433  1.00 24.80           C
ATOM   2044  O   THR A 134      40.621  49.369  32.125  1.00 26.49           O
ATOM   2045  HA  THR A 134      38.377  48.395  30.021  1.00 20.00           H
ATOM   2046  CB  THR A 134      38.160  47.424  31.959  1.00 24.38           C
ATOM   2047  HB  THR A 134      38.751  47.258  32.860  1.00 20.00           H
ATOM   2048  OG1 THR A 134      37.610  46.212  31.422  1.00 23.55           O
ATOM   2049  HG1 THR A 134      37.587  45.505  32.129  1.00 20.00           H
ATOM   2050  CG2 THR A 134      37.028  48.322  32.433  1.00 24.18           C
ATOM   2051 1HG2 THR A 134      36.862  49.113  31.703  1.00 20.00           H
ATOM   2052 2HG2 THR A 134      37.293  48.764  33.394  1.00 20.00           H
ATOM   2053 3HG2 THR A 134      36.118  47.733  32.544  1.00 20.00           H
ATOM   2054  HN  THR A 134      40.654  46.899  31.134  1.00 20.00           H
ATOM   2055  N   ILE A 135      38.983  50.531  31.114  1.00 23.98           N
ATOM   2056  CA  ILE A 135      39.475  51.812  31.597  1.00 24.23           C
ATOM   2057  C   ILE A 135      38.835  52.055  32.947  1.00 24.40           C
ATOM   2058  O   ILE A 135      37.626  52.274  33.043  1.00 23.36           O
ATOM   2059  HA  ILE A 135      40.554  51.722  31.718  1.00 20.00           H
ATOM   2060  CB  ILE A 135      39.103  52.964  30.632  1.00 25.58           C
ATOM   2061  HB  ILE A 135      38.018  53.067  30.625  1.00 20.00           H
ATOM   2062  CG1 ILE A 135      39.549  52.611  29.205  1.00 24.16           C
ATOM   2063 1HG1 ILE A 135      38.981  51.754  28.844  1.00 20.00           H
ATOM   2064 2HG1 ILE A 135      39.331  53.443  28.536  1.00 20.00           H
ATOM   2065  CG2 ILE A 135      39.758  54.256  31.086  1.00 25.12           C
ATOM   2066 1HG2 ILE A 135      39.264  54.616  31.989  1.00 20.00           H
ATOM   2067 2HG2 ILE A 135      40.813  54.075  31.296  1.00 20.00           H
ATOM   2068 3HG2 ILE A 135      39.668  55.005  30.300  1.00 20.00           H
ATOM   2069  CD1 ILE A 135      41.037  52.280  29.084  1.00 27.51           C
ATOM   2070 1HD1 ILE A 135      41.626  53.111  29.473  1.00 20.00           H
ATOM   2071 2HD1 ILE A 135      41.257  51.379  29.658  1.00 20.00           H
ATOM   2072 3HD1 ILE A 135      41.289  52.115  28.037  1.00 20.00           H
ATOM   2073  HN  ILE A 135      38.166  50.579  30.540  1.00 20.00           H
ATOM   2074  N   GLY A 136      39.646  51.978  33.997  1.00 24.54           N
ATOM   2075  CA  GLY A 136      39.127  52.196  35.332  1.00 23.77           C
ATOM   2076  C   GLY A 136      39.312  53.650  35.713  1.00 26.10           C
ATOM   2077  O   GLY A 136      39.054  54.540  34.900  1.00 25.65           O
ATOM   2078 1HA  GLY A 136      38.072  51.925  35.364  1.00 20.00           H
ATOM   2079 2HA  GLY A 136      39.645  51.548  36.038  1.00 20.00           H
ATOM   2080  HN  GLY A 136      40.623  51.772  33.936  1.00 20.00           H
ATOM   2081  N   SER A 137      39.757  53.894  36.942  1.00 23.61           N
ATOM   2082  CA  SER A 137      39.978  55.250  37.418  1.00 24.64           C
ATOM   2083  C   SER A 137      40.693  55.225  38.755  1.00 24.49           C
ATOM   2084  O   SER A 137      40.510  54.296  39.537  1.00 24.19           O
ATOM   2085  HA  SER A 137      40.602  55.724  36.660  1.00 20.00           H
ATOM   2086  CB  SER A 137      38.653  55.984  37.592  1.00 25.04           C
ATOM   2087 1HB  SER A 137      38.195  56.141  36.615  1.00 20.00           H
ATOM   2088 2HB  SER A 137      37.968  55.364  38.169  1.00 20.00           H
ATOM   2089  OG  SER A 137      38.859  57.226  38.242  1.00 23.30           O
ATOM   2090  HG  SER A 137      39.513  57.779  37.726  1.00 20.00           H
ATOM   2091  HN  SER A 137      39.968  53.182  37.612  1.00 20.00           H
ATOM   2092  N   VAL A 138      41.501  56.252  39.005  1.00 23.14           N
ATOM   2093  CA  VAL A 138      42.224  56.365  40.262  1.00 22.19           C
ATOM   2094  C   VAL A 138      41.194  56.346  41.381  1.00 22.88           C
ATOM   2095  O   VAL A 138      41.461  55.883  42.488  1.00 23.58           O
ATOM   2096  HA  VAL A 138      42.874  55.494  40.347  1.00 20.00           H
ATOM   2097  CB  VAL A 138      43.039  57.691  40.332  1.00 22.88           C
ATOM   2098  HB  VAL A 138      43.686  57.734  39.455  1.00 20.00           H
ATOM   2099  CG1 VAL A 138      42.096  58.901  40.291  1.00 21.38           C
ATOM   2100 1HG1 VAL A 138      42.061  59.300  39.278  1.00 20.00           H
ATOM   2101 2HG1 VAL A 138      41.095  58.592  40.595  1.00 20.00           H
ATOM   2102 3HG1 VAL A 138      42.462  59.669  40.972  1.00 20.00           H
ATOM   2103  CG2 VAL A 138      43.883  57.724  41.606  1.00 19.73           C
ATOM   2104 1HG2 VAL A 138      43.406  57.114  42.373  1.00 20.00           H
ATOM   2105 2HG2 VAL A 138      44.877  57.330  41.394  1.00 20.00           H
ATOM   2106 3HG2 VAL A 138      43.967  58.752  41.959  1.00 20.00           H
ATOM   2107  HN  VAL A 138      41.666  57.003  38.366  1.00 20.00           H
ATOM   2108  N   VAL A 139      40.003  56.843  41.065  1.00 23.99           N
ATOM   2109  CA  VAL A 139      38.923  56.899  42.029  1.00 25.64           C
ATOM   2110  C   VAL A 139      38.528  55.504  42.502  1.00 25.62           C
ATOM   2111  O   VAL A 139      38.071  55.333  43.630  1.00 25.42           O
ATOM   2112  HA  VAL A 139      39.283  57.455  42.895  1.00 20.00           H
ATOM   2113  CB  VAL A 139      37.701  57.629  41.435  1.00 26.04           C
ATOM   2114  HB  VAL A 139      37.379  57.078  40.552  1.00 20.00           H
ATOM   2115  CG1 VAL A 139      36.552  57.638  42.437  1.00 25.83           C
ATOM   2116 1HG1 VAL A 139      36.061  56.665  42.435  1.00 20.00           H
ATOM   2117 2HG1 VAL A 139      36.942  57.846  43.434  1.00 20.00           H
ATOM   2118 3HG1 VAL A 139      35.834  58.409  42.159  1.00 20.00           H
ATOM   2119  CG2 VAL A 139      38.096  59.069  41.060  1.00 25.33           C
ATOM   2120 1HG2 VAL A 139      38.627  59.529  41.894  1.00 20.00           H
ATOM   2121 2HG2 VAL A 139      38.742  59.051  40.183  1.00 20.00           H
ATOM   2122 3HG2 VAL A 139      37.198  59.646  40.841  1.00 20.00           H
ATOM   2123  HN  VAL A 139      39.770  57.205  40.162  1.00 20.00           H
ATOM   2124  N   GLY A 140      38.715  54.509  41.641  1.00 26.56           N
ATOM   2125  CA  GLY A 140      38.374  53.152  42.019  1.00 27.01           C
ATOM   2126  C   GLY A 140      39.291  52.657  43.124  1.00 28.39           C
ATOM   2127  O   GLY A 140      38.884  51.851  43.963  1.00 27.74           O
ATOM   2128 1HA  GLY A 140      37.337  53.113  42.354  1.00 20.00           H
ATOM   2129 2HA  GLY A 140      38.453  52.498  41.151  1.00 20.00           H
ATOM   2130  HN  GLY A 140      39.086  54.629  40.720  1.00 20.00           H
ATOM   2131  N   THR A 141      40.530  53.155  43.132  1.00 28.08           N
ATOM   2132  CA  THR A 141      41.511  52.744  44.130  1.00 25.78           C
ATOM   2133  C   THR A 141      41.559  53.644  45.364  1.00 27.24           C
ATOM   2134  O   THR A 141      41.686  53.148  46.483  1.00 25.77           O
ATOM   2135  HA  THR A 141      41.230  51.759  44.503  1.00 20.00           H
ATOM   2136  CB  THR A 141      42.930  52.666  43.519  1.00 26.78           C
ATOM   2137  HB  THR A 141      43.286  53.655  43.233  1.00 20.00           H
ATOM   2138  OG1 THR A 141      42.928  51.741  42.423  1.00 24.99           O
ATOM   2139  HG1 THR A 141      43.212  50.835  42.739  1.00 20.00           H
ATOM   2140  CG2 THR A 141      43.953  52.193  44.578  1.00 25.17           C
ATOM   2141 1HG2 THR A 141      43.444  51.593  45.333  1.00 20.00           H
ATOM   2142 2HG2 THR A 141      44.413  53.060  45.052  1.00 20.00           H
ATOM   2143 3HG2 THR A 141      44.724  51.591  44.096  1.00 20.00           H
ATOM   2144  HN  THR A 141      40.867  53.827  42.472  1.00 20.00           H
ATOM   2145  N   MET A 142      41.449  54.958  45.183  1.00 27.22           N
ATOM   2146  CA  MET A 142      41.505  55.848  46.341  1.00 25.71           C
ATOM   2147  C   MET A 142      40.138  56.257  46.882  1.00 24.73           C
ATOM   2148  O   MET A 142      40.032  56.698  48.023  1.00 22.16           O
ATOM   2149  HA  MET A 142      42.028  55.288  47.116  1.00 20.00           H
ATOM   2150  CB  MET A 142      42.328  57.106  46.020  1.00 30.45           C
ATOM   2151 1HB  MET A 142      42.654  57.578  46.947  1.00 20.00           H
ATOM   2152 2HB  MET A 142      43.227  56.827  45.471  1.00 20.00           H
ATOM   2153  CG  MET A 142      41.636  58.177  45.206  1.00 30.90           C
ATOM   2154 1HG  MET A 142      41.341  57.776  44.237  1.00 20.00           H
ATOM   2155 2HG  MET A 142      40.723  58.496  45.710  1.00 20.00           H
ATOM   2156  SD  MET A 142      42.716  59.643  44.943  1.00 34.52           S
ATOM   2157  CE  MET A 142      42.471  60.546  46.431  1.00 33.96           C
ATOM   2158 1HE  MET A 142      41.403  60.670  46.610  1.00 20.00           H
ATOM   2159 2HE  MET A 142      42.918  60.003  47.264  1.00 20.00           H
ATOM   2160 3HE  MET A 142      42.942  61.525  46.343  1.00 20.00           H
ATOM   2161  HN  MET A 142      41.328  55.392  44.289  1.00 20.00           H
ATOM   2162  N   GLY A 143      39.095  56.091  46.073  1.00 23.98           N
ATOM   2163  CA  GLY A 143      37.766  56.496  46.506  1.00 25.04           C
ATOM   2164  C   GLY A 143      37.674  58.009  46.364  1.00 25.51           C
ATOM   2165  O   GLY A 143      38.691  58.673  46.181  1.00 23.96           O
ATOM   2166 1HA  GLY A 143      37.013  55.994  45.899  1.00 20.00           H
ATOM   2167 2HA  GLY A 143      37.605  56.183  47.538  1.00 20.00           H
ATOM   2168  HN  GLY A 143      39.155  55.695  45.157  1.00 20.00           H
ATOM   2169  N   ASN A 144      36.472  58.566  46.431  1.00 26.14           N
ATOM   2170  CA  ASN A 144      36.341  60.014  46.316  1.00 27.04           C
ATOM   2171  C   ASN A 144      34.988  60.505  46.785  1.00 26.80           C
ATOM   2172  O   ASN A 144      33.942  59.970  46.403  1.00 27.23           O
ATOM   2173  HA  ASN A 144      37.143  60.423  46.931  1.00 20.00           H
ATOM   2174  CB  ASN A 144      36.587  60.467  44.867  1.00 28.69           C
ATOM   2175 1HB  ASN A 144      37.513  60.027  44.497  1.00 20.00           H
ATOM   2176 2HB  ASN A 144      35.783  60.104  44.227  1.00 20.00           H
ATOM   2177  CG  ASN A 144      36.675  61.984  44.734  1.00 30.43           C
ATOM   2178  OD1 ASN A 144      37.284  62.654  45.567  1.00 30.69           O
ATOM   2179  ND2 ASN A 144      36.083  62.527  43.675  1.00 30.36           N
ATOM   2180 1HD2 ASN A 144      35.610  61.945  43.014  1.00 20.00           H
ATOM   2181 2HD2 ASN A 144      36.111  63.518  43.540  1.00 20.00           H
ATOM   2182  HN  ASN A 144      35.623  58.052  46.557  1.00 20.00           H
ATOM   2183  N   GLY A 145      35.013  61.525  47.631  1.00 26.69           N
ATOM   2184  CA  GLY A 145      33.774  62.083  48.127  1.00 27.58           C
ATOM   2185  C   GLY A 145      32.929  62.530  46.953  1.00 27.98           C
ATOM   2186  O   GLY A 145      33.446  63.116  45.999  1.00 27.40           O
ATOM   2187 1HA  GLY A 145      33.246  61.336  48.719  1.00 20.00           H
ATOM   2188 2HA  GLY A 145      33.988  62.922  48.789  1.00 20.00           H
ATOM   2189  HN  GLY A 145      35.852  61.953  47.966  1.00 20.00           H
ATOM   2190  N   GLY A 146      31.635  62.233  47.013  1.00 27.88           N
ATOM   2191  CA  GLY A 146      30.726  62.627  45.951  1.00 26.87           C
ATOM   2192  C   GLY A 146      30.676  61.657  44.785  1.00 26.67           C
ATOM   2193  O   GLY A 146      29.889  61.844  43.859  1.00 24.83           O
ATOM   2194 1HA  GLY A 146      29.717  62.727  46.350  1.00 20.00           H
ATOM   2195 2HA  GLY A 146      31.014  63.604  45.564  1.00 20.00           H
ATOM   2196  HN  GLY A 146      31.211  61.735  47.769  1.00 20.00           H
ATOM   2197  N   GLN A 147      31.509  60.620  44.819  1.00 25.74           N
ATOM   2198  CA  GLN A 147      31.513  59.645  43.735  1.00 25.74           C
ATOM   2199  C   GLN A 147      31.526  58.200  44.230  1.00 25.26           C
ATOM   2200  O   GLN A 147      32.208  57.355  43.657  1.00 26.58           O
ATOM   2201  HA  GLN A 147      30.586  59.817  43.187  1.00 20.00           H
ATOM   2202  CB  GLN A 147      32.713  59.867  42.815  1.00 25.32           C
ATOM   2203 1HB  GLN A 147      33.633  59.631  43.349  1.00 20.00           H
ATOM   2204 2HB  GLN A 147      32.655  59.187  41.965  1.00 20.00           H
ATOM   2205  CG  GLN A 147      32.857  61.274  42.263  1.00 26.65           C
ATOM   2206 1HG  GLN A 147      31.886  61.638  41.929  1.00 20.00           H
ATOM   2207 2HG  GLN A 147      33.196  61.945  43.052  1.00 20.00           H
ATOM   2208  CD  GLN A 147      33.843  61.315  41.101  1.00 28.30           C
ATOM   2209  OE1 GLN A 147      35.064  61.320  41.299  1.00 31.20           O
ATOM   2210  NE2 GLN A 147      33.315  61.369  39.887  1.00 27.24           N
ATOM   2211 1HE2 GLN A 147      32.322  61.381  39.773  1.00 20.00           H
ATOM   2212 2HE2 GLN A 147      33.910  61.399  39.084  1.00 20.00           H
ATOM   2213  HN  GLN A 147      32.159  60.448  45.559  1.00 20.00           H
ATOM   2214  N   ALA A 148      30.775  57.923  45.294  1.00 25.46           N
ATOM   2215  CA  ALA A 148      30.709  56.576  45.852  1.00 24.99           C
ATOM   2216  C   ALA A 148      30.225  55.570  44.810  1.00 24.88           C
ATOM   2217  O   ALA A 148      30.689  54.429  44.781  1.00 23.50           O
ATOM   2218  HA  ALA A 148      31.717  56.292  46.154  1.00 20.00           H
ATOM   2219  CB  ALA A 148      29.788  56.554  47.070  1.00 23.67           C
ATOM   2220 1HB  ALA A 148      30.219  57.167  47.862  1.00 20.00           H
ATOM   2221 2HB  ALA A 148      28.812  56.950  46.794  1.00 20.00           H
ATOM   2222 3HB  ALA A 148      29.678  55.529  47.425  1.00 20.00           H
ATOM   2223  HN  ALA A 148      30.217  58.599  45.775  1.00 20.00           H
ATOM   2224  N   ASN A 149      29.295  55.992  43.955  1.00 23.98           N
ATOM   2225  CA  ASN A 149      28.774  55.108  42.920  1.00 24.08           C
ATOM   2226  C   ASN A 149      29.847  54.820  41.876  1.00 24.75           C
ATOM   2227  O   ASN A 149      30.115  53.662  41.538  1.00 24.11           O
ATOM   2228  HA  ASN A 149      28.463  54.204  43.445  1.00 20.00           H
ATOM   2229  CB  ASN A 149      27.507  55.707  42.267  1.00 24.61           C
ATOM   2230 1HB  ASN A 149      27.222  55.110  41.401  1.00 20.00           H
ATOM   2231 2HB  ASN A 149      26.676  55.664  42.971  1.00 20.00           H
ATOM   2232  CG  ASN A 149      27.678  57.155  41.816  1.00 26.75           C
ATOM   2233  OD1 ASN A 149      28.667  57.818  42.139  1.00 28.66           O
ATOM   2234  ND2 ASN A 149      26.690  57.659  41.076  1.00 26.74           N
ATOM   2235 1HD2 ASN A 149      25.898  57.094  40.849  1.00 20.00           H
ATOM   2236 2HD2 ASN A 149      26.742  58.603  40.749  1.00 20.00           H
ATOM   2237  HN  ASN A 149      28.904  56.912  43.964  1.00 20.00           H
ATOM   2238  N   TYR A 150      30.478  55.878  41.387  1.00 23.73           N
ATOM   2239  CA  TYR A 150      31.535  55.751  40.391  1.00 24.70           C
ATOM   2240  C   TYR A 150      32.687  54.906  40.969  1.00 24.57           C
ATOM   2241  O   TYR A 150      33.225  54.029  40.293  1.00 24.96           O
ATOM   2242  HA  TYR A 150      31.116  55.254  39.516  1.00 20.00           H
ATOM   2243  CB  TYR A 150      32.029  57.153  40.024  1.00 23.78           C
ATOM   2244 1HB  TYR A 150      31.178  57.754  39.704  1.00 20.00           H
ATOM   2245 2HB  TYR A 150      32.438  57.628  40.915  1.00 20.00           H
ATOM   2246  CG  TYR A 150      33.075  57.210  38.942  1.00 25.11           C
ATOM   2247  CD1 TYR A 150      32.737  57.030  37.597  1.00 26.18           C
ATOM   2248  HD1 TYR A 150      31.707  56.811  37.319  1.00 20.00           H
ATOM   2249  CD2 TYR A 150      34.404  57.485  39.260  1.00 24.31           C
ATOM   2250  HD2 TYR A 150      34.673  57.623  40.307  1.00 20.00           H
ATOM   2251  CE1 TYR A 150      33.707  57.129  36.601  1.00 27.46           C
ATOM   2252  HE1 TYR A 150      33.445  56.988  35.553  1.00 20.00           H
ATOM   2253  CE2 TYR A 150      35.370  57.587  38.280  1.00 24.47           C
ATOM   2254  HE2 TYR A 150      36.400  57.806  38.561  1.00 20.00           H
ATOM   2255  CZ  TYR A 150      35.021  57.412  36.955  1.00 27.13           C
ATOM   2256  OH  TYR A 150      35.996  57.540  35.990  1.00 29.87           O
ATOM   2257  HH  TYR A 150      36.290  58.493  35.925  1.00 20.00           H
ATOM   2258  HN  TYR A 150      30.282  56.820  41.656  1.00 20.00           H
ATOM   2259  N   ALA A 151      33.044  55.174  42.223  1.00 24.81           N
ATOM   2260  CA  ALA A 151      34.124  54.442  42.897  1.00 25.57           C
ATOM   2261  C   ALA A 151      33.810  52.955  43.011  1.00 24.29           C
ATOM   2262  O   ALA A 151      34.666  52.111  42.756  1.00 24.96           O
ATOM   2263  HA  ALA A 151      35.025  54.549  42.292  1.00 20.00           H
ATOM   2264  CB  ALA A 151      34.364  55.023  44.280  1.00 24.44           C
ATOM   2265 1HB  ALA A 151      35.252  55.655  44.260  1.00 20.00           H
ATOM   2266 2HB  ALA A 151      33.501  55.617  44.580  1.00 20.00           H
ATOM   2267 3HB  ALA A 151      34.513  54.213  44.994  1.00 20.00           H
ATOM   2268  HN  ALA A 151      32.615  55.877  42.789  1.00 20.00           H
ATOM   2269  N   ALA A 152      32.579  52.650  43.407  1.00 26.46           N
ATOM   2270  CA  ALA A 152      32.118  51.273  43.561  1.00 24.19           C
ATOM   2271  C   ALA A 152      32.245  50.500  42.255  1.00 24.89           C
ATOM   2272  O   ALA A 152      32.624  49.322  42.250  1.00 23.94           O
ATOM   2273  HA  ALA A 152      32.755  50.791  44.303  1.00 20.00           H
ATOM   2274  CB  ALA A 152      30.675  51.264  44.025  1.00 24.23           C
ATOM   2275 1HB  ALA A 152      30.573  51.897  44.906  1.00 20.00           H
ATOM   2276 2HB  ALA A 152      30.036  51.643  43.229  1.00 20.00           H
ATOM   2277 3HB  ALA A 152      30.380  50.245  44.274  1.00 20.00           H
ATOM   2278  HN  ALA A 152      31.879  53.329  43.628  1.00 20.00           H
ATOM   2279  N   ALA A 153      31.924  51.169  41.149  1.00 23.19           N
ATOM   2280  CA  ALA A 153      31.999  50.556  39.831  1.00 23.58           C
ATOM   2281  C   ALA A 153      33.437  50.337  39.362  1.00 22.39           C
ATOM   2282  O   ALA A 153      33.786  49.248  38.894  1.00 22.56           O
ATOM   2283  HA  ALA A 153      31.523  49.577  39.893  1.00 20.00           H
ATOM   2284  CB  ALA A 153      31.247  51.417  38.813  1.00 25.25           C
ATOM   2285 1HB  ALA A 153      30.175  51.255  38.922  1.00 20.00           H
ATOM   2286 2HB  ALA A 153      31.476  52.468  38.987  1.00 20.00           H
ATOM   2287 3HB  ALA A 153      31.556  51.140  37.805  1.00 20.00           H
ATOM   2288  HN  ALA A 153      31.614  52.120  41.141  1.00 20.00           H
ATOM   2289  N   LYS A 154      34.267  51.372  39.476  1.00 22.07           N
ATOM   2290  CA  LYS A 154      35.660  51.285  39.048  1.00 20.96           C
ATOM   2291  C   LYS A 154      36.488  50.314  39.886  1.00 22.23           C
ATOM   2292  O   LYS A 154      37.454  49.725  39.390  1.00 20.83           O
ATOM   2293  HA  LYS A 154      35.665  50.901  38.028  1.00 20.00           H
ATOM   2294  CB  LYS A 154      36.310  52.673  39.068  1.00 24.60           C
ATOM   2295 1HB  LYS A 154      36.283  53.077  40.080  1.00 20.00           H
ATOM   2296 2HB  LYS A 154      37.360  52.591  38.786  1.00 20.00           H
ATOM   2297  CG  LYS A 154      35.640  53.677  38.135  1.00 25.28           C
ATOM   2298 1HG  LYS A 154      34.627  53.881  38.482  1.00 20.00           H
ATOM   2299 2HG  LYS A 154      36.183  54.622  38.163  1.00 20.00           H
ATOM   2300  CD  LYS A 154      35.591  53.162  36.701  1.00 23.79           C
ATOM   2301 1HD  LYS A 154      36.565  52.760  36.421  1.00 20.00           H
ATOM   2302 2HD  LYS A 154      34.876  52.344  36.629  1.00 20.00           H
ATOM   2303  CE  LYS A 154      35.198  54.278  35.738  1.00 28.14           C
ATOM   2304 1HE  LYS A 154      34.210  54.659  35.997  1.00 20.00           H
ATOM   2305 2HE  LYS A 154      35.895  55.111  35.832  1.00 20.00           H
ATOM   2306  NZ  LYS A 154      35.181  53.825  34.318  1.00 27.91           N
ATOM   2307 1HZ  LYS A 154      35.082  54.629  33.708  1.00 20.00           H
ATOM   2308 2HZ  LYS A 154      36.049  53.345  34.106  1.00 20.00           H
ATOM   2309 3HZ  LYS A 154      34.401  53.193  34.174  1.00 20.00           H
ATOM   2310  HN  LYS A 154      34.005  52.261  39.853  1.00 20.00           H
ATOM   2311  N   ALA A 155      36.127  50.160  41.155  1.00 20.38           N
ATOM   2312  CA  ALA A 155      36.830  49.220  42.019  1.00 22.56           C
ATOM   2313  C   ALA A 155      36.286  47.820  41.716  1.00 22.78           C
ATOM   2314  O   ALA A 155      37.033  46.842  41.680  1.00 24.58           O
ATOM   2315  HA  ALA A 155      37.890  49.266  41.767  1.00 20.00           H
ATOM   2316  CB  ALA A 155      36.606  49.571  43.476  1.00 23.14           C
ATOM   2317 1HB  ALA A 155      36.282  50.608  43.554  1.00 20.00           H
ATOM   2318 2HB  ALA A 155      35.839  48.918  43.893  1.00 20.00           H
ATOM   2319 3HB  ALA A 155      37.536  49.438  44.029  1.00 20.00           H
ATOM   2320  HN  ALA A 155      35.376  50.659  41.588  1.00 20.00           H
ATOM   2321  N   GLY A 156      34.982  47.740  41.469  1.00 24.23           N
ATOM   2322  CA  GLY A 156      34.370  46.459  41.167  1.00 21.89           C
ATOM   2323  C   GLY A 156      34.886  45.847  39.878  1.00 24.47           C
ATOM   2324  O   GLY A 156      35.058  44.626  39.790  1.00 24.71           O
ATOM   2325 1HA  GLY A 156      34.556  45.762  41.984  1.00 20.00           H
ATOM   2326 2HA  GLY A 156      33.289  46.578  41.089  1.00 20.00           H
ATOM   2327  HN  GLY A 156      34.362  48.524  41.475  1.00 20.00           H
ATOM   2328  N   LEU A 157      35.150  46.679  38.874  1.00 23.26           N
ATOM   2329  CA  LEU A 157      35.637  46.157  37.598  1.00 24.13           C
ATOM   2330  C   LEU A 157      37.041  45.571  37.735  1.00 24.08           C
ATOM   2331  O   LEU A 157      37.481  44.776  36.900  1.00 24.00           O
ATOM   2332  HA  LEU A 157      34.971  45.346  37.302  1.00 20.00           H
ATOM   2333  CB  LEU A 157      35.573  47.237  36.496  1.00 21.10           C
ATOM   2334 1HB  LEU A 157      35.857  46.779  35.549  1.00 20.00           H
ATOM   2335 2HB  LEU A 157      34.538  47.564  36.395  1.00 20.00           H
ATOM   2336  CG  LEU A 157      36.388  48.533  36.564  1.00 24.19           C
ATOM   2337  HG  LEU A 157      36.416  48.866  37.601  1.00 20.00           H
ATOM   2338  CD1 LEU A 157      37.826  48.275  36.125  1.00 23.31           C
ATOM   2339 1HD1 LEU A 157      38.360  47.753  36.919  1.00 20.00           H
ATOM   2340 2HD1 LEU A 157      37.826  47.662  35.223  1.00 20.00           H
ATOM   2341 3HD1 LEU A 157      38.319  49.224  35.918  1.00 20.00           H
ATOM   2342  CD2 LEU A 157      35.747  49.573  35.642  1.00 21.85           C
ATOM   2343 1HD2 LEU A 157      35.551  49.122  34.669  1.00 20.00           H
ATOM   2344 2HD2 LEU A 157      34.811  49.917  36.079  1.00 20.00           H
ATOM   2345 3HD2 LEU A 157      36.425  50.418  35.522  1.00 20.00           H
ATOM   2346  HN  LEU A 157      35.038  47.672  38.926  1.00 20.00           H
ATOM   2347  N   ILE A 158      37.746  45.955  38.795  1.00 23.94           N
ATOM   2348  CA  ILE A 158      39.081  45.407  39.038  1.00 22.97           C
ATOM   2349  C   ILE A 158      38.870  44.002  39.620  1.00 21.66           C
ATOM   2350  O   ILE A 158      39.536  43.045  39.231  1.00 19.42           O
ATOM   2351  HA  ILE A 158      39.586  45.337  38.075  1.00 20.00           H
ATOM   2352  CB  ILE A 158      39.868  46.257  40.063  1.00 22.49           C
ATOM   2353  HB  ILE A 158      39.237  46.408  40.939  1.00 20.00           H
ATOM   2354  CG1 ILE A 158      40.182  47.638  39.479  1.00 23.76           C
ATOM   2355 1HG1 ILE A 158      40.769  47.526  38.568  1.00 20.00           H
ATOM   2356 2HG1 ILE A 158      39.254  48.138  39.201  1.00 20.00           H
ATOM   2357  CG2 ILE A 158      41.148  45.535  40.455  1.00 23.45           C
ATOM   2358 1HG2 ILE A 158      41.121  45.299  41.519  1.00 20.00           H
ATOM   2359 2HG2 ILE A 158      41.235  44.612  39.880  1.00 20.00           H
ATOM   2360 3HG2 ILE A 158      42.006  46.174  40.247  1.00 20.00           H
ATOM   2361  CD1 ILE A 158      40.960  48.560  40.448  1.00 24.13           C
ATOM   2362 1HD1 ILE A 158      40.518  48.498  41.443  1.00 20.00           H
ATOM   2363 2HD1 ILE A 158      42.002  48.243  40.494  1.00 20.00           H
ATOM   2364 3HD1 ILE A 158      40.908  49.589  40.092  1.00 20.00           H
ATOM   2365  HN  ILE A 158      37.423  46.617  39.471  1.00 20.00           H
ATOM   2366  N   GLY A 159      37.937  43.895  40.561  1.00 21.69           N
ATOM   2367  CA  GLY A 159      37.643  42.609  41.164  1.00 24.34           C
ATOM   2368  C   GLY A 159      37.179  41.619  40.116  1.00 25.36           C
ATOM   2369  O   GLY A 159      37.512  40.433  40.174  1.00 26.37           O
ATOM   2370 1HA  GLY A 159      38.532  42.227  41.666  1.00 20.00           H
ATOM   2371 2HA  GLY A 159      36.874  42.729  41.926  1.00 20.00           H
ATOM   2372  HN  GLY A 159      37.397  44.664  40.902  1.00 20.00           H
ATOM   2373  N   PHE A 160      36.404  42.110  39.152  1.00 25.12           N
ATOM   2374  CA  PHE A 160      35.890  41.276  38.061  1.00 25.12           C
ATOM   2375  C   PHE A 160      37.033  40.792  37.187  1.00 23.36           C
ATOM   2376  O   PHE A 160      37.143  39.606  36.880  1.00 22.75           O
ATOM   2377  HA  PHE A 160      35.387  40.423  38.516  1.00 20.00           H
ATOM   2378  CB  PHE A 160      34.915  42.072  37.178  1.00 24.64           C
ATOM   2379 1HB  PHE A 160      34.007  42.273  37.746  1.00 20.00           H
ATOM   2380 2HB  PHE A 160      35.362  43.037  36.940  1.00 20.00           H
ATOM   2381  CG  PHE A 160      34.547  41.370  35.894  1.00 26.76           C
ATOM   2382  CD1 PHE A 160      33.561  40.386  35.879  1.00 28.61           C
ATOM   2383  HD1 PHE A 160      33.024  40.139  36.795  1.00 20.00           H
ATOM   2384  CD2 PHE A 160      35.216  41.666  34.705  1.00 27.68           C
ATOM   2385  HD2 PHE A 160      35.988  42.436  34.707  1.00 20.00           H
ATOM   2386  CE1 PHE A 160      33.244  39.701  34.698  1.00 28.79           C
ATOM   2387  HE1 PHE A 160      32.470  38.934  34.704  1.00 20.00           H
ATOM   2388  CE2 PHE A 160      34.907  40.987  33.519  1.00 30.14           C
ATOM   2389  HE2 PHE A 160      35.438  41.225  32.597  1.00 20.00           H
ATOM   2390  CZ  PHE A 160      33.917  40.002  33.521  1.00 27.98           C
ATOM   2391  HZ  PHE A 160      33.672  39.470  32.602  1.00 20.00           H
ATOM   2392  HN  PHE A 160      36.118  43.067  39.097  1.00 20.00           H
ATOM   2393  N   SER A 161      37.869  41.741  36.783  1.00 22.89           N
ATOM   2394  CA  SER A 161      39.011  41.486  35.920  1.00 23.48           C
ATOM   2395  C   SER A 161      40.022  40.505  36.500  1.00 24.46           C
ATOM   2396  O   SER A 161      40.617  39.712  35.766  1.00 26.53           O
ATOM   2397  HA  SER A 161      38.594  41.059  35.008  1.00 20.00           H
ATOM   2398  CB  SER A 161      39.708  42.803  35.612  1.00 23.50           C
ATOM   2399 1HB  SER A 161      40.062  43.251  36.540  1.00 20.00           H
ATOM   2400 2HB  SER A 161      40.586  42.612  34.995  1.00 20.00           H
ATOM   2401  OG  SER A 161      38.830  43.693  34.946  1.00 24.58           O
ATOM   2402  HG  SER A 161      38.722  44.532  35.481  1.00 20.00           H
ATOM   2403  HN  SER A 161      37.785  42.705  37.036  1.00 20.00           H
ATOM   2404  N   LYS A 162      40.249  40.584  37.806  1.00 25.15           N
ATOM   2405  CA  LYS A 162      41.183  39.672  38.454  1.00 25.27           C
ATOM   2406  C   LYS A 162      40.606  38.261  38.350  1.00 25.20           C
ATOM   2407  O   LYS A 162      41.305  37.302  38.023  1.00 25.89           O
ATOM   2408  HA  LYS A 162      42.121  39.716  37.899  1.00 20.00           H
ATOM   2409  CB  LYS A 162      41.376  40.059  39.923  1.00 25.06           C
ATOM   2410 1HB  LYS A 162      40.409  40.281  40.374  1.00 20.00           H
ATOM   2411 2HB  LYS A 162      41.798  39.218  40.472  1.00 20.00           H
ATOM   2412  CG  LYS A 162      42.286  41.268  40.142  1.00 23.08           C
ATOM   2413 1HG  LYS A 162      43.291  41.040  39.789  1.00 20.00           H
ATOM   2414 2HG  LYS A 162      41.925  42.111  39.553  1.00 20.00           H
ATOM   2415  CD  LYS A 162      42.329  41.648  41.611  1.00 22.83           C
ATOM   2416 1HD  LYS A 162      41.327  41.904  41.954  1.00 20.00           H
ATOM   2417 2HD  LYS A 162      42.659  40.794  42.202  1.00 20.00           H
ATOM   2418  CE  LYS A 162      43.259  42.826  41.887  1.00 23.13           C
ATOM   2419 1HE  LYS A 162      44.293  42.531  41.708  1.00 20.00           H
ATOM   2420 2HE  LYS A 162      43.037  43.642  41.199  1.00 20.00           H
ATOM   2421  NZ  LYS A 162      43.101  43.296  43.301  1.00 20.17           N
ATOM   2422 1HZ  LYS A 162      43.641  44.144  43.438  1.00 20.00           H
ATOM   2423 2HZ  LYS A 162      42.123  43.484  43.487  1.00 20.00           H
ATOM   2424 3HZ  LYS A 162      43.434  42.578  43.935  1.00 20.00           H
ATOM   2425  HN  LYS A 162      39.810  41.250  38.411  1.00 20.00           H
ATOM   2426  N   SER A 163      39.313  38.146  38.609  1.00 24.94           N
ATOM   2427  CA  SER A 163      38.649  36.857  38.551  1.00 24.75           C
ATOM   2428  C   SER A 163      38.614  36.268  37.142  1.00 25.99           C
ATOM   2429  O   SER A 163      38.843  35.069  36.952  1.00 24.88           O
ATOM   2430  HA  SER A 163      39.232  36.203  39.199  1.00 20.00           H
ATOM   2431  CB  SER A 163      37.241  36.993  39.107  1.00 24.13           C
ATOM   2432 1HB  SER A 163      36.698  37.749  38.538  1.00 20.00           H
ATOM   2433 2HB  SER A 163      36.707  36.052  38.976  1.00 20.00           H
ATOM   2434  OG  SER A 163      37.295  37.346  40.478  1.00 25.73           O
ATOM   2435  HG  SER A 163      37.511  38.319  40.572  1.00 20.00           H
ATOM   2436  HN  SER A 163      38.721  38.915  38.855  1.00 20.00           H
ATOM   2437  N   LEU A 164      38.335  37.108  36.150  1.00 25.85           N
ATOM   2438  CA  LEU A 164      38.289  36.641  34.780  1.00 25.31           C
ATOM   2439  C   LEU A 164      39.691  36.263  34.327  1.00 25.52           C
ATOM   2440  O   LEU A 164      39.890  35.263  33.637  1.00 26.03           O
ATOM   2441  HA  LEU A 164      37.667  35.746  34.760  1.00 20.00           H
ATOM   2442  CB  LEU A 164      37.711  37.730  33.867  1.00 26.23           C
ATOM   2443 1HB  LEU A 164      36.718  37.993  34.231  1.00 20.00           H
ATOM   2444 2HB  LEU A 164      38.331  38.622  33.961  1.00 20.00           H
ATOM   2445  CG  LEU A 164      37.627  37.315  32.400  1.00 28.93           C
ATOM   2446  HG  LEU A 164      38.641  37.174  32.027  1.00 20.00           H
ATOM   2447  CD1 LEU A 164      36.898  35.997  32.371  1.00 29.34           C
ATOM   2448 1HD1 LEU A 164      37.601  35.189  32.574  1.00 20.00           H
ATOM   2449 2HD1 LEU A 164      36.116  35.997  33.130  1.00 20.00           H
ATOM   2450 3HD1 LEU A 164      36.450  35.851  31.388  1.00 20.00           H
ATOM   2451  CD2 LEU A 164      36.911  38.372  31.541  1.00 27.40           C
ATOM   2452 1HD2 LEU A 164      35.942  38.603  31.984  1.00 20.00           H
ATOM   2453 2HD2 LEU A 164      37.517  39.277  31.499  1.00 20.00           H
ATOM   2454 3HD2 LEU A 164      36.766  37.983  30.533  1.00 20.00           H
ATOM   2455  HN  LEU A 164      38.146  38.081  36.279  1.00 20.00           H
ATOM   2456  N   ALA A 165      40.667  37.073  34.718  1.00 25.31           N
ATOM   2457  CA  ALA A 165      42.054  36.811  34.359  1.00 24.56           C
ATOM   2458  C   ALA A 165      42.442  35.401  34.805  1.00 25.70           C
ATOM   2459  O   ALA A 165      43.129  34.682  34.084  1.00 25.93           O
ATOM   2460  HA  ALA A 165      42.132  36.872  33.273  1.00 20.00           H
ATOM   2461  CB  ALA A 165      42.975  37.844  35.023  1.00 24.86           C
ATOM   2462 1HB  ALA A 165      42.740  38.838  34.643  1.00 20.00           H
ATOM   2463 2HB  ALA A 165      42.824  37.823  36.103  1.00 20.00           H
ATOM   2464 3HB  ALA A 165      44.013  37.603  34.797  1.00 20.00           H
ATOM   2465  HN  ALA A 165      40.525  37.895  35.270  1.00 20.00           H
ATOM   2466  N   ARG A 166      42.003  35.012  35.998  1.00 24.43           N
ATOM   2467  CA  ARG A 166      42.320  33.686  36.515  1.00 27.69           C
ATOM   2468  C   ARG A 166      41.683  32.577  35.676  1.00 27.63           C
ATOM   2469  O   ARG A 166      42.282  31.523  35.486  1.00 28.12           O
ATOM   2470  HA  ARG A 166      43.407  33.621  36.468  1.00 20.00           H
ATOM   2471  CB  ARG A 166      41.878  33.565  37.980  1.00 25.99           C
ATOM   2472 1HB  ARG A 166      40.837  33.875  38.076  1.00 20.00           H
ATOM   2473 2HB  ARG A 166      41.931  32.523  38.294  1.00 20.00           H
ATOM   2474  CG  ARG A 166      42.732  34.409  38.926  1.00 26.27           C
ATOM   2475 1HG  ARG A 166      43.766  34.065  38.893  1.00 20.00           H
ATOM   2476 2HG  ARG A 166      42.731  35.448  38.595  1.00 20.00           H
ATOM   2477  CD  ARG A 166      42.252  34.361  40.372  1.00 25.42           C
ATOM   2478 1HD  ARG A 166      41.212  34.684  40.429  1.00 20.00           H
ATOM   2479 2HD  ARG A 166      42.288  33.337  40.742  1.00 20.00           H
ATOM   2480  NE  ARG A 166      43.083  35.221  41.216  1.00 27.78           N
ATOM   2481  HE  ARG A 166      42.695  36.090  41.526  1.00 20.00           H
ATOM   2482  CZ  ARG A 166      44.323  34.927  41.602  1.00 27.78           C
ATOM   2483  NH1 ARG A 166      44.891  33.781  41.238  1.00 26.74           N
ATOM   2484 1HH1 ARG A 166      44.386  33.132  40.670  1.00 20.00           H
ATOM   2485 2HH1 ARG A 166      45.823  33.569  41.533  1.00 20.00           H
ATOM   2486  NH2 ARG A 166      45.017  35.800  42.323  1.00 28.70           N
ATOM   2487 1HH2 ARG A 166      45.949  35.580  42.613  1.00 20.00           H
ATOM   2488 2HH2 ARG A 166      44.608  36.677  42.575  1.00 20.00           H
ATOM   2489  HN  ARG A 166      41.445  35.582  36.602  1.00 20.00           H
ATOM   2490  N   GLU A 167      40.486  32.827  35.155  1.00 28.62           N
ATOM   2491  CA  GLU A 167      39.787  31.831  34.343  1.00 29.40           C
ATOM   2492  C   GLU A 167      40.384  31.624  32.952  1.00 29.11           C
ATOM   2493  O   GLU A 167      40.359  30.512  32.427  1.00 29.63           O
ATOM   2494  HA  GLU A 167      39.876  30.894  34.892  1.00 20.00           H
ATOM   2495  CB  GLU A 167      38.305  32.210  34.171  1.00 28.02           C
ATOM   2496 1HB  GLU A 167      38.228  33.206  33.737  1.00 20.00           H
ATOM   2497 2HB  GLU A 167      37.795  31.444  33.586  1.00 20.00           H
ATOM   2498  CG  GLU A 167      37.495  32.292  35.456  1.00 28.06           C
ATOM   2499 1HG  GLU A 167      37.560  31.346  35.992  1.00 20.00           H
ATOM   2500 2HG  GLU A 167      37.917  33.058  36.107  1.00 20.00           H
ATOM   2501  CD  GLU A 167      36.025  32.615  35.213  1.00 26.25           C
ATOM   2502  OE1 GLU A 167      35.297  32.892  36.192  1.00 28.41           O
ATOM   2503  OE2 GLU A 167      35.587  32.584  34.046  1.00 28.02           O
ATOM   2504  HN  GLU A 167      39.991  33.688  35.278  1.00 20.00           H
ATOM   2505  N   VAL A 168      40.933  32.678  32.354  1.00 28.00           N
ATOM   2506  CA  VAL A 168      41.449  32.554  30.993  1.00 27.22           C
ATOM   2507  C   VAL A 168      42.942  32.670  30.766  1.00 27.45           C
ATOM   2508  O   VAL A 168      43.391  32.600  29.620  1.00 25.49           O
ATOM   2509  HA  VAL A 168      41.200  31.554  30.637  1.00 20.00           H
ATOM   2510  CB  VAL A 168      40.772  33.581  30.050  1.00 26.15           C
ATOM   2511  HB  VAL A 168      41.074  33.349  29.029  1.00 20.00           H
ATOM   2512  CG1 VAL A 168      39.267  33.457  30.140  1.00 25.91           C
ATOM   2513 1HG1 VAL A 168      39.000  32.422  30.350  1.00 20.00           H
ATOM   2514 2HG1 VAL A 168      38.897  34.098  30.940  1.00 20.00           H
ATOM   2515 3HG1 VAL A 168      38.821  33.762  29.194  1.00 20.00           H
ATOM   2516  CG2 VAL A 168      41.227  35.001  30.407  1.00 27.10           C
ATOM   2517 1HG2 VAL A 168      40.879  35.252  31.409  1.00 20.00           H
ATOM   2518 2HG2 VAL A 168      42.316  35.052  30.378  1.00 20.00           H
ATOM   2519 3HG2 VAL A 168      40.811  35.707  29.689  1.00 20.00           H
ATOM   2520  HN  VAL A 168      41.023  33.578  32.779  1.00 20.00           H
ATOM   2521  N   ALA A 169      43.708  32.839  31.836  1.00 28.30           N
ATOM   2522  CA  ALA A 169      45.153  32.983  31.710  1.00 30.95           C
ATOM   2523  C   ALA A 169      45.837  31.851  30.954  1.00 32.08           C
ATOM   2524  O   ALA A 169      46.755  32.092  30.169  1.00 32.06           O
ATOM   2525  HA  ALA A 169      45.348  33.894  31.145  1.00 20.00           H
ATOM   2526  CB  ALA A 169      45.783  33.129  33.089  1.00 32.31           C
ATOM   2527 1HB  ALA A 169      45.956  34.184  33.301  1.00 20.00           H
ATOM   2528 2HB  ALA A 169      45.111  32.714  33.841  1.00 20.00           H
ATOM   2529 3HB  ALA A 169      46.732  32.593  33.114  1.00 20.00           H
ATOM   2530  HN  ALA A 169      43.361  32.878  32.772  1.00 20.00           H
ATOM   2531  N   SER A 170      45.399  30.617  31.189  1.00 33.46           N
ATOM   2532  CA  SER A 170      46.021  29.470  30.536  1.00 34.63           C
ATOM   2533  C   SER A 170      45.744  29.392  29.038  1.00 34.78           C
ATOM   2534  O   SER A 170      46.350  28.586  28.336  1.00 35.00           O
ATOM   2535  HA  SER A 170      47.092  29.595  30.691  1.00 20.00           H
ATOM   2536  CB  SER A 170      45.590  28.163  31.222  1.00 33.18           C
ATOM   2537 1HB  SER A 170      46.073  27.319  30.731  1.00 20.00           H
ATOM   2538 2HB  SER A 170      45.931  28.167  32.257  1.00 20.00           H
ATOM   2539  OG  SER A 170      44.185  27.979  31.194  1.00 33.94           O
ATOM   2540  HG  SER A 170      43.786  28.500  30.441  1.00 20.00           H
ATOM   2541  HN  SER A 170      44.643  30.400  31.807  1.00 20.00           H
ATOM   2542  N   ARG A 171      44.853  30.248  28.547  1.00 35.10           N
ATOM   2543  CA  ARG A 171      44.500  30.249  27.131  1.00 36.80           C
ATOM   2544  C   ARG A 171      45.042  31.434  26.329  1.00 36.59           C
ATOM   2545  O   ARG A 171      44.469  31.798  25.302  1.00 36.81           O
ATOM   2546  HA  ARG A 171      44.930  29.328  26.736  1.00 20.00           H
ATOM   2547  CB  ARG A 171      42.981  30.194  26.983  1.00 39.36           C
ATOM   2548 1HB  ARG A 171      42.538  31.091  27.416  1.00 20.00           H
ATOM   2549 2HB  ARG A 171      42.716  30.186  25.926  1.00 20.00           H
ATOM   2550  CG  ARG A 171      42.334  28.981  27.642  1.00 45.32           C
ATOM   2551 1HG  ARG A 171      43.081  28.434  28.217  1.00 20.00           H
ATOM   2552 2HG  ARG A 171      41.568  29.310  28.345  1.00 20.00           H
ATOM   2553  CD  ARG A 171      41.709  28.054  26.609  1.00 48.24           C
ATOM   2554 1HD  ARG A 171      41.135  27.274  27.109  1.00 20.00           H
ATOM   2555 2HD  ARG A 171      41.013  28.611  25.982  1.00 20.00           H
ATOM   2556  NE  ARG A 171      42.707  27.422  25.752  1.00 52.43           N
ATOM   2557  HE  ARG A 171      43.672  27.601  25.944  1.00 20.00           H
ATOM   2558  CZ  ARG A 171      42.411  26.622  24.731  1.00 54.21           C
ATOM   2559  NH1 ARG A 171      41.145  26.359  24.439  1.00 55.03           N
ATOM   2560 1HH1 ARG A 171      40.412  26.763  24.987  1.00 20.00           H
ATOM   2561 2HH1 ARG A 171      40.922  25.758  23.672  1.00 20.00           H
ATOM   2562  NH2 ARG A 171      43.379  26.083  24.000  1.00 55.29           N
ATOM   2563 1HH2 ARG A 171      43.151  25.482  23.234  1.00 20.00           H
ATOM   2564 2HH2 ARG A 171      44.335  26.277  24.216  1.00 20.00           H
ATOM   2565  HN  ARG A 171      44.374  30.933  29.096  1.00 20.00           H
ATOM   2566  N   GLY A 172      46.132  32.038  26.797  1.00 35.22           N
ATOM   2567  CA  GLY A 172      46.724  33.159  26.085  1.00 33.09           C
ATOM   2568  C   GLY A 172      45.922  34.453  26.055  1.00 31.60           C
ATOM   2569  O   GLY A 172      46.169  35.313  25.215  1.00 31.36           O
ATOM   2570 1HA  GLY A 172      47.692  33.403  26.524  1.00 20.00           H
ATOM   2571 2HA  GLY A 172      46.906  32.881  25.047  1.00 20.00           H
ATOM   2572  HN  GLY A 172      46.601  31.771  27.639  1.00 20.00           H
ATOM   2573  N   ILE A 173      44.975  34.596  26.973  1.00 29.37           N
ATOM   2574  CA  ILE A 173      44.148  35.796  27.055  1.00 29.35           C
ATOM   2575  C   ILE A 173      44.492  36.575  28.327  1.00 29.21           C
ATOM   2576  O   ILE A 173      44.564  35.988  29.409  1.00 29.15           O
ATOM   2577  HA  ILE A 173      44.391  36.420  26.195  1.00 20.00           H
ATOM   2578  CB  ILE A 173      42.653  35.423  27.117  1.00 27.76           C
ATOM   2579  HB  ILE A 173      42.489  34.819  28.009  1.00 20.00           H
ATOM   2580  CG1 ILE A 173      42.286  34.575  25.904  1.00 28.86           C
ATOM   2581 1HG1 ILE A 173      42.215  35.210  25.020  1.00 20.00           H
ATOM   2582 2HG1 ILE A 173      43.075  33.849  25.711  1.00 20.00           H
ATOM   2583  CG2 ILE A 173      41.793  36.681  27.192  1.00 26.82           C
ATOM   2584 1HG2 ILE A 173      41.842  37.095  28.200  1.00 20.00           H
ATOM   2585 2HG2 ILE A 173      42.165  37.417  26.479  1.00 20.00           H
ATOM   2586 3HG2 ILE A 173      40.761  36.430  26.951  1.00 20.00           H
ATOM   2587  CD1 ILE A 173      40.986  33.832  26.059  1.00 28.65           C
ATOM   2588 1HD1 ILE A 173      41.029  33.207  26.952  1.00 20.00           H
ATOM   2589 2HD1 ILE A 173      40.169  34.545  26.153  1.00 20.00           H
ATOM   2590 3HD1 ILE A 173      40.821  33.203  25.184  1.00 20.00           H
ATOM   2591  HN  ILE A 173      44.758  33.908  27.665  1.00 20.00           H
ATOM   2592  N   THR A 174      44.707  37.885  28.199  1.00 27.38           N
ATOM   2593  CA  THR A 174      45.006  38.715  29.366  1.00 26.77           C
ATOM   2594  C   THR A 174      43.849  39.681  29.621  1.00 27.59           C
ATOM   2595  O   THR A 174      43.186  40.154  28.686  1.00 28.25           O
ATOM   2596  HA  THR A 174      45.087  38.066  30.237  1.00 20.00           H
ATOM   2597  CB  THR A 174      46.314  39.545  29.202  1.00 26.99           C
ATOM   2598  HB  THR A 174      46.623  39.976  30.154  1.00 20.00           H
ATOM   2599  OG1 THR A 174      46.133  40.530  28.188  1.00 25.58           O
ATOM   2600  HG1 THR A 174      46.275  41.444  28.570  1.00 20.00           H
ATOM   2601  CG2 THR A 174      47.480  38.666  28.813  1.00 25.99           C
ATOM   2602 1HG2 THR A 174      47.501  38.547  27.730  1.00 20.00           H
ATOM   2603 2HG2 THR A 174      47.371  37.688  29.284  1.00 20.00           H
ATOM   2604 3HG2 THR A 174      48.410  39.128  29.146  1.00 20.00           H
ATOM   2605  HN  THR A 174      44.679  38.373  27.326  1.00 20.00           H
ATOM   2606  N   VAL A 175      43.603  39.954  30.897  1.00 23.85           N
ATOM   2607  CA  VAL A 175      42.536  40.844  31.317  1.00 21.71           C
ATOM   2608  C   VAL A 175      43.146  41.844  32.282  1.00 23.96           C
ATOM   2609  O   VAL A 175      43.556  41.477  33.394  1.00 22.65           O
ATOM   2610  HA  VAL A 175      42.171  41.361  30.430  1.00 20.00           H
ATOM   2611  CB  VAL A 175      41.411  40.046  32.012  1.00 20.81           C
ATOM   2612  HB  VAL A 175      41.809  39.648  32.945  1.00 20.00           H
ATOM   2613  CG1 VAL A 175      40.241  40.965  32.346  1.00 19.64           C
ATOM   2614 1HG1 VAL A 175      40.599  41.808  32.937  1.00 20.00           H
ATOM   2615 2HG1 VAL A 175      39.794  41.333  31.422  1.00 20.00           H
ATOM   2616 3HG1 VAL A 175      39.496  40.411  32.916  1.00 20.00           H
ATOM   2617  CG2 VAL A 175      40.959  38.898  31.103  1.00 20.78           C
ATOM   2618 1HG2 VAL A 175      41.210  39.133  30.069  1.00 20.00           H
ATOM   2619 2HG2 VAL A 175      41.463  37.978  31.401  1.00 20.00           H
ATOM   2620 3HG2 VAL A 175      39.881  38.767  31.194  1.00 20.00           H
ATOM   2621  HN  VAL A 175      44.126  39.576  31.661  1.00 20.00           H
ATOM   2622  N   ASN A 176      43.212  43.102  31.850  1.00 23.63           N
ATOM   2623  CA  ASN A 176      43.817  44.163  32.648  1.00 25.02           C
ATOM   2624  C   ASN A 176      42.992  45.437  32.748  1.00 26.05           C
ATOM   2625  O   ASN A 176      41.968  45.598  32.069  1.00 26.14           O
ATOM   2626  HA  ASN A 176      43.956  43.731  33.639  1.00 20.00           H
ATOM   2627  CB  ASN A 176      45.190  44.518  32.077  1.00 25.67           C
ATOM   2628 1HB  ASN A 176      45.091  44.798  31.029  1.00 20.00           H
ATOM   2629 2HB  ASN A 176      45.593  45.384  32.602  1.00 20.00           H
ATOM   2630  CG  ASN A 176      46.178  43.378  32.187  1.00 26.57           C
ATOM   2631  OD1 ASN A 176      46.478  42.905  33.284  1.00 26.23           O
ATOM   2632  ND2 ASN A 176      46.697  42.934  31.049  1.00 25.89           N
ATOM   2633 1HD2 ASN A 176      46.430  43.352  30.181  1.00 20.00           H
ATOM   2634 2HD2 ASN A 176      47.356  42.182  31.060  1.00 20.00           H
ATOM   2635  HN  ASN A 176      42.860  43.409  30.965  1.00 20.00           H
ATOM   2636  N   VAL A 177      43.464  46.346  33.595  1.00 24.28           N
ATOM   2637  CA  VAL A 177      42.807  47.621  33.811  1.00 25.18           C
ATOM   2638  C   VAL A 177      43.826  48.758  33.739  1.00 26.07           C
ATOM   2639  O   VAL A 177      44.936  48.641  34.258  1.00 24.62           O
ATOM   2640  HA  VAL A 177      42.083  47.758  33.008  1.00 20.00           H
ATOM   2641  CB  VAL A 177      42.129  47.669  35.206  1.00 26.32           C
ATOM   2642  HB  VAL A 177      42.899  47.498  35.959  1.00 20.00           H
ATOM   2643  CG1 VAL A 177      41.517  49.054  35.449  1.00 24.46           C
ATOM   2644 1HG1 VAL A 177      42.315  49.784  35.590  1.00 20.00           H
ATOM   2645 2HG1 VAL A 177      40.912  49.339  34.589  1.00 20.00           H
ATOM   2646 3HG1 VAL A 177      40.891  49.023  36.341  1.00 20.00           H
ATOM   2647  CG2 VAL A 177      41.060  46.582  35.310  1.00 27.20           C
ATOM   2648 1HG2 VAL A 177      40.353  46.688  34.488  1.00 20.00           H
ATOM   2649 2HG2 VAL A 177      41.534  45.601  35.259  1.00 20.00           H
ATOM   2650 3HG2 VAL A 177      40.533  46.681  36.259  1.00 20.00           H
ATOM   2651  HN  VAL A 177      44.294  46.225  34.140  1.00 20.00           H
ATOM   2652  N   VAL A 178      43.449  49.845  33.071  1.00 24.58           N
ATOM   2653  CA  VAL A 178      44.303  51.030  32.988  1.00 23.16           C
ATOM   2654  C   VAL A 178      43.499  52.058  33.775  1.00 23.30           C
ATOM   2655  O   VAL A 178      42.364  52.370  33.412  1.00 23.40           O
ATOM   2656  HA  VAL A 178      45.247  50.791  33.478  1.00 20.00           H
ATOM   2657  CB  VAL A 178      44.496  51.530  31.532  1.00 23.01           C
ATOM   2658  HB  VAL A 178      43.509  51.678  31.095  1.00 20.00           H
ATOM   2659  CG1 VAL A 178      45.230  52.874  31.536  1.00 21.39           C
ATOM   2660 1HG1 VAL A 178      44.586  53.638  31.970  1.00 20.00           H
ATOM   2661 2HG1 VAL A 178      46.142  52.789  32.127  1.00 20.00           H
ATOM   2662 3HG1 VAL A 178      45.485  53.152  30.513  1.00 20.00           H
ATOM   2663  CG2 VAL A 178      45.290  50.507  30.726  1.00 20.92           C
ATOM   2664 1HG2 VAL A 178      46.221  50.279  31.244  1.00 20.00           H
ATOM   2665 2HG2 VAL A 178      44.703  49.595  30.616  1.00 20.00           H
ATOM   2666 3HG2 VAL A 178      45.513  50.916  29.741  1.00 20.00           H
ATOM   2667  HN  VAL A 178      42.578  49.930  32.589  1.00 20.00           H
ATOM   2668  N   ALA A 179      44.078  52.568  34.860  1.00 22.89           N
ATOM   2669  CA  ALA A 179      43.385  53.523  35.711  1.00 22.89           C
ATOM   2670  C   ALA A 179      43.934  54.941  35.595  1.00 23.98           C
ATOM   2671  O   ALA A 179      44.942  55.288  36.218  1.00 24.05           O
ATOM   2672  HA  ALA A 179      42.342  53.555  35.394  1.00 20.00           H
ATOM   2673  CB  ALA A 179      43.445  53.057  37.169  1.00 20.74           C
ATOM   2674 1HB  ALA A 179      43.150  52.009  37.228  1.00 20.00           H
ATOM   2675 2HB  ALA A 179      44.463  53.169  37.546  1.00 20.00           H
ATOM   2676 3HB  ALA A 179      42.766  53.660  37.773  1.00 20.00           H
ATOM   2677  HN  ALA A 179      45.003  52.338  35.160  1.00 20.00           H
ATOM   2678  N   PRO A 180      43.269  55.785  34.793  1.00 22.98           N
ATOM   2679  CA  PRO A 180      43.698  57.174  34.605  1.00 23.03           C
ATOM   2680  C   PRO A 180      43.461  58.034  35.841  1.00 22.73           C
ATOM   2681  O   PRO A 180      42.566  57.769  36.636  1.00 21.17           O
ATOM   2682  HA  PRO A 180      44.774  57.216  34.437  1.00 20.00           H
ATOM   2683  CB  PRO A 180      42.820  57.664  33.447  1.00 23.63           C
ATOM   2684 1HB  PRO A 180      41.976  58.253  33.805  1.00 20.00           H
ATOM   2685 2HB  PRO A 180      43.381  58.298  32.760  1.00 20.00           H
ATOM   2686  CG  PRO A 180      42.357  56.396  32.769  1.00 25.01           C
ATOM   2687 1HG  PRO A 180      41.450  56.568  32.188  1.00 20.00           H
ATOM   2688 2HG  PRO A 180      43.111  56.020  32.078  1.00 20.00           H
ATOM   2689  CD  PRO A 180      42.126  55.467  33.919  1.00 21.78           C
ATOM   2690 1HD  PRO A 180      41.133  55.599  34.349  1.00 20.00           H
ATOM   2691 2HD  PRO A 180      42.207  54.423  33.614  1.00 20.00           H
ATOM   2692  N   GLY A 181      44.278  59.071  35.987  1.00 24.55           N
ATOM   2693  CA  GLY A 181      44.105  60.019  37.070  1.00 24.80           C
ATOM   2694  C   GLY A 181      43.292  61.119  36.411  1.00 26.92           C
ATOM   2695  O   GLY A 181      42.354  60.814  35.676  1.00 25.23           O
ATOM   2696 1HA  GLY A 181      43.600  59.534  37.905  1.00 20.00           H
ATOM   2697 2HA  GLY A 181      45.080  60.345  37.432  1.00 20.00           H
ATOM   2698  HN  GLY A 181      45.047  59.267  35.379  1.00 20.00           H
ATOM   2699  N   PHE A 182      43.636  62.384  36.641  1.00 26.80           N
ATOM   2700  CA  PHE A 182      42.898  63.480  36.015  1.00 27.07           C
ATOM   2701  C   PHE A 182      43.335  63.639  34.570  1.00 26.61           C
ATOM   2702  O   PHE A 182      44.498  63.942  34.303  1.00 26.49           O
ATOM   2703  HA  PHE A 182      41.839  63.223  36.056  1.00 20.00           H
ATOM   2704  CB  PHE A 182      43.145  64.806  36.736  1.00 29.15           C
ATOM   2705 1HB  PHE A 182      44.214  64.917  36.915  1.00 20.00           H
ATOM   2706 2HB  PHE A 182      42.844  65.625  36.082  1.00 20.00           H
ATOM   2707  CG  PHE A 182      42.421  64.937  38.037  1.00 31.75           C
ATOM   2708  CD1 PHE A 182      43.117  64.892  39.242  1.00 30.77           C
ATOM   2709  HD1 PHE A 182      44.196  64.738  39.242  1.00 20.00           H
ATOM   2710  CD2 PHE A 182      41.043  65.132  38.061  1.00 30.68           C
ATOM   2711  HD2 PHE A 182      40.493  65.166  37.121  1.00 20.00           H
ATOM   2712  CE1 PHE A 182      42.450  65.043  40.453  1.00 32.01           C
ATOM   2713  HE1 PHE A 182      43.006  65.007  41.389  1.00 20.00           H
ATOM   2714  CE2 PHE A 182      40.366  65.283  39.271  1.00 32.48           C
ATOM   2715  HE2 PHE A 182      39.287  65.435  39.281  1.00 20.00           H
ATOM   2716  CZ  PHE A 182      41.074  65.240  40.468  1.00 32.11           C
ATOM   2717  HZ  PHE A 182      40.552  65.360  41.417  1.00 20.00           H
ATOM   2718  HN  PHE A 182      44.392  62.658  37.234  1.00 20.00           H
ATOM   2719  N   ILE A 183      42.409  63.444  33.636  1.00 26.77           N
ATOM   2720  CA  ILE A 183      42.732  63.566  32.218  1.00 27.84           C
ATOM   2721  C   ILE A 183      42.065  64.804  31.606  1.00 29.49           C
ATOM   2722  O   ILE A 183      40.900  65.096  31.883  1.00 28.84           O
ATOM   2723  HA  ILE A 183      43.811  63.698  32.139  1.00 20.00           H
ATOM   2724  CB  ILE A 183      42.273  62.316  31.438  1.00 28.15           C
ATOM   2725  HB  ILE A 183      41.193  62.220  31.551  1.00 20.00           H
ATOM   2726  CG1 ILE A 183      42.917  61.056  32.038  1.00 24.57           C
ATOM   2727 1HG1 ILE A 183      42.621  60.954  33.082  1.00 20.00           H
ATOM   2728 2HG1 ILE A 183      42.553  60.172  31.515  1.00 20.00           H
ATOM   2729  CG2 ILE A 183      42.634  62.463  29.955  1.00 25.75           C
ATOM   2730 1HG2 ILE A 183      41.951  63.170  29.484  1.00 20.00           H
ATOM   2731 2HG2 ILE A 183      43.656  62.831  29.864  1.00 20.00           H
ATOM   2732 3HG2 ILE A 183      42.551  61.493  29.463  1.00 20.00           H
ATOM   2733  CD1 ILE A 183      44.432  61.048  31.976  1.00 21.24           C
ATOM   2734 1HD1 ILE A 183      44.755  61.135  30.939  1.00 20.00           H
ATOM   2735 2HD1 ILE A 183      44.824  61.888  32.551  1.00 20.00           H
ATOM   2736 3HD1 ILE A 183      44.809  60.114  32.396  1.00 20.00           H
ATOM   2737  HN  ILE A 183      41.458  63.208  33.833  1.00 20.00           H
ATOM   2738  N   GLU A 184      42.809  65.513  30.762  1.00 29.64           N
ATOM   2739  CA  GLU A 184      42.308  66.718  30.106  1.00 31.27           C
ATOM   2740  C   GLU A 184      41.209  66.373  29.113  1.00 32.37           C
ATOM   2741  O   GLU A 184      41.386  65.521  28.240  1.00 32.83           O
ATOM   2742  HA  GLU A 184      41.898  67.335  30.906  1.00 20.00           H
ATOM   2743  CB  GLU A 184      43.445  67.435  29.374  1.00 32.05           C
ATOM   2744 1HB  GLU A 184      44.254  67.650  30.073  1.00 20.00           H
ATOM   2745 2HB  GLU A 184      43.763  66.840  28.518  1.00 20.00           H
ATOM   2746  CG  GLU A 184      43.061  68.794  28.781  1.00 34.79           C
ATOM   2747 1HG  GLU A 184      43.732  69.039  27.959  1.00 20.00           H
ATOM   2748 2HG  GLU A 184      42.054  68.741  28.366  1.00 20.00           H
ATOM   2749  CD  GLU A 184      43.110  69.916  29.803  1.00 33.78           C
ATOM   2750  OE1 GLU A 184      44.222  70.277  30.246  1.00 36.89           O
ATOM   2751  OE2 GLU A 184      42.037  70.433  30.172  1.00 33.79           O
ATOM   2752  HN  GLU A 184      43.750  65.282  30.516  1.00 20.00           H
ATOM   2753  N   THR A 185      40.069  67.034  29.262  1.00 34.17           N
ATOM   2754  CA  THR A 185      38.919  66.828  28.391  1.00 36.86           C
ATOM   2755  C   THR A 185      38.268  68.191  28.175  1.00 39.17           C
ATOM   2756  O   THR A 185      38.603  69.156  28.862  1.00 39.51           O
ATOM   2757  HA  THR A 185      39.277  66.459  27.430  1.00 20.00           H
ATOM   2758  CB  THR A 185      37.887  65.882  29.035  1.00 37.80           C
ATOM   2759  HB  THR A 185      37.110  65.609  28.321  1.00 20.00           H
ATOM   2760  OG1 THR A 185      37.355  66.486  30.222  1.00 38.13           O
ATOM   2761  HG1 THR A 185      38.099  66.744  30.839  1.00 20.00           H
ATOM   2762  CG2 THR A 185      38.534  64.551  29.392  1.00 36.16           C
ATOM   2763 1HG2 THR A 185      39.446  64.731  29.962  1.00 20.00           H
ATOM   2764 2HG2 THR A 185      38.778  64.009  28.479  1.00 20.00           H
ATOM   2765 3HG2 THR A 185      37.842  63.959  29.992  1.00 20.00           H
ATOM   2766  HN  THR A 185      39.908  67.718  29.974  1.00 20.00           H
ATOM   2767  N   ASP A 186      37.341  68.280  27.227  1.00 42.01           N
ATOM   2768  CA  ASP A 186      36.682  69.556  26.969  1.00 44.40           C
ATOM   2769  C   ASP A 186      36.223  70.229  28.259  1.00 45.46           C
ATOM   2770  O   ASP A 186      36.312  71.450  28.391  1.00 45.78           O
ATOM   2771  HA  ASP A 186      37.424  70.161  26.448  1.00 20.00           H
ATOM   2772  CB  ASP A 186      35.489  69.375  26.026  1.00 45.48           C
ATOM   2773 1HB  ASP A 186      34.854  68.566  26.389  1.00 20.00           H
ATOM   2774 2HB  ASP A 186      34.882  70.280  26.024  1.00 20.00           H
ATOM   2775  CG  ASP A 186      35.913  69.065  24.604  1.00 46.85           C
ATOM   2776  OD1 ASP A 186      37.046  69.440  24.225  1.00 47.41           O
ATOM   2777  OD2 ASP A 186      35.109  68.461  23.862  1.00 48.32           O
ATOM   2778  HN  ASP A 186      37.049  67.512  26.657  1.00 20.00           H
ATOM   2779  N   MET A 187      35.744  69.437  29.214  1.00 46.94           N
ATOM   2780  CA  MET A 187      35.290  69.987  30.487  1.00 48.26           C
ATOM   2781  C   MET A 187      36.413  70.734  31.200  1.00 47.68           C
ATOM   2782  O   MET A 187      36.325  71.942  31.427  1.00 48.11           O
ATOM   2783  HA  MET A 187      34.488  70.682  30.237  1.00 20.00           H
ATOM   2784  CB  MET A 187      34.764  68.879  31.400  1.00 52.76           C
ATOM   2785 1HB  MET A 187      35.519  68.100  31.505  1.00 20.00           H
ATOM   2786 2HB  MET A 187      34.580  69.281  32.397  1.00 20.00           H
ATOM   2787  CG  MET A 187      33.482  68.225  30.916  1.00 57.66           C
ATOM   2788 1HG  MET A 187      32.836  68.971  30.452  1.00 20.00           H
ATOM   2789 2HG  MET A 187      33.709  67.481  30.152  1.00 20.00           H
ATOM   2790  SD  MET A 187      32.599  67.433  32.283  1.00 63.87           S
ATOM   2791  CE  MET A 187      33.423  65.791  32.303  1.00 63.03           C
ATOM   2792 1HE  MET A 187      33.599  65.459  31.280  1.00 20.00           H
ATOM   2793 2HE  MET A 187      34.375  65.868  32.828  1.00 20.00           H
ATOM   2794 3HE  MET A 187      32.785  65.070  32.815  1.00 20.00           H
ATOM   2795  HN  MET A 187      35.664  68.443  29.129  1.00 20.00           H
ATOM   2796  N   THR A 188      37.471  70.008  31.547  1.00 45.32           N
ATOM   2797  CA  THR A 188      38.610  70.598  32.236  1.00 43.55           C
ATOM   2798  C   THR A 188      39.194  71.795  31.480  1.00 44.70           C
ATOM   2799  O   THR A 188      39.650  72.759  32.099  1.00 43.60           O
ATOM   2800  HA  THR A 188      38.269  70.985  33.196  1.00 20.00           H
ATOM   2801  CB  THR A 188      39.724  69.551  32.456  1.00 42.64           C
ATOM   2802  HB  THR A 188      40.567  69.986  32.992  1.00 20.00           H
ATOM   2803  OG1 THR A 188      40.106  68.984  31.196  1.00 38.60           O
ATOM   2804  HG1 THR A 188      40.641  69.646  30.671  1.00 20.00           H
ATOM   2805  CG2 THR A 188      39.234  68.439  33.384  1.00 40.51           C
ATOM   2806 1HG2 THR A 188      38.390  67.926  32.922  1.00 20.00           H
ATOM   2807 2HG2 THR A 188      38.922  68.869  34.335  1.00 20.00           H
ATOM   2808 3HG2 THR A 188      40.042  67.726  33.555  1.00 20.00           H
ATOM   2809  HN  THR A 188      37.560  69.028  31.366  1.00 20.00           H
ATOM   2810  N   ARG A 189      39.186  71.732  30.149  1.00 44.80           N
ATOM   2811  CA  ARG A 189      39.719  72.825  29.334  1.00 45.69           C
ATOM   2812  C   ARG A 189      38.933  74.113  29.550  1.00 45.62           C
ATOM   2813  O   ARG A 189      39.497  75.209  29.502  1.00 46.01           O
ATOM   2814  HA  ARG A 189      40.750  72.944  29.666  1.00 20.00           H
ATOM   2815  CB  ARG A 189      39.677  72.473  27.841  1.00 45.56           C
ATOM   2816 1HB  ARG A 189      38.677  72.133  27.571  1.00 20.00           H
ATOM   2817 2HB  ARG A 189      39.882  73.363  27.247  1.00 20.00           H
ATOM   2818  CG  ARG A 189      40.655  71.400  27.403  1.00 46.82           C
ATOM   2819 1HG  ARG A 189      41.639  71.607  27.822  1.00 20.00           H
ATOM   2820 2HG  ARG A 189      40.339  70.433  27.796  1.00 20.00           H
ATOM   2821  CD  ARG A 189      40.743  71.335  25.882  1.00 48.20           C
ATOM   2822 1HD  ARG A 189      39.761  71.118  25.462  1.00 20.00           H
ATOM   2823 2HD  ARG A 189      41.052  72.302  25.486  1.00 20.00           H
ATOM   2824  NE  ARG A 189      41.686  70.317  25.431  1.00 48.69           N
ATOM   2825  HE  ARG A 189      42.614  70.607  25.199  1.00 20.00           H
ATOM   2826  CZ  ARG A 189      41.393  69.026  25.306  1.00 47.50           C
ATOM   2827  NH1 ARG A 189      40.175  68.592  25.593  1.00 47.85           N
ATOM   2828 1HH1 ARG A 189      39.475  69.236  25.904  1.00 20.00           H
ATOM   2829 2HH1 ARG A 189      39.955  67.621  25.500  1.00 20.00           H
ATOM   2830  NH2 ARG A 189      42.324  68.170  24.908  1.00 47.00           N
ATOM   2831 1HH2 ARG A 189      42.104  67.199  24.814  1.00 20.00           H
ATOM   2832 2HH2 ARG A 189      43.247  68.496  24.701  1.00 20.00           H
ATOM   2833  HN  ARG A 189      38.828  70.957  29.628  1.00 20.00           H
ATOM   2834  N   ALA A 190      37.634  73.972  29.791  1.00 45.87           N
ATOM   2835  CA  ALA A 190      36.752  75.115  30.004  1.00 47.07           C
ATOM   2836  C   ALA A 190      36.885  75.731  31.394  1.00 47.82           C
ATOM   2837  O   ALA A 190      36.333  76.796  31.664  1.00 47.14           O
ATOM   2838  HA  ALA A 190      37.028  75.886  29.284  1.00 20.00           H
ATOM   2839  CB  ALA A 190      35.299  74.696  29.760  1.00 47.11           C
ATOM   2840 1HB  ALA A 190      34.972  75.065  28.790  1.00 20.00           H
ATOM   2841 2HB  ALA A 190      35.227  73.608  29.779  1.00 20.00           H
ATOM   2842 3HB  ALA A 190      34.664  75.115  30.541  1.00 20.00           H
ATOM   2843  HN  ALA A 190      37.168  73.088  29.843  1.00 20.00           H
ATOM   2844  N   LEU A 191      37.618  75.064  32.277  1.00 48.39           N
ATOM   2845  CA  LEU A 191      37.793  75.562  33.637  1.00 48.68           C
ATOM   2846  C   LEU A 191      38.708  76.780  33.707  1.00 48.32           C
ATOM   2847  O   LEU A 191      39.664  76.898  32.939  1.00 48.61           O
ATOM   2848  HA  LEU A 191      36.814  75.881  33.996  1.00 20.00           H
ATOM   2849  CB  LEU A 191      38.350  74.451  34.529  1.00 48.21           C
ATOM   2850 1HB  LEU A 191      39.330  74.163  34.147  1.00 20.00           H
ATOM   2851 2HB  LEU A 191      38.505  74.857  35.528  1.00 20.00           H
ATOM   2852  CG  LEU A 191      37.483  73.193  34.642  1.00 48.57           C
ATOM   2853  HG  LEU A 191      37.368  72.767  33.646  1.00 20.00           H
ATOM   2854  CD1 LEU A 191      38.190  72.156  35.515  1.00 47.35           C
ATOM   2855 1HD1 LEU A 191      39.159  71.916  35.081  1.00 20.00           H
ATOM   2856 2HD1 LEU A 191      38.331  72.561  36.517  1.00 20.00           H
ATOM   2857 3HD1 LEU A 191      37.582  71.253  35.571  1.00 20.00           H
ATOM   2858  CD2 LEU A 191      36.123  73.560  35.226  1.00 47.09           C
ATOM   2859 1HD2 LEU A 191      36.263  74.065  36.183  1.00 20.00           H
ATOM   2860 2HD2 LEU A 191      35.600  74.224  34.538  1.00 20.00           H
ATOM   2861 3HD2 LEU A 191      35.536  72.654  35.376  1.00 20.00           H
ATOM   2862  HN  LEU A 191      38.086  74.203  32.078  1.00 20.00           H
ATOM   2863  N   SER A 192      38.412  77.687  34.632  1.00 48.95           N
ATOM   2864  CA  SER A 192      39.230  78.882  34.810  1.00 49.01           C
ATOM   2865  C   SER A 192      40.544  78.420  35.419  1.00 48.92           C
ATOM   2866  O   SER A 192      40.627  77.305  35.936  1.00 47.93           O
ATOM   2867  HA  SER A 192      39.366  79.291  33.809  1.00 20.00           H
ATOM   2868  CB  SER A 192      38.550  79.866  35.762  1.00 49.71           C
ATOM   2869 1HB  SER A 192      39.104  80.805  35.769  1.00 20.00           H
ATOM   2870 2HB  SER A 192      37.548  80.089  35.398  1.00 20.00           H
ATOM   2871  OG  SER A 192      38.482  79.334  37.073  1.00 50.94           O
ATOM   2872  HG  SER A 192      38.592  80.066  37.746  1.00 20.00           H
ATOM   2873  HN  SER A 192      37.630  77.618  35.252  1.00 20.00           H
ATOM   2874  N   ASP A 193      41.565  79.268  35.364  1.00 48.99           N
ATOM   2875  CA  ASP A 193      42.863  78.910  35.924  1.00 50.06           C
ATOM   2876  C   ASP A 193      42.752  78.542  37.405  1.00 50.03           C
ATOM   2877  O   ASP A 193      43.450  77.644  37.881  1.00 48.39           O
ATOM   2878  HA  ASP A 193      43.210  78.066  35.328  1.00 20.00           H
ATOM   2879  CB  ASP A 193      43.860  80.059  35.734  1.00 51.37           C
ATOM   2880 1HB  ASP A 193      43.401  80.998  36.041  1.00 20.00           H
ATOM   2881 2HB  ASP A 193      44.727  79.902  36.375  1.00 20.00           H
ATOM   2882  CG  ASP A 193      44.333  80.191  34.291  1.00 52.97           C
ATOM   2883  OD1 ASP A 193      45.031  81.182  33.977  1.00 53.16           O
ATOM   2884  OD2 ASP A 193      44.015  79.300  33.471  1.00 52.01           O
ATOM   2885  HN  ASP A 193      41.516  80.177  34.950  1.00 20.00           H
ATOM   2886  N   ASP A 194      41.870  79.233  38.124  1.00 50.06           N
ATOM   2887  CA  ASP A 194      41.653  78.968  39.546  1.00 50.75           C
ATOM   2888  C   ASP A 194      41.090  77.566  39.755  1.00 50.04           C
ATOM   2889  O   ASP A 194      41.545  76.828  40.630  1.00 50.54           O
ATOM   2890  HA  ASP A 194      42.631  79.085  40.012  1.00 20.00           H
ATOM   2891  CB  ASP A 194      40.680  79.992  40.142  1.00 50.68           C
ATOM   2892 1HB  ASP A 194      39.809  80.091  39.494  1.00 20.00           H
ATOM   2893 2HB  ASP A 194      40.319  79.636  41.108  1.00 20.00           H
ATOM   2894  CG  ASP A 194      41.306  81.357  40.329  0.00 50.73           C
ATOM   2895  OD1 ASP A 194      40.567  82.310  40.653  0.00 50.74           O
ATOM   2896  OD2 ASP A 194      42.538  81.479  40.162  0.00 50.72           O
ATOM   2897  HN  ASP A 194      41.301  79.968  37.756  1.00 20.00           H
ATOM   2898  N   GLN A 195      40.093  77.208  38.951  1.00 48.85           N
ATOM   2899  CA  GLN A 195      39.465  75.895  39.045  1.00 48.55           C
ATOM   2900  C   GLN A 195      40.457  74.776  38.747  1.00 47.03           C
ATOM   2901  O   GLN A 195      40.462  73.739  39.414  1.00 47.19           O
ATOM   2902  HA  GLN A 195      39.126  75.809  40.077  1.00 20.00           H
ATOM   2903  CB  GLN A 195      38.296  75.806  38.069  1.00 50.08           C
ATOM   2904 1HB  GLN A 195      38.633  76.072  37.067  1.00 20.00           H
ATOM   2905 2HB  GLN A 195      37.933  74.779  38.022  1.00 20.00           H
ATOM   2906  CG  GLN A 195      37.130  76.699  38.424  1.00 52.90           C
ATOM   2907 1HG  GLN A 195      36.749  76.432  39.410  1.00 20.00           H
ATOM   2908 2HG  GLN A 195      37.465  77.735  38.482  1.00 20.00           H
ATOM   2909  CD  GLN A 195      36.010  76.596  37.416  1.00 54.17           C
ATOM   2910  OE1 GLN A 195      36.168  76.974  36.254  1.00 55.12           O
ATOM   2911  NE2 GLN A 195      34.870  76.074  37.852  1.00 56.25           N
ATOM   2912 1HE2 GLN A 195      34.788  75.774  38.803  1.00 20.00           H
ATOM   2913 2HE2 GLN A 195      34.092  75.981  37.230  1.00 20.00           H
ATOM   2914  HN  GLN A 195      39.710  77.797  38.240  1.00 20.00           H
ATOM   2915  N   ARG A 196      41.292  74.988  37.735  1.00 45.38           N
ATOM   2916  CA  ARG A 196      42.289  74.001  37.349  1.00 43.68           C
ATOM   2917  C   ARG A 196      43.307  73.831  38.467  1.00 42.58           C
ATOM   2918  O   ARG A 196      43.784  72.723  38.723  1.00 41.89           O
ATOM   2919  HA  ARG A 196      41.724  73.083  37.186  1.00 20.00           H
ATOM   2920  CB  ARG A 196      42.992  74.433  36.059  1.00 42.43           C
ATOM   2921 1HB  ARG A 196      43.439  75.417  36.196  1.00 20.00           H
ATOM   2922 2HB  ARG A 196      43.806  73.742  35.836  1.00 20.00           H
ATOM   2923  CG  ARG A 196      42.073  74.492  34.847  1.00 44.05           C
ATOM   2924 1HG  ARG A 196      41.687  73.496  34.630  1.00 20.00           H
ATOM   2925 2HG  ARG A 196      41.214  75.126  35.068  1.00 20.00           H
ATOM   2926  CD  ARG A 196      42.803  75.033  33.625  1.00 45.04           C
ATOM   2927 1HD  ARG A 196      42.097  75.194  32.811  1.00 20.00           H
ATOM   2928 2HD  ARG A 196      43.250  76.000  33.857  1.00 20.00           H
ATOM   2929  NE  ARG A 196      43.854  74.127  33.165  1.00 45.24           N
ATOM   2930  HE  ARG A 196      44.803  74.368  33.368  1.00 20.00           H
ATOM   2931  CZ  ARG A 196      43.631  73.001  32.493  1.00 45.61           C
ATOM   2932  NH1 ARG A 196      42.390  72.638  32.191  1.00 44.00           N
ATOM   2933 1HH1 ARG A 196      41.619  73.211  32.469  1.00 20.00           H
ATOM   2934 2HH1 ARG A 196      42.226  71.791  31.686  1.00 20.00           H
ATOM   2935  NH2 ARG A 196      44.650  72.233  32.129  1.00 43.87           N
ATOM   2936 1HH2 ARG A 196      44.483  71.386  31.624  1.00 20.00           H
ATOM   2937 2HH2 ARG A 196      45.586  72.500  32.360  1.00 20.00           H
ATOM   2938  HN  ARG A 196      41.297  75.819  37.178  1.00 20.00           H
ATOM   2939  N   ALA A 197      43.629  74.934  39.136  1.00 39.76           N
ATOM   2940  CA  ALA A 197      44.593  74.915  40.232  1.00 39.95           C
ATOM   2941  C   ALA A 197      44.208  73.926  41.338  1.00 38.10           C
ATOM   2942  O   ALA A 197      45.075  73.362  42.000  1.00 37.90           O
ATOM   2943  HA  ALA A 197      45.552  74.594  39.826  1.00 20.00           H
ATOM   2944  CB  ALA A 197      44.744  76.320  40.816  1.00 39.06           C
ATOM   2945 1HB  ALA A 197      45.133  76.991  40.051  1.00 20.00           H
ATOM   2946 2HB  ALA A 197      43.772  76.678  41.155  1.00 20.00           H
ATOM   2947 3HB  ALA A 197      45.435  76.291  41.659  1.00 20.00           H
ATOM   2948  HN  ALA A 197      43.245  75.837  38.944  1.00 20.00           H
ATOM   2949  N   GLY A 198      42.909  73.725  41.539  1.00 37.67           N
ATOM   2950  CA  GLY A 198      42.462  72.796  42.561  1.00 35.72           C
ATOM   2951  C   GLY A 198      42.814  71.377  42.155  1.00 35.48           C
ATOM   2952  O   GLY A 198      43.181  70.536  42.983  1.00 32.33           O
ATOM   2953 1HA  GLY A 198      42.930  73.044  43.514  1.00 20.00           H
ATOM   2954 2HA  GLY A 198      41.385  72.894  42.700  1.00 20.00           H
ATOM   2955  HN  GLY A 198      42.186  74.182  41.021  1.00 20.00           H
ATOM   2956  N   ILE A 199      42.698  71.119  40.857  1.00 33.31           N
ATOM   2957  CA  ILE A 199      43.012  69.816  40.307  1.00 33.59           C
ATOM   2958  C   ILE A 199      44.523  69.614  40.252  1.00 32.22           C
ATOM   2959  O   ILE A 199      45.041  68.625  40.762  1.00 30.58           O
ATOM   2960  HA  ILE A 199      42.596  69.067  40.981  1.00 20.00           H
ATOM   2961  CB  ILE A 199      42.441  69.662  38.881  1.00 33.49           C
ATOM   2962  HB  ILE A 199      42.839  70.468  38.265  1.00 20.00           H
ATOM   2963  CG1 ILE A 199      40.922  69.809  38.916  1.00 34.65           C
ATOM   2964 1HG1 ILE A 199      40.496  69.060  39.585  1.00 20.00           H
ATOM   2965 2HG1 ILE A 199      40.656  70.785  39.320  1.00 20.00           H
ATOM   2966  CG2 ILE A 199      42.833  68.307  38.306  1.00 33.35           C
ATOM   2967 1HG2 ILE A 199      43.773  67.982  38.752  1.00 20.00           H
ATOM   2968 2HG2 ILE A 199      42.054  67.578  38.528  1.00 20.00           H
ATOM   2969 3HG2 ILE A 199      42.954  68.392  37.226  1.00 20.00           H
ATOM   2970  CD1 ILE A 199      40.251  69.664  37.565  1.00 36.63           C
ATOM   2971 1HD1 ILE A 199      40.757  70.299  36.839  1.00 20.00           H
ATOM   2972 2HD1 ILE A 199      40.307  68.624  37.241  1.00 20.00           H
ATOM   2973 3HD1 ILE A 199      39.206  69.964  37.645  1.00 20.00           H
ATOM   2974  HN  ILE A 199      42.394  71.788  40.179  1.00 20.00           H
ATOM   2975  N   LEU A 200      45.227  70.565  39.648  1.00 31.24           N
ATOM   2976  CA  LEU A 200      46.673  70.461  39.509  1.00 30.95           C
ATOM   2977  C   LEU A 200      47.414  70.267  40.825  1.00 30.31           C
ATOM   2978  O   LEU A 200      48.446  69.599  40.863  1.00 30.49           O
ATOM   2979  HA  LEU A 200      46.881  69.575  38.909  1.00 20.00           H
ATOM   2980  CB  LEU A 200      47.220  71.690  38.771  1.00 30.97           C
ATOM   2981 1HB  LEU A 200      46.959  72.579  39.344  1.00 20.00           H
ATOM   2982 2HB  LEU A 200      48.308  71.627  38.758  1.00 20.00           H
ATOM   2983  CG  LEU A 200      46.703  71.842  37.333  1.00 34.22           C
ATOM   2984  HG  LEU A 200      45.618  71.939  37.369  1.00 20.00           H
ATOM   2985  CD1 LEU A 200      47.257  73.116  36.703  1.00 33.49           C
ATOM   2986 1HD1 LEU A 200      46.762  73.983  37.140  1.00 20.00           H
ATOM   2987 2HD1 LEU A 200      48.329  73.177  36.891  1.00 20.00           H
ATOM   2988 3HD1 LEU A 200      47.078  73.097  35.628  1.00 20.00           H
ATOM   2989  CD2 LEU A 200      47.096  70.620  36.519  1.00 32.25           C
ATOM   2990 1HD2 LEU A 200      47.974  70.153  36.967  1.00 20.00           H
ATOM   2991 2HD2 LEU A 200      46.271  69.908  36.511  1.00 20.00           H
ATOM   2992 3HD2 LEU A 200      47.327  70.922  35.498  1.00 20.00           H
ATOM   2993  HN  LEU A 200      44.827  71.395  39.258  1.00 20.00           H
ATOM   2994  N   ALA A 201      46.891  70.838  41.905  1.00 30.43           N
ATOM   2995  CA  ALA A 201      47.535  70.709  43.209  1.00 30.35           C
ATOM   2996  C   ALA A 201      47.545  69.257  43.707  1.00 30.18           C
ATOM   2997  O   ALA A 201      48.378  68.881  44.530  1.00 30.04           O
ATOM   2998  HA  ALA A 201      48.572  71.029  43.101  1.00 20.00           H
ATOM   2999  CB  ALA A 201      46.839  71.598  44.223  1.00 29.61           C
ATOM   3000 1HB  ALA A 201      46.954  72.641  43.930  1.00 20.00           H
ATOM   3001 2HB  ALA A 201      45.780  71.344  44.262  1.00 20.00           H
ATOM   3002 3HB  ALA A 201      47.285  71.445  45.206  1.00 20.00           H
ATOM   3003  HN  ALA A 201      46.050  71.378  41.900  1.00 20.00           H
ATOM   3004  N   GLN A 202      46.619  68.447  43.207  1.00 29.69           N
ATOM   3005  CA  GLN A 202      46.539  67.046  43.613  1.00 31.28           C
ATOM   3006  C   GLN A 202      47.485  66.158  42.801  1.00 30.05           C
ATOM   3007  O   GLN A 202      47.639  64.979  43.097  1.00 30.32           O
ATOM   3008  HA  GLN A 202      46.843  67.029  44.659  1.00 20.00           H
ATOM   3009  CB  GLN A 202      45.108  66.529  43.431  1.00 32.01           C
ATOM   3010 1HB  GLN A 202      44.842  66.550  42.374  1.00 20.00           H
ATOM   3011 2HB  GLN A 202      45.049  65.490  43.754  1.00 20.00           H
ATOM   3012  CG  GLN A 202      44.043  67.307  44.189  1.00 33.59           C
ATOM   3013 1HG  GLN A 202      44.199  67.194  45.262  1.00 20.00           H
ATOM   3014 2HG  GLN A 202      44.134  68.370  43.964  1.00 20.00           H
ATOM   3015  CD  GLN A 202      42.640  66.843  43.838  1.00 36.33           C
ATOM   3016  OE1 GLN A 202      42.305  65.664  43.989  1.00 34.73           O
ATOM   3017  NE2 GLN A 202      41.812  67.768  43.359  1.00 34.82           N
ATOM   3018 1HE2 GLN A 202      42.125  68.711  43.248  1.00 20.00           H
ATOM   3019 2HE2 GLN A 202      40.875  67.519  43.111  1.00 20.00           H
ATOM   3020  HN  GLN A 202      45.932  68.729  42.538  1.00 20.00           H
ATOM   3021  N   VAL A 203      48.124  66.728  41.785  1.00 29.32           N
ATOM   3022  CA  VAL A 203      49.012  65.957  40.918  1.00 27.15           C
ATOM   3023  C   VAL A 203      50.478  66.367  40.965  1.00 25.35           C
ATOM   3024  O   VAL A 203      50.838  67.456  40.520  1.00 25.48           O
ATOM   3025  HA  VAL A 203      48.978  64.920  41.252  1.00 20.00           H
ATOM   3026  CB  VAL A 203      48.550  66.057  39.449  1.00 26.33           C
ATOM   3027  HB  VAL A 203      48.783  67.060  39.092  1.00 20.00           H
ATOM   3028  CG1 VAL A 203      49.312  65.057  38.595  1.00 26.39           C
ATOM   3029 1HG1 VAL A 203      50.343  65.390  38.478  1.00 20.00           H
ATOM   3030 2HG1 VAL A 203      49.300  64.080  39.081  1.00 20.00           H
ATOM   3031 3HG1 VAL A 203      48.841  64.981  37.616  1.00 20.00           H
ATOM   3032  CG2 VAL A 203      47.053  65.826  39.358  1.00 25.66           C
ATOM   3033 1HG2 VAL A 203      46.797  64.894  39.862  1.00 20.00           H
ATOM   3034 2HG2 VAL A 203      46.528  66.654  39.836  1.00 20.00           H
ATOM   3035 3HG2 VAL A 203      46.758  65.766  38.310  1.00 20.00           H
ATOM   3036  HN  VAL A 203      48.046  67.696  41.547  1.00 20.00           H
ATOM   3037  N   PRO A 204      51.349  65.490  41.490  1.00 26.07           N
ATOM   3038  CA  PRO A 204      52.780  65.802  41.570  1.00 25.65           C
ATOM   3039  C   PRO A 204      53.372  66.215  40.225  1.00 26.32           C
ATOM   3040  O   PRO A 204      54.227  67.098  40.156  1.00 27.05           O
ATOM   3041  HA  PRO A 204      52.943  66.660  42.222  1.00 20.00           H
ATOM   3042  CB  PRO A 204      53.379  64.503  42.091  1.00 25.22           C
ATOM   3043 1HB  PRO A 204      53.558  63.792  41.285  1.00 20.00           H
ATOM   3044 2HB  PRO A 204      54.336  64.673  42.584  1.00 20.00           H
ATOM   3045  CG  PRO A 204      52.317  64.037  43.043  1.00 27.48           C
ATOM   3046 1HG  PRO A 204      52.469  62.994  43.323  1.00 20.00           H
ATOM   3047 2HG  PRO A 204      52.331  64.619  43.965  1.00 20.00           H
ATOM   3048  CD  PRO A 204      51.048  64.250  42.229  1.00 26.42           C
ATOM   3049 1HD  PRO A 204      50.843  63.400  41.578  1.00 20.00           H
ATOM   3050 2HD  PRO A 204      50.177  64.377  42.872  1.00 20.00           H
ATOM   3051  N   ALA A 205      52.919  65.565  39.158  1.00 26.81           N
ATOM   3052  CA  ALA A 205      53.408  65.872  37.820  1.00 27.29           C
ATOM   3053  C   ALA A 205      53.121  67.333  37.455  1.00 26.12           C
ATOM   3054  O   ALA A 205      53.788  67.902  36.592  1.00 27.84           O
ATOM   3055  HA  ALA A 205      54.489  65.726  37.820  1.00 20.00           H
ATOM   3056  CB  ALA A 205      52.763  64.931  36.794  1.00 26.91           C
ATOM   3057 1HB  ALA A 205      53.388  64.047  36.670  1.00 20.00           H
ATOM   3058 2HB  ALA A 205      51.776  64.633  37.146  1.00 20.00           H
ATOM   3059 3HB  ALA A 205      52.669  65.446  35.838  1.00 20.00           H
ATOM   3060  HN  ALA A 205      52.230  64.841  39.196  1.00 20.00           H
ATOM   3061  N   GLY A 206      52.128  67.928  38.109  1.00 25.21           N
ATOM   3062  CA  GLY A 206      51.785  69.321  37.854  1.00 26.42           C
ATOM   3063  C   GLY A 206      50.993  69.613  36.587  1.00 27.80           C
ATOM   3064  O   GLY A 206      50.948  70.755  36.123  1.00 27.95           O
ATOM   3065 1HA  GLY A 206      51.199  69.713  38.685  1.00 20.00           H
ATOM   3066 2HA  GLY A 206      52.695  69.918  37.797  1.00 20.00           H
ATOM   3067  HN  GLY A 206      51.563  67.476  38.799  1.00 20.00           H
ATOM   3068  N   ARG A 207      50.358  68.594  36.024  1.00 28.06           N
ATOM   3069  CA  ARG A 207      49.578  68.781  34.809  1.00 29.45           C
ATOM   3070  C   ARG A 207      48.534  67.681  34.700  1.00 30.11           C
ATOM   3071  O   ARG A 207      48.613  66.669  35.396  1.00 29.11           O
ATOM   3072  HA  ARG A 207      49.114  69.761  34.924  1.00 20.00           H
ATOM   3073  CB  ARG A 207      50.495  68.723  33.584  1.00 28.57           C
ATOM   3074 1HB  ARG A 207      49.955  69.074  32.705  1.00 20.00           H
ATOM   3075 2HB  ARG A 207      51.342  69.394  33.727  1.00 20.00           H
ATOM   3076  CG  ARG A 207      51.042  67.321  33.280  1.00 29.58           C
ATOM   3077 1HG  ARG A 207      51.603  66.952  34.139  1.00 20.00           H
ATOM   3078 2HG  ARG A 207      50.214  66.631  33.119  1.00 20.00           H
ATOM   3079  CD  ARG A 207      51.942  67.337  32.049  1.00 28.67           C
ATOM   3080 1HD  ARG A 207      51.364  67.620  31.169  1.00 20.00           H
ATOM   3081 2HD  ARG A 207      52.725  68.086  32.170  1.00 20.00           H
ATOM   3082  NE  ARG A 207      52.582  66.048  31.780  1.00 26.53           N
ATOM   3083  HE  ARG A 207      53.543  65.940  32.034  1.00 20.00           H
ATOM   3084  CZ  ARG A 207      51.977  65.000  31.220  1.00 28.05           C
ATOM   3085  NH1 ARG A 207      50.701  65.072  30.859  1.00 25.98           N
ATOM   3086 1HH1 ARG A 207      50.186  65.917  31.007  1.00 20.00           H
ATOM   3087 2HH1 ARG A 207      50.254  64.282  30.439  1.00 20.00           H
ATOM   3088  NH2 ARG A 207      52.657  63.877  31.009  1.00 22.94           N
ATOM   3089 1HH2 ARG A 207      52.204  63.090  30.589  1.00 20.00           H
ATOM   3090 2HH2 ARG A 207      53.620  63.819  31.271  1.00 20.00           H
ATOM   3091  HN  ARG A 207      50.371  67.660  36.381  1.00 20.00           H
ATOM   3092  N   LEU A 208      47.546  67.887  33.838  1.00 29.72           N
ATOM   3093  CA  LEU A 208      46.534  66.864  33.633  1.00 29.40           C
ATOM   3094  C   LEU A 208      47.162  65.911  32.625  1.00 28.37           C
ATOM   3095  O   LEU A 208      48.093  66.285  31.909  1.00 28.44           O
ATOM   3096  HA  LEU A 208      46.377  66.364  34.589  1.00 20.00           H
ATOM   3097  CB  LEU A 208      45.252  67.463  33.048  1.00 28.11           C
ATOM   3098 1HB  LEU A 208      45.463  67.801  32.033  1.00 20.00           H
ATOM   3099 2HB  LEU A 208      44.506  66.672  32.971  1.00 20.00           H
ATOM   3100  CG  LEU A 208      44.585  68.631  33.774  1.00 31.18           C
ATOM   3101  HG  LEU A 208      45.208  69.515  33.641  1.00 20.00           H
ATOM   3102  CD1 LEU A 208      43.235  68.896  33.126  1.00 33.59           C
ATOM   3103 1HD1 LEU A 208      43.366  69.022  32.051  1.00 20.00           H
ATOM   3104 2HD1 LEU A 208      42.570  68.052  33.314  1.00 20.00           H
ATOM   3105 3HD1 LEU A 208      42.801  69.801  33.548  1.00 20.00           H
ATOM   3106  CD2 LEU A 208      44.400  68.315  35.242  1.00 33.25           C
ATOM   3107 1HD2 LEU A 208      43.754  67.443  35.347  1.00 20.00           H
ATOM   3108 2HD2 LEU A 208      45.370  68.106  35.694  1.00 20.00           H
ATOM   3109 3HD2 LEU A 208      43.943  69.169  35.742  1.00 20.00           H
ATOM   3110  HN  LEU A 208      47.440  68.722  33.299  1.00 20.00           H
ATOM   3111  N   GLY A 209      46.676  64.677  32.574  1.00 27.87           N
ATOM   3112  CA  GLY A 209      47.230  63.742  31.618  1.00 28.10           C
ATOM   3113  C   GLY A 209      46.587  63.958  30.260  1.00 28.98           C
ATOM   3114  O   GLY A 209      45.550  64.617  30.156  1.00 29.55           O
ATOM   3115 1HA  GLY A 209      48.310  63.880  31.553  1.00 20.00           H
ATOM   3116 2HA  GLY A 209      47.060  62.722  31.961  1.00 20.00           H
ATOM   3117  HN  GLY A 209      45.940  64.342  33.161  1.00 20.00           H
ATOM   3118  N   GLY A 210      47.203  63.409  29.218  1.00 29.70           N
ATOM   3119  CA  GLY A 210      46.645  63.541  27.885  1.00 28.67           C
ATOM   3120  C   GLY A 210      45.908  62.271  27.504  1.00 28.59           C
ATOM   3121  O   GLY A 210      46.366  61.172  27.809  1.00 25.81           O
ATOM   3122 1HA  GLY A 210      45.967  64.394  27.854  1.00 20.00           H
ATOM   3123 2HA  GLY A 210      47.444  63.742  27.171  1.00 20.00           H
ATOM   3124  HN  GLY A 210      48.056  62.890  29.281  1.00 20.00           H
ATOM   3125  N   ALA A 211      44.761  62.413  26.849  1.00 28.29           N
ATOM   3126  CA  ALA A 211      43.984  61.250  26.437  1.00 27.96           C
ATOM   3127  C   ALA A 211      44.881  60.282  25.672  1.00 27.13           C
ATOM   3128  O   ALA A 211      44.730  59.066  25.776  1.00 27.28           O
ATOM   3129  HA  ALA A 211      43.621  60.757  27.338  1.00 20.00           H
ATOM   3130  CB  ALA A 211      42.806  61.683  25.565  1.00 26.84           C
ATOM   3131 1HB  ALA A 211      41.997  62.043  26.201  1.00 20.00           H
ATOM   3132 2HB  ALA A 211      43.125  62.481  24.895  1.00 20.00           H
ATOM   3133 3HB  ALA A 211      42.457  60.833  24.979  1.00 20.00           H
ATOM   3134  HN  ALA A 211      44.364  63.296  26.601  1.00 20.00           H
ATOM   3135  N   GLN A 212      45.824  60.827  24.911  1.00 25.39           N
ATOM   3136  CA  GLN A 212      46.743  59.997  24.143  1.00 27.60           C
ATOM   3137  C   GLN A 212      47.656  59.179  25.059  1.00 27.44           C
ATOM   3138  O   GLN A 212      48.126  58.103  24.675  1.00 26.29           O
ATOM   3139  HA  GLN A 212      46.110  59.321  23.567  1.00 20.00           H
ATOM   3140  CB  GLN A 212      47.607  60.859  23.218  1.00 27.62           C
ATOM   3141 1HB  GLN A 212      46.967  61.452  22.564  1.00 20.00           H
ATOM   3142 2HB  GLN A 212      48.193  61.561  23.812  1.00 20.00           H
ATOM   3143  CG  GLN A 212      48.559  60.048  22.354  1.00 28.25           C
ATOM   3144 1HG  GLN A 212      49.168  60.719  21.748  1.00 20.00           H
ATOM   3145 2HG  GLN A 212      49.242  59.484  22.990  1.00 20.00           H
ATOM   3146  CD  GLN A 212      47.829  59.080  21.436  1.00 31.73           C
ATOM   3147  OE1 GLN A 212      46.750  59.384  20.924  1.00 33.01           O
ATOM   3148  NE2 GLN A 212      48.412  57.906  21.228  1.00 29.78           N
ATOM   3149 1HE2 GLN A 212      49.286  57.697  21.667  1.00 20.00           H
ATOM   3150 2HE2 GLN A 212      47.977  57.230  20.633  1.00 20.00           H
ATOM   3151  HN  GLN A 212      45.965  61.812  24.814  1.00 20.00           H
ATOM   3152  N   GLU A 213      47.914  59.693  26.260  1.00 26.76           N
ATOM   3153  CA  GLU A 213      48.782  58.996  27.207  1.00 25.78           C
ATOM   3154  C   GLU A 213      48.101  57.727  27.699  1.00 24.76           C
ATOM   3155  O   GLU A 213      48.747  56.699  27.887  1.00 24.48           O
ATOM   3156  HA  GLU A 213      49.680  58.743  26.644  1.00 20.00           H
ATOM   3157  CB  GLU A 213      49.146  59.925  28.369  1.00 26.26           C
ATOM   3158 1HB  GLU A 213      48.237  60.326  28.817  1.00 20.00           H
ATOM   3159 2HB  GLU A 213      49.779  59.394  29.079  1.00 20.00           H
ATOM   3160  CG  GLU A 213      49.963  61.136  27.907  1.00 25.90           C
ATOM   3161 1HG  GLU A 213      50.815  60.800  27.315  1.00 20.00           H
ATOM   3162 2HG  GLU A 213      49.353  61.765  27.259  1.00 20.00           H
ATOM   3163  CD  GLU A 213      50.478  61.982  29.052  1.00 25.46           C
ATOM   3164  OE1 GLU A 213      49.657  62.578  29.779  1.00 28.34           O
ATOM   3165  OE2 GLU A 213      51.709  62.049  29.221  1.00 26.05           O
ATOM   3166  HN  GLU A 213      47.543  60.562  26.587  1.00 20.00           H
ATOM   3167  N   ILE A 214      46.788  57.798  27.891  1.00 23.31           N
ATOM   3168  CA  ILE A 214      46.035  56.636  28.322  1.00 23.95           C
ATOM   3169  C   ILE A 214      46.001  55.649  27.155  1.00 24.63           C
ATOM   3170  O   ILE A 214      46.132  54.439  27.341  1.00 25.74           O
ATOM   3171  HA  ILE A 214      46.575  56.188  29.156  1.00 20.00           H
ATOM   3172  CB  ILE A 214      44.588  57.021  28.719  1.00 22.98           C
ATOM   3173  HB  ILE A 214      44.128  57.538  27.876  1.00 20.00           H
ATOM   3174  CG1 ILE A 214      44.617  57.994  29.905  1.00 24.47           C
ATOM   3175 1HG1 ILE A 214      44.987  58.964  29.575  1.00 20.00           H
ATOM   3176 2HG1 ILE A 214      43.605  58.149  30.278  1.00 20.00           H
ATOM   3177  CG2 ILE A 214      43.789  55.766  29.066  1.00 23.73           C
ATOM   3178 1HG2 ILE A 214      43.547  55.225  28.152  1.00 20.00           H
ATOM   3179 2HG2 ILE A 214      44.383  55.126  29.720  1.00 20.00           H
ATOM   3180 3HG2 ILE A 214      42.868  56.051  29.575  1.00 20.00           H
ATOM   3181  CD1 ILE A 214      45.492  57.519  31.073  1.00 21.93           C
ATOM   3182 1HD1 ILE A 214      45.222  56.497  31.338  1.00 20.00           H
ATOM   3183 2HD1 ILE A 214      46.541  57.552  30.778  1.00 20.00           H
ATOM   3184 3HD1 ILE A 214      45.336  58.170  31.933  1.00 20.00           H
ATOM   3185  HN  ILE A 214      46.248  58.629  27.757  1.00 20.00           H
ATOM   3186  N   ALA A 215      45.841  56.180  25.947  1.00 23.76           N
ATOM   3187  CA  ALA A 215      45.789  55.349  24.749  1.00 24.55           C
ATOM   3188  C   ALA A 215      47.089  54.584  24.558  1.00 23.86           C
ATOM   3189  O   ALA A 215      47.072  53.426  24.142  1.00 25.03           O
ATOM   3190  HA  ALA A 215      44.985  54.626  24.882  1.00 20.00           H
ATOM   3191  CB  ALA A 215      45.499  56.215  23.508  1.00 22.68           C
ATOM   3192 1HB  ALA A 215      44.436  56.451  23.469  1.00 20.00           H
ATOM   3193 2HB  ALA A 215      46.074  57.139  23.568  1.00 20.00           H
ATOM   3194 3HB  ALA A 215      45.783  55.668  22.609  1.00 20.00           H
ATOM   3195  HN  ALA A 215      45.747  57.161  25.775  1.00 20.00           H
ATOM   3196  N   ASN A 216      48.219  55.230  24.843  1.00 22.42           N
ATOM   3197  CA  ASN A 216      49.507  54.559  24.700  1.00 25.24           C
ATOM   3198  C   ASN A 216      49.620  53.377  25.654  1.00 24.46           C
ATOM   3199  O   ASN A 216      50.125  52.320  25.283  1.00 25.86           O
ATOM   3200  HA  ASN A 216      49.550  54.240  23.658  1.00 20.00           H
ATOM   3201  CB  ASN A 216      50.666  55.528  24.940  1.00 27.42           C
ATOM   3202 1HB  ASN A 216      50.556  55.997  25.917  1.00 20.00           H
ATOM   3203 2HB  ASN A 216      51.607  54.979  24.953  1.00 20.00           H
ATOM   3204  CG  ASN A 216      50.746  56.614  23.881  1.00 30.99           C
ATOM   3205  OD1 ASN A 216      50.386  56.397  22.719  1.00 29.91           O
ATOM   3206  ND2 ASN A 216      51.235  57.784  24.273  1.00 32.72           N
ATOM   3207 1HD2 ASN A 216      51.527  57.911  25.221  1.00 20.00           H
ATOM   3208 2HD2 ASN A 216      51.313  58.538  23.621  1.00 20.00           H
ATOM   3209  HN  ASN A 216      48.257  56.177  25.160  1.00 20.00           H
ATOM   3210  N   ALA A 217      49.141  53.554  26.880  1.00 26.14           N
ATOM   3211  CA  ALA A 217      49.181  52.483  27.873  1.00 24.66           C
ATOM   3212  C   ALA A 217      48.285  51.323  27.432  1.00 24.60           C
ATOM   3213  O   ALA A 217      48.649  50.153  27.574  1.00 25.77           O
ATOM   3214  HA  ALA A 217      50.208  52.125  27.934  1.00 20.00           H
ATOM   3215  CB  ALA A 217      48.726  53.007  29.228  1.00 22.21           C
ATOM   3216 1HB  ALA A 217      49.596  53.191  29.858  1.00 20.00           H
ATOM   3217 2HB  ALA A 217      48.173  53.936  29.092  1.00 20.00           H
ATOM   3218 3HB  ALA A 217      48.083  52.267  29.707  1.00 20.00           H
ATOM   3219  HN  ALA A 217      48.731  54.407  27.203  1.00 20.00           H
ATOM   3220  N   VAL A 218      47.111  51.656  26.906  1.00 25.26           N
ATOM   3221  CA  VAL A 218      46.167  50.646  26.438  1.00 24.31           C
ATOM   3222  C   VAL A 218      46.781  49.857  25.290  1.00 25.88           C
ATOM   3223  O   VAL A 218      46.712  48.626  25.262  1.00 28.13           O
ATOM   3224  HA  VAL A 218      45.978  49.962  27.266  1.00 20.00           H
ATOM   3225  CB  VAL A 218      44.844  51.293  25.947  1.00 24.47           C
ATOM   3226  HB  VAL A 218      45.099  52.072  25.227  1.00 20.00           H
ATOM   3227  CG1 VAL A 218      43.973  50.248  25.236  1.00 21.09           C
ATOM   3228 1HG1 VAL A 218      44.407  50.014  24.265  1.00 20.00           H
ATOM   3229 2HG1 VAL A 218      43.925  49.343  25.842  1.00 20.00           H
ATOM   3230 3HG1 VAL A 218      42.968  50.646  25.098  1.00 20.00           H
ATOM   3231  CG2 VAL A 218      44.093  51.891  27.124  1.00 21.13           C
ATOM   3232 1HG2 VAL A 218      43.627  51.092  27.701  1.00 20.00           H
ATOM   3233 2HG2 VAL A 218      44.790  52.437  27.760  1.00 20.00           H
ATOM   3234 3HG2 VAL A 218      43.324  52.570  26.757  1.00 20.00           H
ATOM   3235  HN  VAL A 218      46.794  52.598  26.795  1.00 20.00           H
ATOM   3236  N   ALA A 219      47.391  50.572  24.351  1.00 25.78           N
ATOM   3237  CA  ALA A 219      48.015  49.946  23.194  1.00 26.99           C
ATOM   3238  C   ALA A 219      49.142  49.013  23.613  1.00 27.87           C
ATOM   3239  O   ALA A 219      49.344  47.961  22.999  1.00 28.44           O
ATOM   3240  HA  ALA A 219      47.254  49.351  22.688  1.00 20.00           H
ATOM   3241  CB  ALA A 219      48.541  51.009  22.241  1.00 25.82           C
ATOM   3242 1HB  ALA A 219      47.703  51.555  21.808  1.00 20.00           H
ATOM   3243 2HB  ALA A 219      49.182  51.701  22.787  1.00 20.00           H
ATOM   3244 3HB  ALA A 219      49.116  50.532  21.447  1.00 20.00           H
ATOM   3245  HN  ALA A 219      47.466  51.569  24.368  1.00 20.00           H
ATOM   3246  N   PHE A 220      49.889  49.398  24.645  1.00 27.08           N
ATOM   3247  CA  PHE A 220      50.973  48.548  25.127  1.00 26.65           C
ATOM   3248  C   PHE A 220      50.411  47.230  25.657  1.00 25.83           C
ATOM   3249  O   PHE A 220      50.862  46.153  25.269  1.00 25.54           O
ATOM   3250  HA  PHE A 220      51.632  48.354  24.280  1.00 20.00           H
ATOM   3251  CB  PHE A 220      51.760  49.227  26.250  1.00 27.07           C
ATOM   3252 1HB  PHE A 220      52.309  50.073  25.835  1.00 20.00           H
ATOM   3253 2HB  PHE A 220      51.058  49.630  26.980  1.00 20.00           H
ATOM   3254  CG  PHE A 220      52.723  48.304  26.946  1.00 27.01           C
ATOM   3255  CD1 PHE A 220      53.820  47.778  26.266  1.00 26.85           C
ATOM   3256  HD1 PHE A 220      54.011  48.068  25.233  1.00 20.00           H
ATOM   3257  CD2 PHE A 220      52.505  47.919  28.264  1.00 25.95           C
ATOM   3258  HD2 PHE A 220      51.650  48.329  28.801  1.00 20.00           H
ATOM   3259  CE1 PHE A 220      54.691  46.874  26.893  1.00 27.96           C
ATOM   3260  HE1 PHE A 220      55.545  46.472  26.347  1.00 20.00           H
ATOM   3261  CE2 PHE A 220      53.366  47.016  28.903  1.00 25.83           C
ATOM   3262  HE2 PHE A 220      53.181  46.722  29.936  1.00 20.00           H
ATOM   3263  CZ  PHE A 220      54.460  46.492  28.215  1.00 25.11           C
ATOM   3264  HZ  PHE A 220      55.133  45.788  28.704  1.00 20.00           H
ATOM   3265  HN  PHE A 220      49.761  50.259  25.138  1.00 20.00           H
ATOM   3266  N   LEU A 221      49.430  47.317  26.548  1.00 25.51           N
ATOM   3267  CA  LEU A 221      48.823  46.118  27.119  1.00 25.19           C
ATOM   3268  C   LEU A 221      48.128  45.253  26.067  1.00 26.25           C
ATOM   3269  O   LEU A 221      48.069  44.032  26.206  1.00 27.68           O
ATOM   3270  HA  LEU A 221      49.627  45.517  27.545  1.00 20.00           H
ATOM   3271  CB  LEU A 221      47.829  46.494  28.218  1.00 24.11           C
ATOM   3272 1HB  LEU A 221      47.091  47.175  27.795  1.00 20.00           H
ATOM   3273 2HB  LEU A 221      47.295  45.593  28.521  1.00 20.00           H
ATOM   3274  CG  LEU A 221      48.445  47.144  29.463  1.00 24.54           C
ATOM   3275  HG  LEU A 221      48.943  48.064  29.157  1.00 20.00           H
ATOM   3276  CD1 LEU A 221      47.346  47.518  30.449  1.00 23.38           C
ATOM   3277 1HD1 LEU A 221      46.571  48.083  29.932  1.00 20.00           H
ATOM   3278 2HD1 LEU A 221      46.914  46.611  30.872  1.00 20.00           H
ATOM   3279 3HD1 LEU A 221      47.767  48.126  31.249  1.00 20.00           H
ATOM   3280  CD2 LEU A 221      49.439  46.187  30.098  1.00 24.13           C
ATOM   3281 1HD2 LEU A 221      49.056  45.168  30.032  1.00 20.00           H
ATOM   3282 2HD2 LEU A 221      50.392  46.252  29.573  1.00 20.00           H
ATOM   3283 3HD2 LEU A 221      49.582  46.454  31.145  1.00 20.00           H
ATOM   3284  HN  LEU A 221      49.050  48.181  26.880  1.00 20.00           H
ATOM   3285  N   ALA A 222      47.609  45.883  25.018  1.00 25.54           N
ATOM   3286  CA  ALA A 222      46.922  45.152  23.956  1.00 26.72           C
ATOM   3287  C   ALA A 222      47.889  44.431  23.021  1.00 26.60           C
ATOM   3288  O   ALA A 222      47.502  43.493  22.332  1.00 27.52           O
ATOM   3289  HA  ALA A 222      46.295  44.395  24.427  1.00 20.00           H
ATOM   3290  CB  ALA A 222      46.044  46.108  23.151  1.00 25.38           C
ATOM   3291 1HB  ALA A 222      45.298  46.556  23.807  1.00 20.00           H
ATOM   3292 2HB  ALA A 222      46.664  46.892  22.717  1.00 20.00           H
ATOM   3293 3HB  ALA A 222      45.544  45.557  22.354  1.00 20.00           H
ATOM   3294  HN  ALA A 222      47.650  46.873  24.883  1.00 20.00           H
ATOM   3295  N   SER A 223      49.144  44.861  23.006  1.00 27.79           N
ATOM   3296  CA  SER A 223      50.149  44.272  22.126  1.00 28.89           C
ATOM   3297  C   SER A 223      50.693  42.937  22.617  1.00 30.45           C
ATOM   3298  O   SER A 223      50.408  42.507  23.739  1.00 31.16           O
ATOM   3299  HA  SER A 223      49.642  44.115  21.174  1.00 20.00           H
ATOM   3300  CB  SER A 223      51.320  45.234  21.950  1.00 29.61           C
ATOM   3301 1HB  SER A 223      51.889  44.954  21.063  1.00 20.00           H
ATOM   3302 2HB  SER A 223      50.939  46.241  21.779  1.00 20.00           H
ATOM   3303  OG  SER A 223      52.155  45.213  23.097  1.00 29.18           O
ATOM   3304  HG  SER A 223      51.596  45.199  23.927  1.00 20.00           H
ATOM   3305  HN  SER A 223      49.488  45.602  23.582  1.00 20.00           H
ATOM   3306  N   ASP A 224      51.492  42.294  21.770  1.00 30.39           N
ATOM   3307  CA  ASP A 224      52.100  41.014  22.109  1.00 32.23           C
ATOM   3308  C   ASP A 224      53.239  41.182  23.111  1.00 31.55           C
ATOM   3309  O   ASP A 224      53.769  40.200  23.615  1.00 31.77           O
ATOM   3310  HA  ASP A 224      51.290  40.413  22.523  1.00 20.00           H
ATOM   3311  CB  ASP A 224      52.643  40.310  20.857  1.00 35.44           C
ATOM   3312 1HB  ASP A 224      53.349  40.963  20.345  1.00 20.00           H
ATOM   3313 2HB  ASP A 224      53.190  39.414  21.148  1.00 20.00           H
ATOM   3314  CG  ASP A 224      51.546  39.916  19.880  1.00 38.58           C
ATOM   3315  OD1 ASP A 224      50.481  39.449  20.335  1.00 39.64           O
ATOM   3316  OD2 ASP A 224      51.760  40.062  18.657  1.00 42.56           O
ATOM   3317  HN  ASP A 224      51.729  42.632  20.859  1.00 20.00           H
ATOM   3318  N   GLU A 225      53.617  42.415  23.420  1.00 30.83           N
ATOM   3319  CA  GLU A 225      54.710  42.631  24.367  1.00 30.41           C
ATOM   3320  C   GLU A 225      54.265  42.601  25.826  1.00 27.25           C
ATOM   3321  O   GLU A 225      55.072  42.808  26.729  1.00 26.65           O
ATOM   3322  HA  GLU A 225      55.404  41.807  24.201  1.00 20.00           H
ATOM   3323  CB  GLU A 225      55.401  43.960  24.089  1.00 31.61           C
ATOM   3324 1HB  GLU A 225      54.725  44.782  24.326  1.00 20.00           H
ATOM   3325 2HB  GLU A 225      56.343  44.006  24.636  1.00 20.00           H
ATOM   3326  CG  GLU A 225      55.782  44.161  22.637  1.00 38.18           C
ATOM   3327 1HG  GLU A 225      56.169  43.228  22.227  1.00 20.00           H
ATOM   3328 2HG  GLU A 225      54.896  44.421  22.058  1.00 20.00           H
ATOM   3329  CD  GLU A 225      56.820  45.244  22.469  1.00 41.33           C
ATOM   3330  OE1 GLU A 225      56.686  46.301  23.120  1.00 43.39           O
ATOM   3331  OE2 GLU A 225      57.767  45.038  21.683  1.00 46.46           O
ATOM   3332  HN  GLU A 225      53.197  43.240  23.042  1.00 20.00           H
ATOM   3333  N   ALA A 226      52.986  42.333  26.053  1.00 25.00           N
ATOM   3334  CA  ALA A 226      52.452  42.293  27.410  1.00 24.58           C
ATOM   3335  C   ALA A 226      51.716  40.981  27.670  1.00 23.94           C
ATOM   3336  O   ALA A 226      50.776  40.929  28.460  1.00 23.32           O
ATOM   3337  HA  ALA A 226      53.293  42.354  28.100  1.00 20.00           H
ATOM   3338  CB  ALA A 226      51.512  43.485  27.634  1.00 25.26           C
ATOM   3339 1HB  ALA A 226      52.068  44.414  27.511  1.00 20.00           H
ATOM   3340 2HB  ALA A 226      50.700  43.449  26.909  1.00 20.00           H
ATOM   3341 3HB  ALA A 226      51.101  43.440  28.643  1.00 20.00           H
ATOM   3342  HN  ALA A 226      52.318  42.145  25.333  1.00 20.00           H
ATOM   3343  N   ALA A 227      52.157  39.922  27.001  1.00 23.39           N
ATOM   3344  CA  ALA A 227      51.546  38.611  27.151  1.00 25.38           C
ATOM   3345  C   ALA A 227      51.621  38.049  28.578  1.00 25.72           C
ATOM   3346  O   ALA A 227      50.767  37.240  28.965  1.00 25.04           O
ATOM   3347  HA  ALA A 227      50.488  38.708  26.905  1.00 20.00           H
ATOM   3348  CB  ALA A 227      52.194  37.617  26.160  1.00 26.07           C
ATOM   3349 1HB  ALA A 227      52.024  37.959  25.139  1.00 20.00           H
ATOM   3350 2HB  ALA A 227      53.266  37.562  26.351  1.00 20.00           H
ATOM   3351 3HB  ALA A 227      51.750  36.630  26.293  1.00 20.00           H
ATOM   3352  HN  ALA A 227      52.923  39.946  26.359  1.00 20.00           H
ATOM   3353  N   TYR A 228      52.625  38.466  29.355  1.00 25.45           N
ATOM   3354  CA  TYR A 228      52.776  37.967  30.731  1.00 25.73           C
ATOM   3355  C   TYR A 228      52.182  38.912  31.781  1.00 26.89           C
ATOM   3356  O   TYR A 228      52.471  38.794  32.973  1.00 24.56           O
ATOM   3357  HA  TYR A 228      52.255  37.013  30.802  1.00 20.00           H
ATOM   3358  CB  TYR A 228      54.255  37.712  31.047  1.00 26.02           C
ATOM   3359 1HB  TYR A 228      54.778  37.471  30.122  1.00 20.00           H
ATOM   3360 2HB  TYR A 228      54.697  38.631  31.433  1.00 20.00           H
ATOM   3361  CG  TYR A 228      54.499  36.596  32.050  1.00 25.87           C
ATOM   3362  CD1 TYR A 228      53.971  35.324  31.839  1.00 25.30           C
ATOM   3363  HD1 TYR A 228      53.341  35.133  30.970  1.00 20.00           H
ATOM   3364  CD2 TYR A 228      55.298  36.799  33.184  1.00 25.76           C
ATOM   3365  HD2 TYR A 228      55.713  37.790  33.365  1.00 20.00           H
ATOM   3366  CE1 TYR A 228      54.231  34.276  32.720  1.00 26.46           C
ATOM   3367  HE1 TYR A 228      53.814  33.284  32.545  1.00 20.00           H
ATOM   3368  CE2 TYR A 228      55.565  35.751  34.079  1.00 24.49           C
ATOM   3369  HE2 TYR A 228      56.189  35.932  34.954  1.00 20.00           H
ATOM   3370  CZ  TYR A 228      55.029  34.492  33.836  1.00 26.95           C
ATOM   3371  OH  TYR A 228      55.298  33.435  34.678  1.00 27.72           O
ATOM   3372  HH  TYR A 228      55.068  32.572  34.227  1.00 20.00           H
ATOM   3373  HN  TYR A 228      53.320  39.124  29.066  1.00 20.00           H
ATOM   3374  N   ILE A 229      51.360  39.858  31.338  1.00 26.32           N
ATOM   3375  CA  ILE A 229      50.720  40.789  32.259  1.00 24.60           C
ATOM   3376  C   ILE A 229      49.220  40.535  32.243  1.00 24.28           C
ATOM   3377  O   ILE A 229      48.589  40.672  31.201  1.00 25.34           O
ATOM   3378  HA  ILE A 229      51.101  40.574  33.258  1.00 20.00           H
ATOM   3379  CB  ILE A 229      50.959  42.261  31.851  1.00 25.63           C
ATOM   3380  HB  ILE A 229      50.555  42.408  30.849  1.00 20.00           H
ATOM   3381  CG1 ILE A 229      52.459  42.552  31.791  1.00 25.54           C
ATOM   3382 1HG1 ILE A 229      52.894  42.445  32.785  1.00 20.00           H
ATOM   3383 2HG1 ILE A 229      52.950  41.822  31.148  1.00 20.00           H
ATOM   3384  CG2 ILE A 229      50.265  43.190  32.846  1.00 21.77           C
ATOM   3385 1HG2 ILE A 229      49.185  43.063  32.770  1.00 20.00           H
ATOM   3386 2HG2 ILE A 229      50.589  42.946  33.859  1.00 20.00           H
ATOM   3387 3HG2 ILE A 229      50.527  44.224  32.622  1.00 20.00           H
ATOM   3388  CD1 ILE A 229      52.805  43.943  31.274  1.00 27.36           C
ATOM   3389 1HD1 ILE A 229      52.003  44.301  30.630  1.00 20.00           H
ATOM   3390 2HD1 ILE A 229      52.926  44.625  32.116  1.00 20.00           H
ATOM   3391 3HD1 ILE A 229      53.734  43.898  30.706  1.00 20.00           H
ATOM   3392  HN  ILE A 229      51.131  39.993  30.374  1.00 20.00           H
ATOM   3393  N   THR A 230      48.652  40.153  33.385  1.00 23.26           N
ATOM   3394  CA  THR A 230      47.216  39.904  33.467  1.00 22.01           C
ATOM   3395  C   THR A 230      46.711  40.034  34.901  1.00 22.14           C
ATOM   3396  O   THR A 230      47.420  39.720  35.859  1.00 22.01           O
ATOM   3397  HA  THR A 230      46.701  40.668  32.885  1.00 20.00           H
ATOM   3398  CB  THR A 230      46.835  38.496  32.916  1.00 22.27           C
ATOM   3399  HB  THR A 230      47.397  38.267  32.011  1.00 20.00           H
ATOM   3400  OG1 THR A 230      45.416  38.433  32.719  1.00 22.31           O
ATOM   3401  HG1 THR A 230      45.143  37.499  32.493  1.00 20.00           H
ATOM   3402  CG2 THR A 230      47.243  37.402  33.902  1.00 20.41           C
ATOM   3403 1HG2 THR A 230      46.697  37.531  34.836  1.00 20.00           H
ATOM   3404 2HG2 THR A 230      48.314  37.467  34.095  1.00 20.00           H
ATOM   3405 3HG2 THR A 230      47.011  36.425  33.477  1.00 20.00           H
ATOM   3406  HN  THR A 230      49.152  40.014  34.239  1.00 20.00           H
ATOM   3407  N   GLY A 231      45.474  40.496  35.039  1.00 22.23           N
ATOM   3408  CA  GLY A 231      44.899  40.693  36.356  1.00 22.33           C
ATOM   3409  C   GLY A 231      45.576  41.879  37.016  1.00 22.97           C
ATOM   3410  O   GLY A 231      45.479  42.072  38.235  1.00 21.84           O
ATOM   3411 1HA  GLY A 231      43.826  40.861  36.266  1.00 20.00           H
ATOM   3412 2HA  GLY A 231      45.031  39.791  36.953  1.00 20.00           H
ATOM   3413  HN  GLY A 231      44.876  40.732  34.273  1.00 20.00           H
ATOM   3414  N   GLU A 232      46.249  42.684  36.195  1.00 20.70           N
ATOM   3415  CA  GLU A 232      46.986  43.852  36.675  1.00 21.29           C
ATOM   3416  C   GLU A 232      46.305  45.194  36.404  1.00 21.76           C
ATOM   3417  O   GLU A 232      45.544  45.345  35.443  1.00 19.91           O
ATOM   3418  HA  GLU A 232      47.057  43.726  37.756  1.00 20.00           H
ATOM   3419  CB  GLU A 232      48.401  43.849  36.062  1.00 21.41           C
ATOM   3420 1HB  GLU A 232      49.034  43.144  36.601  1.00 20.00           H
ATOM   3421 2HB  GLU A 232      48.338  43.641  34.994  1.00 20.00           H
ATOM   3422  CG  GLU A 232      49.167  45.177  36.134  1.00 21.63           C
ATOM   3423 1HG  GLU A 232      50.054  45.124  35.502  1.00 20.00           H
ATOM   3424 2HG  GLU A 232      48.545  45.982  35.743  1.00 20.00           H
ATOM   3425  CD  GLU A 232      49.612  45.565  37.539  1.00 22.76           C
ATOM   3426  OE1 GLU A 232      49.010  45.089  38.521  1.00 24.41           O
ATOM   3427  OE2 GLU A 232      50.561  46.369  37.655  1.00 22.56           O
ATOM   3428  HN  GLU A 232      46.303  42.554  35.205  1.00 20.00           H
ATOM   3429  N   THR A 233      46.565  46.157  37.286  1.00 21.99           N
ATOM   3430  CA  THR A 233      46.026  47.503  37.154  1.00 21.51           C
ATOM   3431  C   THR A 233      47.207  48.437  36.927  1.00 23.46           C
ATOM   3432  O   THR A 233      48.093  48.542  37.777  1.00 23.21           O
ATOM   3433  HA  THR A 233      45.385  47.532  36.273  1.00 20.00           H
ATOM   3434  CB  THR A 233      45.283  47.969  38.427  1.00 21.87           C
ATOM   3435  HB  THR A 233      45.964  48.025  39.276  1.00 20.00           H
ATOM   3436  OG1 THR A 233      44.165  47.115  38.681  1.00 21.35           O
ATOM   3437  HG1 THR A 233      44.484  46.211  38.967  1.00 20.00           H
ATOM   3438  CG2 THR A 233      44.778  49.401  38.248  1.00 21.85           C
ATOM   3439 1HG2 THR A 233      44.539  49.573  37.199  1.00 20.00           H
ATOM   3440 2HG2 THR A 233      45.552  50.101  38.564  1.00 20.00           H
ATOM   3441 3HG2 THR A 233      43.884  49.549  38.854  1.00 20.00           H
ATOM   3442  HN  THR A 233      47.141  46.034  38.094  1.00 20.00           H
ATOM   3443  N   LEU A 234      47.232  49.096  35.773  1.00 23.04           N
ATOM   3444  CA  LEU A 234      48.307  50.023  35.451  1.00 23.76           C
ATOM   3445  C   LEU A 234      47.818  51.443  35.712  1.00 23.52           C
ATOM   3446  O   LEU A 234      46.963  51.959  34.980  1.00 22.18           O
ATOM   3447  HA  LEU A 234      49.136  49.807  36.124  1.00 20.00           H
ATOM   3448  CB  LEU A 234      48.724  49.857  33.981  1.00 23.85           C
ATOM   3449 1HB  LEU A 234      49.149  48.862  33.854  1.00 20.00           H
ATOM   3450 2HB  LEU A 234      47.828  49.902  33.362  1.00 20.00           H
ATOM   3451  CG  LEU A 234      49.731  50.868  33.413  1.00 25.13           C
ATOM   3452  HG  LEU A 234      49.280  51.859  33.454  1.00 20.00           H
ATOM   3453  CD1 LEU A 234      50.997  50.907  34.270  1.00 23.35           C
ATOM   3454 1HD1 LEU A 234      50.730  51.124  35.304  1.00 20.00           H
ATOM   3455 2HD1 LEU A 234      51.500  49.940  34.221  1.00 20.00           H
ATOM   3456 3HD1 LEU A 234      51.665  51.683  33.897  1.00 20.00           H
ATOM   3457  CD2 LEU A 234      50.061  50.485  31.980  1.00 23.22           C
ATOM   3458 1HD2 LEU A 234      50.473  49.476  31.959  1.00 20.00           H
ATOM   3459 2HD2 LEU A 234      49.154  50.520  31.377  1.00 20.00           H
ATOM   3460 3HD2 LEU A 234      50.793  51.184  31.576  1.00 20.00           H
ATOM   3461  HN  LEU A 234      46.534  49.004  35.062  1.00 20.00           H
ATOM   3462  N   HIS A 235      48.353  52.069  36.760  1.00 20.00           N
ATOM   3463  CA  HIS A 235      47.962  53.431  37.114  1.00 20.00           C
ATOM   3464  C   HIS A 235      48.712  54.484  36.308  1.00 20.00           C
ATOM   3465  O   HIS A 235      49.934  54.474  36.242  1.00 20.00           O
ATOM   3466  HA  HIS A 235      46.903  53.524  36.875  1.00 20.00           H
ATOM   3467  CB  HIS A 235      48.176  53.672  38.610  1.00 20.00           C
ATOM   3468 1HB  HIS A 235      49.213  53.445  38.860  1.00 20.00           H
ATOM   3469 2HB  HIS A 235      48.021  54.730  38.823  1.00 20.00           H
ATOM   3470  CG  HIS A 235      47.273  52.859  39.482  1.00 20.00           C
ATOM   3471  ND1 HIS A 235      47.647  51.644  40.016  1.00 20.00           N
ATOM   3472  HD1 HIS A 235      48.540  51.207  39.907  1.00 20.00           H
ATOM   3473  CD2 HIS A 235      45.996  53.065  39.874  1.00 20.00           C
ATOM   3474  HD2 HIS A 235      45.368  53.924  39.641  1.00 20.00           H
ATOM   3475  CE1 HIS A 235      46.638  51.138  40.701  1.00 20.00           C
ATOM   3476  HE1 HIS A 235      46.639  50.188  41.236  1.00 20.00           H
ATOM   3477  NE2 HIS A 235      45.625  51.980  40.629  1.00 20.00           N
ATOM   3478  HN  HIS A 235      49.041  51.663  37.363  1.00 20.00           H
ATOM   3479  N   VAL A 236      47.959  55.394  35.696  1.00 22.27           N
ATOM   3480  CA  VAL A 236      48.519  56.463  34.877  1.00 22.98           C
ATOM   3481  C   VAL A 236      47.907  57.749  35.434  1.00 23.97           C
ATOM   3482  O   VAL A 236      46.955  58.295  34.860  1.00 22.65           O
ATOM   3483  HA  VAL A 236      49.600  56.457  35.021  1.00 20.00           H
ATOM   3484  CB  VAL A 236      48.101  56.295  33.394  1.00 23.09           C
ATOM   3485  HB  VAL A 236      47.039  56.530  33.317  1.00 20.00           H
ATOM   3486  CG1 VAL A 236      48.870  57.270  32.515  1.00 19.87           C
ATOM   3487 1HG1 VAL A 236      48.405  58.254  32.571  1.00 20.00           H
ATOM   3488 2HG1 VAL A 236      49.902  57.336  32.861  1.00 20.00           H
ATOM   3489 3HG1 VAL A 236      48.855  56.918  31.483  1.00 20.00           H
ATOM   3490  CG2 VAL A 236      48.348  54.855  32.947  1.00 23.18           C
ATOM   3491 1HG2 VAL A 236      49.378  54.577  33.172  1.00 20.00           H
ATOM   3492 2HG2 VAL A 236      47.668  54.188  33.478  1.00 20.00           H
ATOM   3493 3HG2 VAL A 236      48.175  54.772  31.875  1.00 20.00           H
ATOM   3494  HN  VAL A 236      46.961  55.420  35.747  1.00 20.00           H
ATOM   3495  N   ASN A 237      48.458  58.230  36.546  1.00 22.58           N
ATOM   3496  CA  ASN A 237      47.904  59.407  37.200  1.00 24.18           C
ATOM   3497  C   ASN A 237      48.873  60.525  37.599  1.00 24.52           C
ATOM   3498  O   ASN A 237      48.520  61.373  38.422  1.00 23.75           O
ATOM   3499  HA  ASN A 237      47.180  59.812  36.494  1.00 20.00           H
ATOM   3500  CB  ASN A 237      47.139  58.954  38.445  1.00 25.86           C
ATOM   3501 1HB  ASN A 237      46.687  59.818  38.932  1.00 20.00           H
ATOM   3502 2HB  ASN A 237      46.326  58.289  38.154  1.00 20.00           H
ATOM   3503  CG  ASN A 237      48.036  58.236  39.441  1.00 24.37           C
ATOM   3504  OD1 ASN A 237      49.156  58.674  39.697  1.00 24.31           O
ATOM   3505  ND2 ASN A 237      47.545  57.136  40.009  1.00 20.94           N
ATOM   3506 1HD2 ASN A 237      46.627  56.819  39.773  1.00 20.00           H
ATOM   3507 2HD2 ASN A 237      48.095  56.627  40.671  1.00 20.00           H
ATOM   3508  HN  ASN A 237      49.260  57.830  36.990  1.00 20.00           H
ATOM   3509  N   GLY A 238      50.077  60.534  37.039  1.00 22.99           N
ATOM   3510  CA  GLY A 238      51.028  61.586  37.375  1.00 24.13           C
ATOM   3511  C   GLY A 238      51.445  61.642  38.838  1.00 26.05           C
ATOM   3512  O   GLY A 238      51.939  62.675  39.312  1.00 24.81           O
ATOM   3513 1HA  GLY A 238      51.935  61.464  36.782  1.00 20.00           H
ATOM   3514 2HA  GLY A 238      50.607  62.558  37.118  1.00 20.00           H
ATOM   3515  HN  GLY A 238      50.393  59.850  36.382  1.00 20.00           H
ATOM   3516  N   GLY A 239      51.250  60.539  39.556  1.00 24.24           N
ATOM   3517  CA  GLY A 239      51.633  60.502  40.957  1.00 23.52           C
ATOM   3518  C   GLY A 239      50.514  60.911  41.889  1.00 23.53           C
ATOM   3519  O   GLY A 239      50.714  60.982  43.104  1.00 24.46           O
ATOM   3520 1HA  GLY A 239      51.956  59.495  41.222  1.00 20.00           H
ATOM   3521 2HA  GLY A 239      52.483  61.164  41.123  1.00 20.00           H
ATOM   3522  HN  GLY A 239      50.844  59.700  39.194  1.00 20.00           H
ATOM   3523  N   MET A 240      49.341  61.188  41.324  1.00 20.81           N
ATOM   3524  CA  MET A 240      48.173  61.590  42.107  1.00 23.41           C
ATOM   3525  C   MET A 240      47.896  60.580  43.220  1.00 23.78           C
ATOM   3526  O   MET A 240      47.477  60.952  44.316  1.00 24.58           O
ATOM   3527  HA  MET A 240      48.427  62.558  42.538  1.00 20.00           H
ATOM   3528  CB  MET A 240      46.943  61.716  41.208  1.00 22.59           C
ATOM   3529 1HB  MET A 240      47.116  62.483  40.454  1.00 20.00           H
ATOM   3530 2HB  MET A 240      46.779  60.778  40.676  1.00 20.00           H
ATOM   3531  CG  MET A 240      45.668  62.065  41.957  1.00 26.55           C
ATOM   3532 1HG  MET A 240      45.452  61.298  42.701  1.00 20.00           H
ATOM   3533 2HG  MET A 240      45.799  63.004  42.495  1.00 20.00           H
ATOM   3534  SD  MET A 240      44.260  62.218  40.849  1.00 30.09           S
ATOM   3535  CE  MET A 240      42.885  62.089  42.008  1.00 28.81           C
ATOM   3536 1HE  MET A 240      43.001  61.189  42.611  1.00 20.00           H
ATOM   3537 2HE  MET A 240      42.875  62.963  42.659  1.00 20.00           H
ATOM   3538 3HE  MET A 240      41.947  62.038  41.455  1.00 20.00           H
ATOM   3539  HN  MET A 240      49.171  61.143  40.339  1.00 20.00           H
ATOM   3540  N   TYR A 241      48.091  59.300  42.920  1.00 22.81           N
ATOM   3541  CA  TYR A 241      47.925  58.256  43.931  1.00 23.56           C
ATOM   3542  C   TYR A 241      48.999  57.227  43.616  1.00 23.41           C
ATOM   3543  O   TYR A 241      49.362  57.049  42.453  1.00 21.22           O
ATOM   3544  HA  TYR A 241      48.074  58.710  44.911  1.00 20.00           H
ATOM   3545  CB  TYR A 241      46.538  57.613  43.880  1.00 20.31           C
ATOM   3546 1HB  TYR A 241      45.829  58.334  43.473  1.00 20.00           H
ATOM   3547 2HB  TYR A 241      46.565  56.769  43.191  1.00 20.00           H
ATOM   3548  CG  TYR A 241      46.050  57.139  45.238  1.00 21.96           C
ATOM   3549  CD1 TYR A 241      45.805  58.051  46.267  1.00 23.06           C
ATOM   3550  HD1 TYR A 241      46.005  59.112  46.115  1.00 20.00           H
ATOM   3551  CD2 TYR A 241      45.789  55.787  45.481  1.00 22.40           C
ATOM   3552  HD2 TYR A 241      45.982  55.061  44.691  1.00 20.00           H
ATOM   3553  CE1 TYR A 241      45.305  57.640  47.499  1.00 22.61           C
ATOM   3554  HE1 TYR A 241      45.118  58.362  48.294  1.00 20.00           H
ATOM   3555  CE2 TYR A 241      45.287  55.360  46.715  1.00 23.35           C
ATOM   3556  HE2 TYR A 241      45.091  54.300  46.880  1.00 20.00           H
ATOM   3557  CZ  TYR A 241      45.044  56.293  47.718  1.00 26.52           C
ATOM   3558  OH  TYR A 241      44.504  55.891  48.924  1.00 26.49           O
ATOM   3559  HH  TYR A 241      44.027  55.019  48.812  1.00 20.00           H
ATOM   3560  HN  TYR A 241      48.356  58.972  42.013  1.00 20.00           H
ATOM   3561  N   MET A 242      49.517  56.573  44.654  1.00 23.50           N
ATOM   3562  CA  MET A 242      50.584  55.594  44.489  1.00 23.69           C
ATOM   3563  C   MET A 242      50.346  54.322  45.299  1.00 24.79           C
ATOM   3564  O   MET A 242      50.226  54.366  46.526  1.00 23.91           O
ATOM   3565  HA  MET A 242      50.593  55.344  43.428  1.00 20.00           H
ATOM   3566  CB  MET A 242      51.931  56.211  44.903  1.00 22.89           C
ATOM   3567 1HB  MET A 242      51.871  56.567  45.932  1.00 20.00           H
ATOM   3568 2HB  MET A 242      52.709  55.448  44.874  1.00 20.00           H
ATOM   3569  CG  MET A 242      52.397  57.384  44.031  1.00 24.26           C
ATOM   3570 1HG  MET A 242      52.460  57.071  42.989  1.00 20.00           H
ATOM   3571 2HG  MET A 242      51.669  58.194  44.076  1.00 20.00           H
ATOM   3572  SD  MET A 242      54.025  58.056  44.522  1.00 22.27           S
ATOM   3573  CE  MET A 242      54.100  59.485  43.475  1.00 23.07           C
ATOM   3574 1HE  MET A 242      53.895  59.192  42.446  1.00 20.00           H
ATOM   3575 2HE  MET A 242      53.358  60.213  43.802  1.00 20.00           H
ATOM   3576 3HE  MET A 242      55.095  59.927  43.536  1.00 20.00           H
ATOM   3577  HN  MET A 242      49.219  56.701  45.600  1.00 20.00           H
ATOM   3578  N   VAL A 243      50.270  53.193  44.601  1.00 25.05           N
ATOM   3579  CA  VAL A 243      50.077  51.902  45.248  1.00 25.84           C
ATOM   3580  C   VAL A 243      51.080  50.900  44.680  1.00 26.44           C
ATOM   3581  O   VAL A 243      51.666  50.142  45.482  1.00 27.18           O
ATOM   3582  HA  VAL A 243      50.276  52.034  46.312  1.00 20.00           H
ATOM   3583  CB  VAL A 243      48.618  51.378  45.075  1.00 27.98           C
ATOM   3584  HB  VAL A 243      48.566  50.381  45.512  1.00 20.00           H
ATOM   3585  CG1 VAL A 243      47.653  52.292  45.832  1.00 25.61           C
ATOM   3586 1HG1 VAL A 243      47.521  51.920  46.848  1.00 20.00           H
ATOM   3587 2HG1 VAL A 243      48.060  53.303  45.865  1.00 20.00           H
ATOM   3588 3HG1 VAL A 243      46.690  52.305  45.323  1.00 20.00           H
ATOM   3589  CG2 VAL A 243      48.237  51.314  43.597  1.00 24.53           C
ATOM   3590 1HG2 VAL A 243      49.060  51.697  42.993  1.00 20.00           H
ATOM   3591 2HG2 VAL A 243      48.033  50.280  43.319  1.00 20.00           H
ATOM   3592 3HG2 VAL A 243      47.348  51.919  43.425  1.00 20.00           H
ATOM   3593  HN  VAL A 243      50.337  53.146  43.605  1.00 20.00           H
ATOM   3594  N   ASN A 244      32.988  47.962  75.254  1.00 47.75           N
ATOM   3595  CA  ASN A 244      31.585  48.033  75.760  1.00 46.96           C
ATOM   3596  C   ASN A 244      30.745  48.969  74.891  1.00 45.81           C
ATOM   3597  O   ASN A 244      31.143  50.100  74.618  1.00 44.74           O
ATOM   3598  HA  ASN A 244      31.217  47.007  75.727  1.00 20.00           H
ATOM   3599  CB  ASN A 244      31.587  48.507  77.215  1.00 49.02           C
ATOM   3600 1HB  ASN A 244      32.149  47.804  77.829  1.00 20.00           H
ATOM   3601 2HB  ASN A 244      32.094  49.469  77.286  1.00 20.00           H
ATOM   3602  CG  ASN A 244      30.191  48.647  77.787  1.00 50.77           C
ATOM   3603  OD1 ASN A 244      29.514  49.649  77.563  1.00 50.76           O
ATOM   3604  ND2 ASN A 244      29.749  47.633  78.528  1.00 52.52           N
ATOM   3605 1HD2 ASN A 244      30.330  46.835  78.681  1.00 20.00           H
ATOM   3606 2HD2 ASN A 244      28.835  47.671  78.932  1.00 20.00           H
ATOM   3607  HN  ASN A 244      33.173  48.518  74.444  1.00 20.00           H
ATOM   3608  N   PHE A 245      29.581  48.487  74.456  1.00 44.52           N
ATOM   3609  CA  PHE A 245      28.693  49.270  73.601  1.00 42.65           C
ATOM   3610  C   PHE A 245      27.410  49.699  74.308  1.00 42.92           C
ATOM   3611  O   PHE A 245      26.384  49.915  73.659  1.00 42.22           O
ATOM   3612  HA  PHE A 245      29.238  50.166  73.303  1.00 20.00           H
ATOM   3613  CB  PHE A 245      28.315  48.468  72.347  1.00 39.39           C
ATOM   3614 1HB  PHE A 245      27.706  47.614  72.643  1.00 20.00           H
ATOM   3615 2HB  PHE A 245      27.695  49.092  71.702  1.00 20.00           H
ATOM   3616  CG  PHE A 245      29.492  47.973  71.555  1.00 37.12           C
ATOM   3617  CD1 PHE A 245      30.154  46.806  71.921  1.00 36.63           C
ATOM   3618  HD1 PHE A 245      29.819  46.237  72.788  1.00 20.00           H
ATOM   3619  CD2 PHE A 245      29.945  48.681  70.443  1.00 35.73           C
ATOM   3620  HD2 PHE A 245      29.430  49.597  70.153  1.00 20.00           H
ATOM   3621  CE1 PHE A 245      31.251  46.348  71.189  1.00 36.01           C
ATOM   3622  HE1 PHE A 245      31.759  45.430  71.485  1.00 20.00           H
ATOM   3623  CE2 PHE A 245      31.040  48.234  69.707  1.00 33.06           C
ATOM   3624  HE2 PHE A 245      31.383  48.799  68.841  1.00 20.00           H
ATOM   3625  CZ  PHE A 245      31.695  47.067  70.078  1.00 34.30           C
ATOM   3626  HZ  PHE A 245      32.551  46.711  69.505  1.00 20.00           H
ATOM   3627  HN  PHE A 245      29.236  47.575  74.677  1.00 20.00           H
ATOM   3628  N   GLU A 246      27.460  49.827  75.630  1.00 42.38           N
ATOM   3629  CA  GLU A 246      26.279  50.223  76.389  1.00 42.17           C
ATOM   3630  C   GLU A 246      25.694  51.514  75.825  1.00 41.65           C
ATOM   3631  O   GLU A 246      26.373  52.541  75.770  1.00 42.01           O
ATOM   3632  HA  GLU A 246      25.567  49.408  76.262  1.00 20.00           H
ATOM   3633  CB  GLU A 246      26.630  50.418  77.869  1.00 42.48           C
ATOM   3634 1HB  GLU A 246      27.550  49.882  78.102  1.00 20.00           H
ATOM   3635 2HB  GLU A 246      26.683  51.483  78.097  1.00 20.00           H
ATOM   3636  CG  GLU A 246      25.583  49.860  78.820  0.00 42.77           C
ATOM   3637 1HG  GLU A 246      25.554  48.774  78.739  1.00 20.00           H
ATOM   3638 2HG  GLU A 246      25.858  50.096  79.849  1.00 20.00           H
ATOM   3639  CD  GLU A 246      24.195  50.408  78.548  0.00 42.97           C
ATOM   3640  OE1 GLU A 246      23.941  51.585  78.875  0.00 43.08           O
ATOM   3641  OE2 GLU A 246      23.362  49.659  77.996  0.00 43.08           O
ATOM   3642  HN  GLU A 246      28.282  49.667  76.176  1.00 20.00           H
ATOM   3643  N   GLY A 247      24.437  51.456  75.397  1.00 40.39           N
ATOM   3644  CA  GLY A 247      23.796  52.638  74.851  1.00 39.30           C
ATOM   3645  C   GLY A 247      23.843  52.725  73.333  1.00 38.51           C
ATOM   3646  O   GLY A 247      23.325  53.673  72.744  1.00 38.92           O
ATOM   3647 1HA  GLY A 247      22.751  52.664  75.158  1.00 20.00           H
ATOM   3648 2HA  GLY A 247      24.269  53.532  75.255  1.00 20.00           H
ATOM   3649  HN  GLY A 247      23.876  50.629  75.423  1.00 20.00           H
ATOM   3650  N   LYS A 248      24.467  51.745  72.692  1.00 36.09           N
ATOM   3651  CA  LYS A 248      24.550  51.743  71.237  1.00 34.73           C
ATOM   3652  C   LYS A 248      23.537  50.780  70.629  1.00 34.03           C
ATOM   3653  O   LYS A 248      23.223  49.740  71.211  1.00 32.82           O
ATOM   3654  HA  LYS A 248      24.298  52.746  70.894  1.00 20.00           H
ATOM   3655  CB  LYS A 248      25.952  51.338  70.772  1.00 35.13           C
ATOM   3656 1HB  LYS A 248      26.203  50.356  71.172  1.00 20.00           H
ATOM   3657 2HB  LYS A 248      25.968  51.253  69.685  1.00 20.00           H
ATOM   3658  CG  LYS A 248      27.070  52.291  71.171  1.00 37.60           C
ATOM   3659 1HG  LYS A 248      27.099  52.389  72.256  1.00 20.00           H
ATOM   3660 2HG  LYS A 248      28.031  51.879  70.862  1.00 20.00           H
ATOM   3661  CD  LYS A 248      26.883  53.659  70.545  1.00 38.51           C
ATOM   3662 1HD  LYS A 248      26.641  53.549  69.488  1.00 20.00           H
ATOM   3663 2HD  LYS A 248      26.040  54.165  71.014  1.00 20.00           H
ATOM   3664  CE  LYS A 248      28.135  54.508  70.695  1.00 38.66           C
ATOM   3665 1HE  LYS A 248      28.942  54.086  70.097  1.00 20.00           H
ATOM   3666 2HE  LYS A 248      27.948  55.512  70.315  1.00 20.00           H
ATOM   3667  NZ  LYS A 248      28.575  54.598  72.111  1.00 40.88           N
ATOM   3668 1HZ  LYS A 248      29.202  55.388  72.222  1.00 20.00           H
ATOM   3669 2HZ  LYS A 248      27.765  54.722  72.709  1.00 20.00           H
ATOM   3670 3HZ  LYS A 248      29.058  53.744  72.371  1.00 20.00           H
ATOM   3671  HN  LYS A 248      24.907  50.970  73.146  1.00 20.00           H
ATOM   3672  N   ILE A 249      23.030  51.142  69.455  1.00 32.50           N
ATOM   3673  CA  ILE A 249      22.080  50.314  68.732  1.00 31.37           C
ATOM   3674  C   ILE A 249      22.784  49.802  67.478  1.00 29.73           C
ATOM   3675  O   ILE A 249      23.293  50.589  66.671  1.00 28.56           O
ATOM   3676  HA  ILE A 249      21.828  49.470  69.373  1.00 20.00           H
ATOM   3677  CB  ILE A 249      20.828  51.119  68.321  1.00 32.16           C
ATOM   3678  HB  ILE A 249      21.153  51.993  67.757  1.00 20.00           H
ATOM   3679  CG1 ILE A 249      20.098  51.615  69.571  1.00 32.11           C
ATOM   3680 1HG1 ILE A 249      19.762  50.763  70.162  1.00 20.00           H
ATOM   3681 2HG1 ILE A 249      20.785  52.185  70.196  1.00 20.00           H
ATOM   3682  CG2 ILE A 249      19.909  50.254  67.462  1.00 31.39           C
ATOM   3683 1HG2 ILE A 249      20.472  49.850  66.621  1.00 20.00           H
ATOM   3684 2HG2 ILE A 249      19.515  49.434  68.063  1.00 20.00           H
ATOM   3685 3HG2 ILE A 249      19.084  50.861  67.089  1.00 20.00           H
ATOM   3686  CD1 ILE A 249      18.897  52.486  69.273  1.00 33.26           C
ATOM   3687 1HD1 ILE A 249      19.210  53.346  68.681  1.00 20.00           H
ATOM   3688 2HD1 ILE A 249      18.159  51.909  68.714  1.00 20.00           H
ATOM   3689 3HD1 ILE A 249      18.456  52.830  70.209  1.00 20.00           H
ATOM   3690  HN  ILE A 249      23.258  51.996  68.987  1.00 20.00           H
ATOM   3691  N   ALA A 250      22.813  48.484  67.314  1.00 27.77           N
ATOM   3692  CA  ALA A 250      23.471  47.889  66.159  1.00 27.87           C
ATOM   3693  C   ALA A 250      22.532  47.086  65.276  1.00 26.70           C
ATOM   3694  O   ALA A 250      21.686  46.347  65.771  1.00 27.33           O
ATOM   3695  HA  ALA A 250      23.868  48.700  65.549  1.00 20.00           H
ATOM   3696  CB  ALA A 250      24.625  46.998  66.618  1.00 27.80           C
ATOM   3697 1HB  ALA A 250      24.673  46.998  67.707  1.00 20.00           H
ATOM   3698 2HB  ALA A 250      24.464  45.981  66.262  1.00 20.00           H
ATOM   3699 3HB  ALA A 250      25.562  47.381  66.215  1.00 20.00           H
ATOM   3700  HN  ALA A 250      22.400  47.832  67.950  1.00 20.00           H
ATOM   3701  N   LEU A 251      22.697  47.241  63.965  1.00 25.85           N
ATOM   3702  CA  LEU A 251      21.898  46.518  62.982  1.00 24.78           C
ATOM   3703  C   LEU A 251      22.839  45.592  62.225  1.00 24.23           C
ATOM   3704  O   LEU A 251      23.792  46.042  61.591  1.00 24.46           O
ATOM   3705  HA  LEU A 251      21.167  45.923  63.528  1.00 20.00           H
ATOM   3706  CB  LEU A 251      21.220  47.488  62.002  1.00 23.27           C
ATOM   3707 1HB  LEU A 251      20.465  48.054  62.547  1.00 20.00           H
ATOM   3708 2HB  LEU A 251      21.966  48.203  61.655  1.00 20.00           H
ATOM   3709  CG  LEU A 251      20.556  46.844  60.778  1.00 24.76           C
ATOM   3710  HG  LEU A 251      21.323  46.314  60.213  1.00 20.00           H
ATOM   3711  CD1 LEU A 251      19.515  45.815  61.222  1.00 26.09           C
ATOM   3712 1HD1 LEU A 251      19.890  45.270  62.089  1.00 20.00           H
ATOM   3713 2HD1 LEU A 251      18.589  46.325  61.486  1.00 20.00           H
ATOM   3714 3HD1 LEU A 251      19.326  45.115  60.408  1.00 20.00           H
ATOM   3715  CD2 LEU A 251      19.915  47.929  59.916  1.00 26.40           C
ATOM   3716 1HD2 LEU A 251      18.830  47.832  59.959  1.00 20.00           H
ATOM   3717 2HD2 LEU A 251      20.207  48.909  60.290  1.00 20.00           H
ATOM   3718 3HD2 LEU A 251      20.249  47.818  58.885  1.00 20.00           H
ATOM   3719  HN  LEU A 251      23.370  47.856  63.555  1.00 20.00           H
ATOM   3720  N   VAL A 252      22.584  44.292  62.316  1.00 23.10           N
ATOM   3721  CA  VAL A 252      23.408  43.299  61.647  1.00 24.00           C
ATOM   3722  C   VAL A 252      22.542  42.527  60.657  1.00 25.11           C
ATOM   3723  O   VAL A 252      21.651  41.776  61.060  1.00 24.92           O
ATOM   3724  HA  VAL A 252      24.185  43.832  61.099  1.00 20.00           H
ATOM   3725  CB  VAL A 252      24.012  42.308  62.668  1.00 25.07           C
ATOM   3726  HB  VAL A 252      23.193  41.739  63.108  1.00 20.00           H
ATOM   3727  CG1 VAL A 252      24.949  41.332  61.962  1.00 22.96           C
ATOM   3728 1HG1 VAL A 252      24.383  40.735  61.248  1.00 20.00           H
ATOM   3729 2HG1 VAL A 252      25.725  41.889  61.437  1.00 20.00           H
ATOM   3730 3HG1 VAL A 252      25.411  40.674  62.699  1.00 20.00           H
ATOM   3731  CG2 VAL A 252      24.744  43.077  63.766  1.00 23.86           C
ATOM   3732 1HG2 VAL A 252      25.551  43.662  63.324  1.00 20.00           H
ATOM   3733 2HG2 VAL A 252      24.045  43.744  64.271  1.00 20.00           H
ATOM   3734 3HG2 VAL A 252      25.160  42.373  64.487  1.00 20.00           H
ATOM   3735  HN  VAL A 252      21.824  43.906  62.839  1.00 20.00           H
ATOM   3736  N   THR A 253      22.796  42.719  59.365  1.00 25.92           N
ATOM   3737  CA  THR A 253      22.021  42.038  58.338  1.00 27.56           C
ATOM   3738  C   THR A 253      22.517  40.610  58.119  1.00 28.10           C
ATOM   3739  O   THR A 253      23.719  40.347  58.142  1.00 27.49           O
ATOM   3740  HA  THR A 253      20.990  41.960  58.682  1.00 20.00           H
ATOM   3741  CB  THR A 253      22.069  42.809  57.001  1.00 28.57           C
ATOM   3742  HB  THR A 253      21.341  42.409  56.296  1.00 20.00           H
ATOM   3743  OG1 THR A 253      23.402  42.792  56.480  1.00 29.97           O
ATOM   3744  HG1 THR A 253      23.797  43.710  56.523  1.00 20.00           H
ATOM   3745  CG2 THR A 253      21.634  44.254  57.207  1.00 29.15           C
ATOM   3746 1HG2 THR A 253      22.411  44.793  57.751  1.00 20.00           H
ATOM   3747 2HG2 THR A 253      20.708  44.276  57.782  1.00 20.00           H
ATOM   3748 3HG2 THR A 253      21.473  44.727  56.239  1.00 20.00           H
ATOM   3749  HN  THR A 253      23.514  43.324  59.020  1.00 20.00           H
ATOM   3750  N   GLY A 254      21.577  39.689  57.917  1.00 28.54           N
ATOM   3751  CA  GLY A 254      21.927  38.294  57.704  1.00 27.76           C
ATOM   3752  C   GLY A 254      22.558  37.682  58.938  1.00 27.29           C
ATOM   3753  O   GLY A 254      23.631  37.091  58.860  1.00 27.36           O
ATOM   3754 1HA  GLY A 254      21.035  37.729  57.436  1.00 20.00           H
ATOM   3755 2HA  GLY A 254      22.619  38.213  56.866  1.00 20.00           H
ATOM   3756  HN  GLY A 254      20.597  39.885  57.898  1.00 20.00           H
ATOM   3757  N   ALA A 255      21.878  37.805  60.076  1.00 27.33           N
ATOM   3758  CA  ALA A 255      22.396  37.292  61.342  1.00 29.11           C
ATOM   3759  C   ALA A 255      21.853  35.928  61.793  1.00 29.21           C
ATOM   3760  O   ALA A 255      21.885  35.613  62.978  1.00 28.56           O
ATOM   3761  HA  ALA A 255      23.472  37.159  61.230  1.00 20.00           H
ATOM   3762  CB  ALA A 255      22.156  38.330  62.440  1.00 26.10           C
ATOM   3763 1HB  ALA A 255      22.535  39.298  62.114  1.00 20.00           H
ATOM   3764 2HB  ALA A 255      21.088  38.408  62.641  1.00 20.00           H
ATOM   3765 3HB  ALA A 255      22.675  38.025  63.349  1.00 20.00           H
ATOM   3766  HN  ALA A 255      20.983  38.246  60.148  1.00 20.00           H
ATOM   3767  N   SER A 256      21.377  35.114  60.858  1.00 30.49           N
ATOM   3768  CA  SER A 256      20.832  33.804  61.211  1.00 32.39           C
ATOM   3769  C   SER A 256      21.861  32.823  61.764  1.00 33.51           C
ATOM   3770  O   SER A 256      21.597  32.132  62.752  1.00 35.15           O
ATOM   3771  HA  SER A 256      20.089  34.000  61.984  1.00 20.00           H
ATOM   3772  CB  SER A 256      20.152  33.164  59.999  1.00 31.45           C
ATOM   3773 1HB  SER A 256      20.843  33.159  59.156  1.00 20.00           H
ATOM   3774 2HB  SER A 256      19.915  32.124  60.223  1.00 20.00           H
ATOM   3775  OG  SER A 256      18.973  33.865  59.654  1.00 34.05           O
ATOM   3776  HG  SER A 256      18.285  33.754  60.371  1.00 20.00           H
ATOM   3777  HN  SER A 256      21.359  35.332  59.883  1.00 20.00           H
ATOM   3778  N   ARG A 257      23.029  32.760  61.131  1.00 32.67           N
ATOM   3779  CA  ARG A 257      24.060  31.822  61.560  1.00 33.78           C
ATOM   3780  C   ARG A 257      25.476  32.287  61.218  1.00 32.83           C
ATOM   3781  O   ARG A 257      25.681  33.396  60.730  1.00 32.00           O
ATOM   3782  HA  ARG A 257      23.943  31.754  62.641  1.00 20.00           H
ATOM   3783  CB  ARG A 257      23.803  30.468  60.892  1.00 35.26           C
ATOM   3784 1HB  ARG A 257      24.440  29.708  61.345  1.00 20.00           H
ATOM   3785 2HB  ARG A 257      22.771  30.163  61.065  1.00 20.00           H
ATOM   3786  CG  ARG A 257      24.058  30.479  59.391  1.00 37.80           C
ATOM   3787 1HG  ARG A 257      23.660  31.396  58.958  1.00 20.00           H
ATOM   3788 2HG  ARG A 257      25.131  30.476  59.201  1.00 20.00           H
ATOM   3789  CD  ARG A 257      23.427  29.286  58.695  1.00 42.55           C
ATOM   3790 1HD  ARG A 257      23.912  29.117  57.734  1.00 20.00           H
ATOM   3791 2HD  ARG A 257      23.577  28.386  59.291  1.00 20.00           H
ATOM   3792  NE  ARG A 257      21.998  29.485  58.481  1.00 44.78           N
ATOM   3793  HE  ARG A 257      21.362  28.966  59.052  1.00 20.00           H
ATOM   3794  CZ  ARG A 257      21.486  30.315  57.574  1.00 47.87           C
ATOM   3795  NH1 ARG A 257      22.292  31.019  56.790  1.00 48.76           N
ATOM   3796 1HH1 ARG A 257      23.284  30.927  56.880  1.00 20.00           H
ATOM   3797 2HH1 ARG A 257      21.908  31.642  56.108  1.00 20.00           H
ATOM   3798  NH2 ARG A 257      20.169  30.445  57.451  1.00 48.20           N
ATOM   3799 1HH2 ARG A 257      19.790  31.069  56.768  1.00 20.00           H
ATOM   3800 2HH2 ARG A 257      19.557  29.918  58.041  1.00 20.00           H
ATOM   3801  HN  ARG A 257      23.272  33.331  60.347  1.00 20.00           H
ATOM   3802  N   GLY A 258      26.447  31.418  61.485  1.00 29.86           N
ATOM   3803  CA  GLY A 258      27.834  31.721  61.188  1.00 29.25           C
ATOM   3804  C   GLY A 258      28.309  33.105  61.590  1.00 26.96           C
ATOM   3805  O   GLY A 258      28.070  33.558  62.713  1.00 24.71           O
ATOM   3806 1HA  GLY A 258      28.482  31.001  61.686  1.00 20.00           H
ATOM   3807 2HA  GLY A 258      28.010  31.621  60.117  1.00 20.00           H
ATOM   3808  HN  GLY A 258      26.296  30.520  61.898  1.00 20.00           H
ATOM   3809  N   ILE A 259      28.992  33.767  60.661  1.00 27.72           N
ATOM   3810  CA  ILE A 259      29.546  35.095  60.888  1.00 27.03           C
ATOM   3811  C   ILE A 259      28.512  36.093  61.394  1.00 26.95           C
ATOM   3812  O   ILE A 259      28.730  36.763  62.402  1.00 25.84           O
ATOM   3813  HA  ILE A 259      30.303  35.005  61.667  1.00 20.00           H
ATOM   3814  CB  ILE A 259      30.190  35.642  59.591  1.00 28.57           C
ATOM   3815  HB  ILE A 259      29.451  35.584  58.792  1.00 20.00           H
ATOM   3816  CG1 ILE A 259      31.378  34.760  59.198  1.00 27.88           C
ATOM   3817 1HG1 ILE A 259      32.132  34.790  59.983  1.00 20.00           H
ATOM   3818 2HG1 ILE A 259      31.052  33.724  59.107  1.00 20.00           H
ATOM   3819  CG2 ILE A 259      30.642  37.090  59.790  1.00 27.90           C
ATOM   3820 1HG2 ILE A 259      29.969  37.588  60.488  1.00 20.00           H
ATOM   3821 2HG2 ILE A 259      31.656  37.101  60.193  1.00 20.00           H
ATOM   3822 3HG2 ILE A 259      30.625  37.611  58.833  1.00 20.00           H
ATOM   3823  CD1 ILE A 259      32.038  35.159  57.899  1.00 28.75           C
ATOM   3824 1HD1 ILE A 259      31.332  35.031  57.079  1.00 20.00           H
ATOM   3825 2HD1 ILE A 259      32.346  36.203  57.954  1.00 20.00           H
ATOM   3826 3HD1 ILE A 259      32.912  34.530  57.727  1.00 20.00           H
ATOM   3827  HN  ILE A 259      29.177  33.412  59.745  1.00 20.00           H
ATOM   3828  N   GLY A 260      27.389  36.188  60.690  1.00 26.73           N
ATOM   3829  CA  GLY A 260      26.343  37.111  61.090  1.00 25.68           C
ATOM   3830  C   GLY A 260      25.863  36.931  62.520  1.00 27.60           C
ATOM   3831  O   GLY A 260      25.712  37.912  63.257  1.00 26.09           O
ATOM   3832 1HA  GLY A 260      26.696  38.136  60.980  1.00 20.00           H
ATOM   3833 2HA  GLY A 260      25.482  36.998  60.431  1.00 20.00           H
ATOM   3834  HN  GLY A 260      27.196  35.651  59.869  1.00 20.00           H
ATOM   3835  N   ARG A 261      25.611  35.687  62.920  1.00 27.51           N
ATOM   3836  CA  ARG A 261      25.143  35.416  64.278  1.00 27.26           C
ATOM   3837  C   ARG A 261      26.232  35.702  65.309  1.00 27.66           C
ATOM   3838  O   ARG A 261      25.959  36.269  66.367  1.00 28.06           O
ATOM   3839  HA  ARG A 261      24.295  36.087  64.419  1.00 20.00           H
ATOM   3840  CB  ARG A 261      24.679  33.963  64.414  1.00 29.39           C
ATOM   3841 1HB  ARG A 261      23.815  33.791  63.772  1.00 20.00           H
ATOM   3842 2HB  ARG A 261      25.468  33.292  64.073  1.00 20.00           H
ATOM   3843  CG  ARG A 261      24.304  33.583  65.844  1.00 31.56           C
ATOM   3844 1HG  ARG A 261      25.202  33.548  66.462  1.00 20.00           H
ATOM   3845 2HG  ARG A 261      23.654  34.347  66.269  1.00 20.00           H
ATOM   3846  CD  ARG A 261      23.598  32.235  65.931  1.00 32.62           C
ATOM   3847 1HD  ARG A 261      22.716  32.236  65.291  1.00 20.00           H
ATOM   3848 2HD  ARG A 261      24.256  31.446  65.567  1.00 20.00           H
ATOM   3849  NE  ARG A 261      23.201  31.944  67.308  1.00 35.97           N
ATOM   3850  HE  ARG A 261      23.562  32.529  68.034  1.00 20.00           H
ATOM   3851  CZ  ARG A 261      22.391  30.952  67.670  1.00 37.81           C
ATOM   3852  NH1 ARG A 261      21.874  30.136  66.755  1.00 38.32           N
ATOM   3853 1HH1 ARG A 261      22.094  30.266  65.789  1.00 20.00           H
ATOM   3854 2HH1 ARG A 261      21.266  29.393  67.034  1.00 20.00           H
ATOM   3855  NH2 ARG A 261      22.091  30.778  68.949  1.00 35.57           N
ATOM   3856 1HH2 ARG A 261      21.483  30.033  69.224  1.00 20.00           H
ATOM   3857 2HH2 ARG A 261      22.474  31.391  69.640  1.00 20.00           H
ATOM   3858  HN  ARG A 261      25.721  34.880  62.340  1.00 20.00           H
ATOM   3859  N   ALA A 262      27.464  35.309  65.007  1.00 26.61           N
ATOM   3860  CA  ALA A 262      28.563  35.552  65.933  1.00 25.93           C
ATOM   3861  C   ALA A 262      28.687  37.054  66.186  1.00 26.50           C
ATOM   3862  O   ALA A 262      28.883  37.493  67.323  1.00 25.80           O
ATOM   3863  HA  ALA A 262      28.323  35.052  66.872  1.00 20.00           H
ATOM   3864  CB  ALA A 262      29.862  35.001  65.362  1.00 26.91           C
ATOM   3865 1HB  ALA A 262      29.707  33.976  65.027  1.00 20.00           H
ATOM   3866 2HB  ALA A 262      30.178  35.614  64.518  1.00 20.00           H
ATOM   3867 3HB  ALA A 262      30.634  35.018  66.132  1.00 20.00           H
ATOM   3868  HN  ALA A 262      27.709  34.838  64.159  1.00 20.00           H
ATOM   3869  N   ILE A 263      28.564  37.840  65.122  1.00 25.41           N
ATOM   3870  CA  ILE A 263      28.653  39.287  65.235  1.00 25.38           C
ATOM   3871  C   ILE A 263      27.537  39.810  66.136  1.00 25.17           C
ATOM   3872  O   ILE A 263      27.792  40.576  67.071  1.00 22.62           O
ATOM   3873  HA  ILE A 263      29.608  39.520  65.706  1.00 20.00           H
ATOM   3874  CB  ILE A 263      28.558  39.969  63.834  1.00 27.04           C
ATOM   3875  HB  ILE A 263      27.702  39.549  63.306  1.00 20.00           H
ATOM   3876  CG1 ILE A 263      29.816  39.648  63.018  1.00 24.65           C
ATOM   3877 1HG1 ILE A 263      30.687  40.102  63.491  1.00 20.00           H
ATOM   3878 2HG1 ILE A 263      29.983  38.571  63.009  1.00 20.00           H
ATOM   3879  CG2 ILE A 263      28.393  41.485  63.987  1.00 25.70           C
ATOM   3880 1HG2 ILE A 263      27.505  41.695  64.583  1.00 20.00           H
ATOM   3881 2HG2 ILE A 263      29.270  41.898  64.486  1.00 20.00           H
ATOM   3882 3HG2 ILE A 263      28.288  41.941  63.003  1.00 20.00           H
ATOM   3883  CD1 ILE A 263      29.764  40.127  61.573  1.00 26.61           C
ATOM   3884 1HD1 ILE A 263      28.825  39.810  61.119  1.00 20.00           H
ATOM   3885 2HD1 ILE A 263      29.831  41.215  61.549  1.00 20.00           H
ATOM   3886 3HD1 ILE A 263      30.598  39.699  61.018  1.00 20.00           H
ATOM   3887  HN  ILE A 263      28.407  37.504  64.193  1.00 20.00           H
ATOM   3888  N   ALA A 264      26.303  39.385  65.866  1.00 23.45           N
ATOM   3889  CA  ALA A 264      25.164  39.825  66.667  1.00 25.72           C
ATOM   3890  C   ALA A 264      25.323  39.462  68.146  1.00 26.86           C
ATOM   3891  O   ALA A 264      25.118  40.299  69.025  1.00 27.40           O
ATOM   3892  HA  ALA A 264      25.110  40.912  66.597  1.00 20.00           H
ATOM   3893  CB  ALA A 264      23.865  39.226  66.114  1.00 25.45           C
ATOM   3894 1HB  ALA A 264      23.713  39.569  65.092  1.00 20.00           H
ATOM   3895 2HB  ALA A 264      23.933  38.139  66.127  1.00 20.00           H
ATOM   3896 3HB  ALA A 264      23.026  39.545  66.733  1.00 20.00           H
ATOM   3897  HN  ALA A 264      26.079  38.756  65.122  1.00 20.00           H
ATOM   3898  N   GLU A 265      25.692  38.216  68.422  1.00 28.72           N
ATOM   3899  CA  GLU A 265      25.867  37.768  69.804  1.00 30.76           C
ATOM   3900  C   GLU A 265      27.005  38.506  70.504  1.00 29.96           C
ATOM   3901  O   GLU A 265      26.907  38.839  71.685  1.00 32.16           O
ATOM   3902  HA  GLU A 265      24.928  38.001  70.305  1.00 20.00           H
ATOM   3903  CB  GLU A 265      26.139  36.260  69.848  1.00 32.67           C
ATOM   3904 1HB  GLU A 265      27.000  36.023  69.223  1.00 20.00           H
ATOM   3905 2HB  GLU A 265      26.256  35.938  70.883  1.00 20.00           H
ATOM   3906  CG  GLU A 265      24.998  35.410  69.299  1.00 36.04           C
ATOM   3907 1HG  GLU A 265      24.072  35.659  69.818  1.00 20.00           H
ATOM   3908 2HG  GLU A 265      24.844  35.639  68.245  1.00 20.00           H
ATOM   3909  CD  GLU A 265      25.255  33.925  69.444  1.00 38.71           C
ATOM   3910  OE1 GLU A 265      26.341  33.467  69.030  1.00 40.29           O
ATOM   3911  OE2 GLU A 265      24.370  33.214  69.964  1.00 39.87           O
ATOM   3912  HN  GLU A 265      25.871  37.519  67.728  1.00 20.00           H
ATOM   3913  N   THR A 266      28.083  38.762  69.775  1.00 30.02           N
ATOM   3914  CA  THR A 266      29.231  39.451  70.348  1.00 28.38           C
ATOM   3915  C   THR A 266      28.918  40.892  70.734  1.00 28.05           C
ATOM   3916  O   THR A 266      29.274  41.335  71.825  1.00 26.89           O
ATOM   3917  HA  THR A 266      29.509  38.945  71.273  1.00 20.00           H
ATOM   3918  CB  THR A 266      30.428  39.413  69.383  1.00 27.81           C
ATOM   3919  HB  THR A 266      30.201  39.946  68.460  1.00 20.00           H
ATOM   3920  OG1 THR A 266      30.802  38.047  69.164  1.00 27.51           O
ATOM   3921  HG1 THR A 266      30.469  37.739  68.274  1.00 20.00           H
ATOM   3922  CG2 THR A 266      31.630  40.172  69.973  1.00 26.04           C
ATOM   3923 1HG2 THR A 266      31.620  40.081  71.060  1.00 20.00           H
ATOM   3924 2HG2 THR A 266      31.568  41.224  69.695  1.00 20.00           H
ATOM   3925 3HG2 THR A 266      32.555  39.749  69.582  1.00 20.00           H
ATOM   3926  HN  THR A 266      28.179  38.509  68.812  1.00 20.00           H
ATOM   3927  N   LEU A 267      28.247  41.624  69.851  1.00 27.93           N
ATOM   3928  CA  LEU A 267      27.899  43.008  70.155  1.00 28.23           C
ATOM   3929  C   LEU A 267      26.924  43.048  71.329  1.00 29.69           C
ATOM   3930  O   LEU A 267      27.023  43.913  72.200  1.00 28.94           O
ATOM   3931  HA  LEU A 267      28.815  43.518  70.454  1.00 20.00           H
ATOM   3932  CB  LEU A 267      27.284  43.694  68.924  1.00 27.51           C
ATOM   3933 1HB  LEU A 267      26.429  43.105  68.594  1.00 20.00           H
ATOM   3934 2HB  LEU A 267      26.901  44.668  69.229  1.00 20.00           H
ATOM   3935  CG  LEU A 267      28.231  43.893  67.732  1.00 26.57           C
ATOM   3936  HG  LEU A 267      28.617  42.918  67.437  1.00 20.00           H
ATOM   3937  CD1 LEU A 267      27.466  44.465  66.542  1.00 25.72           C
ATOM   3938 1HD1 LEU A 267      26.417  44.179  66.614  1.00 20.00           H
ATOM   3939 2HD1 LEU A 267      27.548  45.552  66.546  1.00 20.00           H
ATOM   3940 3HD1 LEU A 267      27.887  44.071  65.617  1.00 20.00           H
ATOM   3941  CD2 LEU A 267      29.380  44.828  68.138  1.00 25.89           C
ATOM   3942 1HD2 LEU A 267      29.315  45.041  69.206  1.00 20.00           H
ATOM   3943 2HD2 LEU A 267      30.334  44.345  67.922  1.00 20.00           H
ATOM   3944 3HD2 LEU A 267      29.307  45.758  67.576  1.00 20.00           H
ATOM   3945  HN  LEU A 267      27.950  41.289  68.957  1.00 20.00           H
ATOM   3946  N   ALA A 268      25.989  42.102  71.360  1.00 29.77           N
ATOM   3947  CA  ALA A 268      25.004  42.040  72.434  1.00 30.02           C
ATOM   3948  C   ALA A 268      25.699  41.729  73.756  1.00 31.48           C
ATOM   3949  O   ALA A 268      25.430  42.362  74.775  1.00 29.79           O
ATOM   3950  HA  ALA A 268      24.531  43.020  72.507  1.00 20.00           H
ATOM   3951  CB  ALA A 268      23.953  40.966  72.123  1.00 28.39           C
ATOM   3952 1HB  ALA A 268      23.849  40.861  71.044  1.00 20.00           H
ATOM   3953 2HB  ALA A 268      24.267  40.015  72.553  1.00 20.00           H
ATOM   3954 3HB  ALA A 268      22.995  41.260  72.554  1.00 20.00           H
ATOM   3955  HN  ALA A 268      25.896  41.385  70.669  1.00 20.00           H
ATOM   3956  N   ALA A 269      26.599  40.753  73.729  1.00 33.26           N
ATOM   3957  CA  ALA A 269      27.322  40.359  74.929  1.00 34.48           C
ATOM   3958  C   ALA A 269      28.122  41.528  75.489  1.00 35.15           C
ATOM   3959  O   ALA A 269      28.423  41.565  76.682  1.00 35.49           O
ATOM   3960  HA  ALA A 269      26.586  40.059  75.676  1.00 20.00           H
ATOM   3961  CB  ALA A 269      28.251  39.190  74.622  1.00 33.53           C
ATOM   3962 1HB  ALA A 269      27.711  38.252  74.756  1.00 20.00           H
ATOM   3963 2HB  ALA A 269      28.600  39.264  73.593  1.00 20.00           H
ATOM   3964 3HB  ALA A 269      29.106  39.217  75.298  1.00 20.00           H
ATOM   3965  HN  ALA A 269      26.838  40.235  72.908  1.00 20.00           H
ATOM   3966  N   ARG A 270      28.453  42.489  74.634  1.00 35.42           N
ATOM   3967  CA  ARG A 270      29.222  43.642  75.078  1.00 34.66           C
ATOM   3968  C   ARG A 270      28.394  44.893  75.365  1.00 34.57           C
ATOM   3969  O   ARG A 270      28.924  46.006  75.399  1.00 35.18           O
ATOM   3970  HA  ARG A 270      29.707  43.316  75.998  1.00 20.00           H
ATOM   3971  CB  ARG A 270      30.347  43.933  74.078  1.00 34.15           C
ATOM   3972 1HB  ARG A 270      29.920  44.147  73.098  1.00 20.00           H
ATOM   3973 2HB  ARG A 270      30.893  44.823  74.389  1.00 20.00           H
ATOM   3974  CG  ARG A 270      31.316  42.755  73.965  1.00 36.08           C
ATOM   3975 1HG  ARG A 270      31.669  42.473  74.957  1.00 20.00           H
ATOM   3976 2HG  ARG A 270      30.796  41.890  73.554  1.00 20.00           H
ATOM   3977  CD  ARG A 270      32.533  43.034  73.091  1.00 35.46           C
ATOM   3978 1HD  ARG A 270      32.215  43.411  72.119  1.00 20.00           H
ATOM   3979 2HD  ARG A 270      33.149  43.808  73.548  1.00 20.00           H
ATOM   3980  NE  ARG A 270      33.321  41.815  72.914  1.00 34.88           N
ATOM   3981  HE  ARG A 270      32.975  40.970  73.322  1.00 20.00           H
ATOM   3982  CZ  ARG A 270      34.470  41.745  72.248  1.00 36.03           C
ATOM   3983  NH1 ARG A 270      34.991  42.829  71.686  1.00 34.16           N
ATOM   3984 1HH1 ARG A 270      34.520  43.708  71.761  1.00 20.00           H
ATOM   3985 2HH1 ARG A 270      35.856  42.767  71.187  1.00 20.00           H
ATOM   3986  NH2 ARG A 270      35.094  40.580  72.138  1.00 36.89           N
ATOM   3987 1HH2 ARG A 270      35.959  40.521  71.639  1.00 20.00           H
ATOM   3988 2HH2 ARG A 270      34.701  39.760  72.555  1.00 20.00           H
ATOM   3989  HN  ARG A 270      28.206  42.485  73.665  1.00 20.00           H
ATOM   3990  N   GLY A 271      27.092  44.707  75.563  1.00 33.91           N
ATOM   3991  CA  GLY A 271      26.236  45.826  75.917  1.00 34.02           C
ATOM   3992  C   GLY A 271      25.378  46.524  74.882  1.00 33.33           C
ATOM   3993  O   GLY A 271      24.580  47.391  75.234  1.00 34.00           O
ATOM   3994 1HA  GLY A 271      25.526  45.517  76.684  1.00 20.00           H
ATOM   3995 2HA  GLY A 271      26.839  46.628  76.345  1.00 20.00           H
ATOM   3996  HN  GLY A 271      26.635  43.821  75.484  1.00 20.00           H
ATOM   3997  N   ALA A 272      25.516  46.166  73.615  1.00 31.87           N
ATOM   3998  CA  ALA A 272      24.719  46.824  72.592  1.00 31.72           C
ATOM   3999  C   ALA A 272      23.334  46.214  72.453  1.00 33.20           C
ATOM   4000  O   ALA A 272      23.116  45.056  72.811  1.00 33.15           O
ATOM   4001  HA  ALA A 272      24.590  47.865  72.890  1.00 20.00           H
ATOM   4002  CB  ALA A 272      25.433  46.762  71.271  1.00 31.29           C
ATOM   4003 1HB  ALA A 272      26.112  47.609  71.186  1.00 20.00           H
ATOM   4004 2HB  ALA A 272      26.000  45.833  71.209  1.00 20.00           H
ATOM   4005 3HB  ALA A 272      24.703  46.797  70.462  1.00 20.00           H
ATOM   4006  HN  ALA A 272      26.146  45.456  73.300  1.00 20.00           H
ATOM   4007  N   LYS A 273      22.394  47.012  71.957  1.00 31.90           N
ATOM   4008  CA  LYS A 273      21.046  46.533  71.705  1.00 32.45           C
ATOM   4009  C   LYS A 273      21.194  46.140  70.244  1.00 31.14           C
ATOM   4010  O   LYS A 273      21.555  46.975  69.406  1.00 29.77           O
ATOM   4011  HA  LYS A 273      20.877  45.676  72.356  1.00 20.00           H
ATOM   4012  CB  LYS A 273      20.018  47.661  71.887  1.00 35.09           C
ATOM   4013 1HB  LYS A 273      20.371  48.565  71.391  1.00 20.00           H
ATOM   4014 2HB  LYS A 273      19.079  47.382  71.410  1.00 20.00           H
ATOM   4015  CG  LYS A 273      19.714  48.015  73.341  1.00 40.41           C
ATOM   4016 1HG  LYS A 273      20.647  48.159  73.886  1.00 20.00           H
ATOM   4017 2HG  LYS A 273      19.171  48.959  73.383  1.00 20.00           H
ATOM   4018  CD  LYS A 273      18.891  46.926  74.025  1.00 46.39           C
ATOM   4019 1HD  LYS A 273      17.946  46.795  73.499  1.00 20.00           H
ATOM   4020 2HD  LYS A 273      19.422  45.976  73.970  1.00 20.00           H
ATOM   4021  CE  LYS A 273      18.618  47.274  75.485  1.00 49.42           C
ATOM   4022 1HE  LYS A 273      19.554  47.285  76.044  1.00 20.00           H
ATOM   4023 2HE  LYS A 273      18.195  48.277  75.553  1.00 20.00           H
ATOM   4024  NZ  LYS A 273      17.683  46.316  76.140  1.00 50.92           N
ATOM   4025 1HZ  LYS A 273      17.636  46.514  77.134  1.00 20.00           H
ATOM   4026 2HZ  LYS A 273      16.760  46.413  75.733  1.00 20.00           H
ATOM   4027 3HZ  LYS A 273      18.017  45.369  76.000  1.00 20.00           H
ATOM   4028  HN  LYS A 273      22.541  47.974  71.727  1.00 20.00           H
ATOM   4029  N   VAL A 274      20.948  44.870  69.944  1.00 29.91           N
ATOM   4030  CA  VAL A 274      21.124  44.376  68.590  1.00 28.94           C
ATOM   4031  C   VAL A 274      19.882  43.953  67.818  1.00 30.96           C
ATOM   4032  O   VAL A 274      19.008  43.262  68.343  1.00 30.61           O
ATOM   4033  HA  VAL A 274      21.555  45.184  67.999  1.00 20.00           H
ATOM   4034  CB  VAL A 274      22.092  43.174  68.583  1.00 29.33           C
ATOM   4035  HB  VAL A 274      21.625  42.365  69.145  1.00 20.00           H
ATOM   4036  CG1 VAL A 274      22.325  42.687  67.154  1.00 28.27           C
ATOM   4037 1HG1 VAL A 274      21.420  42.208  66.781  1.00 20.00           H
ATOM   4038 2HG1 VAL A 274      22.578  43.535  66.518  1.00 20.00           H
ATOM   4039 3HG1 VAL A 274      23.147  41.969  67.145  1.00 20.00           H
ATOM   4040  CG2 VAL A 274      23.408  43.567  69.251  1.00 28.78           C
ATOM   4041 1HG2 VAL A 274      23.824  44.440  68.749  1.00 20.00           H
ATOM   4042 2HG2 VAL A 274      23.227  43.803  70.300  1.00 20.00           H
ATOM   4043 3HG2 VAL A 274      24.113  42.738  69.183  1.00 20.00           H
ATOM   4044  HN  VAL A 274      20.635  44.189  70.607  1.00 20.00           H
ATOM   4045  N   ILE A 275      19.818  44.382  66.560  1.00 29.32           N
ATOM   4046  CA  ILE A 275      18.733  43.990  65.678  1.00 30.66           C
ATOM   4047  C   ILE A 275      19.395  43.188  64.561  1.00 29.95           C
ATOM   4048  O   ILE A 275      20.165  43.734  63.772  1.00 31.59           O
ATOM   4049  HA  ILE A 275      18.059  43.353  66.252  1.00 20.00           H
ATOM   4050  CB  ILE A 275      17.989  45.201  65.052  1.00 30.06           C
ATOM   4051  HB  ILE A 275      18.730  45.862  64.602  1.00 20.00           H
ATOM   4052  CG1 ILE A 275      17.259  46.000  66.133  1.00 28.81           C
ATOM   4053 1HG1 ILE A 275      16.468  46.596  65.679  1.00 20.00           H
ATOM   4054 2HG1 ILE A 275      16.780  45.317  66.835  1.00 20.00           H
ATOM   4055  CG2 ILE A 275      16.974  44.702  64.026  1.00 29.22           C
ATOM   4056 1HG2 ILE A 275      17.471  44.552  63.067  1.00 20.00           H
ATOM   4057 2HG2 ILE A 275      16.548  43.758  64.366  1.00 20.00           H
ATOM   4058 3HG2 ILE A 275      16.180  45.440  63.912  1.00 20.00           H
ATOM   4059  CD1 ILE A 275      18.151  46.928  66.919  1.00 32.21           C
ATOM   4060 1HD1 ILE A 275      18.194  46.597  67.958  1.00 20.00           H
ATOM   4061 2HD1 ILE A 275      19.155  46.915  66.493  1.00 20.00           H
ATOM   4062 3HD1 ILE A 275      17.750  47.940  66.877  1.00 20.00           H
ATOM   4063  HN  ILE A 275      20.492  44.989  66.141  1.00 20.00           H
ATOM   4064  N   GLY A 276      19.127  41.888  64.524  1.00 30.06           N
ATOM   4065  CA  GLY A 276      19.691  41.043  63.485  1.00 27.92           C
ATOM   4066  C   GLY A 276      18.591  40.766  62.480  1.00 28.17           C
ATOM   4067  O   GLY A 276      17.416  40.796  62.847  1.00 28.28           O
ATOM   4068 1HA  GLY A 276      20.538  41.547  63.021  1.00 20.00           H
ATOM   4069 2HA  GLY A 276      20.070  40.122  63.926  1.00 20.00           H
ATOM   4070  HN  GLY A 276      18.541  41.419  65.183  1.00 20.00           H
ATOM   4071  N   THR A 277      18.940  40.500  61.225  1.00 26.72           N
ATOM   4072  CA  THR A 277      17.907  40.247  60.226  1.00 25.99           C
ATOM   4073  C   THR A 277      18.069  38.944  59.453  1.00 27.00           C
ATOM   4074  O   THR A 277      19.162  38.383  59.363  1.00 27.41           O
ATOM   4075  HA  THR A 277      16.949  40.153  60.739  1.00 20.00           H
ATOM   4076  CB  THR A 277      17.827  41.384  59.187  1.00 26.04           C
ATOM   4077  HB  THR A 277      16.844  41.414  58.717  1.00 20.00           H
ATOM   4078  OG1 THR A 277      18.890  41.237  58.234  1.00 26.17           O
ATOM   4079  HG1 THR A 277      18.938  42.044  57.648  1.00 20.00           H
ATOM   4080  CG2 THR A 277      17.933  42.738  59.866  1.00 24.05           C
ATOM   4081 1HG2 THR A 277      18.967  42.918  60.160  1.00 20.00           H
ATOM   4082 2HG2 THR A 277      17.297  42.751  60.751  1.00 20.00           H
ATOM   4083 3HG2 THR A 277      17.611  43.517  59.176  1.00 20.00           H
ATOM   4084  HN  THR A 277      19.886  40.458  60.904  1.00 20.00           H
ATOM   4085  N   ALA A 278      16.952  38.480  58.899  1.00 27.40           N
ATOM   4086  CA  ALA A 278      16.895  37.268  58.090  1.00 27.53           C
ATOM   4087  C   ALA A 278      15.889  37.554  56.974  1.00 28.76           C
ATOM   4088  O   ALA A 278      15.148  38.535  57.045  1.00 27.43           O
ATOM   4089  HA  ALA A 278      17.889  37.099  57.675  1.00 20.00           H
ATOM   4090  CB  ALA A 278      16.426  36.082  58.939  1.00 26.98           C
ATOM   4091 1HB  ALA A 278      16.882  36.140  59.928  1.00 20.00           H
ATOM   4092 2HB  ALA A 278      15.341  36.114  59.038  1.00 20.00           H
ATOM   4093 3HB  ALA A 278      16.720  35.150  58.457  1.00 20.00           H
ATOM   4094  HN  ALA A 278      16.059  38.921  58.989  1.00 20.00           H
ATOM   4095  N   THR A 279      15.851  36.701  55.957  1.00 30.41           N
ATOM   4096  CA  THR A 279      14.936  36.906  54.834  1.00 33.27           C
ATOM   4097  C   THR A 279      13.517  36.394  55.058  1.00 34.84           C
ATOM   4098  O   THR A 279      12.629  36.664  54.250  1.00 35.33           O
ATOM   4099  HA  THR A 279      14.824  37.979  54.674  1.00 20.00           H
ATOM   4100  CB  THR A 279      15.467  36.247  53.550  1.00 33.42           C
ATOM   4101  HB  THR A 279      14.845  36.506  52.694  1.00 20.00           H
ATOM   4102  OG1 THR A 279      15.571  34.834  53.744  1.00 34.37           O
ATOM   4103  HG1 THR A 279      15.096  34.569  54.584  1.00 20.00           H
ATOM   4104  CG2 THR A 279      16.829  36.797  53.195  1.00 34.61           C
ATOM   4105 1HG2 THR A 279      17.581  36.364  53.856  1.00 20.00           H
ATOM   4106 2HG2 THR A 279      16.825  37.881  53.311  1.00 20.00           H
ATOM   4107 3HG2 THR A 279      17.066  36.544  52.162  1.00 20.00           H
ATOM   4108  HN  THR A 279      16.426  35.886  55.888  1.00 20.00           H
ATOM   4109  N   SER A 280      13.295  35.654  56.138  1.00 34.87           N
ATOM   4110  CA  SER A 280      11.962  35.123  56.412  1.00 34.66           C
ATOM   4111  C   SER A 280      11.486  35.500  57.807  1.00 35.04           C
ATOM   4112  O   SER A 280      12.285  35.877  58.668  1.00 35.22           O
ATOM   4113  HA  SER A 280      11.312  35.575  55.664  1.00 20.00           H
ATOM   4114  CB  SER A 280      11.960  33.598  56.271  1.00 33.41           C
ATOM   4115 1HB  SER A 280      10.932  33.238  56.253  1.00 20.00           H
ATOM   4116 2HB  SER A 280      12.412  33.321  55.319  1.00 20.00           H
ATOM   4117  OG  SER A 280      12.665  32.990  57.335  1.00 34.25           O
ATOM   4118  HG  SER A 280      13.626  32.870  57.085  1.00 20.00           H
ATOM   4119  HN  SER A 280      13.998  35.420  56.809  1.00 20.00           H
ATOM   4120  N   GLU A 281      10.177  35.404  58.023  1.00 33.78           N
ATOM   4121  CA  GLU A 281       9.599  35.725  59.318  1.00 34.14           C
ATOM   4122  C   GLU A 281      10.089  34.752  60.387  1.00 33.39           C
ATOM   4123  O   GLU A 281      10.342  35.149  61.524  1.00 32.44           O
ATOM   4124  HA  GLU A 281       9.949  36.731  59.550  1.00 20.00           H
ATOM   4125  CB  GLU A 281       8.069  35.681  59.252  1.00 36.32           C
ATOM   4126 1HB  GLU A 281       7.750  34.812  58.676  1.00 20.00           H
ATOM   4127 2HB  GLU A 281       7.657  35.702  60.262  1.00 20.00           H
ATOM   4128  CG  GLU A 281       7.429  36.868  58.555  0.00 35.93           C
ATOM   4129 1HG  GLU A 281       7.665  36.840  57.491  1.00 20.00           H
ATOM   4130 2HG  GLU A 281       6.344  36.804  58.643  1.00 20.00           H
ATOM   4131  CD  GLU A 281       7.891  38.194  59.126  0.00 36.34           C
ATOM   4132  OE1 GLU A 281       8.177  38.258  60.339  0.00 36.40           O
ATOM   4133  OE2 GLU A 281       7.960  39.179  58.366  0.00 36.34           O
ATOM   4134  HN  GLU A 281       9.516  35.114  57.332  1.00 20.00           H
ATOM   4135  N   ASN A 282      10.216  33.478  60.025  1.00 32.84           N
ATOM   4136  CA  ASN A 282      10.684  32.480  60.981  1.00 33.87           C
ATOM   4137  C   ASN A 282      12.168  32.686  61.274  1.00 33.42           C
ATOM   4138  O   ASN A 282      12.601  32.569  62.421  1.00 32.68           O
ATOM   4139  HA  ASN A 282      10.067  32.622  61.868  1.00 20.00           H
ATOM   4140  CB  ASN A 282      10.453  31.055  60.454  1.00 33.24           C
ATOM   4141 1HB  ASN A 282      10.914  30.947  59.472  1.00 20.00           H
ATOM   4142 2HB  ASN A 282      10.938  30.336  61.114  1.00 20.00           H
ATOM   4143  CG  ASN A 282       8.977  30.704  60.345  1.00 34.71           C
ATOM   4144  OD1 ASN A 282       8.147  31.211  61.102  1.00 35.79           O
ATOM   4145  ND2 ASN A 282       8.648  29.823  59.414  1.00 34.44           N
ATOM   4146 1HD2 ASN A 282       9.356  29.426  58.829  1.00 20.00           H
ATOM   4147 2HD2 ASN A 282       7.693  29.553  59.295  1.00 20.00           H
ATOM   4148  HN  ASN A 282      10.007  33.133  59.110  1.00 20.00           H
ATOM   4149  N   GLY A 283      12.942  32.984  60.232  1.00 32.93           N
ATOM   4150  CA  GLY A 283      14.361  33.216  60.420  1.00 32.97           C
ATOM   4151  C   GLY A 283      14.555  34.418  61.320  1.00 31.93           C
ATOM   4152  O   GLY A 283      15.489  34.472  62.122  1.00 31.90           O
ATOM   4153 1HA  GLY A 283      14.823  32.330  60.858  1.00 20.00           H
ATOM   4154 2HA  GLY A 283      14.838  33.379  59.454  1.00 20.00           H
ATOM   4155  HN  GLY A 283      12.609  33.065  59.293  1.00 20.00           H
ATOM   4156  N   ALA A 284      13.661  35.393  61.194  1.00 31.12           N
ATOM   4157  CA  ALA A 284      13.743  36.594  62.010  1.00 29.49           C
ATOM   4158  C   ALA A 284      13.412  36.261  63.457  1.00 29.64           C
ATOM   4159  O   ALA A 284      14.099  36.692  64.387  1.00 29.12           O
ATOM   4160  HA  ALA A 284      14.770  36.958  61.962  1.00 20.00           H
ATOM   4161  CB  ALA A 284      12.786  37.659  61.482  1.00 29.34           C
ATOM   4162 1HB  ALA A 284      13.172  38.060  60.544  1.00 20.00           H
ATOM   4163 2HB  ALA A 284      11.806  37.214  61.312  1.00 20.00           H
ATOM   4164 3HB  ALA A 284      12.697  38.463  62.213  1.00 20.00           H
ATOM   4165  HN  ALA A 284      12.895  35.370  60.552  1.00 20.00           H
ATOM   4166  N   GLN A 285      12.350  35.485  63.637  1.00 27.80           N
ATOM   4167  CA  GLN A 285      11.910  35.091  64.964  1.00 28.13           C
ATOM   4168  C   GLN A 285      12.990  34.291  65.697  1.00 26.70           C
ATOM   4169  O   GLN A 285      13.158  34.434  66.911  1.00 28.11           O
ATOM   4170  HA  GLN A 285      11.728  36.024  65.498  1.00 20.00           H
ATOM   4171  CB  GLN A 285      10.615  34.277  64.863  1.00 28.81           C
ATOM   4172 1HB  GLN A 285       9.917  34.779  64.193  1.00 20.00           H
ATOM   4173 2HB  GLN A 285      10.829  33.301  64.428  1.00 20.00           H
ATOM   4174  CG  GLN A 285       9.928  34.065  66.194  1.00 31.03           C
ATOM   4175 1HG  GLN A 285      10.466  33.312  66.769  1.00 20.00           H
ATOM   4176 2HG  GLN A 285       9.955  34.989  66.772  1.00 20.00           H
ATOM   4177  CD  GLN A 285       8.489  33.628  66.035  1.00 31.60           C
ATOM   4178  OE1 GLN A 285       8.198  32.694  65.292  1.00 33.41           O
ATOM   4179  NE2 GLN A 285       7.581  34.301  66.731  1.00 29.86           N
ATOM   4180 1HE2 GLN A 285       7.864  35.055  67.324  1.00 20.00           H
ATOM   4181 2HE2 GLN A 285       6.614  34.053  66.664  1.00 20.00           H
ATOM   4182  HN  GLN A 285      11.788  35.123  62.893  1.00 20.00           H
ATOM   4183  N   ALA A 286      13.715  33.451  64.964  1.00 25.66           N
ATOM   4184  CA  ALA A 286      14.782  32.654  65.561  1.00 27.60           C
ATOM   4185  C   ALA A 286      15.868  33.595  66.109  1.00 29.24           C
ATOM   4186  O   ALA A 286      16.453  33.339  67.168  1.00 28.78           O
ATOM   4187  HA  ALA A 286      14.351  32.087  66.387  1.00 20.00           H
ATOM   4188  CB  ALA A 286      15.371  31.701  64.518  1.00 27.18           C
ATOM   4189 1HB  ALA A 286      14.763  31.730  63.615  1.00 20.00           H
ATOM   4190 2HB  ALA A 286      16.390  32.006  64.281  1.00 20.00           H
ATOM   4191 3HB  ALA A 286      15.380  30.686  64.917  1.00 20.00           H
ATOM   4192  HN  ALA A 286      13.585  33.311  63.983  1.00 20.00           H
ATOM   4193  N   ILE A 287      16.124  34.690  65.392  1.00 28.73           N
ATOM   4194  CA  ILE A 287      17.117  35.671  65.832  1.00 27.00           C
ATOM   4195  C   ILE A 287      16.580  36.355  67.087  1.00 27.46           C
ATOM   4196  O   ILE A 287      17.324  36.576  68.050  1.00 26.79           O
ATOM   4197  HA  ILE A 287      18.026  35.126  66.085  1.00 20.00           H
ATOM   4198  CB  ILE A 287      17.412  36.718  64.718  1.00 25.97           C
ATOM   4199  HB  ILE A 287      16.461  37.080  64.328  1.00 20.00           H
ATOM   4200  CG1 ILE A 287      18.167  36.039  63.567  1.00 22.09           C
ATOM   4201 1HG1 ILE A 287      19.167  35.759  63.898  1.00 20.00           H
ATOM   4202 2HG1 ILE A 287      17.655  35.118  63.285  1.00 20.00           H
ATOM   4203  CG2 ILE A 287      18.221  37.886  65.287  1.00 23.95           C
ATOM   4204 1HG2 ILE A 287      17.583  38.487  65.937  1.00 20.00           H
ATOM   4205 2HG2 ILE A 287      19.063  37.500  65.862  1.00 20.00           H
ATOM   4206 3HG2 ILE A 287      18.591  38.504  64.469  1.00 20.00           H
ATOM   4207  CD1 ILE A 287      18.311  36.898  62.313  1.00 23.69           C
ATOM   4208 1HD1 ILE A 287      17.381  36.872  61.746  1.00 20.00           H
ATOM   4209 2HD1 ILE A 287      18.532  37.925  62.600  1.00 20.00           H
ATOM   4210 3HD1 ILE A 287      19.124  36.509  61.698  1.00 20.00           H
ATOM   4211  HN  ILE A 287      15.671  34.912  64.528  1.00 20.00           H
ATOM   4212  N   SER A 288      15.289  36.685  67.081  1.00 28.61           N
ATOM   4213  CA  SER A 288      14.664  37.298  68.255  1.00 27.98           C
ATOM   4214  C   SER A 288      14.823  36.347  69.437  1.00 28.86           C
ATOM   4215  O   SER A 288      15.089  36.775  70.561  1.00 27.38           O
ATOM   4216  HA  SER A 288      15.209  38.228  68.420  1.00 20.00           H
ATOM   4217  CB  SER A 288      13.165  37.535  68.033  1.00 27.47           C
ATOM   4218 1HB  SER A 288      12.729  36.665  67.543  1.00 20.00           H
ATOM   4219 2HB  SER A 288      12.668  37.640  68.997  1.00 20.00           H
ATOM   4220  OG  SER A 288      12.909  38.686  67.251  1.00 29.80           O
ATOM   4221  HG  SER A 288      12.018  39.072  67.491  1.00 20.00           H
ATOM   4222  HN  SER A 288      14.679  36.542  66.301  1.00 20.00           H
ATOM   4223  N   ASP A 289      14.643  35.055  69.174  1.00 28.18           N
ATOM   4224  CA  ASP A 289      14.758  34.037  70.213  1.00 29.29           C
ATOM   4225  C   ASP A 289      16.128  34.018  70.911  1.00 30.23           C
ATOM   4226  O   ASP A 289      16.193  34.053  72.138  1.00 30.28           O
ATOM   4227  HA  ASP A 289      13.969  34.267  70.929  1.00 20.00           H
ATOM   4228  CB  ASP A 289      14.478  32.638  69.638  1.00 29.32           C
ATOM   4229 1HB  ASP A 289      15.072  32.485  68.737  1.00 20.00           H
ATOM   4230 2HB  ASP A 289      14.786  31.877  70.356  1.00 20.00           H
ATOM   4231  CG  ASP A 289      13.007  32.407  69.292  1.00 28.84           C
ATOM   4232  OD1 ASP A 289      12.137  33.167  69.762  1.00 28.28           O
ATOM   4233  OD2 ASP A 289      12.722  31.434  68.558  1.00 28.51           O
ATOM   4234  HN  ASP A 289      14.421  34.695  68.269  1.00 20.00           H
ATOM   4235  N   TYR A 290      17.222  33.975  70.148  1.00 30.43           N
ATOM   4236  CA  TYR A 290      18.542  33.915  70.782  1.00 31.82           C
ATOM   4237  C   TYR A 290      19.050  35.229  71.371  1.00 32.45           C
ATOM   4238  O   TYR A 290      19.760  35.230  72.377  1.00 32.24           O
ATOM   4239  HA  TYR A 290      18.489  33.201  71.604  1.00 20.00           H
ATOM   4240  CB  TYR A 290      19.586  33.295  69.829  1.00 30.14           C
ATOM   4241 1HB  TYR A 290      20.436  32.945  70.415  1.00 20.00           H
ATOM   4242 2HB  TYR A 290      19.149  32.420  69.347  1.00 20.00           H
ATOM   4243  CG  TYR A 290      20.151  34.171  68.716  1.00 30.16           C
ATOM   4244  CD1 TYR A 290      21.010  35.238  68.999  1.00 30.06           C
ATOM   4245  HD1 TYR A 290      21.227  35.504  70.034  1.00 20.00           H
ATOM   4246  CD2 TYR A 290      19.896  33.876  67.377  1.00 28.73           C
ATOM   4247  HD2 TYR A 290      19.224  33.051  67.141  1.00 20.00           H
ATOM   4248  CE1 TYR A 290      21.605  35.981  67.974  1.00 27.64           C
ATOM   4249  HE1 TYR A 290      22.277  36.809  68.202  1.00 20.00           H
ATOM   4250  CE2 TYR A 290      20.484  34.614  66.347  1.00 29.74           C
ATOM   4251  HE2 TYR A 290      20.266  34.358  65.311  1.00 20.00           H
ATOM   4252  CZ  TYR A 290      21.341  35.665  66.655  1.00 28.56           C
ATOM   4253  OH  TYR A 290      21.928  36.390  65.639  1.00 28.80           O
ATOM   4254  HH  TYR A 290      21.700  35.986  64.754  1.00 20.00           H
ATOM   4255  HN  TYR A 290      17.207  33.980  69.148  1.00 20.00           H
ATOM   4256  N   LEU A 291      18.685  36.347  70.758  1.00 33.40           N
ATOM   4257  CA  LEU A 291      19.108  37.650  71.261  1.00 33.27           C
ATOM   4258  C   LEU A 291      18.405  37.974  72.576  1.00 34.55           C
ATOM   4259  O   LEU A 291      18.931  38.712  73.413  1.00 32.88           O
ATOM   4260  HA  LEU A 291      20.178  37.592  71.460  1.00 20.00           H
ATOM   4261  CB  LEU A 291      18.816  38.741  70.228  1.00 32.30           C
ATOM   4262 1HB  LEU A 291      17.801  38.599  69.857  1.00 20.00           H
ATOM   4263 2HB  LEU A 291      18.837  39.707  70.734  1.00 20.00           H
ATOM   4264  CG  LEU A 291      19.767  38.800  69.030  1.00 30.74           C
ATOM   4265  HG  LEU A 291      19.722  37.843  68.511  1.00 20.00           H
ATOM   4266  CD1 LEU A 291      19.301  39.881  68.057  1.00 29.40           C
ATOM   4267 1HD1 LEU A 291      18.936  39.414  67.142  1.00 20.00           H
ATOM   4268 2HD1 LEU A 291      18.499  40.460  68.514  1.00 20.00           H
ATOM   4269 3HD1 LEU A 291      20.136  40.541  67.819  1.00 20.00           H
ATOM   4270  CD2 LEU A 291      21.184  39.092  69.523  1.00 30.32           C
ATOM   4271 1HD2 LEU A 291      21.160  39.920  70.232  1.00 20.00           H
ATOM   4272 2HD2 LEU A 291      21.588  38.206  70.014  1.00 20.00           H
ATOM   4273 3HD2 LEU A 291      21.816  39.358  68.676  1.00 20.00           H
ATOM   4274  HN  LEU A 291      18.115  36.375  69.937  1.00 20.00           H
ATOM   4275  N   GLY A 292      17.211  37.418  72.748  1.00 35.95           N
ATOM   4276  CA  GLY A 292      16.458  37.644  73.967  1.00 35.94           C
ATOM   4277  C   GLY A 292      16.236  39.108  74.305  1.00 36.04           C
ATOM   4278  O   GLY A 292      15.832  39.899  73.459  1.00 34.93           O
ATOM   4279 1HA  GLY A 292      15.482  37.166  73.890  1.00 20.00           H
ATOM   4280 2HA  GLY A 292      16.974  37.181  74.808  1.00 20.00           H
ATOM   4281  HN  GLY A 292      16.766  36.828  72.074  1.00 20.00           H
ATOM   4282  N   ALA A 293      16.515  39.468  75.551  1.00 35.88           N
ATOM   4283  CA  ALA A 293      16.327  40.832  76.021  1.00 37.17           C
ATOM   4284  C   ALA A 293      17.360  41.826  75.489  1.00 38.05           C
ATOM   4285  O   ALA A 293      17.247  43.026  75.736  1.00 37.51           O
ATOM   4286  HA  ALA A 293      15.354  41.173  75.668  1.00 20.00           H
ATOM   4287  CB  ALA A 293      16.334  40.849  77.544  1.00 36.33           C
ATOM   4288 1HB  ALA A 293      16.518  39.843  77.919  1.00 20.00           H
ATOM   4289 2HB  ALA A 293      17.121  41.516  77.896  1.00 20.00           H
ATOM   4290 3HB  ALA A 293      15.368  41.201  77.908  1.00 20.00           H
ATOM   4291  HN  ALA A 293      16.869  38.843  76.248  1.00 20.00           H
ATOM   4292  N   ASN A 294      18.363  41.338  74.766  1.00 38.25           N
ATOM   4293  CA  ASN A 294      19.397  42.219  74.235  1.00 38.84           C
ATOM   4294  C   ASN A 294      19.166  42.653  72.794  1.00 39.29           C
ATOM   4295  O   ASN A 294      19.994  43.360  72.212  1.00 38.40           O
ATOM   4296  HA  ASN A 294      19.400  43.087  74.895  1.00 20.00           H
ATOM   4297  CB  ASN A 294      20.773  41.558  74.341  1.00 39.44           C
ATOM   4298 1HB  ASN A 294      20.750  40.583  73.855  1.00 20.00           H
ATOM   4299 2HB  ASN A 294      21.511  42.160  73.811  1.00 20.00           H
ATOM   4300  CG  ASN A 294      21.222  41.381  75.774  1.00 39.05           C
ATOM   4301  OD1 ASN A 294      21.067  42.280  76.596  1.00 39.08           O
ATOM   4302  ND2 ASN A 294      21.795  40.225  76.079  1.00 39.94           N
ATOM   4303 1HD2 ASN A 294      21.912  39.524  75.376  1.00 20.00           H
ATOM   4304 2HD2 ASN A 294      22.111  40.055  77.012  1.00 20.00           H
ATOM   4305  HN  ASN A 294      18.472  40.369  74.544  1.00 20.00           H
ATOM   4306  N   GLY A 295      18.046  42.241  72.214  1.00 38.32           N
ATOM   4307  CA  GLY A 295      17.782  42.624  70.842  1.00 37.83           C
ATOM   4308  C   GLY A 295      16.532  42.032  70.229  1.00 37.33           C
ATOM   4309  O   GLY A 295      15.634  41.575  70.932  1.00 35.63           O
ATOM   4310 1HA  GLY A 295      17.695  43.709  70.774  1.00 20.00           H
ATOM   4311 2HA  GLY A 295      18.622  42.333  70.211  1.00 20.00           H
ATOM   4312  HN  GLY A 295      17.358  41.673  72.667  1.00 20.00           H
ATOM   4313  N   LYS A 296      16.485  42.024  68.903  1.00 36.53           N
ATOM   4314  CA  LYS A 296      15.322  41.515  68.197  1.00 37.02           C
ATOM   4315  C   LYS A 296      15.681  41.108  66.779  1.00 35.42           C
ATOM   4316  O   LYS A 296      16.631  41.626  66.198  1.00 35.55           O
ATOM   4317  HA  LYS A 296      14.986  40.622  68.723  1.00 20.00           H
ATOM   4318  CB  LYS A 296      14.247  42.605  68.167  1.00 38.82           C
ATOM   4319 1HB  LYS A 296      14.041  42.947  69.181  1.00 20.00           H
ATOM   4320 2HB  LYS A 296      14.612  43.466  67.608  1.00 20.00           H
ATOM   4321  CG  LYS A 296      12.918  42.200  67.551  1.00 41.42           C
ATOM   4322 1HG  LYS A 296      13.084  41.799  66.551  1.00 20.00           H
ATOM   4323 2HG  LYS A 296      12.466  41.404  68.143  1.00 20.00           H
ATOM   4324  CD  LYS A 296      11.989  43.401  67.489  1.00 42.78           C
ATOM   4325 1HD  LYS A 296      11.912  43.857  68.476  1.00 20.00           H
ATOM   4326 2HD  LYS A 296      12.407  44.155  66.821  1.00 20.00           H
ATOM   4327  CE  LYS A 296      10.597  43.022  67.004  1.00 43.89           C
ATOM   4328 1HE  LYS A 296      10.013  43.923  66.816  1.00 20.00           H
ATOM   4329 2HE  LYS A 296      10.668  42.486  66.058  1.00 20.00           H
ATOM   4330  NZ  LYS A 296       9.873  42.173  67.990  1.00 43.53           N
ATOM   4331 1HZ  LYS A 296       8.888  42.146  67.754  1.00 20.00           H
ATOM   4332 2HZ  LYS A 296      10.251  41.232  67.968  1.00 20.00           H
ATOM   4333 3HZ  LYS A 296       9.988  42.561  68.919  1.00 20.00           H
ATOM   4334  HN  LYS A 296      17.222  42.358  68.315  1.00 20.00           H
ATOM   4335  N   GLY A 297      14.922  40.165  66.231  1.00 33.49           N
ATOM   4336  CA  GLY A 297      15.155  39.729  64.872  1.00 32.37           C
ATOM   4337  C   GLY A 297      14.067  40.324  63.996  1.00 33.62           C
ATOM   4338  O   GLY A 297      12.908  40.395  64.409  1.00 33.40           O
ATOM   4339 1HA  GLY A 297      16.144  40.051  64.547  1.00 20.00           H
ATOM   4340 2HA  GLY A 297      15.145  38.640  64.829  1.00 20.00           H
ATOM   4341  HN  GLY A 297      14.167  39.710  66.704  1.00 20.00           H
ATOM   4342  N   LEU A 298      14.434  40.777  62.805  1.00 32.66           N
ATOM   4343  CA  LEU A 298      13.473  41.357  61.875  1.00 33.39           C
ATOM   4344  C   LEU A 298      13.696  40.805  60.478  1.00 33.66           C
ATOM   4345  O   LEU A 298      14.826  40.486  60.106  1.00 32.55           O
ATOM   4346  HA  LEU A 298      12.479  41.056  62.203  1.00 20.00           H
ATOM   4347  CB  LEU A 298      13.601  42.884  61.838  1.00 33.47           C
ATOM   4348 1HB  LEU A 298      14.647  43.138  61.670  1.00 20.00           H
ATOM   4349 2HB  LEU A 298      13.041  43.254  60.979  1.00 20.00           H
ATOM   4350  CG  LEU A 298      13.130  43.667  63.064  1.00 32.94           C
ATOM   4351  HG  LEU A 298      13.728  43.352  63.919  1.00 20.00           H
ATOM   4352  CD1 LEU A 298      13.375  45.163  62.846  1.00 32.12           C
ATOM   4353 1HD1 LEU A 298      14.426  45.328  62.607  1.00 20.00           H
ATOM   4354 2HD1 LEU A 298      12.755  45.516  62.023  1.00 20.00           H
ATOM   4355 3HD1 LEU A 298      13.119  45.708  63.754  1.00 20.00           H
ATOM   4356  CD2 LEU A 298      11.652  43.397  63.302  1.00 32.89           C
ATOM   4357 1HD2 LEU A 298      11.064  44.232  62.923  1.00 20.00           H
ATOM   4358 2HD2 LEU A 298      11.362  42.483  62.783  1.00 20.00           H
ATOM   4359 3HD2 LEU A 298      11.472  43.280  64.370  1.00 20.00           H
ATOM   4360  HN  LEU A 298      15.374  40.755  62.463  1.00 20.00           H
ATOM   4361  N   MET A 299      12.616  40.687  59.710  1.00 32.46           N
ATOM   4362  CA  MET A 299      12.705  40.180  58.350  1.00 33.38           C
ATOM   4363  C   MET A 299      13.123  41.333  57.454  1.00 32.72           C
ATOM   4364  O   MET A 299      12.504  42.397  57.469  1.00 32.00           O
ATOM   4365  HA  MET A 299      13.469  39.402  58.377  1.00 20.00           H
ATOM   4366  CB  MET A 299      11.357  39.623  57.891  1.00 35.17           C
ATOM   4367 1HB  MET A 299      11.051  38.810  58.550  1.00 20.00           H
ATOM   4368 2HB  MET A 299      10.594  40.399  57.968  1.00 20.00           H
ATOM   4369  CG  MET A 299      11.364  39.105  56.470  1.00 37.96           C
ATOM   4370 1HG  MET A 299      11.604  39.914  55.780  1.00 20.00           H
ATOM   4371 2HG  MET A 299      12.140  38.347  56.355  1.00 20.00           H
ATOM   4372  SD  MET A 299       9.774  38.383  55.985  1.00 42.35           S
ATOM   4373  CE  MET A 299       8.850  39.843  55.572  1.00 42.67           C
ATOM   4374 1HE  MET A 299       9.133  40.655  56.242  1.00 20.00           H
ATOM   4375 2HE  MET A 299       9.065  40.130  54.542  1.00 20.00           H
ATOM   4376 3HE  MET A 299       7.784  39.640  55.678  1.00 20.00           H
ATOM   4377  HN  MET A 299      11.692  40.932  60.004  1.00 20.00           H
ATOM   4378  N   LEU A 300      14.172  41.120  56.671  1.00 31.72           N
ATOM   4379  CA  LEU A 300      14.678  42.165  55.794  1.00 33.01           C
ATOM   4380  C   LEU A 300      15.225  41.618  54.488  1.00 32.42           C
ATOM   4381  O   LEU A 300      15.905  40.597  54.469  1.00 31.15           O
ATOM   4382  HA  LEU A 300      13.840  42.814  55.541  1.00 20.00           H
ATOM   4383  CB  LEU A 300      15.788  42.958  56.509  1.00 31.99           C
ATOM   4384 1HB  LEU A 300      15.332  43.546  57.305  1.00 20.00           H
ATOM   4385 2HB  LEU A 300      16.465  42.248  56.985  1.00 20.00           H
ATOM   4386  CG  LEU A 300      16.639  43.911  55.656  1.00 33.67           C
ATOM   4387  HG  LEU A 300      16.977  43.369  54.772  1.00 20.00           H
ATOM   4388  CD1 LEU A 300      15.796  45.089  55.177  1.00 31.09           C
ATOM   4389 1HD1 LEU A 300      14.851  44.720  54.777  1.00 20.00           H
ATOM   4390 2HD1 LEU A 300      15.600  45.759  56.014  1.00 20.00           H
ATOM   4391 3HD1 LEU A 300      16.336  45.628  54.398  1.00 20.00           H
ATOM   4392  CD2 LEU A 300      17.825  44.406  56.473  1.00 29.93           C
ATOM   4393 1HD2 LEU A 300      17.535  44.492  57.520  1.00 20.00           H
ATOM   4394 2HD2 LEU A 300      18.649  43.699  56.382  1.00 20.00           H
ATOM   4395 3HD2 LEU A 300      18.141  45.381  56.103  1.00 20.00           H
ATOM   4396  HN  LEU A 300      14.672  40.254  56.629  1.00 20.00           H
ATOM   4397  N   ASN A 301      14.908  42.305  53.395  1.00 33.11           N
ATOM   4398  CA  ASN A 301      15.404  41.943  52.070  1.00 33.18           C
ATOM   4399  C   ASN A 301      16.228  43.160  51.624  1.00 33.10           C
ATOM   4400  O   ASN A 301      15.672  44.209  51.282  1.00 31.68           O
ATOM   4401  HA  ASN A 301      15.984  41.032  52.219  1.00 20.00           H
ATOM   4402  CB  ASN A 301      14.241  41.701  51.103  1.00 33.69           C
ATOM   4403 1HB  ASN A 301      13.559  40.964  51.527  1.00 20.00           H
ATOM   4404 2HB  ASN A 301      13.674  42.622  50.972  1.00 20.00           H
ATOM   4405  CG  ASN A 301      14.705  41.212  49.741  1.00 34.67           C
ATOM   4406  OD1 ASN A 301      15.899  41.200  49.441  1.00 34.73           O
ATOM   4407  ND2 ASN A 301      13.753  40.817  48.899  1.00 34.14           N
ATOM   4408 1HD2 ASN A 301      12.794  40.852  49.178  1.00 20.00           H
ATOM   4409 2HD2 ASN A 301      13.998  40.486  47.988  1.00 20.00           H
ATOM   4410  HN  ASN A 301      14.316  43.111  53.393  1.00 20.00           H
ATOM   4411  N   VAL A 302      17.552  43.022  51.654  1.00 34.07           N
ATOM   4412  CA  VAL A 302      18.451  44.121  51.292  1.00 34.08           C
ATOM   4413  C   VAL A 302      18.374  44.566  49.834  1.00 34.25           C
ATOM   4414  O   VAL A 302      18.972  45.570  49.463  1.00 33.85           O
ATOM   4415  HA  VAL A 302      18.166  44.988  51.888  1.00 20.00           H
ATOM   4416  CB  VAL A 302      19.929  43.786  51.625  1.00 32.67           C
ATOM   4417  HB  VAL A 302      20.533  44.663  51.393  1.00 20.00           H
ATOM   4418  CG1 VAL A 302      20.074  43.485  53.112  1.00 31.56           C
ATOM   4419 1HG1 VAL A 302      19.905  44.396  53.685  1.00 20.00           H
ATOM   4420 2HG1 VAL A 302      19.343  42.731  53.403  1.00 20.00           H
ATOM   4421 3HG1 VAL A 302      21.079  43.111  53.311  1.00 20.00           H
ATOM   4422  CG2 VAL A 302      20.413  42.615  50.771  1.00 31.14           C
ATOM   4423 1HG2 VAL A 302      20.623  41.759  51.413  1.00 20.00           H
ATOM   4424 2HG2 VAL A 302      19.641  42.348  50.050  1.00 20.00           H
ATOM   4425 3HG2 VAL A 302      21.322  42.902  50.242  1.00 20.00           H
ATOM   4426  HN  VAL A 302      18.021  42.180  51.919  1.00 20.00           H
ATOM   4427  N   THR A 303      17.648  43.822  49.005  1.00 35.76           N
ATOM   4428  CA  THR A 303      17.503  44.196  47.600  1.00 35.97           C
ATOM   4429  C   THR A 303      16.192  44.948  47.381  1.00 35.95           C
ATOM   4430  O   THR A 303      15.940  45.459  46.290  1.00 36.76           O
ATOM   4431  HA  THR A 303      18.311  44.880  47.341  1.00 20.00           H
ATOM   4432  CB  THR A 303      17.494  42.967  46.672  1.00 36.58           C
ATOM   4433  HB  THR A 303      17.589  43.267  45.629  1.00 20.00           H
ATOM   4434  OG1 THR A 303      16.314  42.192  46.919  1.00 35.94           O
ATOM   4435  HG1 THR A 303      16.405  41.697  47.784  1.00 20.00           H
ATOM   4436  CG2 THR A 303      18.731  42.109  46.911  1.00 36.85           C
ATOM   4437 1HG2 THR A 303      19.215  42.419  47.838  1.00 20.00           H
ATOM   4438 2HG2 THR A 303      19.426  42.232  46.080  1.00 20.00           H
ATOM   4439 3HG2 THR A 303      18.439  41.061  46.988  1.00 20.00           H
ATOM   4440  HN  THR A 303      17.170  42.987  49.277  1.00 20.00           H
ATOM   4441  N   ASP A 304      15.372  45.031  48.422  1.00 36.01           N
ATOM   4442  CA  ASP A 304      14.075  45.695  48.329  1.00 36.30           C
ATOM   4443  C   ASP A 304      13.967  47.007  49.114  1.00 36.61           C
ATOM   4444  O   ASP A 304      13.904  47.004  50.337  1.00 35.94           O
ATOM   4445  HA  ASP A 304      13.926  45.884  47.266  1.00 20.00           H
ATOM   4446  CB  ASP A 304      12.986  44.727  48.799  1.00 37.27           C
ATOM   4447 1HB  ASP A 304      13.011  43.823  48.191  1.00 20.00           H
ATOM   4448 2HB  ASP A 304      13.182  44.426  49.828  1.00 20.00           H
ATOM   4449  CG  ASP A 304      11.591  45.326  48.723  1.00 38.11           C
ATOM   4450  OD1 ASP A 304      10.657  44.718  49.281  1.00 37.92           O
ATOM   4451  OD2 ASP A 304      11.423  46.399  48.108  1.00 39.24           O
ATOM   4452  HN  ASP A 304      15.575  44.655  49.326  1.00 20.00           H
ATOM   4453  N   PRO A 305      13.930  48.152  48.406  1.00 36.84           N
ATOM   4454  CA  PRO A 305      13.824  49.485  49.010  1.00 36.76           C
ATOM   4455  C   PRO A 305      12.743  49.615  50.090  1.00 36.19           C
ATOM   4456  O   PRO A 305      12.982  50.195  51.150  1.00 35.45           O
ATOM   4457  HA  PRO A 305      14.747  49.736  49.533  1.00 20.00           H
ATOM   4458  CB  PRO A 305      13.543  50.381  47.804  1.00 37.06           C
ATOM   4459 1HB  PRO A 305      12.481  50.405  47.561  1.00 20.00           H
ATOM   4460 2HB  PRO A 305      13.849  51.411  47.989  1.00 20.00           H
ATOM   4461  CG  PRO A 305      14.353  49.732  46.740  1.00 35.73           C
ATOM   4462 1HG  PRO A 305      14.055  50.080  45.751  1.00 20.00           H
ATOM   4463 2HG  PRO A 305      15.411  49.964  46.853  1.00 20.00           H
ATOM   4464  CD  PRO A 305      14.063  48.256  46.941  1.00 36.57           C
ATOM   4465 1HD  PRO A 305      13.151  47.952  46.428  1.00 20.00           H
ATOM   4466 2HD  PRO A 305      14.869  47.633  46.555  1.00 20.00           H
ATOM   4467  N   ALA A 306      11.555  49.080  49.817  1.00 35.89           N
ATOM   4468  CA  ALA A 306      10.453  49.150  50.778  1.00 35.12           C
ATOM   4469  C   ALA A 306      10.755  48.358  52.053  1.00 33.86           C
ATOM   4470  O   ALA A 306      10.380  48.765  53.154  1.00 33.67           O
ATOM   4471  HA  ALA A 306      10.323  50.195  51.059  1.00 20.00           H
ATOM   4472  CB  ALA A 306       9.166  48.635  50.137  1.00 36.04           C
ATOM   4473 1HB  ALA A 306       8.907  49.264  49.286  1.00 20.00           H
ATOM   4474 2HB  ALA A 306       9.314  47.608  49.800  1.00 20.00           H
ATOM   4475 3HB  ALA A 306       8.359  48.664  50.869  1.00 20.00           H
ATOM   4476  HN  ALA A 306      11.338  48.607  48.963  1.00 20.00           H
ATOM   4477  N   SER A 307      11.423  47.221  51.900  1.00 33.07           N
ATOM   4478  CA  SER A 307      11.770  46.384  53.044  1.00 32.00           C
ATOM   4479  C   SER A 307      12.738  47.124  53.965  1.00 29.48           C
ATOM   4480  O   SER A 307      12.541  47.182  55.178  1.00 29.21           O
ATOM   4481  HA  SER A 307      10.828  46.191  53.557  1.00 20.00           H
ATOM   4482  CB  SER A 307      12.410  45.076  52.567  1.00 28.98           C
ATOM   4483 1HB  SER A 307      11.699  44.531  51.945  1.00 20.00           H
ATOM   4484 2HB  SER A 307      13.273  45.301  51.941  1.00 20.00           H
ATOM   4485  OG  SER A 307      12.800  44.282  53.675  1.00 30.47           O
ATOM   4486  HG  SER A 307      12.016  43.764  54.018  1.00 20.00           H
ATOM   4487  HN  SER A 307      11.727  46.866  51.016  1.00 20.00           H
ATOM   4488  N   ILE A 308      13.781  47.697  53.377  1.00 30.33           N
ATOM   4489  CA  ILE A 308      14.778  48.443  54.143  1.00 30.55           C
ATOM   4490  C   ILE A 308      14.120  49.572  54.928  1.00 31.96           C
ATOM   4491  O   ILE A 308      14.395  49.765  56.114  1.00 32.45           O
ATOM   4492  HA  ILE A 308      15.223  47.753  54.860  1.00 20.00           H
ATOM   4493  CB  ILE A 308      15.858  49.027  53.210  1.00 31.14           C
ATOM   4494  HB  ILE A 308      15.359  49.581  52.415  1.00 20.00           H
ATOM   4495  CG1 ILE A 308      16.645  47.884  52.564  1.00 30.04           C
ATOM   4496 1HG1 ILE A 308      17.286  47.413  53.309  1.00 20.00           H
ATOM   4497 2HG1 ILE A 308      15.955  47.118  52.209  1.00 20.00           H
ATOM   4498  CG2 ILE A 308      16.780  49.969  53.989  1.00 29.99           C
ATOM   4499 1HG2 ILE A 308      16.332  50.961  54.033  1.00 20.00           H
ATOM   4500 2HG2 ILE A 308      16.918  49.587  55.000  1.00 20.00           H
ATOM   4501 3HG2 ILE A 308      17.746  50.028  53.488  1.00 20.00           H
ATOM   4502  CD1 ILE A 308      17.506  48.313  51.408  1.00 30.91           C
ATOM   4503 1HD1 ILE A 308      16.889  48.813  50.662  1.00 20.00           H
ATOM   4504 2HD1 ILE A 308      18.276  48.998  51.763  1.00 20.00           H
ATOM   4505 3HD1 ILE A 308      17.977  47.437  50.962  1.00 20.00           H
ATOM   4506  HN  ILE A 308      13.958  47.661  52.394  1.00 20.00           H
ATOM   4507  N   GLU A 309      13.241  50.316  54.267  1.00 33.72           N
ATOM   4508  CA  GLU A 309      12.553  51.420  54.921  1.00 36.26           C
ATOM   4509  C   GLU A 309      11.638  50.932  56.044  1.00 36.82           C
ATOM   4510  O   GLU A 309      11.525  51.570  57.093  1.00 37.22           O
ATOM   4511  HA  GLU A 309      13.341  52.042  55.345  1.00 20.00           H
ATOM   4512  CB  GLU A 309      11.744  52.222  53.896  1.00 39.47           C
ATOM   4513 1HB  GLU A 309      11.181  51.541  53.258  1.00 20.00           H
ATOM   4514 2HB  GLU A 309      11.116  52.949  54.411  1.00 20.00           H
ATOM   4515  CG  GLU A 309      12.601  53.049  52.942  1.00 44.07           C
ATOM   4516 1HG  GLU A 309      13.100  52.390  52.232  1.00 20.00           H
ATOM   4517 2HG  GLU A 309      11.964  53.718  52.363  1.00 20.00           H
ATOM   4518  CD  GLU A 309      13.651  53.876  53.675  1.00 46.83           C
ATOM   4519  OE1 GLU A 309      13.361  54.353  54.795  1.00 49.28           O
ATOM   4520  OE2 GLU A 309      14.763  54.058  53.133  1.00 47.17           O
ATOM   4521  HN  GLU A 309      12.999  50.175  53.307  1.00 20.00           H
ATOM   4522  N   SER A 310      10.985  49.799  55.824  1.00 36.22           N
ATOM   4523  CA  SER A 310      10.088  49.242  56.828  1.00 36.65           C
ATOM   4524  C   SER A 310      10.853  48.820  58.088  1.00 35.70           C
ATOM   4525  O   SER A 310      10.459  49.146  59.210  1.00 34.77           O
ATOM   4526  HA  SER A 310       9.390  50.044  57.068  1.00 20.00           H
ATOM   4527  CB  SER A 310       9.345  48.038  56.246  1.00 36.24           C
ATOM   4528 1HB  SER A 310       8.722  48.364  55.413  1.00 20.00           H
ATOM   4529 2HB  SER A 310      10.066  47.325  55.845  1.00 20.00           H
ATOM   4530  OG  SER A 310       8.548  47.419  57.237  1.00 38.63           O
ATOM   4531  HG  SER A 310       7.882  48.071  57.598  1.00 20.00           H
ATOM   4532  HN  SER A 310      11.059  49.265  54.982  1.00 20.00           H
ATOM   4533  N   VAL A 311      11.948  48.093  57.894  1.00 35.06           N
ATOM   4534  CA  VAL A 311      12.756  47.632  59.016  1.00 34.66           C
ATOM   4535  C   VAL A 311      13.312  48.793  59.839  1.00 33.91           C
ATOM   4536  O   VAL A 311      13.278  48.763  61.069  1.00 33.16           O
ATOM   4537  HA  VAL A 311      12.108  47.048  59.669  1.00 20.00           H
ATOM   4538  CB  VAL A 311      13.920  46.741  58.522  1.00 35.09           C
ATOM   4539  HB  VAL A 311      14.385  47.237  57.669  1.00 20.00           H
ATOM   4540  CG1 VAL A 311      14.974  46.588  59.614  1.00 34.07           C
ATOM   4541 1HG1 VAL A 311      15.510  47.528  59.737  1.00 20.00           H
ATOM   4542 2HG1 VAL A 311      14.488  46.321  60.553  1.00 20.00           H
ATOM   4543 3HG1 VAL A 311      15.678  45.803  59.333  1.00 20.00           H
ATOM   4544  CG2 VAL A 311      13.378  45.368  58.120  1.00 33.47           C
ATOM   4545 1HG2 VAL A 311      13.315  44.730  59.002  1.00 20.00           H
ATOM   4546 2HG2 VAL A 311      12.387  45.482  57.684  1.00 20.00           H
ATOM   4547 3HG2 VAL A 311      14.047  44.912  57.391  1.00 20.00           H
ATOM   4548  HN  VAL A 311      12.285  47.819  56.993  1.00 20.00           H
ATOM   4549  N   LEU A 312      13.810  49.826  59.167  1.00 33.63           N
ATOM   4550  CA  LEU A 312      14.369  50.961  59.889  1.00 34.63           C
ATOM   4551  C   LEU A 312      13.331  51.695  60.720  1.00 35.06           C
ATOM   4552  O   LEU A 312      13.623  52.144  61.825  1.00 32.90           O
ATOM   4553  HA  LEU A 312      15.114  50.572  60.583  1.00 20.00           H
ATOM   4554  CB  LEU A 312      15.049  51.934  58.924  1.00 36.15           C
ATOM   4555 1HB  LEU A 312      14.382  52.102  58.079  1.00 20.00           H
ATOM   4556 2HB  LEU A 312      15.170  52.892  59.430  1.00 20.00           H
ATOM   4557  CG  LEU A 312      16.409  51.476  58.399  1.00 36.83           C
ATOM   4558  HG  LEU A 312      16.287  50.492  57.948  1.00 20.00           H
ATOM   4559  CD1 LEU A 312      16.869  52.430  57.325  1.00 40.20           C
ATOM   4560 1HD1 LEU A 312      16.046  52.630  56.641  1.00 20.00           H
ATOM   4561 2HD1 LEU A 312      17.196  53.363  57.784  1.00 20.00           H
ATOM   4562 3HD1 LEU A 312      17.699  51.986  56.776  1.00 20.00           H
ATOM   4563  CD2 LEU A 312      17.421  51.423  59.539  1.00 36.75           C
ATOM   4564 1HD2 LEU A 312      17.551  52.421  59.958  1.00 20.00           H
ATOM   4565 2HD2 LEU A 312      17.059  50.748  60.315  1.00 20.00           H
ATOM   4566 3HD2 LEU A 312      18.377  51.061  59.160  1.00 20.00           H
ATOM   4567  HN  LEU A 312      13.831  49.886  58.169  1.00 20.00           H
ATOM   4568  N   GLU A 313      12.117  51.823  60.195  1.00 35.90           N
ATOM   4569  CA  GLU A 313      11.073  52.500  60.948  1.00 38.57           C
ATOM   4570  C   GLU A 313      10.778  51.676  62.197  1.00 36.98           C
ATOM   4571  O   GLU A 313      10.643  52.219  63.289  1.00 37.24           O
ATOM   4572  HA  GLU A 313      11.492  53.471  61.215  1.00 20.00           H
ATOM   4573  CB  GLU A 313       9.811  52.668  60.098  1.00 41.90           C
ATOM   4574 1HB  GLU A 313      10.055  53.201  59.179  1.00 20.00           H
ATOM   4575 2HB  GLU A 313       9.354  51.694  59.923  1.00 20.00           H
ATOM   4576  CG  GLU A 313       8.730  53.499  60.776  1.00 49.59           C
ATOM   4577 1HG  GLU A 313       8.245  52.907  61.553  1.00 20.00           H
ATOM   4578 2HG  GLU A 313       9.183  54.360  61.268  1.00 20.00           H
ATOM   4579  CD  GLU A 313       7.664  53.997  59.809  1.00 54.53           C
ATOM   4580  OE1 GLU A 313       7.051  53.154  59.105  1.00 57.08           O
ATOM   4581  OE2 GLU A 313       7.438  55.230  59.753  1.00 55.40           O
ATOM   4582  HN  GLU A 313      11.859  51.479  59.293  1.00 20.00           H
ATOM   4583  N   LYS A 314      10.693  50.359  62.040  1.00 36.62           N
ATOM   4584  CA  LYS A 314      10.438  49.490  63.186  1.00 36.53           C
ATOM   4585  C   LYS A 314      11.542  49.664  64.224  1.00 35.33           C
ATOM   4586  O   LYS A 314      11.274  49.745  65.422  1.00 36.29           O
ATOM   4587  HA  LYS A 314       9.497  49.807  63.634  1.00 20.00           H
ATOM   4588  CB  LYS A 314      10.384  48.020  62.761  1.00 38.17           C
ATOM   4589 1HB  LYS A 314      11.265  47.776  62.167  1.00 20.00           H
ATOM   4590 2HB  LYS A 314      10.408  47.381  63.643  1.00 20.00           H
ATOM   4591  CG  LYS A 314       9.162  47.638  61.950  1.00 41.88           C
ATOM   4592 1HG  LYS A 314       8.260  47.932  62.486  1.00 20.00           H
ATOM   4593 2HG  LYS A 314       9.163  48.183  61.006  1.00 20.00           H
ATOM   4594  CD  LYS A 314       9.142  46.140  61.684  1.00 43.54           C
ATOM   4595 1HD  LYS A 314      10.040  45.852  61.137  1.00 20.00           H
ATOM   4596 2HD  LYS A 314       9.158  45.599  62.630  1.00 20.00           H
ATOM   4597  CE  LYS A 314       7.913  45.743  60.890  1.00 46.39           C
ATOM   4598 1HE  LYS A 314       7.942  46.210  59.906  1.00 20.00           H
ATOM   4599 2HE  LYS A 314       7.907  44.665  60.732  1.00 20.00           H
ATOM   4600  NZ  LYS A 314       6.659  46.146  61.592  1.00 48.54           N
ATOM   4601 1HZ  LYS A 314       5.900  45.541  61.302  1.00 20.00           H
ATOM   4602 2HZ  LYS A 314       6.791  46.066  62.594  1.00 20.00           H
ATOM   4603 3HZ  LYS A 314       6.434  47.107  61.357  1.00 20.00           H
ATOM   4604  HN  LYS A 314      10.794  49.893  61.161  1.00 20.00           H
ATOM   4605  N   ILE A 315      12.789  49.723  63.762  1.00 33.49           N
ATOM   4606  CA  ILE A 315      13.912  49.892  64.678  1.00 32.90           C
ATOM   4607  C   ILE A 315      13.825  51.240  65.389  1.00 33.32           C
ATOM   4608  O   ILE A 315      14.061  51.327  66.595  1.00 32.25           O
ATOM   4609  HA  ILE A 315      13.839  49.109  65.433  1.00 20.00           H
ATOM   4610  CB  ILE A 315      15.274  49.787  63.942  1.00 32.06           C
ATOM   4611  HB  ILE A 315      15.261  50.478  63.099  1.00 20.00           H
ATOM   4612  CG1 ILE A 315      15.451  48.371  63.381  1.00 30.39           C
ATOM   4613 1HG1 ILE A 315      15.396  47.645  64.192  1.00 20.00           H
ATOM   4614 2HG1 ILE A 315      14.636  48.143  62.694  1.00 20.00           H
ATOM   4615  CG2 ILE A 315      16.419  50.130  64.904  1.00 31.53           C
ATOM   4616 1HG2 ILE A 315      16.107  50.936  65.569  1.00 20.00           H
ATOM   4617 2HG2 ILE A 315      16.674  49.250  65.495  1.00 20.00           H
ATOM   4618 3HG2 ILE A 315      17.291  50.448  64.333  1.00 20.00           H
ATOM   4619  CD1 ILE A 315      16.752  48.149  62.647  1.00 30.66           C
ATOM   4620 1HD1 ILE A 315      16.964  49.010  62.014  1.00 20.00           H
ATOM   4621 2HD1 ILE A 315      17.559  48.022  63.369  1.00 20.00           H
ATOM   4622 3HD1 ILE A 315      16.673  47.254  62.030  1.00 20.00           H
ATOM   4623  HN  ILE A 315      13.030  49.658  62.794  1.00 20.00           H
ATOM   4624  N   ARG A 316      13.473  52.287  64.649  1.00 34.97           N
ATOM   4625  CA  ARG A 316      13.360  53.620  65.242  1.00 37.16           C
ATOM   4626  C   ARG A 316      12.225  53.717  66.261  1.00 37.46           C
ATOM   4627  O   ARG A 316      12.320  54.461  67.238  1.00 38.27           O
ATOM   4628  HA  ARG A 316      14.318  53.789  65.733  1.00 20.00           H
ATOM   4629  CB  ARG A 316      13.159  54.677  64.149  1.00 38.67           C
ATOM   4630 1HB  ARG A 316      12.319  54.394  63.514  1.00 20.00           H
ATOM   4631 2HB  ARG A 316      12.906  55.634  64.605  1.00 20.00           H
ATOM   4632  CG  ARG A 316      14.384  54.872  63.268  1.00 42.89           C
ATOM   4633 1HG  ARG A 316      15.278  54.928  63.889  1.00 20.00           H
ATOM   4634 2HG  ARG A 316      14.506  54.010  62.611  1.00 20.00           H
ATOM   4635  CD  ARG A 316      14.307  56.132  62.409  1.00 46.16           C
ATOM   4636 1HD  ARG A 316      13.475  56.054  61.709  1.00 20.00           H
ATOM   4637 2HD  ARG A 316      14.114  57.000  63.039  1.00 20.00           H
ATOM   4638  NE  ARG A 316      15.557  56.321  61.674  1.00 48.16           N
ATOM   4639  HE  ARG A 316      16.317  56.764  62.148  1.00 20.00           H
ATOM   4640  CZ  ARG A 316      15.760  55.946  60.414  1.00 48.63           C
ATOM   4641  NH1 ARG A 316      14.789  55.366  59.721  1.00 49.07           N
ATOM   4642 1HH1 ARG A 316      13.897  55.209  60.145  1.00 20.00           H
ATOM   4643 2HH1 ARG A 316      14.949  55.087  58.775  1.00 20.00           H
ATOM   4644  NH2 ARG A 316      16.950  56.125  59.858  1.00 48.96           N
ATOM   4645 1HH2 ARG A 316      17.107  55.844  58.911  1.00 20.00           H
ATOM   4646 2HH2 ARG A 316      17.691  56.540  60.385  1.00 20.00           H
ATOM   4647  HN  ARG A 316      13.269  52.238  63.671  1.00 20.00           H
ATOM   4648  N   ALA A 317      11.155  52.959  66.040  1.00 37.76           N
ATOM   4649  CA  ALA A 317      10.010  52.987  66.943  1.00 38.51           C
ATOM   4650  C   ALA A 317      10.230  52.171  68.210  1.00 38.85           C
ATOM   4651  O   ALA A 317       9.674  52.485  69.258  1.00 39.45           O
ATOM   4652  HA  ALA A 317       9.854  54.022  67.249  1.00 20.00           H
ATOM   4653  CB  ALA A 317       8.758  52.495  66.215  1.00 38.34           C
ATOM   4654 1HB  ALA A 317       8.729  52.924  65.214  1.00 20.00           H
ATOM   4655 2HB  ALA A 317       8.782  51.408  66.145  1.00 20.00           H
ATOM   4656 3HB  ALA A 317       7.872  52.804  66.768  1.00 20.00           H
ATOM   4657  HN  ALA A 317      11.063  52.336  65.263  1.00 20.00           H
ATOM   4658  N   GLU A 318      11.042  51.125  68.130  1.00 39.16           N
ATOM   4659  CA  GLU A 318      11.272  50.307  69.311  1.00 40.09           C
ATOM   4660  C   GLU A 318      12.607  50.551  70.016  1.00 40.06           C
ATOM   4661  O   GLU A 318      12.678  50.482  71.241  1.00 40.26           O
ATOM   4662  HA  GLU A 318      10.475  50.572  70.006  1.00 20.00           H
ATOM   4663  CB  GLU A 318      11.142  48.818  68.960  1.00 40.46           C
ATOM   4664 1HB  GLU A 318      10.142  48.618  68.574  1.00 20.00           H
ATOM   4665 2HB  GLU A 318      11.935  48.532  68.270  1.00 20.00           H
ATOM   4666  CG  GLU A 318      11.308  47.900  70.166  1.00 43.39           C
ATOM   4667 1HG  GLU A 318      12.316  48.001  70.568  1.00 20.00           H
ATOM   4668 2HG  GLU A 318      10.619  48.202  70.955  1.00 20.00           H
ATOM   4669  CD  GLU A 318      11.062  46.433  69.847  1.00 44.71           C
ATOM   4670  OE1 GLU A 318      11.256  45.595  70.754  1.00 47.08           O
ATOM   4671  OE2 GLU A 318      10.676  46.117  68.702  1.00 44.55           O
ATOM   4672  HN  GLU A 318      11.520  50.851  67.295  1.00 20.00           H
ATOM   4673  N   PHE A 319      13.660  50.838  69.255  1.00 39.63           N
ATOM   4674  CA  PHE A 319      14.973  51.059  69.855  1.00 38.77           C
ATOM   4675  C   PHE A 319      15.528  52.469  69.680  1.00 37.96           C
ATOM   4676  O   PHE A 319      15.991  53.081  70.645  1.00 37.37           O
ATOM   4677  HA  PHE A 319      14.876  50.875  70.925  1.00 20.00           H
ATOM   4678  CB  PHE A 319      15.981  50.049  69.293  1.00 38.18           C
ATOM   4679 1HB  PHE A 319      16.143  50.262  68.236  1.00 20.00           H
ATOM   4680 2HB  PHE A 319      16.938  50.188  69.796  1.00 20.00           H
ATOM   4681  CG  PHE A 319      15.550  48.620  69.446  1.00 38.92           C
ATOM   4682  CD1 PHE A 319      14.724  48.023  68.497  1.00 38.29           C
ATOM   4683  HD1 PHE A 319      14.414  48.583  67.614  1.00 20.00           H
ATOM   4684  CD2 PHE A 319      15.935  47.882  70.561  1.00 39.16           C
ATOM   4685  HD2 PHE A 319      16.583  48.345  71.305  1.00 20.00           H
ATOM   4686  CE1 PHE A 319      14.281  46.711  68.656  1.00 38.65           C
ATOM   4687  HE1 PHE A 319      13.634  46.260  67.904  1.00 20.00           H
ATOM   4688  CE2 PHE A 319      15.500  46.568  70.735  1.00 39.47           C
ATOM   4689  HE2 PHE A 319      15.807  45.999  71.613  1.00 20.00           H
ATOM   4690  CZ  PHE A 319      14.669  45.980  69.778  1.00 40.31           C
ATOM   4691  HZ  PHE A 319      14.324  44.954  69.906  1.00 20.00           H
ATOM   4692  HN  PHE A 319      13.625  50.919  68.259  1.00 20.00           H
ATOM   4693  N   GLY A 320      15.489  52.975  68.451  1.00 36.63           N
ATOM   4694  CA  GLY A 320      16.010  54.304  68.170  1.00 36.06           C
ATOM   4695  C   GLY A 320      16.819  54.296  66.884  1.00 35.50           C
ATOM   4696  O   GLY A 320      16.617  53.432  66.033  1.00 35.76           O
ATOM   4697 1HA  GLY A 320      15.185  55.012  68.087  1.00 20.00           H
ATOM   4698 2HA  GLY A 320      16.633  54.637  69.001  1.00 20.00           H
ATOM   4699  HN  GLY A 320      15.112  52.494  67.660  1.00 20.00           H
ATOM   4700  N   GLU A 321      17.735  55.249  66.737  1.00 33.66           N
ATOM   4701  CA  GLU A 321      18.568  55.343  65.536  1.00 32.71           C
ATOM   4702  C   GLU A 321      19.741  54.363  65.598  1.00 29.71           C
ATOM   4703  O   GLU A 321      20.298  54.125  66.664  1.00 28.34           O
ATOM   4704  HA  GLU A 321      17.913  55.073  64.708  1.00 20.00           H
ATOM   4705  CB  GLU A 321      19.122  56.765  65.378  1.00 33.61           C
ATOM   4706 1HB  GLU A 321      19.735  57.019  66.243  1.00 20.00           H
ATOM   4707 2HB  GLU A 321      19.657  56.848  64.432  1.00 20.00           H
ATOM   4708  CG  GLU A 321      18.076  57.881  65.311  1.00 35.86           C
ATOM   4709 1HG  GLU A 321      17.499  57.899  66.236  1.00 20.00           H
ATOM   4710 2HG  GLU A 321      18.575  58.846  65.228  1.00 20.00           H
ATOM   4711  CD  GLU A 321      17.122  57.727  64.149  1.00 38.32           C
ATOM   4712  OE1 GLU A 321      17.540  57.204  63.096  1.00 39.39           O
ATOM   4713  OE2 GLU A 321      15.952  58.138  64.283  1.00 44.03           O
ATOM   4714  HN  GLU A 321      17.920  55.957  67.419  1.00 20.00           H
ATOM   4715  N   VAL A 322      20.115  53.811  64.447  1.00 29.11           N
ATOM   4716  CA  VAL A 322      21.216  52.860  64.362  1.00 29.16           C
ATOM   4717  C   VAL A 322      22.569  53.558  64.493  1.00 29.97           C
ATOM   4718  O   VAL A 322      22.858  54.508  63.763  1.00 29.09           O
ATOM   4719  HA  VAL A 322      21.117  52.166  65.197  1.00 20.00           H
ATOM   4720  CB  VAL A 322      21.178  52.088  63.014  1.00 28.87           C
ATOM   4721  HB  VAL A 322      21.197  52.821  62.208  1.00 20.00           H
ATOM   4722  CG1 VAL A 322      22.403  51.198  62.875  1.00 27.58           C
ATOM   4723 1HG1 VAL A 322      23.302  51.782  63.076  1.00 20.00           H
ATOM   4724 2HG1 VAL A 322      22.338  50.376  63.588  1.00 20.00           H
ATOM   4725 3HG1 VAL A 322      22.449  50.799  61.862  1.00 20.00           H
ATOM   4726  CG2 VAL A 322      19.897  51.250  62.931  1.00 28.40           C
ATOM   4727 1HG2 VAL A 322      19.794  50.653  63.838  1.00 20.00           H
ATOM   4728 2HG2 VAL A 322      19.037  51.910  62.831  1.00 20.00           H
ATOM   4729 3HG2 VAL A 322      19.951  50.589  62.066  1.00 20.00           H
ATOM   4730  HN  VAL A 322      19.678  54.002  63.567  1.00 20.00           H
ATOM   4731  N   ASP A 323      23.391  53.086  65.427  1.00 28.88           N
ATOM   4732  CA  ASP A 323      24.722  53.655  65.647  1.00 28.58           C
ATOM   4733  C   ASP A 323      25.779  52.825  64.928  1.00 27.54           C
ATOM   4734  O   ASP A 323      26.799  53.343  64.479  1.00 26.66           O
ATOM   4735  HA  ASP A 323      24.667  54.672  65.258  1.00 20.00           H
ATOM   4736  CB  ASP A 323      25.063  53.669  67.142  1.00 29.66           C
ATOM   4737 1HB  ASP A 323      25.080  52.648  67.524  1.00 20.00           H
ATOM   4738 2HB  ASP A 323      26.061  54.080  67.287  1.00 20.00           H
ATOM   4739  CG  ASP A 323      24.083  54.475  67.959  1.00 32.17           C
ATOM   4740  OD1 ASP A 323      23.976  55.699  67.729  1.00 33.32           O
ATOM   4741  OD2 ASP A 323      23.421  53.881  68.835  1.00 33.74           O
ATOM   4742  HN  ASP A 323      23.167  52.325  66.036  1.00 20.00           H
ATOM   4743  N   ILE A 324      25.524  51.526  64.841  1.00 26.51           N
ATOM   4744  CA  ILE A 324      26.446  50.595  64.216  1.00 25.42           C
ATOM   4745  C   ILE A 324      25.748  49.756  63.156  1.00 25.24           C
ATOM   4746  O   ILE A 324      24.801  49.034  63.457  1.00 24.75           O
ATOM   4747  HA  ILE A 324      27.215  51.183  63.716  1.00 20.00           H
ATOM   4748  CB  ILE A 324      27.043  49.637  65.271  1.00 25.47           C
ATOM   4749  HB  ILE A 324      26.223  49.107  65.755  1.00 20.00           H
ATOM   4750  CG1 ILE A 324      27.774  50.444  66.344  1.00 24.85           C
ATOM   4751 1HG1 ILE A 324      28.703  50.842  65.935  1.00 20.00           H
ATOM   4752 2HG1 ILE A 324      27.165  51.298  66.639  1.00 20.00           H
ATOM   4753  CG2 ILE A 324      27.972  48.633  64.597  1.00 26.18           C
ATOM   4754 1HG2 ILE A 324      27.430  48.107  63.811  1.00 20.00           H
ATOM   4755 2HG2 ILE A 324      28.821  49.159  64.161  1.00 20.00           H
ATOM   4756 3HG2 ILE A 324      28.329  47.916  65.336  1.00 20.00           H
ATOM   4757  CD1 ILE A 324      28.115  49.661  67.596  1.00 24.90           C
ATOM   4758 1HD1 ILE A 324      27.418  48.831  67.707  1.00 20.00           H
ATOM   4759 2HD1 ILE A 324      29.131  49.274  67.517  1.00 20.00           H
ATOM   4760 3HD1 ILE A 324      28.042  50.316  68.465  1.00 20.00           H
ATOM   4761  HN  ILE A 324      24.693  51.094  65.192  1.00 20.00           H
ATOM   4762  N   LEU A 325      26.219  49.852  61.919  1.00 23.33           N
ATOM   4763  CA  LEU A 325      25.640  49.069  60.837  1.00 24.14           C
ATOM   4764  C   LEU A 325      26.651  48.046  60.354  1.00 23.12           C
ATOM   4765  O   LEU A 325      27.758  48.401  59.969  1.00 24.01           O
ATOM   4766  HA  LEU A 325      24.780  48.537  61.243  1.00 20.00           H
ATOM   4767  CB  LEU A 325      25.235  49.974  59.665  1.00 22.47           C
ATOM   4768 1HB  LEU A 325      24.362  50.555  59.965  1.00 20.00           H
ATOM   4769 2HB  LEU A 325      26.042  50.684  59.484  1.00 20.00           H
ATOM   4770  CG  LEU A 325      24.916  49.238  58.353  1.00 25.30           C
ATOM   4771  HG  LEU A 325      25.744  48.565  58.130  1.00 20.00           H
ATOM   4772  CD1 LEU A 325      23.659  48.389  58.532  1.00 24.30           C
ATOM   4773 1HD1 LEU A 325      23.919  47.457  59.036  1.00 20.00           H
ATOM   4774 2HD1 LEU A 325      22.933  48.936  59.134  1.00 20.00           H
ATOM   4775 3HD1 LEU A 325      23.229  48.166  57.556  1.00 20.00           H
ATOM   4776  CD2 LEU A 325      24.723  50.246  57.217  1.00 23.05           C
ATOM   4777 1HD2 LEU A 325      23.820  50.829  57.398  1.00 20.00           H
ATOM   4778 2HD2 LEU A 325      25.584  50.913  57.172  1.00 20.00           H
ATOM   4779 3HD2 LEU A 325      24.627  49.712  56.272  1.00 20.00           H
ATOM   4780  HN  LEU A 325      26.977  50.447  61.654  1.00 20.00           H
ATOM   4781  N   VAL A 326      26.271  46.776  60.379  1.00 24.20           N
ATOM   4782  CA  VAL A 326      27.151  45.721  59.898  1.00 23.31           C
ATOM   4783  C   VAL A 326      26.488  45.053  58.697  1.00 25.78           C
ATOM   4784  O   VAL A 326      25.499  44.328  58.840  1.00 25.82           O
ATOM   4785  HA  VAL A 326      28.082  46.189  59.579  1.00 20.00           H
ATOM   4786  CB  VAL A 326      27.425  44.647  60.977  1.00 22.03           C
ATOM   4787  HB  VAL A 326      26.480  44.156  61.208  1.00 20.00           H
ATOM   4788  CG1 VAL A 326      28.390  43.607  60.426  1.00 21.27           C
ATOM   4789 1HG1 VAL A 326      27.844  42.893  59.810  1.00 20.00           H
ATOM   4790 2HG1 VAL A 326      29.151  44.101  59.821  1.00 20.00           H
ATOM   4791 3HG1 VAL A 326      28.869  43.081  61.253  1.00 20.00           H
ATOM   4792  CG2 VAL A 326      28.000  45.289  62.228  1.00 19.66           C
ATOM   4793 1HG2 VAL A 326      29.013  45.637  62.025  1.00 20.00           H
ATOM   4794 2HG2 VAL A 326      27.377  46.133  62.523  1.00 20.00           H
ATOM   4795 3HG2 VAL A 326      28.023  44.555  63.034  1.00 20.00           H
ATOM   4796  HN  VAL A 326      25.384  46.464  60.718  1.00 20.00           H
ATOM   4797  N   ASN A 327      27.034  45.303  57.511  1.00 25.41           N
ATOM   4798  CA  ASN A 327      26.492  44.726  56.291  1.00 26.01           C
ATOM   4799  C   ASN A 327      27.066  43.330  56.087  1.00 26.90           C
ATOM   4800  O   ASN A 327      28.140  43.163  55.513  1.00 26.50           O
ATOM   4801  HA  ASN A 327      25.412  44.713  56.435  1.00 20.00           H
ATOM   4802  CB  ASN A 327      26.822  45.626  55.094  1.00 25.88           C
ATOM   4803 1HB  ASN A 327      27.904  45.718  54.992  1.00 20.00           H
ATOM   4804 2HB  ASN A 327      26.453  45.167  54.177  1.00 20.00           H
ATOM   4805  CG  ASN A 327      26.217  47.016  55.232  1.00 28.73           C
ATOM   4806  OD1 ASN A 327      25.001  47.160  55.368  1.00 27.94           O
ATOM   4807  ND2 ASN A 327      27.064  48.046  55.199  1.00 26.28           N
ATOM   4808 1HD2 ASN A 327      28.044  47.883  55.089  1.00 20.00           H
ATOM   4809 2HD2 ASN A 327      26.718  48.980  55.285  1.00 20.00           H
ATOM   4810  HN  ASN A 327      27.833  45.889  57.375  1.00 20.00           H
ATOM   4811  N   ASN A 328      26.342  42.322  56.564  1.00 28.22           N
ATOM   4812  CA  ASN A 328      26.798  40.944  56.440  1.00 28.59           C
ATOM   4813  C   ASN A 328      25.996  40.136  55.423  1.00 29.94           C
ATOM   4814  O   ASN A 328      26.484  39.135  54.902  1.00 31.93           O
ATOM   4815  HA  ASN A 328      27.843  41.015  56.138  1.00 20.00           H
ATOM   4816  CB  ASN A 328      26.765  40.262  57.813  1.00 28.51           C
ATOM   4817 1HB  ASN A 328      27.449  40.771  58.492  1.00 20.00           H
ATOM   4818 2HB  ASN A 328      25.767  40.349  58.242  1.00 20.00           H
ATOM   4819  CG  ASN A 328      27.144  38.792  57.747  1.00 29.19           C
ATOM   4820  OD1 ASN A 328      28.314  38.445  57.565  1.00 27.87           O
ATOM   4821  ND2 ASN A 328      26.157  37.921  57.904  1.00 27.12           N
ATOM   4822 1HD2 ASN A 328      25.224  38.246  58.056  1.00 20.00           H
ATOM   4823 2HD2 ASN A 328      26.346  36.940  57.870  1.00 20.00           H
ATOM   4824  HN  ASN A 328      25.462  42.435  57.026  1.00 20.00           H
ATOM   4825  N   ALA A 329      24.775  40.569  55.130  1.00 30.60           N
ATOM   4826  CA  ALA A 329      23.949  39.855  54.157  1.00 32.37           C
ATOM   4827  C   ALA A 329      24.741  39.649  52.869  1.00 33.47           C
ATOM   4828  O   ALA A 329      25.397  40.568  52.376  1.00 33.60           O
ATOM   4829  HA  ALA A 329      23.705  38.881  54.581  1.00 20.00           H
ATOM   4830  CB  ALA A 329      22.666  40.637  53.874  1.00 33.74           C
ATOM   4831 1HB  ALA A 329      22.616  41.503  54.535  1.00 20.00           H
ATOM   4832 2HB  ALA A 329      22.666  40.972  52.837  1.00 20.00           H
ATOM   4833 3HB  ALA A 329      21.803  39.996  54.050  1.00 20.00           H
ATOM   4834  HN  ALA A 329      24.356  41.379  55.539  1.00 20.00           H
ATOM   4835  N   GLY A 330      24.698  38.429  52.341  1.00 33.39           N
ATOM   4836  CA  GLY A 330      25.421  38.129  51.121  1.00 34.24           C
ATOM   4837  C   GLY A 330      25.158  36.731  50.592  1.00 35.06           C
ATOM   4838  O   GLY A 330      24.719  35.855  51.333  1.00 37.21           O
ATOM   4839 1HA  GLY A 330      25.150  38.848  50.348  1.00 20.00           H
ATOM   4840 2HA  GLY A 330      26.492  38.236  51.294  1.00 20.00           H
ATOM   4841  HN  GLY A 330      24.183  37.667  52.735  1.00 20.00           H
ATOM   4842  N   ILE A 331      25.424  36.528  49.304  1.00 33.15           N
ATOM   4843  CA  ILE A 331      25.223  35.232  48.661  1.00 33.37           C
ATOM   4844  C   ILE A 331      26.279  34.994  47.593  1.00 33.02           C
ATOM   4845  O   ILE A 331      27.063  35.884  47.264  1.00 32.37           O
ATOM   4846  HA  ILE A 331      25.343  34.465  49.426  1.00 20.00           H
ATOM   4847  CB  ILE A 331      23.841  35.139  47.962  1.00 32.55           C
ATOM   4848  HB  ILE A 331      23.816  34.222  47.374  1.00 20.00           H
ATOM   4849  CG1 ILE A 331      23.666  36.322  46.995  1.00 32.96           C
ATOM   4850 1HG1 ILE A 331      23.651  37.256  47.557  1.00 20.00           H
ATOM   4851 2HG1 ILE A 331      24.518  36.371  46.317  1.00 20.00           H
ATOM   4852  CG2 ILE A 331      22.727  35.088  49.004  1.00 33.74           C
ATOM   4853 1HG2 ILE A 331      22.646  34.075  49.400  1.00 20.00           H
ATOM   4854 2HG2 ILE A 331      22.957  35.778  49.816  1.00 20.00           H
ATOM   4855 3HG2 ILE A 331      21.783  35.373  48.540  1.00 20.00           H
ATOM   4856  CD1 ILE A 331      22.400  36.268  46.149  1.00 30.69           C
ATOM   4857 1HD1 ILE A 331      22.668  36.101  45.106  1.00 20.00           H
ATOM   4858 2HD1 ILE A 331      21.766  35.453  46.496  1.00 20.00           H
ATOM   4859 3HD1 ILE A 331      21.862  37.211  46.240  1.00 20.00           H
ATOM   4860  HN  ILE A 331      25.776  37.232  48.687  1.00 20.00           H
ATOM   4861  N   THR A 332      26.286  33.779  47.058  1.00 33.21           N
ATOM   4862  CA  THR A 332      27.203  33.402  45.998  1.00 34.21           C
ATOM   4863  C   THR A 332      26.393  32.728  44.895  1.00 34.38           C
ATOM   4864  O   THR A 332      25.336  32.151  45.151  1.00 35.02           O
ATOM   4865  HA  THR A 332      27.646  34.310  45.589  1.00 20.00           H
ATOM   4866  CB  THR A 332      28.288  32.411  46.491  1.00 35.59           C
ATOM   4867  HB  THR A 332      28.948  32.120  45.675  1.00 20.00           H
ATOM   4868  OG1 THR A 332      27.658  31.289  47.119  1.00 38.50           O
ATOM   4869  HG1 THR A 332      28.341  30.589  47.335  1.00 20.00           H
ATOM   4870  CG2 THR A 332      29.221  33.085  47.482  1.00 35.32           C
ATOM   4871 1HG2 THR A 332      29.030  32.698  48.483  1.00 20.00           H
ATOM   4872 2HG2 THR A 332      29.048  34.161  47.470  1.00 20.00           H
ATOM   4873 3HG2 THR A 332      30.255  32.880  47.205  1.00 20.00           H
ATOM   4874  HN  THR A 332      25.672  33.041  47.337  1.00 20.00           H
ATOM   4875  N   ARG A 333      26.892  32.832  43.672  1.00 34.27           N
ATOM   4876  CA  ARG A 333      26.278  32.231  42.495  1.00 35.34           C
ATOM   4877  C   ARG A 333      27.461  31.999  41.576  1.00 34.48           C
ATOM   4878  O   ARG A 333      27.654  32.730  40.604  1.00 34.72           O
ATOM   4879  HA  ARG A 333      25.812  31.316  42.861  1.00 20.00           H
ATOM   4880  CB  ARG A 333      25.274  33.196  41.845  1.00 38.03           C
ATOM   4881 1HB  ARG A 333      25.761  34.150  41.642  1.00 20.00           H
ATOM   4882 2HB  ARG A 333      24.947  32.794  40.886  1.00 20.00           H
ATOM   4883  CG  ARG A 333      24.035  33.469  42.688  1.00 41.21           C
ATOM   4884 1HG  ARG A 333      24.333  33.762  43.695  1.00 20.00           H
ATOM   4885 2HG  ARG A 333      23.479  34.305  42.264  1.00 20.00           H
ATOM   4886  CD  ARG A 333      23.144  32.241  42.754  1.00 43.42           C
ATOM   4887 1HD  ARG A 333      22.483  32.215  41.887  1.00 20.00           H
ATOM   4888 2HD  ARG A 333      23.753  31.338  42.718  1.00 20.00           H
ATOM   4889  NE  ARG A 333      22.323  32.196  43.962  1.00 46.74           N
ATOM   4890  HE  ARG A 333      22.557  31.523  44.663  1.00 20.00           H
ATOM   4891  CZ  ARG A 333      21.281  32.985  44.207  1.00 47.93           C
ATOM   4892  NH1 ARG A 333      20.908  33.903  43.325  1.00 50.72           N
ATOM   4893 1HH1 ARG A 333      21.412  34.006  42.467  1.00 20.00           H
ATOM   4894 2HH1 ARG A 333      20.123  34.491  43.518  1.00 20.00           H
ATOM   4895  NH2 ARG A 333      20.605  32.850  45.341  1.00 48.42           N
ATOM   4896 1HH2 ARG A 333      19.821  33.441  45.529  1.00 20.00           H
ATOM   4897 2HH2 ARG A 333      20.880  32.157  46.008  1.00 20.00           H
ATOM   4898  HN  ARG A 333      27.731  33.330  43.451  1.00 20.00           H
ATOM   4899  N   ASP A 334      28.263  30.987  41.904  1.00 34.00           N
ATOM   4900  CA  ASP A 334      29.466  30.672  41.140  1.00 34.48           C
ATOM   4901  C   ASP A 334      29.227  30.044  39.772  1.00 34.14           C
ATOM   4902  O   ASP A 334      28.241  29.340  39.546  1.00 34.31           O
ATOM   4903  HA  ASP A 334      29.987  31.622  41.021  1.00 20.00           H
ATOM   4904  CB  ASP A 334      30.401  29.758  41.952  1.00 34.48           C
ATOM   4905 1HB  ASP A 334      29.937  28.780  42.081  1.00 20.00           H
ATOM   4906 2HB  ASP A 334      31.329  29.600  41.402  1.00 20.00           H
ATOM   4907  CG  ASP A 334      30.738  30.327  43.332  1.00 36.40           C
ATOM   4908  OD1 ASP A 334      30.539  31.539  43.550  1.00 33.17           O
ATOM   4909  OD2 ASP A 334      31.213  29.558  44.198  1.00 37.08           O
[truncated: 837,800 more chars]
