# Supplementary material for: Elucidation of transient protein-protein interactions within carrier protein-dependent biosynthesis
Source: Commun Biol. 2021 Mar 16;4:340. doi: 10.1038/s42003-021-01838-3 (PMC7966745; doi:10.1038/s42003-021-01838-3)
Supplement: Supplementary file 5 — Supplementary Data 5 [file 42003_2021_1838_MOESM5_ESM.zip › Protein_protein_docked_models/Protein_protein_docked_models/FabI/FabIRank1.pdb]

HEADER                                                        
EXPDTA    THEORETICAL MODEL
REMARK   3                                                              
REMARK   3   PROGRAM 1                  ICM 3.8                     
REMARK   3   AUTHORS 1      R.ABAGYAN, M.TOTROV                         
REMARK 800 SITE_IDENTIFIER: AC1                                    
REMARK 800 SITE_IDENTIFIER: AC3                                    
REMARK 800 SITE_DESCRIPTION: ID:BC1 binding site for residue pm5 a 301                   
SITE     1 AC1  1 ASP A  56  
SITE     1 AC2  1 ALA A  77  
SITE     1 AC3  9 PHE A  28  SER A  36  THR A  39  VAL A  43  
SITE     2 AC3  9 LEU A  46  THR A  52  ALA A  59  GLU A  60  
SITE     3 AC3  9 ILE A  62  
HELIX    1  HA ILE     20  ARG     30  1
HELIX    2  HB ASP     42  LYS     43  1
HELIX    3  HC LYS     45  GLN     54  1
HELIX    4  HD ASP     68  SER     70  1
HELIX    5  HE ASP     72  LEU     78  1
HELIX    6  HF GLY     79  LYS     80  1
HELIX    7  HG PHE     85  PHE     85  9
HELIX    8  HH GLY     97  LEU    100  1
HELIX    9  HI TYR    104  ALA    107  1
HELIX   10  HJ ARG    110  HIS    117  1
HELIX   11  HK ASP    118  TYR    122  1
HELIX   12  HL SER    123  CYS    131  1
HELIX   13  HM ARG    132  MET    134  1
HELIX   14  HN LEU    135  LEU    135  9
HELIX   15  HO LEU    147  ALA    149  1
HELIX   16  HP ALA    152  ALA    152  9
HELIX   17  HQ ASN    157  ASN    157  5
HELIX   18  HR VAL    158  MET    177  1
HELIX   19  HS GLY    178  GLU    180  1
HELIX   20  HT ALA    196  GLY    199  1
HELIX   21  HU PHE    203  VAL    213  1
HELIX   22  HV ILE    222  CYS    233  1
HELIX   23  HW ASP    235  SER    237  1
HELIX   24  HX PHE    251  ILE    253  1
HELIX   25  HY ALA    254  ALA    254  9
HELIX    0  H@ ILE     20  ARG     30  1
HELIX    1  HA ASP     42  LYS     43  1
HELIX    2  HB LYS     45  GLN     54  1
HELIX    3  HC ASP     68  SER     70  1
HELIX    4  HD ASP     72  LEU     78  1
HELIX    5  HE GLY     79  LYS     80  1
HELIX    6  HF PHE     85  PHE     85  9
HELIX    7  HG GLY     97  LEU    100  1
HELIX    8  HH TYR    104  ALA    107  1
HELIX    9  HI ARG    110  HIS    117  1
HELIX   10  HJ ASP    118  TYR    122  1
HELIX   11  HK SER    123  CYS    131  1
HELIX   12  HL ARG    132  MET    134  1
HELIX   13  HM LEU    135  LEU    135  9
HELIX   14  HN LEU    147  ALA    149  1
HELIX   15  HO ALA    152  ALA    152  9
HELIX   16  HP ASN    157  ASN    157  5
HELIX   17  HQ VAL    158  MET    177  1
HELIX   18  HR GLY    178  GLU    180  1
HELIX   19  HS ALA    196  GLY    199  1
HELIX   20  HT PHE    203  VAL    213  1
HELIX   21  HU ILE    222  CYS    233  1
HELIX   22  HV ASP    235  SER    237  1
HELIX   23  HW PHE    251  ILE    253  1
HELIX   24  HX ALA    254  ALA    254  9
HELIX   25  HY ILE     20  ARG     30  1
HELIX    0  H@ ASP     42  LYS     43  1
HELIX    1  HA LYS     45  GLN     54  1
HELIX    2  HB ASP     68  SER     70  1
HELIX    3  HC ASP     72  LEU     78  1
HELIX    4  HD GLY     79  LYS     80  1
HELIX    5  HE PHE     85  PHE     85  9
HELIX    6  HF GLY     97  LEU    100  1
HELIX    7  HG TYR    104  ALA    107  1
HELIX    8  HH ARG    110  HIS    117  1
HELIX    9  HI ASP    118  TYR    122  1
HELIX   10  HJ SER    123  CYS    131  1
HELIX   11  HK ARG    132  MET    134  1
HELIX   12  HL LEU    135  LEU    135  9
HELIX   13  HM LEU    147  ALA    149  1
HELIX   14  HN ALA    152  ALA    152  9
HELIX   15  HO ASN    157  ASN    157  5
HELIX   16  HP VAL    158  MET    177  1
HELIX   17  HQ GLY    178  GLU    180  1
HELIX   18  HR ALA    196  GLY    199  1
HELIX   19  HS PHE    203  VAL    213  1
HELIX   20  HT ILE    222  CYS    233  1
HELIX   21  HU ASP    235  SER    237  1
HELIX   22  HV PHE    251  ILE    253  1
HELIX   23  HW ALA    254  ALA    254  9
HELIX   24  HX ILE     20  ARG     30  1
HELIX   25  HY ASP     42  LYS     43  1
HELIX    0  H@ LYS     45  GLN     54  1
HELIX    1  HA ASP     68  SER     70  1
HELIX    2  HB ASP     72  LEU     78  1
HELIX    3  HC GLY     79  LYS     80  1
HELIX    4  HD PHE     85  PHE     85  9
HELIX    5  HE GLY     97  LEU    100  1
HELIX    6  HF TYR    104  ALA    107  1
HELIX    7  HG ARG    110  HIS    117  1
HELIX    8  HH ASP    118  TYR    122  1
HELIX    9  HI SER    123  CYS    131  1
HELIX   10  HJ ARG    132  MET    134  1
HELIX   11  HK LEU    135  LEU    135  9
HELIX   12  HL LEU    147  ALA    149  1
HELIX   13  HM ALA    152  ALA    152  9
HELIX   14  HN ASN    157  ASN    157  5
HELIX   15  HO VAL    158  MET    177  1
HELIX   16  HP GLY    178  GLU    180  1
HELIX   17  HQ ALA    196  GLY    199  1
HELIX   18  HR PHE    203  VAL    213  1
HELIX   19  HS ILE    222  CYS    233  1
HELIX   20  HT ASP    235  SER    237  1
HELIX   21  HU PHE    251  ILE    253  1
HELIX   22  HV ALA    254  ALA    254  9
HELIX   23  HW ILE A    3  LEU A   15  1
HELIX   24  HX GLN A   19  GLU A   21  1
HELIX   25  HY SER A   27  SER A   27  9
HELIX    0  H@ SER A   36  GLU A   49  1
HELIX    1  HA ASP A   56  LYS A   61  1
HELIX    2  HB THR A   64  THR A   64  9
HELIX    3  HC VAL A   65  ALA A   68  1
HELIX    4  HD ASP A   70  HIE A   75  1
SHEET    1  SA 1 ARG     8  VAL    11  0
SHEET    2  SB 1 GLU    34  TYR    39  0
SHEET    3  SC 1 VAL    60  GLN    62  0
SHEET    4  SD 1 PHE    88  HIS    90  0
SHEET    5  SE 1 SER   139  SER   145  0
SHEET    6  SF 1 VAL   182  ALA   189  0
SHEET    7  SG 1 VAL   244  VAL   247  0
SHEET    8  SH 1 ARG     8  VAL    11  0
SHEET    9  SI 1 GLU    34  TYR    39  0
SHEET   10  SJ 1 VAL    60  GLN    62  0
SHEET   11  SK 1 PHE    88  HIS    90  0
SHEET   12  SL 1 SER   139  SER   145  0
SHEET   13  SM 1 VAL   182  ALA   189  0
SHEET   14  SN 1 VAL   244  VAL   247  0
SHEET   15  SO 1 ARG     8  VAL    11  0
SHEET   16  SP 1 GLU    34  TYR    39  0
SHEET   17  SQ 1 VAL    60  GLN    62  0
SHEET   18  SR 1 PHE    88  HIS    90  0
SHEET   19  SS 1 SER   139  SER   145  0
SHEET   20  ST 1 VAL   182  ALA   189  0
SHEET   21  SU 1 VAL   244  VAL   247  0
SHEET   22  SV 1 ARG     8  VAL    11  0
SHEET   23  SW 1 GLU    34  TYR    39  0
SHEET   24  SX 1 VAL    60  GLN    62  0
SHEET   25  SY 1 PHE    88  HIS    90  0
SHEET    0  S@ 1 SER   139  SER   145  0
SHEET    1  SA 1 VAL   182  ALA   189  0
SHEET    2  SB 1 VAL   244  VAL   247  0
ATOM      1  N   GLY     2      56.061  13.796  54.958  1.00 33.28           N
ATOM      2  CA  GLY     2      55.723  15.093  54.407  1.00 30.12           C
ATOM      3  C   GLY     2      55.627  16.137  55.510  1.00 29.10           C
ATOM      4  O   GLY     2      55.566  15.793  56.698  1.00 28.73           O
ATOM      5 1HA  GLY     2      56.479  15.391  53.679  1.00 20.00           H
ATOM      6 2HA  GLY     2      54.775  15.029  53.873  1.00 20.00           H
ATOM      7  HN  GLY     2      56.179  13.776  55.951  1.00 20.00           H
ATOM      8  N   PHE     3      55.586  17.416  55.142  1.00 26.90           N
ATOM      9  CA  PHE     3      55.531  18.440  56.169  1.00 26.61           C
ATOM     10  C   PHE     3      54.145  18.650  56.796  1.00 26.00           C
ATOM     11  O   PHE     3      53.987  19.540  57.627  1.00 26.12           O
ATOM     12  HA  PHE     3      56.210  18.135  56.966  1.00 20.00           H
ATOM     13  CB  PHE     3      56.101  19.773  55.642  1.00 25.56           C
ATOM     14 1HB  PHE     3      55.960  20.542  56.401  1.00 20.00           H
ATOM     15 2HB  PHE     3      57.176  19.664  55.494  1.00 20.00           H
ATOM     16  CG  PHE     3      55.486  20.248  54.357  1.00 24.83           C
ATOM     17  CD1 PHE     3      54.233  20.869  54.355  1.00 23.23           C
ATOM     18  HD1 PHE     3      53.666  20.954  55.281  1.00 20.00           H
ATOM     19  CD2 PHE     3      56.193  20.145  53.157  1.00 24.80           C
ATOM     20  HD2 PHE     3      57.170  19.660  53.154  1.00 20.00           H
ATOM     21  CE1 PHE     3      53.689  21.384  53.190  1.00 22.80           C
ATOM     22  HE1 PHE     3      52.711  21.863  53.211  1.00 20.00           H
ATOM     23  CE2 PHE     3      55.670  20.656  51.981  1.00 24.80           C
ATOM     24  HE2 PHE     3      56.231  20.575  51.050  1.00 20.00           H
ATOM     25  CZ  PHE     3      54.406  21.282  51.991  1.00 24.00           C
ATOM     26  HZ  PHE     3      53.987  21.686  51.069  1.00 20.00           H
ATOM     27  HN  PHE     3      55.591  17.724  54.190  1.00 20.00           H
ATOM     28  N   LEU     4      53.160  17.831  56.414  1.00 25.07           N
ATOM     29  CA  LEU     4      51.810  17.896  56.989  1.00 25.73           C
ATOM     30  C   LEU     4      51.512  16.648  57.862  1.00 27.67           C
ATOM     31  O   LEU     4      50.382  16.442  58.329  1.00 26.36           O
ATOM     32  HA  LEU     4      51.774  18.770  57.639  1.00 20.00           H
ATOM     33  CB  LEU     4      50.756  18.017  55.871  1.00 24.73           C
ATOM     34 1HB  LEU     4      50.997  17.293  55.092  1.00 20.00           H
ATOM     35 2HB  LEU     4      49.787  17.734  56.280  1.00 20.00           H
ATOM     36  CG  LEU     4      50.645  19.416  55.239  1.00 24.87           C
ATOM     37  HG  LEU     4      51.559  19.610  54.677  1.00 20.00           H
ATOM     38  CD1 LEU     4      49.495  19.487  54.253  1.00 22.11           C
ATOM     39 1HD1 LEU     4      49.468  18.573  53.659  1.00 20.00           H
ATOM     40 2HD1 LEU     4      48.557  19.595  54.796  1.00 20.00           H
ATOM     41 3HD1 LEU     4      49.634  20.344  53.593  1.00 20.00           H
ATOM     42  CD2 LEU     4      50.442  20.436  56.350  1.00 23.99           C
ATOM     43 1HD2 LEU     4      49.760  20.029  57.096  1.00 20.00           H
ATOM     44 2HD2 LEU     4      51.401  20.659  56.817  1.00 20.00           H
ATOM     45 3HD2 LEU     4      50.020  21.349  55.931  1.00 20.00           H
ATOM     46  HN  LEU     4      53.262  17.120  55.717  1.00 20.00           H
ATOM     47  N   SER     5      52.526  15.816  58.093  1.00 26.54           N
ATOM     48  CA  SER     5      52.333  14.621  58.914  1.00 27.93           C
ATOM     49  C   SER     5      51.793  14.993  60.291  1.00 27.23           C
ATOM     50  O   SER     5      52.309  15.897  60.946  1.00 27.56           O
ATOM     51  HA  SER     5      51.605  14.015  58.374  1.00 20.00           H
ATOM     52  CB  SER     5      53.661  13.860  59.100  1.00 29.68           C
ATOM     53 1HB  SER     5      54.441  14.559  59.402  1.00 20.00           H
ATOM     54 2HB  SER     5      53.554  13.134  59.906  1.00 20.00           H
ATOM     55  OG  SER     5      54.029  13.207  57.902  1.00 31.46           O
ATOM     56  HG  SER     5      54.998  12.958  57.931  1.00 20.00           H
ATOM     57  HN  SER     5      53.451  15.947  57.734  1.00 20.00           H
ATOM     58  N   GLY     6      50.751  14.293  60.725  1.00 27.07           N
ATOM     59  CA  GLY     6      50.175  14.561  62.030  1.00 27.82           C
ATOM     60  C   GLY     6      49.080  15.620  62.034  1.00 28.74           C
ATOM     61  O   GLY     6      48.499  15.923  63.085  1.00 29.97           O
ATOM     62 1HA  GLY     6      49.753  13.643  62.440  1.00 20.00           H
ATOM     63 2HA  GLY     6      50.957  14.887  62.716  1.00 20.00           H
ATOM     64  HN  GLY     6      50.311  13.563  60.202  1.00 20.00           H
ATOM     65  N   LYS     7      48.787  16.197  60.876  1.00 27.29           N
ATOM     66  CA  LYS     7      47.749  17.233  60.807  1.00 26.84           C
ATOM     67  C   LYS     7      46.434  16.637  60.313  1.00 26.23           C
ATOM     68  O   LYS     7      46.434  15.742  59.469  1.00 27.17           O
ATOM     69  HA  LYS     7      47.591  17.604  61.819  1.00 20.00           H
ATOM     70  CB  LYS     7      48.178  18.363  59.852  1.00 26.36           C
ATOM     71 1HB  LYS     7      48.461  17.941  58.887  1.00 20.00           H
ATOM     72 2HB  LYS     7      47.337  19.032  59.672  1.00 20.00           H
ATOM     73  CG  LYS     7      49.355  19.220  60.347  1.00 26.39           C
ATOM     74 1HG  LYS     7      50.148  18.573  60.722  1.00 20.00           H
ATOM     75 2HG  LYS     7      49.774  19.785  59.514  1.00 20.00           H
ATOM     76  CD  LYS     7      48.933  20.188  61.449  1.00 26.06           C
ATOM     77 1HD  LYS     7      47.967  20.627  61.201  1.00 20.00           H
ATOM     78 2HD  LYS     7      48.806  19.645  62.385  1.00 20.00           H
ATOM     79  CE  LYS     7      49.970  21.294  61.632  1.00 26.19           C
ATOM     80 1HE  LYS     7      50.899  20.870  62.015  1.00 20.00           H
ATOM     81 2HE  LYS     7      50.201  21.747  60.668  1.00 20.00           H
ATOM     82  NZ  LYS     7      49.504  22.351  62.561  1.00 25.66           N
ATOM     83 1HZ  LYS     7      49.984  23.219  62.352  1.00 20.00           H
ATOM     84 2HZ  LYS     7      48.505  22.482  62.450  1.00 20.00           H
ATOM     85 3HZ  LYS     7      49.705  22.074  63.515  1.00 20.00           H
ATOM     86  HN  LYS     7      49.236  15.973  60.010  1.00 20.00           H
ATOM     87  N   ARG     8      45.321  17.134  60.847  1.00 25.25           N
ATOM     88  CA  ARG     8      43.994  16.677  60.433  1.00 26.22           C
ATOM     89  C   ARG     8      43.291  17.902  59.838  1.00 22.84           C
ATOM     90  O   ARG     8      42.983  18.850  60.553  1.00 20.84           O
ATOM     91  HA  ARG     8      44.186  15.897  59.695  1.00 20.00           H
ATOM     92  CB  ARG     8      43.210  16.155  61.639  1.00 27.54           C
ATOM     93 1HB  ARG     8      43.371  16.812  62.493  1.00 20.00           H
ATOM     94 2HB  ARG     8      42.143  16.173  61.419  1.00 20.00           H
ATOM     95  CG  ARG     8      43.606  14.736  62.029  1.00 34.21           C
ATOM     96 1HG  ARG     8      43.058  14.020  61.416  1.00 20.00           H
ATOM     97 2HG  ARG     8      44.666  14.582  61.827  1.00 20.00           H
ATOM     98  CD  ARG     8      43.308  14.518  63.494  1.00 38.36           C
ATOM     99 1HD  ARG     8      44.131  14.897  64.101  1.00 20.00           H
ATOM    100 2HD  ARG     8      42.417  15.077  63.779  1.00 20.00           H
ATOM    101  NE  ARG     8      43.100  13.115  63.815  1.00 45.23           N
ATOM    102  HE  ARG     8      43.435  12.431  63.166  1.00 20.00           H
ATOM    103  CZ  ARG     8      42.490  12.697  64.923  1.00 47.78           C
ATOM    104  NH1 ARG     8      42.030  13.582  65.809  1.00 48.22           N
ATOM    105 1HH1 ARG     8      42.143  14.561  65.642  1.00 20.00           H
ATOM    106 2HH1 ARG     8      41.573  13.266  66.640  1.00 20.00           H
ATOM    107  NH2 ARG     8      42.324  11.397  65.134  1.00 49.34           N
ATOM    108 1HH2 ARG     8      41.867  11.079  65.964  1.00 20.00           H
ATOM    109 2HH2 ARG     8      42.657  10.735  64.462  1.00 20.00           H
ATOM    110  HN  ARG     8      45.308  17.840  61.554  1.00 20.00           H
ATOM    111  N   ILE     9      43.043  17.854  58.536  1.00 21.76           N
ATOM    112  CA  ILE     9      42.446  18.989  57.846  1.00 22.89           C
ATOM    113  C   ILE     9      41.165  18.661  57.090  1.00 21.37           C
ATOM    114  O   ILE     9      41.089  17.661  56.372  1.00 21.62           O
ATOM    115  HA  ILE     9      42.172  19.724  58.602  1.00 20.00           H
ATOM    116  CB  ILE     9      43.495  19.603  56.857  1.00 23.41           C
ATOM    117  HB  ILE     9      43.842  18.812  56.191  1.00 20.00           H
ATOM    118  CG1 ILE     9      44.704  20.114  57.667  1.00 25.16           C
ATOM    119 1HG1 ILE     9      44.426  21.016  58.211  1.00 20.00           H
ATOM    120 2HG1 ILE     9      44.990  19.369  58.409  1.00 20.00           H
ATOM    121  CG2 ILE     9      42.867  20.754  56.032  1.00 21.78           C
ATOM    122 1HG2 ILE     9      42.104  20.350  55.366  1.00 20.00           H
ATOM    123 2HG2 ILE     9      42.413  21.479  56.707  1.00 20.00           H
ATOM    124 3HG2 ILE     9      43.642  21.242  55.441  1.00 20.00           H
ATOM    125  CD1 ILE     9      45.910  20.426  56.826  1.00 28.14           C
ATOM    126 1HD1 ILE     9      46.660  19.646  56.962  1.00 20.00           H
ATOM    127 2HD1 ILE     9      45.620  20.470  55.776  1.00 20.00           H
ATOM    128 3HD1 ILE     9      46.326  21.387  57.128  1.00 20.00           H
ATOM    129  HN  ILE     9      43.242  17.062  57.957  1.00 20.00           H
ATOM    130  N   LEU    10      40.171  19.530  57.251  1.00 19.74           N
ATOM    131  CA  LEU    10      38.886  19.394  56.578  1.00 19.03           C
ATOM    132  C   LEU    10      38.921  20.182  55.261  1.00 21.35           C
ATOM    133  O   LEU    10      39.292  21.373  55.250  1.00 19.61           O
ATOM    134  HA  LEU    10      38.749  18.338  56.346  1.00 20.00           H
ATOM    135  CB  LEU    10      37.784  19.955  57.472  1.00 20.13           C
ATOM    136 1HB  LEU    10      37.703  19.321  58.355  1.00 20.00           H
ATOM    137 2HB  LEU    10      38.090  20.943  57.815  1.00 20.00           H
ATOM    138  CG  LEU    10      36.400  20.064  56.807  1.00 21.03           C
ATOM    139  HG  LEU    10      36.535  20.465  55.802  1.00 20.00           H
ATOM    140  CD1 LEU    10      35.779  18.671  56.675  1.00 22.18           C
ATOM    141 1HD1 LEU    10      36.363  18.078  55.970  1.00 20.00           H
ATOM    142 2HD1 LEU    10      35.778  18.180  57.648  1.00 20.00           H
ATOM    143 3HD1 LEU    10      34.755  18.762  56.312  1.00 20.00           H
ATOM    144  CD2 LEU    10      35.513  20.942  57.652  1.00 22.46           C
ATOM    145 1HD2 LEU    10      36.000  21.138  58.607  1.00 20.00           H
ATOM    146 2HD2 LEU    10      35.336  21.884  57.134  1.00 20.00           H
ATOM    147 3HD2 LEU    10      34.562  20.438  57.825  1.00 20.00           H
ATOM    148  HN  LEU    10      40.224  20.337  57.839  1.00 20.00           H
ATOM    149  N   VAL    11      38.534  19.535  54.163  1.00 19.19           N
ATOM    150  CA  VAL    11      38.532  20.184  52.852  1.00 20.25           C
ATOM    151  C   VAL    11      37.114  20.326  52.285  1.00 22.56           C
ATOM    152  O   VAL    11      36.405  19.324  52.100  1.00 21.44           O
ATOM    153  HA  VAL    11      38.937  21.188  52.981  1.00 20.00           H
ATOM    154  CB  VAL    11      39.370  19.375  51.846  1.00 20.51           C
ATOM    155  HB  VAL    11      38.942  18.374  51.781  1.00 20.00           H
ATOM    156  CG1 VAL    11      39.304  20.010  50.455  1.00 20.88           C
ATOM    157 1HG1 VAL    11      38.362  19.742  49.977  1.00 20.00           H
ATOM    158 2HG1 VAL    11      39.370  21.094  50.547  1.00 20.00           H
ATOM    159 3HG1 VAL    11      40.134  19.645  49.849  1.00 20.00           H
ATOM    160  CG2 VAL    11      40.811  19.293  52.329  1.00 21.37           C
ATOM    161 1HG2 VAL    11      41.219  20.299  52.428  1.00 20.00           H
ATOM    162 2HG2 VAL    11      40.843  18.791  53.296  1.00 20.00           H
ATOM    163 3HG2 VAL    11      41.405  18.730  51.608  1.00 20.00           H
ATOM    164  HN  VAL    11      38.225  18.584  54.154  1.00 20.00           H
ATOM    165  N   THR    12      36.692  21.563  52.011  1.00 19.89           N
ATOM    166  CA  THR    12      35.373  21.799  51.427  1.00 20.52           C
ATOM    167  C   THR    12      35.558  22.066  49.937  1.00 23.40           C
ATOM    168  O   THR    12      36.686  22.197  49.463  1.00 23.74           O
ATOM    169  HA  THR    12      34.781  20.891  51.538  1.00 20.00           H
ATOM    170  CB  THR    12      34.705  23.041  52.021  1.00 21.19           C
ATOM    171  HB  THR    12      33.663  23.109  51.708  1.00 20.00           H
ATOM    172  OG1 THR    12      35.479  24.198  51.660  1.00 21.92           O
ATOM    173  HG1 THR    12      36.349  24.195  52.154  1.00 20.00           H
ATOM    174  CG2 THR    12      34.618  22.947  53.533  1.00 20.66           C
ATOM    175 1HG2 THR    12      35.591  22.663  53.936  1.00 20.00           H
ATOM    176 2HG2 THR    12      33.878  22.195  53.808  1.00 20.00           H
ATOM    177 3HG2 THR    12      34.324  23.914  53.940  1.00 20.00           H
ATOM    178  HN  THR    12      37.231  22.388  52.180  1.00 20.00           H
ATOM    179  N   GLY    13      34.454  22.109  49.192  1.00 23.32           N
ATOM    180  CA  GLY    13      34.514  22.451  47.779  1.00 22.38           C
ATOM    181  C   GLY    13      34.937  21.511  46.669  1.00 23.43           C
ATOM    182  O   GLY    13      35.094  21.977  45.544  1.00 21.79           O
ATOM    183 1HA  GLY    13      33.531  22.773  47.437  1.00 20.00           H
ATOM    184 2HA  GLY    13      35.194  23.290  47.632  1.00 20.00           H
ATOM    185  HN  GLY    13      33.537  21.915  49.540  1.00 20.00           H
ATOM    186  N   VAL    14      35.154  20.225  46.930  1.00 24.01           N
ATOM    187  CA  VAL    14      35.520  19.362  45.828  1.00 26.23           C
ATOM    188  C   VAL    14      34.230  19.079  45.037  1.00 28.78           C
ATOM    189  O   VAL    14      33.238  18.650  45.618  1.00 29.88           O
ATOM    190  HA  VAL    14      36.227  19.908  45.202  1.00 20.00           H
ATOM    191  CB  VAL    14      36.122  18.022  46.313  1.00 26.52           C
ATOM    192  HB  VAL    14      35.409  17.562  46.996  1.00 20.00           H
ATOM    193  CG1 VAL    14      36.321  17.091  45.114  1.00 26.60           C
ATOM    194 1HG1 VAL    14      35.806  17.501  44.245  1.00 20.00           H
ATOM    195 2HG1 VAL    14      37.386  17.001  44.896  1.00 20.00           H
ATOM    196 3HG1 VAL    14      35.914  16.107  45.346  1.00 20.00           H
ATOM    197  CG2 VAL    14      37.471  18.268  47.008  1.00 27.60           C
ATOM    198 1HG2 VAL    14      38.213  18.565  46.266  1.00 20.00           H
ATOM    199 2HG2 VAL    14      37.360  19.060  47.748  1.00 20.00           H
ATOM    200 3HG2 VAL    14      37.798  17.352  47.501  1.00 20.00           H
ATOM    201  HN  VAL    14      35.080  19.819  47.840  1.00 20.00           H
ATOM    202  N   ALA    15      34.224  19.359  43.737  1.00 28.76           N
ATOM    203  CA  ALA    15      33.038  19.092  42.918  1.00 29.49           C
ATOM    204  C   ALA    15      33.412  18.171  41.773  1.00 31.35           C
ATOM    205  O   ALA    15      32.566  17.437  41.253  1.00 31.66           O
ATOM    206  HA  ALA    15      32.305  18.591  43.549  1.00 20.00           H
ATOM    207  CB  ALA    15      32.436  20.391  42.366  1.00 28.62           C
ATOM    208 1HB  ALA    15      31.523  20.629  42.912  1.00 20.00           H
ATOM    209 2HB  ALA    15      33.153  21.203  42.485  1.00 20.00           H
ATOM    210 3HB  ALA    15      32.205  20.263  41.308  1.00 20.00           H
ATOM    211  HN  ALA    15      35.000  19.756  43.247  1.00 20.00           H
ATOM    212  N   SER    16      34.678  18.217  41.370  1.00 29.80           N
ATOM    213  CA  SER    16      35.171  17.362  40.295  1.00 30.71           C
ATOM    214  C   SER    16      36.688  17.310  40.357  1.00 31.07           C
ATOM    215  O   SER    16      37.302  17.918  41.240  1.00 29.24           O
ATOM    216  HA  SER    16      34.740  16.379  40.486  1.00 20.00           H
ATOM    217  CB  SER    16      34.700  17.870  38.923  1.00 30.77           C
ATOM    218 1HB  SER    16      34.701  17.044  38.211  1.00 20.00           H
ATOM    219 2HB  SER    16      33.672  18.222  39.000  1.00 20.00           H
ATOM    220  OG  SER    16      35.520  18.918  38.428  1.00 32.36           O
ATOM    221  HG  SER    16      35.669  18.801  37.446  1.00 20.00           H
ATOM    222  HN  SER    16      35.369  18.824  41.763  1.00 20.00           H
ATOM    223  N   LYS    17      37.285  16.566  39.436  1.00 31.40           N
ATOM    224  CA  LYS    17      38.733  16.438  39.390  1.00 33.64           C
ATOM    225  C   LYS    17      39.394  17.747  38.947  1.00 31.49           C
ATOM    226  O   LYS    17      40.606  17.903  39.069  1.00 30.81           O
ATOM    227  HA  LYS    17      39.075  16.224  40.402  1.00 20.00           H
ATOM    228  CB  LYS    17      39.132  15.315  38.428  1.00 37.29           C
ATOM    229 1HB  LYS    17      38.249  14.944  37.908  1.00 20.00           H
ATOM    230 2HB  LYS    17      39.808  15.706  37.667  1.00 20.00           H
ATOM    231  CG  LYS    17      39.812  14.145  39.126  1.00 43.48           C
ATOM    232 1HG  LYS    17      40.895  14.261  39.068  1.00 20.00           H
ATOM    233 2HG  LYS    17      39.548  14.144  40.183  1.00 20.00           H
ATOM    234  CD  LYS    17      39.419  12.807  38.511  1.00 48.28           C
ATOM    235 1HD  LYS    17      38.439  12.507  38.880  1.00 20.00           H
ATOM    236 2HD  LYS    17      39.335  12.910  37.429  1.00 20.00           H
ATOM    237  CE  LYS    17      40.446  11.720  38.843  1.00 52.17           C
ATOM    238 1HE  LYS    17      40.647  11.118  37.956  1.00 20.00           H
ATOM    239 2HE  LYS    17      41.390  12.180  39.135  1.00 20.00           H
ATOM    240  NZ  LYS    17      40.007  10.804  39.945  1.00 54.37           N
ATOM    241 1HZ  LYS    17      40.775  10.193  40.202  1.00 20.00           H
ATOM    242 2HZ  LYS    17      39.728  11.353  40.750  1.00 20.00           H
ATOM    243 3HZ  LYS    17      39.222  10.245  39.628  1.00 20.00           H
ATOM    244  HN  LYS    17      36.798  16.054  38.728  1.00 20.00           H
ATOM    245  N   LEU    18      38.595  18.668  38.417  1.00 29.16           N
ATOM    246  CA  LEU    18      39.107  19.964  37.969  1.00 28.60           C
ATOM    247  C   LEU    18      39.129  20.980  39.107  1.00 26.95           C
ATOM    248  O   LEU    18      39.793  22.013  39.001  1.00 27.40           O
ATOM    249  HA  LEU    18      40.137  19.814  37.644  1.00 20.00           H
ATOM    250  CB  LEU    18      38.239  20.526  36.844  1.00 28.53           C
ATOM    251 1HB  LEU    18      37.222  20.638  37.218  1.00 20.00           H
ATOM    252 2HB  LEU    18      38.600  21.524  36.597  1.00 20.00           H
ATOM    253  CG  LEU    18      38.166  19.727  35.542  1.00 31.28           C
ATOM    254  HG  LEU    18      37.637  18.795  35.742  1.00 20.00           H
ATOM    255  CD1 LEU    18      37.362  20.511  34.511  1.00 31.94           C
ATOM    256 1HD1 LEU    18      36.315  20.213  34.563  1.00 20.00           H
ATOM    257 2HD1 LEU    18      37.447  21.577  34.718  1.00 20.00           H
ATOM    258 3HD1 LEU    18      37.750  20.302  33.513  1.00 20.00           H
ATOM    259  CD2 LEU    18      39.572  19.427  35.037  1.00 31.85           C
ATOM    260 1HD2 LEU    18      40.063  20.358  34.753  1.00 20.00           H
ATOM    261 2HD2 LEU    18      40.146  18.940  35.825  1.00 20.00           H
ATOM    262 3HD2 LEU    18      39.514  18.768  34.170  1.00 20.00           H
ATOM    263  HN  LEU    18      37.611  18.547  38.288  1.00 20.00           H
ATOM    264  N   SER    19      38.389  20.688  40.174  1.00 24.32           N
ATOM    265  CA  SER    19      38.270  21.579  41.330  1.00 22.98           C
ATOM    266  C   SER    19      39.598  21.978  41.974  1.00 22.46           C
ATOM    267  O   SER    19      40.482  21.146  42.183  1.00 21.04           O
ATOM    268  HA  SER    19      37.788  22.480  40.951  1.00 20.00           H
ATOM    269  CB  SER    19      37.396  20.934  42.425  1.00 23.40           C
ATOM    270 1HB  SER    19      37.729  19.910  42.598  1.00 20.00           H
ATOM    271 2HB  SER    19      37.531  21.475  43.361  1.00 20.00           H
ATOM    272  OG  SER    19      36.025  20.935  42.067  1.00 23.72           O
ATOM    273  HG  SER    19      35.634  21.843  42.215  1.00 20.00           H
ATOM    274  HN  SER    19      37.859  19.845  40.273  1.00 20.00           H
ATOM    275  N   ILE    20      39.726  23.259  42.313  1.00 20.89           N
ATOM    276  CA  ILE    20      40.930  23.703  42.984  1.00 19.29           C
ATOM    277  C   ILE    20      41.055  22.902  44.289  1.00 18.46           C
ATOM    278  O   ILE    20      42.145  22.481  44.646  1.00 19.98           O
ATOM    279  HA  ILE    20      41.773  23.465  42.334  1.00 20.00           H
ATOM    280  CB  ILE    20      40.864  25.217  43.282  1.00 20.00           C
ATOM    281  HB  ILE    20      39.855  25.455  43.618  1.00 20.00           H
ATOM    282  CG1 ILE    20      41.129  25.990  41.992  1.00 19.25           C
ATOM    283 1HG1 ILE    20      42.187  25.924  41.735  1.00 20.00           H
ATOM    284 2HG1 ILE    20      40.573  25.536  41.171  1.00 20.00           H
ATOM    285  CG2 ILE    20      41.880  25.590  44.352  1.00 19.11           C
ATOM    286 1HG2 ILE    20      41.361  25.989  45.223  1.00 20.00           H
ATOM    287 2HG2 ILE    20      42.446  24.704  44.640  1.00 20.00           H
ATOM    288 3HG2 ILE    20      42.562  26.344  43.958  1.00 20.00           H
ATOM    289  CD1 ILE    20      40.755  27.463  42.051  1.00 21.92           C
ATOM    290 1HD1 ILE    20      39.716  27.561  42.365  1.00 20.00           H
ATOM    291 2HD1 ILE    20      41.401  27.973  42.765  1.00 20.00           H
ATOM    292 3HD1 ILE    20      40.880  27.909  41.064  1.00 20.00           H
ATOM    293  HN  ILE    20      39.033  23.957  42.133  1.00 20.00           H
ATOM    294  N   ALA    21      39.940  22.670  44.983  1.00 18.53           N
ATOM    295  CA  ALA    21      39.963  21.904  46.238  1.00 20.07           C
ATOM    296  C   ALA    21      40.532  20.486  46.030  1.00 20.12           C
ATOM    297  O   ALA    21      41.123  19.909  46.951  1.00 20.65           O
ATOM    298  HA  ALA    21      40.617  22.428  46.934  1.00 20.00           H
ATOM    299  CB  ALA    21      38.542  21.814  46.862  1.00 19.41           C
ATOM    300 1HB  ALA    21      38.165  22.818  47.052  1.00 20.00           H
ATOM    301 2HB  ALA    21      37.874  21.300  46.171  1.00 20.00           H
ATOM    302 3HB  ALA    21      38.592  21.260  47.799  1.00 20.00           H
ATOM    303  HN  ALA    21      39.034  22.990  44.708  1.00 20.00           H
ATOM    304  N   TYR    22      40.352  19.942  44.828  1.00 20.66           N
ATOM    305  CA  TYR    22      40.871  18.608  44.496  1.00 22.91           C
ATOM    306  C   TYR    22      42.412  18.645  44.439  1.00 22.99           C
ATOM    307  O   TYR    22      43.093  17.756  44.971  1.00 22.09           O
ATOM    308  HA  TYR    22      40.551  17.918  45.276  1.00 20.00           H
ATOM    309  CB  TYR    22      40.305  18.140  43.147  1.00 27.22           C
ATOM    310 1HB  TYR    22      39.217  18.192  43.183  1.00 20.00           H
ATOM    311 2HB  TYR    22      40.632  18.829  42.368  1.00 20.00           H
ATOM    312  CG  TYR    22      40.733  16.735  42.792  1.00 32.04           C
ATOM    313  CD1 TYR    22      41.715  16.513  41.833  1.00 33.54           C
ATOM    314  HD1 TYR    22      42.156  17.355  41.299  1.00 20.00           H
ATOM    315  CD2 TYR    22      40.186  15.625  43.454  1.00 35.02           C
ATOM    316  HD2 TYR    22      39.414  15.786  44.206  1.00 20.00           H
ATOM    317  CE1 TYR    22      42.152  15.230  41.536  1.00 36.20           C
ATOM    318  HE1 TYR    22      42.924  15.064  40.783  1.00 20.00           H
ATOM    319  CE2 TYR    22      40.618  14.331  43.164  1.00 37.37           C
ATOM    320  HE2 TYR    22      40.185  13.480  43.689  1.00 20.00           H
ATOM    321  CZ  TYR    22      41.604  14.145  42.201  1.00 37.62           C
ATOM    322  OH  TYR    22      42.059  12.881  41.903  1.00 40.13           O
ATOM    323  HH  TYR    22      42.924  12.708  42.375  1.00 20.00           H
ATOM    324  HN  TYR    22      39.863  20.389  44.079  1.00 20.00           H
ATOM    325  N   GLY    23      42.956  19.682  43.795  1.00 21.15           N
ATOM    326  CA  GLY    23      44.403  19.833  43.720  1.00 19.70           C
ATOM    327  C   GLY    23      44.959  20.049  45.113  1.00 17.83           C
ATOM    328  O   GLY    23      46.032  19.542  45.457  1.00 18.97           O
ATOM    329 1HA  GLY    23      44.842  18.944  43.267  1.00 20.00           H
ATOM    330 2HA  GLY    23      44.652  20.675  43.074  1.00 20.00           H
ATOM    331  HN  GLY    23      42.427  20.397  43.338  1.00 20.00           H
ATOM    332  N   ILE    24      44.234  20.794  45.938  1.00 17.52           N
ATOM    333  CA  ILE    24      44.669  21.031  47.311  1.00 16.97           C
ATOM    334  C   ILE    24      44.668  19.711  48.118  1.00 20.25           C
ATOM    335  O   ILE    24      45.623  19.395  48.838  1.00 18.34           O
ATOM    336  HA  ILE    24      45.695  21.397  47.270  1.00 20.00           H
ATOM    337  CB  ILE    24      43.754  22.080  48.003  1.00 18.29           C
ATOM    338  HB  ILE    24      42.717  21.808  47.810  1.00 20.00           H
ATOM    339  CG1 ILE    24      44.006  23.470  47.378  1.00 17.34           C
ATOM    340 1HG1 ILE    24      45.033  23.780  47.574  1.00 20.00           H
ATOM    341 2HG1 ILE    24      43.892  23.412  46.295  1.00 20.00           H
ATOM    342  CG2 ILE    24      44.015  22.110  49.531  1.00 16.47           C
ATOM    343 1HG2 ILE    24      44.376  21.134  49.857  1.00 20.00           H
ATOM    344 2HG2 ILE    24      44.765  22.869  49.756  1.00 20.00           H
ATOM    345 3HG2 ILE    24      43.089  22.347  50.053  1.00 20.00           H
ATOM    346  CD1 ILE    24      43.067  24.560  47.902  1.00 18.68           C
ATOM    347 1HD1 ILE    24      42.052  24.167  47.961  1.00 20.00           H
ATOM    348 2HD1 ILE    24      43.394  24.874  48.893  1.00 20.00           H
ATOM    349 3HD1 ILE    24      43.088  25.413  47.224  1.00 20.00           H
ATOM    350  HN  ILE    24      43.370  21.229  45.685  1.00 20.00           H
ATOM    351  N   ALA    25      43.592  18.946  48.007  1.00 20.37           N
ATOM    352  CA  ALA    25      43.508  17.679  48.732  1.00 22.34           C
ATOM    353  C   ALA    25      44.666  16.742  48.333  1.00 20.81           C
ATOM    354  O   ALA    25      45.303  16.136  49.184  1.00 21.63           O
ATOM    355  HA  ALA    25      43.597  17.899  49.796  1.00 20.00           H
ATOM    356  CB  ALA    25      42.145  17.017  48.460  1.00 22.07           C
ATOM    357 1HB  ALA    25      41.355  17.608  48.922  1.00 20.00           H
ATOM    358 2HB  ALA    25      41.976  16.962  47.384  1.00 20.00           H
ATOM    359 3HB  ALA    25      42.140  16.011  48.880  1.00 20.00           H
ATOM    360  HN  ALA    25      42.799  19.175  47.443  1.00 20.00           H
ATOM    361  N   GLN    26      44.934  16.637  47.039  1.00 23.21           N
ATOM    362  CA  GLN    26      46.019  15.791  46.540  1.00 26.09           C
ATOM    363  C   GLN    26      47.370  16.164  47.154  1.00 25.52           C
ATOM    364  O   GLN    26      48.107  15.301  47.623  1.00 24.08           O
ATOM    365  HA  GLN    26      45.759  14.777  46.843  1.00 20.00           H
ATOM    366  CB  GLN    26      46.141  15.933  45.023  1.00 30.67           C
ATOM    367 1HB  GLN    26      45.777  16.913  44.715  1.00 20.00           H
ATOM    368 2HB  GLN    26      47.190  15.877  44.732  1.00 20.00           H
ATOM    369  CG  GLN    26      45.402  14.912  44.216  1.00 39.75           C
ATOM    370 1HG  GLN    26      45.671  13.911  44.555  1.00 20.00           H
ATOM    371 2HG  GLN    26      44.330  15.025  44.373  1.00 20.00           H
ATOM    372  CD  GLN    26      45.708  15.038  42.729  1.00 45.42           C
ATOM    373  OE1 GLN    26      45.534  16.108  42.129  1.00 48.68           O
ATOM    374  NE2 GLN    26      46.175  13.949  42.127  1.00 47.72           N
ATOM    375 1HE2 GLN    26      46.308  13.106  42.649  1.00 20.00           H
ATOM    376 2HE2 GLN    26      46.394  13.972  41.151  1.00 20.00           H
ATOM    377  HN  GLN    26      44.428  17.116  46.322  1.00 20.00           H
ATOM    378  N   ALA    27      47.709  17.454  47.121  1.00 22.87           N
ATOM    379  CA  ALA    27      48.985  17.926  47.659  1.00 22.08           C
ATOM    380  C   ALA    27      49.101  17.696  49.160  1.00 21.97           C
ATOM    381  O   ALA    27      50.162  17.272  49.653  1.00 21.98           O
ATOM    382  HA  ALA    27      49.780  17.356  47.176  1.00 20.00           H
ATOM    383  CB  ALA    27      49.173  19.438  47.322  1.00 22.10           C
ATOM    384 1HB  ALA    27      48.513  19.711  46.498  1.00 20.00           H
ATOM    385 2HB  ALA    27      48.929  20.038  48.198  1.00 20.00           H
ATOM    386 3HB  ALA    27      50.209  19.620  47.033  1.00 20.00           H
ATOM    387  HN  ALA    27      47.132  18.174  46.736  1.00 20.00           H
ATOM    388  N   MET    28      48.023  17.961  49.901  1.00 20.92           N
ATOM    389  CA  MET    28      48.051  17.758  51.346  1.00 22.11           C
ATOM    390  C   MET    28      48.187  16.260  51.699  1.00 23.75           C
ATOM    391  O   MET    28      48.855  15.893  52.669  1.00 23.44           O
ATOM    392  HA  MET    28      48.927  18.300  51.701  1.00 20.00           H
ATOM    393  CB  MET    28      46.784  18.329  51.984  1.00 22.33           C
ATOM    394 1HB  MET    28      45.906  17.897  51.505  1.00 20.00           H
ATOM    395 2HB  MET    28      46.745  18.048  53.036  1.00 20.00           H
ATOM    396  CG  MET    28      46.670  19.863  51.895  1.00 22.04           C
ATOM    397 1HG  MET    28      47.618  20.323  52.175  1.00 20.00           H
ATOM    398 2HG  MET    28      46.462  20.161  50.867  1.00 20.00           H
ATOM    399  SD  MET    28      45.368  20.475  52.970  1.00 24.69           S
ATOM    400  CE  MET    28      45.739  22.262  52.932  1.00 23.57           C
ATOM    401 1HE  MET    28      46.752  22.430  53.297  1.00 20.00           H
ATOM    402 2HE  MET    28      45.656  22.628  51.908  1.00 20.00           H
ATOM    403 3HE  MET    28      45.031  22.793  53.567  1.00 20.00           H
ATOM    404  HN  MET    28      47.160  18.302  49.529  1.00 20.00           H
ATOM    405  N   HIS    29      47.548  15.407  50.914  1.00 20.00           N
ATOM    406  CA  HIS    29      47.627  13.955  51.156  1.00 20.00           C
ATOM    407  C   HIS    29      49.071  13.519  50.906  1.00 20.00           C
ATOM    408  O   HIS    29      49.645  12.758  51.677  1.00 20.00           O
ATOM    409  HA  HIS    29      47.370  13.798  52.203  1.00 20.00           H
ATOM    410  CB  HIS    29      46.702  13.197  50.201  1.00 20.00           C
ATOM    411 1HB  HIS    29      45.668  13.435  50.448  1.00 20.00           H
ATOM    412 2HB  HIS    29      46.877  13.551  49.185  1.00 20.00           H
ATOM    413  CG  HIS    29      46.889  11.709  50.244  1.00 20.00           C
ATOM    414  ND1 HIS    29      46.554  10.948  51.344  1.00 20.00           N
ATOM    415  HD1 HIS    29      46.139  11.289  52.187  1.00 20.00           H
ATOM    416  CD2 HIS    29      47.420  10.849  49.339  1.00 20.00           C
ATOM    417  HD2 HIS    29      47.800  11.089  48.345  1.00 20.00           H
ATOM    418  CE1 HIS    29      46.867   9.686  51.117  1.00 20.00           C
ATOM    419  HE1 HIS    29      46.718   8.855  51.806  1.00 20.00           H
ATOM    420  NE2 HIS    29      47.394   9.598  49.909  1.00 20.00           N
ATOM    421  HN  HIS    29      46.988  15.679  50.131  1.00 20.00           H
ATOM    422  N   ARG    30      49.648  14.015  49.814  1.00 28.30           N
ATOM    423  CA  ARG    30      51.029  13.702  49.462  1.00 28.58           C
ATOM    424  C   ARG    30      51.980  14.086  50.593  1.00 28.76           C
ATOM    425  O   ARG    30      52.963  13.382  50.839  1.00 28.58           O
ATOM    426  HA  ARG    30      51.038  12.624  49.297  1.00 20.00           H
ATOM    427  CB  ARG    30      51.430  14.442  48.185  1.00 29.35           C
ATOM    428 1HB  ARG    30      50.714  14.222  47.393  1.00 20.00           H
ATOM    429 2HB  ARG    30      51.395  15.517  48.357  1.00 20.00           H
ATOM    430  CG  ARG    30      52.811  14.089  47.683  1.00 31.24           C
ATOM    431 1HG  ARG    30      53.502  14.023  48.523  1.00 20.00           H
ATOM    432 2HG  ARG    30      52.790  13.107  47.210  1.00 20.00           H
ATOM    433  CD  ARG    30      53.339  15.120  46.678  1.00 33.52           C
ATOM    434 1HD  ARG    30      54.203  14.716  46.149  1.00 20.00           H
ATOM    435 2HD  ARG    30      52.578  15.332  45.927  1.00 20.00           H
ATOM    436  NE  ARG    30      53.718  16.363  47.352  1.00 34.63           N
ATOM    437  HE  ARG    30      54.324  16.300  48.145  1.00 20.00           H
ATOM    438  CZ  ARG    30      53.308  17.575  46.977  1.00 34.66           C
ATOM    439  NH1 ARG    30      52.504  17.722  45.931  1.00 32.44           N
ATOM    440 1HH1 ARG    30      52.201  16.919  45.416  1.00 20.00           H
ATOM    441 2HH1 ARG    30      52.202  18.635  45.657  1.00 20.00           H
ATOM    442  NH2 ARG    30      53.698  18.640  47.660  1.00 34.92           N
ATOM    443 1HH2 ARG    30      53.394  19.551  47.382  1.00 20.00           H
ATOM    444 2HH2 ARG    30      54.298  18.533  48.453  1.00 20.00           H
ATOM    445  HN  ARG    30      49.190  14.625  49.167  1.00 20.00           H
ATOM    446  N   GLU    31      51.689  15.190  51.284  1.00 25.81           N
ATOM    447  CA  GLU    31      52.535  15.659  52.383  1.00 25.81           C
ATOM    448  C   GLU    31      52.209  15.066  53.739  1.00 24.72           C
ATOM    449  O   GLU    31      52.736  15.513  54.753  1.00 23.89           O
ATOM    450  HA  GLU    31      53.548  15.352  52.120  1.00 20.00           H
ATOM    451  CB  GLU    31      52.523  17.198  52.474  1.00 26.18           C
ATOM    452 1HB  GLU    31      51.495  17.558  52.468  1.00 20.00           H
ATOM    453 2HB  GLU    31      53.087  17.518  53.350  1.00 20.00           H
ATOM    454  CG  GLU    31      53.204  17.877  51.287  1.00 27.14           C
ATOM    455 1HG  GLU    31      52.679  17.621  50.366  1.00 20.00           H
ATOM    456 2HG  GLU    31      53.143  18.959  51.398  1.00 20.00           H
ATOM    457  CD  GLU    31      54.666  17.491  51.131  1.00 29.68           C
ATOM    458  OE1 GLU    31      55.338  17.202  52.148  1.00 29.07           O
ATOM    459  OE2 GLU    31      55.136  17.477  49.980  1.00 31.35           O
ATOM    460  HN  GLU    31      50.891  15.766  51.107  1.00 20.00           H
ATOM    461  N   GLY    32      51.323  14.072  53.763  1.00 26.20           N
ATOM    462  CA  GLY    32      51.031  13.383  55.010  1.00 25.23           C
ATOM    463  C   GLY    32      49.848  13.753  55.868  1.00 26.33           C
ATOM    464  O   GLY    32      49.689  13.206  56.965  1.00 25.20           O
ATOM    465 1HA  GLY    32      50.889  12.319  54.817  1.00 20.00           H
ATOM    466 2HA  GLY    32      51.881  13.473  55.687  1.00 20.00           H
ATOM    467  HN  GLY    32      50.823  13.749  52.959  1.00 20.00           H
ATOM    468  N   ALA    33      49.015  14.677  55.407  1.00 24.42           N
ATOM    469  CA  ALA    33      47.865  15.055  56.208  1.00 24.92           C
ATOM    470  C   ALA    33      46.756  14.000  56.149  1.00 24.15           C
ATOM    471  O   ALA    33      46.597  13.305  55.141  1.00 24.96           O
ATOM    472  HA  ALA    33      48.194  15.134  57.244  1.00 20.00           H
ATOM    473  CB  ALA    33      47.297  16.389  55.703  1.00 23.70           C
ATOM    474 1HB  ALA    33      48.103  16.990  55.280  1.00 20.00           H
ATOM    475 2HB  ALA    33      46.547  16.197  54.936  1.00 20.00           H
ATOM    476 3HB  ALA    33      46.840  16.926  56.533  1.00 20.00           H
ATOM    477  HN  ALA    33      49.126  15.141  54.528  1.00 20.00           H
ATOM    478  N   GLU    34      45.992  13.906  57.229  1.00 24.39           N
ATOM    479  CA  GLU    34      44.813  13.031  57.282  1.00 26.52           C
ATOM    480  C   GLU    34      43.699  13.996  56.841  1.00 25.52           C
ATOM    481  O   GLU    34      43.629  15.110  57.368  1.00 24.32           O
ATOM    482  HA  GLU    34      45.010  12.236  56.562  1.00 20.00           H
ATOM    483  CB  GLU    34      44.534  12.594  58.717  1.00 29.19           C
ATOM    484 1HB  GLU    34      44.857  13.373  59.407  1.00 20.00           H
ATOM    485 2HB  GLU    34      43.482  12.332  58.823  1.00 20.00           H
ATOM    486  CG  GLU    34      45.287  11.345  59.152  1.00 36.47           C
ATOM    487 1HG  GLU    34      44.975  10.497  58.542  1.00 20.00           H
ATOM    488 2HG  GLU    34      46.355  11.482  58.983  1.00 20.00           H
ATOM    489  CD  GLU    34      45.044  11.030  60.618  1.00 39.97           C
ATOM    490  OE1 GLU    34      43.868  10.821  60.994  1.00 41.71           O
ATOM    491  OE2 GLU    34      46.021  11.005  61.397  1.00 43.13           O
ATOM    492  HN  GLU    34      46.155  14.413  58.075  1.00 20.00           H
ATOM    493  N   LEU    35      42.831  13.580  55.922  1.00 23.09           N
ATOM    494  CA  LEU    35      41.777  14.463  55.419  1.00 24.48           C
ATOM    495  C   LEU    35      40.341  14.021  55.694  1.00 25.20           C
ATOM    496  O   LEU    35      40.073  12.842  55.961  1.00 24.02           O
ATOM    497  HA  LEU    35      41.885  15.422  55.926  1.00 20.00           H
ATOM    498  CB  LEU    35      41.936  14.633  53.899  1.00 24.71           C
ATOM    499 1HB  LEU    35      41.624  13.707  53.415  1.00 20.00           H
ATOM    500 2HB  LEU    35      41.251  15.413  53.567  1.00 20.00           H
ATOM    501  CG  LEU    35      43.346  14.985  53.409  1.00 27.02           C
ATOM    502  HG  LEU    35      44.042  14.249  53.812  1.00 20.00           H
ATOM    503  CD1 LEU    35      43.429  14.899  51.883  1.00 26.47           C
ATOM    504 1HD1 LEU    35      43.379  13.854  51.574  1.00 20.00           H
ATOM    505 2HD1 LEU    35      42.597  15.448  51.442  1.00 20.00           H
ATOM    506 3HD1 LEU    35      44.371  15.333  51.545  1.00 20.00           H
ATOM    507  CD2 LEU    35      43.688  16.388  53.890  1.00 26.52           C
ATOM    508 1HD2 LEU    35      42.852  17.056  53.685  1.00 20.00           H
ATOM    509 2HD2 LEU    35      43.882  16.367  54.962  1.00 20.00           H
ATOM    510 3HD2 LEU    35      44.576  16.745  53.367  1.00 20.00           H
ATOM    511  HN  LEU    35      42.837  12.663  55.522  1.00 20.00           H
ATOM    512  N   ALA    36      39.431  14.989  55.607  1.00 23.61           N
ATOM    513  CA  ALA    36      37.992  14.798  55.770  1.00 23.84           C
ATOM    514  C   ALA    36      37.392  15.724  54.707  1.00 25.84           C
ATOM    515  O   ALA    36      37.966  16.793  54.418  1.00 25.32           O
ATOM    516  HA  ALA    36      37.771  13.751  55.563  1.00 20.00           H
ATOM    517  CB  ALA    36      37.544  15.218  57.172  1.00 22.43           C
ATOM    518 1HB  ALA    36      37.889  14.482  57.899  1.00 20.00           H
ATOM    519 2HB  ALA    36      37.969  16.192  57.412  1.00 20.00           H
ATOM    520 3HB  ALA    36      36.456  15.278  57.203  1.00 20.00           H
ATOM    521  HN  ALA    36      39.650  15.946  55.420  1.00 20.00           H
ATOM    522  N   PHE    37      36.260  15.336  54.120  1.00 24.22           N
ATOM    523  CA  PHE    37      35.636  16.135  53.069  1.00 24.02           C
ATOM    524  C   PHE    37      34.169  16.460  53.279  1.00 25.49           C
ATOM    525  O   PHE    37      33.472  15.713  53.955  1.00 26.27           O
ATOM    526  HA  PHE    37      36.173  17.082  53.021  1.00 20.00           H
ATOM    527  CB  PHE    37      35.736  15.397  51.741  1.00 24.37           C
ATOM    528 1HB  PHE    37      35.145  14.483  51.799  1.00 20.00           H
ATOM    529 2HB  PHE    37      35.293  16.014  50.959  1.00 20.00           H
ATOM    530  CG  PHE    37      37.133  15.046  51.346  1.00 25.59           C
ATOM    531  CD1 PHE    37      37.799  15.796  50.378  1.00 27.58           C
ATOM    532  HD1 PHE    37      37.307  16.652  49.918  1.00 20.00           H
ATOM    533  CD2 PHE    37      37.784  13.961  51.920  1.00 25.27           C
ATOM    534  HD2 PHE    37      37.267  13.373  52.678  1.00 20.00           H
ATOM    535  CE1 PHE    37      39.106  15.466  49.980  1.00 27.96           C
ATOM    536  HE1 PHE    37      39.612  16.062  49.220  1.00 20.00           H
ATOM    537  CE2 PHE    37      39.084  13.618  51.537  1.00 26.39           C
ATOM    538  HE2 PHE    37      39.580  12.763  51.997  1.00 20.00           H
ATOM    539  CZ  PHE    37      39.750  14.372  50.562  1.00 27.71           C
ATOM    540  HZ  PHE    37      40.764  14.110  50.257  1.00 20.00           H
ATOM    541  HN  PHE    37      35.771  14.494  54.350  1.00 20.00           H
ATOM    542  N   THR    38      33.696  17.579  52.717  1.00 24.08           N
ATOM    543  CA  THR    38      32.269  17.890  52.785  1.00 23.04           C
ATOM    544  C   THR    38      31.757  17.911  51.350  1.00 24.29           C
ATOM    545  O   THR    38      32.543  17.967  50.400  1.00 25.11           O
ATOM    546  HA  THR    38      31.768  17.086  53.324  1.00 20.00           H
ATOM    547  CB  THR    38      31.941  19.264  53.421  1.00 23.39           C
ATOM    548  HB  THR    38      30.865  19.397  53.526  1.00 20.00           H
ATOM    549  OG1 THR    38      32.550  20.317  52.656  1.00 22.01           O
ATOM    550  HG1 THR    38      32.249  21.207  52.998  1.00 20.00           H
ATOM    551  CG2 THR    38      32.390  19.309  54.868  1.00 23.43           C
ATOM    552 1HG2 THR    38      33.462  19.502  54.910  1.00 20.00           H
ATOM    553 2HG2 THR    38      32.174  18.353  55.345  1.00 20.00           H
ATOM    554 3HG2 THR    38      31.858  20.104  55.389  1.00 20.00           H
ATOM    555  HN  THR    38      34.264  18.246  52.235  1.00 20.00           H
ATOM    556  N   TYR    39      30.443  17.822  51.178  1.00 24.72           N
ATOM    557  CA  TYR    39      29.863  17.904  49.841  1.00 25.73           C
ATOM    558  C   TYR    39      28.604  18.741  50.021  1.00 25.55           C
ATOM    559  O   TYR    39      27.955  18.695  51.073  1.00 25.67           O
ATOM    560  HA  TYR    39      30.589  18.390  49.188  1.00 20.00           H
ATOM    561  CB  TYR    39      29.574  16.520  49.237  1.00 28.08           C
ATOM    562 1HB  TYR    39      29.121  16.651  48.254  1.00 20.00           H
ATOM    563 2HB  TYR    39      30.518  15.996  49.085  1.00 20.00           H
ATOM    564  CG  TYR    39      28.672  15.633  50.055  1.00 30.07           C
ATOM    565  CD1 TYR    39      29.203  14.738  50.983  1.00 30.66           C
ATOM    566  HD1 TYR    39      30.283  14.663  51.112  1.00 20.00           H
ATOM    567  CD2 TYR    39      27.282  15.698  49.911  1.00 32.77           C
ATOM    568  HD2 TYR    39      26.861  16.392  49.184  1.00 20.00           H
ATOM    569  CE1 TYR    39      28.367  13.929  51.756  1.00 33.84           C
ATOM    570  HE1 TYR    39      28.783  13.229  52.481  1.00 20.00           H
ATOM    571  CE2 TYR    39      26.438  14.895  50.679  1.00 32.70           C
ATOM    572  HE2 TYR    39      25.358  14.964  50.550  1.00 20.00           H
ATOM    573  CZ  TYR    39      26.985  14.019  51.596  1.00 33.51           C
ATOM    574  OH  TYR    39      26.156  13.248  52.367  1.00 34.37           O
ATOM    575  HH  TYR    39      25.223  13.604  52.327  1.00 20.00           H
ATOM    576  HN  TYR    39      29.789  17.697  51.923  1.00 20.00           H
ATOM    577  N   GLN    40      28.279  19.530  49.011  1.00 26.35           N
ATOM    578  CA  GLN    40      27.143  20.439  49.115  1.00 28.22           C
ATOM    579  C   GLN    40      25.788  19.755  49.181  1.00 29.42           C
ATOM    580  O   GLN    40      24.962  20.104  50.018  1.00 29.11           O
ATOM    581  HA  GLN    40      27.291  20.981  50.049  1.00 20.00           H
ATOM    582  CB  GLN    40      27.149  21.423  47.945  1.00 26.06           C
ATOM    583 1HB  GLN    40      28.141  21.864  47.841  1.00 20.00           H
ATOM    584 2HB  GLN    40      26.939  20.891  47.017  1.00 20.00           H
ATOM    585  CG  GLN    40      26.128  22.558  48.094  1.00 28.13           C
ATOM    586 1HG  GLN    40      25.131  22.139  48.228  1.00 20.00           H
ATOM    587 2HG  GLN    40      26.353  23.139  48.988  1.00 20.00           H
ATOM    588  CD  GLN    40      26.115  23.495  46.882  1.00 29.09           C
ATOM    589  OE1 GLN    40      27.013  23.453  46.035  1.00 28.42           O
ATOM    590  NE2 GLN    40      25.093  24.340  46.801  1.00 28.85           N
ATOM    591 1HE2 GLN    40      24.387  24.339  47.508  1.00 20.00           H
ATOM    592 2HE2 GLN    40      25.031  24.976  46.032  1.00 20.00           H
ATOM    593  HN  GLN    40      28.771  19.556  48.140  1.00 20.00           H
ATOM    594  N   ASN    41      25.570  18.797  48.287  1.00 31.81           N
ATOM    595  CA  ASN    41      24.294  18.079  48.227  1.00 35.20           C
ATOM    596  C   ASN    41      24.457  16.704  47.569  1.00 36.34           C
ATOM    597  O   ASN    41      25.549  16.341  47.131  1.00 35.04           O
ATOM    598  HA  ASN    41      23.966  17.990  49.262  1.00 20.00           H
ATOM    599  CB  ASN    41      23.296  18.907  47.432  1.00 33.64           C
ATOM    600 1HB  ASN    41      22.402  18.315  47.236  1.00 20.00           H
ATOM    601 2HB  ASN    41      22.985  19.770  48.019  1.00 20.00           H
ATOM    602  CG  ASN    41      23.867  19.377  46.134  1.00 33.74           C
ATOM    603  OD1 ASN    41      24.457  18.599  45.381  1.00 33.52           O
ATOM    604  ND2 ASN    41      23.716  20.668  45.857  1.00 36.32           N
ATOM    605 1HD2 ASN    41      23.242  21.265  46.503  1.00 20.00           H
ATOM    606 2HD2 ASN    41      24.077  21.041  45.002  1.00 20.00           H
ATOM    607  HN  ASN    41      26.242  18.503  47.607  1.00 20.00           H
ATOM    608  N   ASP    42      23.363  15.949  47.479  1.00 39.77           N
ATOM    609  CA  ASP    42      23.413  14.603  46.894  1.00 42.80           C
ATOM    610  C   ASP    42      23.868  14.584  45.451  1.00 43.77           C
ATOM    611  O   ASP    42      24.416  13.594  44.983  1.00 43.40           O
ATOM    612  HA  ASP    42      24.109  14.044  47.520  1.00 20.00           H
ATOM    613  CB  ASP    42      22.051  13.923  47.011  1.00 44.99           C
ATOM    614 1HB  ASP    42      21.282  14.566  46.584  1.00 20.00           H
ATOM    615 2HB  ASP    42      22.051  12.999  46.432  1.00 20.00           H
ATOM    616  CG  ASP    42      21.692  13.608  48.441  1.00 47.42           C
ATOM    617  OD1 ASP    42      20.498  13.381  48.716  1.00 50.40           O
ATOM    618  OD2 ASP    42      22.606  13.589  49.295  1.00 50.10           O
ATOM    619  HN  ASP    42      22.458  16.236  47.793  1.00 20.00           H
ATOM    620  N   LYS    43      23.647  15.672  44.731  1.00 45.46           N
ATOM    621  CA  LYS    43      24.090  15.720  43.341  1.00 48.56           C
ATOM    622  C   LYS    43      25.611  15.483  43.257  1.00 48.89           C
ATOM    623  O   LYS    43      26.115  15.067  42.213  1.00 48.90           O
ATOM    624  HA  LYS    43      23.593  14.907  42.811  1.00 20.00           H
ATOM    625  CB  LYS    43      23.764  17.087  42.730  1.00 51.44           C
ATOM    626 1HB  LYS    43      23.461  17.778  43.516  1.00 20.00           H
ATOM    627 2HB  LYS    43      24.658  17.505  42.266  1.00 20.00           H
ATOM    628  CG  LYS    43      22.663  17.073  41.678  1.00 56.06           C
ATOM    629 1HG  LYS    43      22.195  16.089  41.649  1.00 20.00           H
ATOM    630 2HG  LYS    43      21.887  17.787  41.949  1.00 20.00           H
ATOM    631  CD  LYS    43      23.197  17.417  40.281  1.00 59.72           C
ATOM    632 1HD  LYS    43      23.518  18.458  40.256  1.00 20.00           H
ATOM    633 2HD  LYS    43      24.075  16.808  40.063  1.00 20.00           H
ATOM    634  CE  LYS    43      22.131  17.184  39.195  1.00 61.69           C
ATOM    635 1HE  LYS    43      21.197  16.865  39.656  1.00 20.00           H
ATOM    636 2HE  LYS    43      21.926  18.118  38.671  1.00 20.00           H
ATOM    637  NZ  LYS    43      22.518  16.158  38.177  1.00 62.92           N
ATOM    638 1HZ  LYS    43      21.783  16.075  37.484  1.00 20.00           H
ATOM    639 2HZ  LYS    43      23.380  16.440  37.723  1.00 20.00           H
ATOM    640 3HZ  LYS    43      22.655  15.263  38.634  1.00 20.00           H
ATOM    641  HN  LYS    43      23.186  16.488  45.078  1.00 20.00           H
ATOM    642  N   LEU    44      26.331  15.734  44.355  1.00 48.94           N
ATOM    643  CA  LEU    44      27.789  15.581  44.379  1.00 49.02           C
ATOM    644  C   LEU    44      28.352  14.504  45.300  1.00 49.42           C
ATOM    645  O   LEU    44      29.547  14.207  45.264  1.00 49.84           O
ATOM    646  HA  LEU    44      28.104  15.287  43.377  1.00 20.00           H
ATOM    647  CB  LEU    44      28.449  16.914  44.749  1.00 48.47           C
ATOM    648 1HB  LEU    44      28.173  17.161  45.774  1.00 20.00           H
ATOM    649 2HB  LEU    44      29.531  16.777  44.734  1.00 20.00           H
ATOM    650  CG  LEU    44      28.130  18.127  43.885  1.00 48.22           C
ATOM    651  HG  LEU    44      27.048  18.252  43.858  1.00 20.00           H
ATOM    652  CD1 LEU    44      28.732  19.368  44.526  1.00 48.79           C
ATOM    653 1HD1 LEU    44      28.234  19.565  45.474  1.00 20.00           H
ATOM    654 2HD1 LEU    44      29.796  19.206  44.701  1.00 20.00           H
ATOM    655 3HD1 LEU    44      28.599  20.221  43.861  1.00 20.00           H
ATOM    656  CD2 LEU    44      28.691  17.917  42.489  1.00 48.57           C
ATOM    657 1HD2 LEU    44      29.463  18.661  42.291  1.00 20.00           H
ATOM    658 2HD2 LEU    44      29.123  16.918  42.417  1.00 20.00           H
ATOM    659 3HD2 LEU    44      27.891  18.020  41.756  1.00 20.00           H
ATOM    660  HN  LEU    44      25.939  16.038  45.223  1.00 20.00           H
ATOM    661  N   LYS    45      27.508  13.935  46.146  1.00 49.78           N
ATOM    662  CA  LYS    45      27.945  12.926  47.102  1.00 50.43           C
ATOM    663  C   LYS    45      28.783  11.781  46.536  1.00 51.34           C
ATOM    664  O   LYS    45      29.800  11.398  47.124  1.00 50.95           O
ATOM    665  HA  LYS    45      28.589  13.421  47.828  1.00 20.00           H
ATOM    666  CB  LYS    45      26.734  12.349  47.821  1.00 50.98           C
ATOM    667 1HB  LYS    45      26.136  13.157  48.240  1.00 20.00           H
ATOM    668 2HB  LYS    45      26.101  11.821  47.108  1.00 20.00           H
ATOM    669  CG  LYS    45      27.081  11.396  48.934  1.00 52.25           C
ATOM    670 1HG  LYS    45      27.702  10.588  48.545  1.00 20.00           H
ATOM    671 2HG  LYS    45      27.670  11.914  49.691  1.00 20.00           H
ATOM    672  CD  LYS    45      25.822  10.826  49.559  1.00 54.66           C
ATOM    673 1HD  LYS    45      25.067  11.608  49.642  1.00 20.00           H
ATOM    674 2HD  LYS    45      25.409  10.052  48.912  1.00 20.00           H
ATOM    675  CE  LYS    45      26.093  10.240  50.934  1.00 55.37           C
ATOM    676 1HE  LYS    45      27.030  10.636  51.326  1.00 20.00           H
ATOM    677 2HE  LYS    45      25.306  10.539  51.625  1.00 20.00           H
ATOM    678  NZ  LYS    45      26.171   8.748  50.903  1.00 56.58           N
ATOM    679 1HZ  LYS    45      26.461   8.405  51.812  1.00 20.00           H
ATOM    680 2HZ  LYS    45      25.260   8.366  50.673  1.00 20.00           H
ATOM    681 3HZ  LYS    45      26.845   8.459  50.202  1.00 20.00           H
ATOM    682  HN  LYS    45      26.533  14.149  46.191  1.00 20.00           H
ATOM    683  N   GLY    46      28.358  11.237  45.400  1.00 51.31           N
ATOM    684  CA  GLY    46      29.063  10.122  44.793  1.00 50.87           C
ATOM    685  C   GLY    46      30.504  10.392  44.418  1.00 50.25           C
ATOM    686  O   GLY    46      31.399   9.641  44.793  1.00 50.07           O
ATOM    687 1HA  GLY    46      29.059   9.270  45.473  1.00 20.00           H
ATOM    688 2HA  GLY    46      28.545   9.809  43.886  1.00 20.00           H
ATOM    689  HN  GLY    46      27.550  11.547  44.899  1.00 20.00           H
ATOM    690  N   ARG    47      30.727  11.464  43.669  1.00 50.16           N
ATOM    691  CA  ARG    47      32.067  11.827  43.248  1.00 50.10           C
ATOM    692  C   ARG    47      32.980  12.091  44.441  1.00 47.17           C
ATOM    693  O   ARG    47      34.132  11.652  44.459  1.00 46.60           O
ATOM    694  HA  ARG    47      32.423  10.968  42.678  1.00 20.00           H
ATOM    695  CB  ARG    47      32.017  13.065  42.361  1.00 54.42           C
ATOM    696 1HB  ARG    47      31.020  13.503  42.397  1.00 20.00           H
ATOM    697 2HB  ARG    47      32.710  13.816  42.740  1.00 20.00           H
ATOM    698  CG  ARG    47      32.361  12.796  40.910  1.00 62.17           C
ATOM    699 1HG  ARG    47      33.414  12.525  40.826  1.00 20.00           H
ATOM    700 2HG  ARG    47      31.784  11.945  40.547  1.00 20.00           H
ATOM    701  CD  ARG    47      32.073  14.019  40.048  1.00 69.11           C
ATOM    702 1HD  ARG    47      31.992  14.906  40.676  1.00 20.00           H
ATOM    703 2HD  ARG    47      32.900  14.191  39.358  1.00 20.00           H
ATOM    704  NE  ARG    47      30.840  13.881  39.273  1.00 75.49           N
ATOM    705  HE  ARG    47      30.919  13.771  38.282  1.00 20.00           H
ATOM    706  CZ  ARG    47      29.614  13.891  39.795  1.00 78.32           C
ATOM    707  NH1 ARG    47      29.444  14.033  41.106  1.00 80.09           N
ATOM    708 1HH1 ARG    47      30.239  14.133  41.705  1.00 20.00           H
ATOM    709 2HH1 ARG    47      28.522  14.040  41.492  1.00 20.00           H
ATOM    710  NH2 ARG    47      28.555  13.760  39.004  1.00 79.86           N
ATOM    711 1HH2 ARG    47      27.635  13.767  39.395  1.00 20.00           H
ATOM    712 2HH2 ARG    47      28.678  13.654  38.017  1.00 20.00           H
ATOM    713  HN  ARG    47      30.009  12.082  43.349  1.00 20.00           H
ATOM    714  N   VAL    48      32.473  12.809  45.437  1.00 43.43           N
ATOM    715  CA  VAL    48      33.286  13.117  46.609  1.00 40.42           C
ATOM    716  C   VAL    48      33.632  11.859  47.395  1.00 39.40           C
ATOM    717  O   VAL    48      34.754  11.700  47.865  1.00 37.12           O
ATOM    718  HA  VAL    48      34.220  13.555  46.256  1.00 20.00           H
ATOM    719  CB  VAL    48      32.587  14.124  47.538  1.00 39.06           C
ATOM    720  HB  VAL    48      31.645  13.682  47.862  1.00 20.00           H
ATOM    721  CG1 VAL    48      33.453  14.379  48.774  1.00 38.18           C
ATOM    722 1HG1 VAL    48      33.172  13.683  49.564  1.00 20.00           H
ATOM    723 2HG1 VAL    48      34.503  14.234  48.518  1.00 20.00           H
ATOM    724 3HG1 VAL    48      33.301  15.401  49.119  1.00 20.00           H
ATOM    725  CG2 VAL    48      32.356  15.432  46.796  1.00 38.65           C
ATOM    726 1HG2 VAL    48      33.310  15.820  46.438  1.00 20.00           H
ATOM    727 2HG2 VAL    48      31.695  15.256  45.947  1.00 20.00           H
ATOM    728 3HG2 VAL    48      31.899  16.156  47.470  1.00 20.00           H
ATOM    729  HN  VAL    48      31.541  13.170  45.448  1.00 20.00           H
ATOM    730  N   GLU    49      32.675  10.952  47.530  1.00 39.60           N
ATOM    731  CA  GLU    49      32.948   9.721  48.258  1.00 40.92           C
ATOM    732  C   GLU    49      34.083   8.952  47.581  1.00 39.84           C
ATOM    733  O   GLU    49      34.993   8.455  48.246  1.00 38.50           O
ATOM    734  HA  GLU    49      33.256  10.036  49.255  1.00 20.00           H
ATOM    735  CB  GLU    49      31.684   8.860  48.330  1.00 43.64           C
ATOM    736 1HB  GLU    49      30.814   9.463  48.072  1.00 20.00           H
ATOM    737 2HB  GLU    49      31.802   7.981  47.696  1.00 20.00           H
ATOM    738  CG  GLU    49      31.412   8.318  49.722  1.00 49.17           C
ATOM    739 1HG  GLU    49      31.676   7.261  49.762  1.00 20.00           H
ATOM    740 2HG  GLU    49      32.044   8.832  50.446  1.00 20.00           H
ATOM    741  CD  GLU    49      29.962   8.472  50.149  1.00 52.66           C
ATOM    742  OE1 GLU    49      29.731   8.906  51.300  1.00 54.43           O
ATOM    743  OE2 GLU    49      29.057   8.158  49.340  1.00 54.11           O
ATOM    744  HN  GLU    49      31.753  11.053  47.158  1.00 20.00           H
ATOM    745  N   GLU    50      34.031   8.876  46.255  1.00 39.89           N
ATOM    746  CA  GLU    50      35.046   8.179  45.467  1.00 42.03           C
ATOM    747  C   GLU    50      36.438   8.810  45.606  1.00 40.44           C
ATOM    748  O   GLU    50      37.430   8.109  45.822  1.00 39.43           O
ATOM    749  HA  GLU    50      35.078   7.165  45.867  1.00 20.00           H
ATOM    750  CB  GLU    50      34.626   8.168  43.996  1.00 46.17           C
ATOM    751 1HB  GLU    50      33.647   7.699  43.897  1.00 20.00           H
ATOM    752 2HB  GLU    50      34.661   9.181  43.596  1.00 20.00           H
ATOM    753  CG  GLU    50      35.538   7.367  43.086  1.00 53.33           C
ATOM    754 1HG  GLU    50      36.539   7.323  43.515  1.00 20.00           H
ATOM    755 2HG  GLU    50      35.177   6.341  43.015  1.00 20.00           H
ATOM    756  CD  GLU    50      35.622   7.961  41.691  1.00 58.38           C
ATOM    757  OE1 GLU    50      36.608   7.659  40.977  1.00 61.70           O
ATOM    758  OE2 GLU    50      34.705   8.733  41.311  1.00 61.07           O
ATOM    759  HN  GLU    50      33.306   9.282  45.699  1.00 20.00           H
ATOM    760  N   PHE    51      36.508  10.133  45.472  1.00 38.61           N
ATOM    761  CA  PHE    51      37.778  10.836  45.610  1.00 37.13           C
ATOM    762  C   PHE    51      38.360  10.628  47.006  1.00 35.89           C
ATOM    763  O   PHE    51      39.549  10.327  47.158  1.00 35.54           O
ATOM    764  HA  PHE    51      38.459  10.422  44.866  1.00 20.00           H
ATOM    765  CB  PHE    51      37.582  12.331  45.354  1.00 39.66           C
ATOM    766 1HB  PHE    51      36.848  12.717  46.060  1.00 20.00           H
ATOM    767 2HB  PHE    51      38.520  12.849  45.553  1.00 20.00           H
ATOM    768  CG  PHE    51      37.132  12.654  43.954  1.00 42.01           C
ATOM    769  CD1 PHE    51      36.302  13.745  43.707  1.00 42.47           C
ATOM    770  HD1 PHE    51      35.957  14.365  44.534  1.00 20.00           H
ATOM    771  CD2 PHE    51      37.555  11.877  42.874  1.00 43.59           C
ATOM    772  HD2 PHE    51      38.204  11.020  43.058  1.00 20.00           H
ATOM    773  CE1 PHE    51      35.898  14.064  42.403  1.00 43.77           C
ATOM    774  HE1 PHE    51      35.249  14.921  42.228  1.00 20.00           H
ATOM    775  CE2 PHE    51      37.157  12.187  41.562  1.00 44.53           C
ATOM    776  HE2 PHE    51      37.497  11.571  40.728  1.00 20.00           H
ATOM    777  CZ  PHE    51      36.328  13.282  41.327  1.00 43.63           C
ATOM    778  HZ  PHE    51      36.015  13.530  40.313  1.00 20.00           H
ATOM    779  HN  PHE    51      35.721  10.717  45.274  1.00 20.00           H
ATOM    780  N   ALA    52      37.524  10.774  48.028  1.00 34.16           N
ATOM    781  CA  ALA    52      37.986  10.611  49.405  1.00 34.82           C
ATOM    782  C   ALA    52      38.614   9.239  49.624  1.00 36.19           C
ATOM    783  O   ALA    52      39.599   9.098  50.356  1.00 35.55           O
ATOM    784  HA  ALA    52      38.752  11.365  49.589  1.00 20.00           H
ATOM    785  CB  ALA    52      36.830  10.808  50.374  1.00 34.24           C
ATOM    786 1HB  ALA    52      36.410  11.804  50.239  1.00 20.00           H
ATOM    787 2HB  ALA    52      36.062  10.060  50.179  1.00 20.00           H
ATOM    788 3HB  ALA    52      37.191  10.700  51.396  1.00 20.00           H
ATOM    789  HN  ALA    52      36.555  10.997  47.929  1.00 20.00           H
ATOM    790  N   ALA    53      38.021   8.223  49.001  1.00 37.03           N
ATOM    791  CA  ALA    53      38.526   6.857  49.124  1.00 38.28           C
ATOM    792  C   ALA    53      39.934   6.791  48.540  1.00 39.25           C
ATOM    793  O   ALA    53      40.858   6.284  49.180  1.00 39.65           O
ATOM    794  HA  ALA    53      38.569   6.613  50.185  1.00 20.00           H
ATOM    795  CB  ALA    53      37.596   5.876  48.381  1.00 37.24           C
ATOM    796 1HB  ALA    53      36.584   5.967  48.774  1.00 20.00           H
ATOM    797 2HB  ALA    53      37.595   6.111  47.316  1.00 20.00           H
ATOM    798 3HB  ALA    53      37.953   4.856  48.527  1.00 20.00           H
ATOM    799  HN  ALA    53      37.212   8.318  48.421  1.00 20.00           H
ATOM    800  N   GLN    54      40.092   7.301  47.322  1.00 40.72           N
ATOM    801  CA  GLN    54      41.391   7.305  46.666  1.00 43.06           C
ATOM    802  C   GLN    54      42.452   7.994  47.524  1.00 42.54           C
ATOM    803  O   GLN    54      43.631   7.665  47.421  1.00 43.40           O
ATOM    804  HA  GLN    54      41.656   6.255  46.540  1.00 20.00           H
ATOM    805  CB  GLN    54      41.302   8.005  45.309  1.00 46.28           C
ATOM    806 1HB  GLN    54      40.860   8.993  45.433  1.00 20.00           H
ATOM    807 2HB  GLN    54      42.304   8.153  44.905  1.00 20.00           H
ATOM    808  CG  GLN    54      40.487   7.252  44.277  1.00 52.63           C
ATOM    809 1HG  GLN    54      41.030   6.361  43.958  1.00 20.00           H
ATOM    810 2HG  GLN    54      39.553   6.913  44.723  1.00 20.00           H
ATOM    811  CD  GLN    54      40.167   8.096  43.050  1.00 56.85           C
ATOM    812  OE1 GLN    54      39.390   7.680  42.186  1.00 59.23           O
ATOM    813  NE2 GLN    54      40.760   9.289  42.968  1.00 57.96           N
ATOM    814 1HE2 GLN    54      41.381   9.589  43.692  1.00 20.00           H
ATOM    815 2HE2 GLN    54      40.584   9.882  42.182  1.00 20.00           H
ATOM    816  HN  GLN    54      39.352   7.706  46.785  1.00 20.00           H
ATOM    817  N   LEU    55      42.038   8.942  48.367  1.00 41.23           N
ATOM    818  CA  LEU    55      42.972   9.669  49.234  1.00 39.73           C
ATOM    819  C   LEU    55      42.987   9.132  50.667  1.00 39.69           C
ATOM    820  O   LEU    55      43.373   9.832  51.612  1.00 39.83           O
ATOM    821  HA  LEU    55      43.974   9.523  48.830  1.00 20.00           H
ATOM    822  CB  LEU    55      42.638  11.163  49.241  1.00 39.52           C
ATOM    823 1HB  LEU    55      41.599  11.281  49.545  1.00 20.00           H
ATOM    824 2HB  LEU    55      43.250  11.648  50.001  1.00 20.00           H
ATOM    825  CG  LEU    55      42.844  11.891  47.907  1.00 40.04           C
ATOM    826  HG  LEU    55      42.210  11.417  47.157  1.00 20.00           H
ATOM    827  CD1 LEU    55      42.404  13.330  48.043  1.00 39.92           C
ATOM    828 1HD1 LEU    55      41.328  13.366  48.207  1.00 20.00           H
ATOM    829 2HD1 LEU    55      42.917  13.788  48.888  1.00 20.00           H
ATOM    830 3HD1 LEU    55      42.651  13.873  47.130  1.00 20.00           H
ATOM    831  CD2 LEU    55      44.310  11.818  47.485  1.00 38.88           C
ATOM    832 1HD2 LEU    55      44.946  12.077  48.332  1.00 20.00           H
ATOM    833 2HD2 LEU    55      44.543  10.806  47.152  1.00 20.00           H
ATOM    834 3HD2 LEU    55      44.489  12.518  46.669  1.00 20.00           H
ATOM    835  HN  LEU    55      41.084   9.221  48.469  1.00 20.00           H
ATOM    836  N   GLY    56      42.547   7.887  50.818  1.00 38.53           N
ATOM    837  CA  GLY    56      42.552   7.237  52.116  1.00 37.17           C
ATOM    838  C   GLY    56      41.649   7.790  53.192  1.00 36.78           C
ATOM    839  O   GLY    56      41.936   7.639  54.379  1.00 36.68           O
ATOM    840 1HA  GLY    56      42.275   6.189  52.003  1.00 20.00           H
ATOM    841 2HA  GLY    56      43.559   7.256  52.532  1.00 20.00           H
ATOM    842  HN  GLY    56      42.192   7.325  50.071  1.00 20.00           H
ATOM    843  N   SER    57      40.549   8.420  52.797  1.00 36.31           N
ATOM    844  CA  SER    57      39.643   8.971  53.785  1.00 35.48           C
ATOM    845  C   SER    57      38.244   8.412  53.663  1.00 35.20           C
ATOM    846  O   SER    57      37.740   8.186  52.561  1.00 34.29           O
ATOM    847  HA  SER    57      40.063   8.689  54.750  1.00 20.00           H
ATOM    848  CB  SER    57      39.573  10.497  53.650  1.00 35.41           C
ATOM    849 1HB  SER    57      40.515  10.934  53.982  1.00 20.00           H
ATOM    850 2HB  SER    57      39.452  10.763  52.600  1.00 20.00           H
ATOM    851  OG  SER    57      38.498  11.018  54.412  1.00 34.66           O
ATOM    852  HG  SER    57      38.784  11.855  54.878  1.00 20.00           H
ATOM    853  HN  SER    57      40.291   8.547  51.839  1.00 20.00           H
ATOM    854  N   ASP    58      37.612   8.201  54.808  1.00 36.38           N
ATOM    855  CA  ASP    58      36.238   7.723  54.815  1.00 37.97           C
ATOM    856  C   ASP    58      35.345   8.722  55.573  1.00 37.35           C
ATOM    857  O   ASP    58      34.218   8.388  55.955  1.00 36.44           O
ATOM    858  HA  ASP    58      35.961   7.634  53.764  1.00 20.00           H
ATOM    859  CB  ASP    58      36.145   6.323  55.438  1.00 42.14           C
ATOM    860 1HB  ASP    58      35.105   5.998  55.458  1.00 20.00           H
ATOM    861 2HB  ASP    58      36.690   5.609  54.820  1.00 20.00           H
ATOM    862  CG  ASP    58      36.698   6.270  56.844  1.00 46.68           C
ATOM    863  OD1 ASP    58      36.903   7.343  57.450  1.00 49.09           O
ATOM    864  OD2 ASP    58      36.929   5.148  57.347  1.00 50.98           O
ATOM    865  HN  ASP    58      38.021   8.350  55.708  1.00 20.00           H
ATOM    866  N   ILE    59      35.851   9.942  55.798  1.00 33.24           N
ATOM    867  CA  ILE    59      35.059  10.980  56.471  1.00 31.14           C
ATOM    868  C   ILE    59      34.548  11.914  55.368  1.00 31.31           C
ATOM    869  O   ILE    59      35.293  12.754  54.861  1.00 28.56           O
ATOM    870  HA  ILE    59      34.217  10.485  56.955  1.00 20.00           H
ATOM    871  CB  ILE    59      35.905  11.785  57.503  1.00 30.99           C
ATOM    872  HB  ILE    59      36.649  12.365  56.956  1.00 20.00           H
ATOM    873  CG1 ILE    59      36.655  10.819  58.429  1.00 29.44           C
ATOM    874 1HG1 ILE    59      35.946  10.313  59.084  1.00 20.00           H
ATOM    875 2HG1 ILE    59      37.147  10.048  57.835  1.00 20.00           H
ATOM    876  CG2 ILE    59      35.002  12.694  58.333  1.00 28.34           C
ATOM    877 1HG2 ILE    59      34.027  12.774  57.852  1.00 20.00           H
ATOM    878 2HG2 ILE    59      34.882  12.273  59.331  1.00 20.00           H
ATOM    879 3HG2 ILE    59      35.453  13.683  58.408  1.00 20.00           H
ATOM    880  CD1 ILE    59      37.722  11.488  59.313  1.00 29.82           C
ATOM    881 1HD1 ILE    59      38.367  12.112  58.694  1.00 20.00           H
ATOM    882 2HD1 ILE    59      37.234  12.104  60.067  1.00 20.00           H
ATOM    883 3HD1 ILE    59      38.322  10.720  59.802  1.00 20.00           H
ATOM    884  HN  ILE    59      36.774  10.222  55.532  1.00 20.00           H
ATOM    885  N   VAL    60      33.284  11.730  54.980  1.00 29.05           N
ATOM    886  CA  VAL    60      32.643  12.503  53.918  1.00 28.89           C
ATOM    887  C   VAL    60      31.297  12.960  54.481  1.00 30.45           C
ATOM    888  O   VAL    60      30.400  12.140  54.695  1.00 29.04           O
ATOM    889  HA  VAL    60      33.277  13.365  53.710  1.00 20.00           H
ATOM    890  CB  VAL    60      32.446  11.611  52.665  1.00 28.70           C
ATOM    891  HB  VAL    60      31.852  10.746  52.959  1.00 20.00           H
ATOM    892  CG1 VAL    60      31.685  12.349  51.582  1.00 28.66           C
ATOM    893 1HG1 VAL    60      30.623  12.359  51.826  1.00 20.00           H
ATOM    894 2HG1 VAL    60      32.052  13.373  51.513  1.00 20.00           H
ATOM    895 3HG1 VAL    60      31.833  11.845  50.626  1.00 20.00           H
ATOM    896  CG2 VAL    60      33.804  11.143  52.147  1.00 28.25           C
ATOM    897 1HG2 VAL    60      34.424  12.010  51.918  1.00 20.00           H
ATOM    898 2HG2 VAL    60      34.294  10.536  52.908  1.00 20.00           H
ATOM    899 3HG2 VAL    60      33.664  10.549  51.244  1.00 20.00           H
ATOM    900  HN  VAL    60      32.670  11.050  55.380  1.00 20.00           H
ATOM    901  N   LEU    61      31.159  14.263  54.728  1.00 27.33           N
ATOM    902  CA  LEU    61      29.951  14.817  55.332  1.00 27.24           C
ATOM    903  C   LEU    61      29.274  15.887  54.495  1.00 30.03           C
ATOM    904  O   LEU    61      29.935  16.657  53.791  1.00 27.87           O
ATOM    905  HA  LEU    61      29.232  14.004  55.427  1.00 20.00           H
ATOM    906  CB  LEU    61      30.293  15.404  56.705  1.00 27.29           C
ATOM    907 1HB  LEU    61      30.823  16.344  56.554  1.00 20.00           H
ATOM    908 2HB  LEU    61      29.362  15.642  57.218  1.00 20.00           H
ATOM    909  CG  LEU    61      31.138  14.498  57.606  1.00 27.90           C
ATOM    910  HG  LEU    61      32.016  14.179  57.043  1.00 20.00           H
ATOM    911  CD1 LEU    61      31.632  15.270  58.823  1.00 28.77           C
ATOM    912 1HD1 LEU    61      32.071  16.214  58.500  1.00 20.00           H
ATOM    913 2HD1 LEU    61      30.795  15.468  59.492  1.00 20.00           H
ATOM    914 3HD1 LEU    61      32.384  14.680  59.347  1.00 20.00           H
ATOM    915  CD2 LEU    61      30.293  13.316  58.040  1.00 28.88           C
ATOM    916 1HD2 LEU    61      29.238  13.555  57.908  1.00 20.00           H
ATOM    917 2HD2 LEU    61      30.547  12.446  57.434  1.00 20.00           H
ATOM    918 3HD2 LEU    61      30.488  13.096  59.089  1.00 20.00           H
ATOM    919  HN  LEU    61      31.858  14.948  54.523  1.00 20.00           H
ATOM    920  N   GLN    62      27.949  15.944  54.575  1.00 30.29           N
ATOM    921  CA  GLN    62      27.204  16.937  53.815  1.00 31.03           C
ATOM    922  C   GLN    62      27.258  18.281  54.527  1.00 28.57           C
ATOM    923  O   GLN    62      27.232  18.354  55.752  1.00 27.68           O
ATOM    924  HA  GLN    62      27.710  17.004  52.852  1.00 20.00           H
ATOM    925  CB  GLN    62      25.745  16.508  53.650  1.00 35.80           C
ATOM    926 1HB  GLN    62      25.557  16.239  52.610  1.00 20.00           H
ATOM    927 2HB  GLN    62      25.554  15.617  54.248  1.00 20.00           H
ATOM    928  CG  GLN    62      24.733  17.576  54.054  1.00 44.18           C
ATOM    929 1HG  GLN    62      24.137  17.218  54.893  1.00 20.00           H
ATOM    930 2HG  GLN    62      25.258  18.469  54.393  1.00 20.00           H
ATOM    931  CD  GLN    62      23.798  17.961  52.920  1.00 49.44           C
ATOM    932  OE1 GLN    62      23.704  19.139  52.542  1.00 52.40           O
ATOM    933  NE2 GLN    62      23.097  16.970  52.369  1.00 51.33           N
ATOM    934 1HE2 GLN    62      23.204  16.034  52.706  1.00 20.00           H
ATOM    935 2HE2 GLN    62      22.465  17.162  51.618  1.00 20.00           H
ATOM    936  HN  GLN    62      27.396  15.332  55.140  1.00 20.00           H
ATOM    937  N   CYS    63      27.344  19.351  53.755  1.00 27.67           N
ATOM    938  CA  CYS    63      27.364  20.672  54.356  1.00 27.57           C
ATOM    939  C   CYS    63      27.047  21.734  53.326  1.00 26.19           C
ATOM    940  O   CYS    63      27.767  21.881  52.334  1.00 25.29           O
ATOM    941  HA  CYS    63      26.600  20.674  55.132  1.00 20.00           H
ATOM    942  CB  CYS    63      28.726  20.968  54.992  1.00 27.39           C
ATOM    943 1HB  CYS    63      28.987  20.179  55.697  1.00 20.00           H
ATOM    944 2HB  CYS    63      29.501  20.977  54.225  1.00 20.00           H
ATOM    945  SG  CYS    63      28.722  22.567  55.858  1.00 28.61           S
ATOM    946  HG  CYS    63      27.655  22.315  56.610  1.00 20.00           H
ATOM    947  HN  CYS    63      27.398  19.317  52.757  1.00 20.00           H
ATOM    948  N   ASP    64      25.942  22.437  53.546  1.00 26.13           N
ATOM    949  CA  ASP    64      25.528  23.522  52.664  1.00 26.97           C
ATOM    950  C   ASP    64      25.686  24.747  53.554  1.00 26.02           C
ATOM    951  O   ASP    64      24.958  24.901  54.547  1.00 24.68           O
ATOM    952  HA  ASP    64      26.206  23.473  51.811  1.00 20.00           H
ATOM    953  CB  ASP    64      24.073  23.352  52.227  1.00 30.19           C
ATOM    954 1HB  ASP    64      23.943  22.378  51.754  1.00 20.00           H
ATOM    955 2HB  ASP    64      23.423  23.372  53.101  1.00 20.00           H
ATOM    956  CG  ASP    64      23.638  24.437  51.258  1.00 33.33           C
ATOM    957  OD1 ASP    64      22.922  24.122  50.282  1.00 34.91           O
ATOM    958  OD2 ASP    64      24.026  25.604  51.472  1.00 31.89           O
ATOM    959  HN  ASP    64      25.324  22.280  54.315  1.00 20.00           H
ATOM    960  N   VAL    65      26.635  25.621  53.203  1.00 23.11           N
ATOM    961  CA  VAL    65      26.921  26.769  54.044  1.00 22.01           C
ATOM    962  C   VAL    65      25.890  27.887  54.049  1.00 22.59           C
ATOM    963  O   VAL    65      26.080  28.881  54.747  1.00 22.29           O
ATOM    964  HA  VAL    65      26.969  26.418  55.074  1.00 20.00           H
ATOM    965  CB  VAL    65      28.353  27.345  53.738  1.00 22.39           C
ATOM    966  HB  VAL    65      28.548  28.151  54.444  1.00 20.00           H
ATOM    967  CG1 VAL    65      29.413  26.241  53.949  1.00 20.23           C
ATOM    968 1HG1 VAL    65      29.289  25.802  54.939  1.00 20.00           H
ATOM    969 2HG1 VAL    65      29.289  25.468  53.190  1.00 20.00           H
ATOM    970 3HG1 VAL    65      30.410  26.674  53.866  1.00 20.00           H
ATOM    971  CG2 VAL    65      28.416  27.862  52.314  1.00 19.52           C
ATOM    972 1HG2 VAL    65      28.632  27.035  51.636  1.00 20.00           H
ATOM    973 2HG2 VAL    65      27.459  28.309  52.047  1.00 20.00           H
ATOM    974 3HG2 VAL    65      29.203  28.612  52.234  1.00 20.00           H
ATOM    975  HN  VAL    65      27.187  25.544  52.372  1.00 20.00           H
ATOM    976  N   ALA    66      24.807  27.742  53.278  1.00 22.64           N
ATOM    977  CA  ALA    66      23.751  28.750  53.299  1.00 23.97           C
ATOM    978  C   ALA    66      22.951  28.613  54.602  1.00 25.68           C
ATOM    979  O   ALA    66      22.238  29.550  55.004  1.00 26.36           O
ATOM    980  HA  ALA    66      24.228  29.730  53.274  1.00 20.00           H
ATOM    981  CB  ALA    66      22.802  28.587  52.091  1.00 23.28           C
ATOM    982 1HB  ALA    66      23.385  28.573  51.170  1.00 20.00           H
ATOM    983 2HB  ALA    66      22.251  27.651  52.186  1.00 20.00           H
ATOM    984 3HB  ALA    66      22.101  29.421  52.064  1.00 20.00           H
ATOM    985  HN  ALA    66      24.658  26.967  52.664  1.00 20.00           H
ATOM    986  N   GLU    67      23.091  27.466  55.271  1.00 26.83           N
ATOM    987  CA  GLU    67      22.349  27.189  56.515  1.00 28.93           C
ATOM    988  C   GLU    67      23.190  26.974  57.769  1.00 26.58           C
ATOM    989  O   GLU    67      24.014  26.057  57.814  1.00 27.14           O
ATOM    990  HA  GLU    67      21.734  28.072  56.688  1.00 20.00           H
ATOM    991  CB  GLU    67      21.477  25.935  56.319  1.00 32.66           C
ATOM    992 1HB  GLU    67      22.092  25.114  55.949  1.00 20.00           H
ATOM    993 2HB  GLU    67      20.958  25.699  57.248  1.00 20.00           H
ATOM    994  CG  GLU    67      20.367  26.086  55.290  1.00 39.45           C
ATOM    995 1HG  GLU    67      20.782  26.461  54.354  1.00 20.00           H
ATOM    996 2HG  GLU    67      19.930  25.111  55.076  1.00 20.00           H
ATOM    997  CD  GLU    67      19.264  27.033  55.759  1.00 44.50           C
ATOM    998  OE1 GLU    67      19.196  27.336  56.977  1.00 47.52           O
ATOM    999  OE2 GLU    67      18.463  27.479  54.905  1.00 48.16           O
ATOM   1000  HN  GLU    67      23.697  26.723  54.986  1.00 20.00           H
ATOM   1001  N   ASP    68      22.957  27.779  58.798  1.00 24.66           N
ATOM   1002  CA  ASP    68      23.692  27.638  60.053  1.00 26.29           C
ATOM   1003  C   ASP    68      23.529  26.217  60.623  1.00 27.04           C
ATOM   1004  O   ASP    68      24.466  25.633  61.166  1.00 25.85           O
ATOM   1005  HA  ASP    68      24.730  27.858  59.803  1.00 20.00           H
ATOM   1006  CB  ASP    68      23.168  28.624  61.089  1.00 26.85           C
ATOM   1007 1HB  ASP    68      22.079  28.590  61.109  1.00 20.00           H
ATOM   1008 2HB  ASP    68      23.515  28.333  62.080  1.00 20.00           H
ATOM   1009  CG  ASP    68      23.609  30.058  60.817  1.00 31.00           C
ATOM   1010  OD1 ASP    68      24.429  30.284  59.900  1.00 29.59           O
ATOM   1011  OD2 ASP    68      23.128  30.963  61.536  1.00 31.81           O
ATOM   1012  HN  ASP    68      22.283  28.517  58.789  1.00 20.00           H
ATOM   1013  N   ALA    69      22.320  25.674  60.501  1.00 27.03           N
ATOM   1014  CA  ALA    69      22.029  24.330  61.021  1.00 27.31           C
ATOM   1015  C   ALA    69      22.881  23.265  60.351  1.00 25.49           C
ATOM   1016  O   ALA    69      23.343  22.344  61.011  1.00 26.07           O
ATOM   1017  HA  ALA    69      22.268  24.326  62.084  1.00 20.00           H
ATOM   1018  CB  ALA    69      20.532  23.998  60.833  1.00 28.48           C
ATOM   1019 1HB  ALA    69      19.976  24.918  60.655  1.00 20.00           H
ATOM   1020 2HB  ALA    69      20.413  23.330  59.979  1.00 20.00           H
ATOM   1021 3HB  ALA    69      20.153  23.511  61.731  1.00 20.00           H
ATOM   1022  HN  ALA    69      21.546  26.127  60.060  1.00 20.00           H
ATOM   1023  N   SER    70      23.065  23.377  59.037  1.00 24.85           N
ATOM   1024  CA  SER    70      23.866  22.407  58.294  1.00 25.19           C
ATOM   1025  C   SER    70      25.327  22.441  58.740  1.00 25.46           C
ATOM   1026  O   SER    70      25.968  21.396  58.851  1.00 25.86           O
ATOM   1027  HA  SER    70      23.429  21.435  58.523  1.00 20.00           H
ATOM   1028  CB  SER    70      23.764  22.680  56.795  1.00 25.35           C
ATOM   1029 1HB  SER    70      22.718  22.648  56.491  1.00 20.00           H
ATOM   1030 2HB  SER    70      24.127  23.686  56.584  1.00 20.00           H
ATOM   1031  OG  SER    70      24.510  21.735  56.038  1.00 27.41           O
ATOM   1032  HG  SER    70      24.008  20.873  55.976  1.00 20.00           H
ATOM   1033  HN  SER    70      22.680  24.112  58.479  1.00 20.00           H
ATOM   1034  N   ILE    71      25.851  23.641  58.993  1.00 24.36           N
ATOM   1035  CA  ILE    71      27.236  23.786  59.435  1.00 23.56           C
ATOM   1036  C   ILE    71      27.399  23.188  60.851  1.00 24.86           C
ATOM   1037  O   ILE    71      28.341  22.435  61.111  1.00 23.97           O
ATOM   1038  HA  ILE    71      27.860  23.213  58.748  1.00 20.00           H
ATOM   1039  CB  ILE    71      27.654  25.286  59.453  1.00 23.70           C
ATOM   1040  HB  ILE    71      26.890  25.847  59.990  1.00 20.00           H
ATOM   1041  CG1 ILE    71      27.708  25.823  58.014  1.00 22.57           C
ATOM   1042 1HG1 ILE    71      28.588  25.426  57.507  1.00 20.00           H
ATOM   1043 2HG1 ILE    71      26.837  25.475  57.459  1.00 20.00           H
ATOM   1044  CG2 ILE    71      29.025  25.451  60.138  1.00 23.91           C
ATOM   1045 1HG2 ILE    71      28.883  25.833  61.149  1.00 20.00           H
ATOM   1046 2HG2 ILE    71      29.528  24.485  60.182  1.00 20.00           H
ATOM   1047 3HG2 ILE    71      29.635  26.152  59.567  1.00 20.00           H
ATOM   1048  CD1 ILE    71      27.753  27.376  57.931  1.00 22.98           C
ATOM   1049 1HD1 ILE    71      26.973  27.796  58.564  1.00 20.00           H
ATOM   1050 2HD1 ILE    71      28.727  27.730  58.270  1.00 20.00           H
ATOM   1051 3HD1 ILE    71      27.592  27.689  56.899  1.00 20.00           H
ATOM   1052  HN  ILE    71      25.349  24.501  58.901  1.00 20.00           H
ATOM   1053  N   ASP    72      26.483  23.521  61.756  1.00 24.97           N
ATOM   1054  CA  ASP    72      26.561  23.002  63.117  1.00 28.16           C
ATOM   1055  C   ASP    72      26.495  21.473  63.157  1.00 28.47           C
ATOM   1056  O   ASP    72      27.237  20.828  63.901  1.00 28.16           O
ATOM   1057  HA  ASP    72      27.512  23.365  63.508  1.00 20.00           H
ATOM   1058  CB  ASP    72      25.430  23.567  63.967  1.00 31.18           C
ATOM   1059 1HB  ASP    72      24.499  23.542  63.401  1.00 20.00           H
ATOM   1060 2HB  ASP    72      25.285  22.941  64.847  1.00 20.00           H
ATOM   1061  CG  ASP    72      25.696  24.984  64.411  1.00 34.64           C
ATOM   1062  OD1 ASP    72      26.877  25.394  64.401  1.00 36.57           O
ATOM   1063  OD2 ASP    72      24.729  25.688  64.771  1.00 37.33           O
ATOM   1064  HN  ASP    72      25.709  24.126  61.571  1.00 20.00           H
ATOM   1065  N   THR    73      25.615  20.899  62.347  1.00 27.45           N
ATOM   1066  CA  THR    73      25.459  19.450  62.309  1.00 29.15           C
ATOM   1067  C   THR    73      26.702  18.756  61.763  1.00 29.15           C
ATOM   1068  O   THR    73      27.146  17.733  62.307  1.00 29.65           O
ATOM   1069  HA  THR    73      25.332  19.091  63.330  1.00 20.00           H
ATOM   1070  CB  THR    73      24.230  19.062  61.449  1.00 29.00           C
ATOM   1071  HB  THR    73      24.338  19.429  60.428  1.00 20.00           H
ATOM   1072  OG1 THR    73      23.048  19.542  62.097  1.00 29.63           O
ATOM   1073  HG1 THR    73      23.082  20.538  62.175  1.00 20.00           H
ATOM   1074  CG2 THR    73      24.132  17.545  61.269  1.00 30.16           C
ATOM   1075 1HG2 THR    73      24.134  17.062  62.246  1.00 20.00           H
ATOM   1076 2HG2 THR    73      24.984  17.192  60.687  1.00 20.00           H
ATOM   1077 3HG2 THR    73      23.209  17.300  60.744  1.00 20.00           H
ATOM   1078  HN  THR    73      25.016  21.403  61.725  1.00 20.00           H
ATOM   1079  N   MET    74      27.256  19.294  60.677  1.00 27.72           N
ATOM   1080  CA  MET    74      28.447  18.702  60.093  1.00 25.43           C
ATOM   1081  C   MET    74      29.570  18.662  61.131  1.00 25.03           C
ATOM   1082  O   MET    74      30.231  17.637  61.288  1.00 25.12           O
ATOM   1083  HA  MET    74      28.161  17.690  59.805  1.00 20.00           H
ATOM   1084  CB  MET    74      28.888  19.488  58.848  1.00 25.60           C
ATOM   1085 1HB  MET    74      28.068  19.532  58.132  1.00 20.00           H
ATOM   1086 2HB  MET    74      29.124  20.515  59.126  1.00 20.00           H
ATOM   1087  CG  MET    74      30.102  18.909  58.131  1.00 26.18           C
ATOM   1088 1HG  MET    74      30.091  17.821  58.200  1.00 20.00           H
ATOM   1089 2HG  MET    74      30.064  19.161  57.071  1.00 20.00           H
ATOM   1090  SD  MET    74      31.665  19.553  58.858  1.00 26.25           S
ATOM   1091  CE  MET    74      31.536  21.383  58.451  1.00 24.57           C
ATOM   1092 1HE  MET    74      31.175  21.503  57.430  1.00 20.00           H
ATOM   1093 2HE  MET    74      30.841  21.860  59.141  1.00 20.00           H
ATOM   1094 3HE  MET    74      32.518  21.846  58.545  1.00 20.00           H
ATOM   1095  HN  MET    74      26.903  20.106  60.213  1.00 20.00           H
ATOM   1096  N   PHE    75      29.779  19.752  61.862  1.00 24.59           N
ATOM   1097  CA  PHE    75      30.857  19.751  62.845  1.00 25.06           C
ATOM   1098  C   PHE    75      30.573  18.818  64.020  1.00 26.94           C
ATOM   1099  O   PHE    75      31.499  18.199  64.542  1.00 26.31           O
ATOM   1100  HA  PHE    75      31.758  19.408  62.336  1.00 20.00           H
ATOM   1101  CB  PHE    75      31.161  21.170  63.325  1.00 24.15           C
ATOM   1102 1HB  PHE    75      30.224  21.718  63.422  1.00 20.00           H
ATOM   1103 2HB  PHE    75      31.606  21.119  64.319  1.00 20.00           H
ATOM   1104  CG  PHE    75      32.096  21.929  62.392  1.00 23.82           C
ATOM   1105  CD1 PHE    75      33.318  21.375  62.004  1.00 22.52           C
ATOM   1106  HD1 PHE    75      33.627  20.406  62.396  1.00 20.00           H
ATOM   1107  CD2 PHE    75      31.737  23.169  61.878  1.00 24.47           C
ATOM   1108  HD2 PHE    75      30.787  23.611  62.178  1.00 20.00           H
ATOM   1109  CE1 PHE    75      34.170  22.048  61.107  1.00 21.69           C
ATOM   1110  HE1 PHE    75      35.119  21.597  60.814  1.00 20.00           H
ATOM   1111  CE2 PHE    75      32.582  23.856  60.980  1.00 22.77           C
ATOM   1112  HE2 PHE    75      32.289  24.828  60.584  1.00 20.00           H
ATOM   1113  CZ  PHE    75      33.797  23.285  60.599  1.00 23.11           C
ATOM   1114  HZ  PHE    75      34.453  23.809  59.903  1.00 20.00           H
ATOM   1115  HN  PHE    75      29.239  20.589  61.784  1.00 20.00           H
ATOM   1116  N   ALA    76      29.307  18.700  64.430  1.00 27.71           N
ATOM   1117  CA  ALA    76      28.972  17.775  65.527  1.00 29.41           C
ATOM   1118  C   ALA    76      29.308  16.351  65.071  1.00 29.98           C
ATOM   1119  O   ALA    76      29.808  15.547  65.859  1.00 31.06           O
ATOM   1120  HA  ALA    76      29.592  18.038  66.384  1.00 20.00           H
ATOM   1121  CB  ALA    76      27.489  17.885  65.899  1.00 29.53           C
ATOM   1122 1HB  ALA    76      27.314  18.826  66.419  1.00 20.00           H
ATOM   1123 2HB  ALA    76      26.884  17.853  64.993  1.00 20.00           H
ATOM   1124 3HB  ALA    76      27.215  17.054  66.548  1.00 20.00           H
ATOM   1125  HN  ALA    76      28.542  19.209  64.035  1.00 20.00           H
ATOM   1126  N   GLU    77      29.040  16.042  63.799  1.00 30.69           N
ATOM   1127  CA  GLU    77      29.354  14.726  63.240  1.00 31.62           C
ATOM   1128  C   GLU    77      30.869  14.535  63.133  1.00 32.29           C
ATOM   1129  O   GLU    77      31.399  13.476  63.475  1.00 30.30           O
ATOM   1130  HA  GLU    77      28.942  14.005  63.946  1.00 20.00           H
ATOM   1131  CB  GLU    77      28.751  14.561  61.844  1.00 35.40           C
ATOM   1132 1HB  GLU    77      28.938  15.459  61.254  1.00 20.00           H
ATOM   1133 2HB  GLU    77      29.139  13.653  61.381  1.00 20.00           H
ATOM   1134  CG  GLU    77      27.244  14.385  61.813  1.00 41.64           C
ATOM   1135 1HG  GLU    77      26.760  15.315  62.110  1.00 20.00           H
ATOM   1136 2HG  GLU    77      26.921  14.168  60.795  1.00 20.00           H
ATOM   1137  CD  GLU    77      26.764  13.266  62.730  1.00 47.31           C
ATOM   1138  OE1 GLU    77      25.883  13.537  63.582  1.00 49.86           O
ATOM   1139  OE2 GLU    77      27.267  12.121  62.602  1.00 47.80           O
ATOM   1140  HN  GLU    77      28.615  16.671  63.148  1.00 20.00           H
ATOM   1141  N   LEU    78      31.575  15.554  62.641  1.00 29.76           N
ATOM   1142  CA  LEU    78      33.027  15.442  62.512  1.00 27.82           C
ATOM   1143  C   LEU    78      33.639  15.204  63.891  1.00 27.65           C
ATOM   1144  O   LEU    78      34.606  14.451  64.028  1.00 28.35           O
ATOM   1145  HA  LEU    78      33.234  14.572  61.887  1.00 20.00           H
ATOM   1146  CB  LEU    78      33.614  16.733  61.888  1.00 27.42           C
ATOM   1147 1HB  LEU    78      33.105  16.920  60.942  1.00 20.00           H
ATOM   1148 2HB  LEU    78      33.381  17.569  62.546  1.00 20.00           H
ATOM   1149  CG  LEU    78      35.128  16.735  61.627  1.00 26.35           C
ATOM   1150  HG  LEU    78      35.632  16.409  62.537  1.00 20.00           H
ATOM   1151  CD1 LEU    78      35.476  15.737  60.526  1.00 26.87           C
ATOM   1152 1HD1 LEU    78      35.264  14.725  60.872  1.00 20.00           H
ATOM   1153 2HD1 LEU    78      34.879  15.950  59.639  1.00 20.00           H
ATOM   1154 3HD1 LEU    78      36.535  15.822  60.279  1.00 20.00           H
ATOM   1155  CD2 LEU    78      35.577  18.147  61.215  1.00 26.92           C
ATOM   1156 1HD2 LEU    78      35.003  18.472  60.347  1.00 20.00           H
ATOM   1157 2HD2 LEU    78      35.410  18.837  62.041  1.00 20.00           H
ATOM   1158 3HD2 LEU    78      36.638  18.132  60.963  1.00 20.00           H
ATOM   1159  HN  LEU    78      31.174  16.420  62.342  1.00 20.00           H
ATOM   1160  N   GLY    79      33.077  15.855  64.905  1.00 26.90           N
ATOM   1161  CA  GLY    79      33.578  15.713  66.262  1.00 30.14           C
ATOM   1162  C   GLY    79      33.539  14.290  66.820  1.00 32.58           C
ATOM   1163  O   GLY    79      34.261  13.985  67.764  1.00 32.46           O
ATOM   1164 1HA  GLY    79      34.612  16.057  66.310  1.00 20.00           H
ATOM   1165 2HA  GLY    79      33.000  16.346  66.935  1.00 20.00           H
ATOM   1166  HN  GLY    79      32.294  16.469  64.809  1.00 20.00           H
ATOM   1167  N   LYS    80      32.710  13.422  66.245  1.00 34.35           N
ATOM   1168  CA  LYS    80      32.627  12.036  66.711  1.00 36.95           C
ATOM   1169  C   LYS    80      33.886  11.275  66.337  1.00 37.42           C
ATOM   1170  O   LYS    80      34.234  10.281  66.972  1.00 38.32           O
ATOM   1171  HA  LYS    80      32.560  12.060  67.798  1.00 20.00           H
ATOM   1172  CB  LYS    80      31.415  11.326  66.100  1.00 38.85           C
ATOM   1173 1HB  LYS    80      31.471  11.374  65.012  1.00 20.00           H
ATOM   1174 2HB  LYS    80      31.432  10.270  66.372  1.00 20.00           H
ATOM   1175  CG  LYS    80      30.080  11.908  66.534  1.00 43.57           C
ATOM   1176 1HG  LYS    80      30.024  11.926  67.622  1.00 20.00           H
ATOM   1177 2HG  LYS    80      30.002  12.940  66.193  1.00 20.00           H
ATOM   1178  CD  LYS    80      28.922  11.098  65.977  1.00 47.17           C
ATOM   1179 1HD  LYS    80      29.004  11.038  64.891  1.00 20.00           H
ATOM   1180 2HD  LYS    80      28.972  10.077  66.356  1.00 20.00           H
ATOM   1181  CE  LYS    80      27.603  11.737  66.367  1.00 50.64           C
ATOM   1182 1HE  LYS    80      27.544  11.828  67.451  1.00 20.00           H
ATOM   1183 2HE  LYS    80      27.546  12.745  65.958  1.00 20.00           H
ATOM   1184  NZ  LYS    80      26.430  10.959  65.887  1.00 53.27           N
ATOM   1185 1HZ  LYS    80      25.606  11.549  65.898  1.00 20.00           H
ATOM   1186 2HZ  LYS    80      26.603  10.636  64.941  1.00 20.00           H
ATOM   1187 3HZ  LYS    80      26.283  10.160  66.494  1.00 20.00           H
ATOM   1188  HN  LYS    80      32.107  13.647  65.480  1.00 20.00           H
ATOM   1189  N   VAL    81      34.576  11.736  65.299  1.00 36.05           N
ATOM   1190  CA  VAL    81      35.795  11.072  64.868  1.00 34.48           C
ATOM   1191  C   VAL    81      37.032  11.954  65.100  1.00 33.89           C
ATOM   1192  O   VAL    81      38.109  11.447  65.415  1.00 32.81           O
ATOM   1193  HA  VAL    81      35.911  10.172  65.472  1.00 20.00           H
ATOM   1194  CB  VAL    81      35.695  10.641  63.383  1.00 34.23           C
ATOM   1195  HB  VAL    81      34.948   9.850  63.313  1.00 20.00           H
ATOM   1196  CG1 VAL    81      35.236  11.799  62.526  1.00 36.95           C
ATOM   1197 1HG1 VAL    81      34.238  12.106  62.835  1.00 20.00           H
ATOM   1198 2HG1 VAL    81      35.927  12.634  62.643  1.00 20.00           H
ATOM   1199 3HG1 VAL    81      35.214  11.490  61.480  1.00 20.00           H
ATOM   1200  CG2 VAL    81      37.042  10.135  62.907  1.00 37.50           C
ATOM   1201 1HG2 VAL    81      37.825  10.816  63.240  1.00 20.00           H
ATOM   1202 2HG2 VAL    81      37.225   9.143  63.320  1.00 20.00           H
ATOM   1203 3HG2 VAL    81      37.046  10.081  61.818  1.00 20.00           H
ATOM   1204  HN  VAL    81      34.313  12.539  64.765  1.00 20.00           H
ATOM   1205  N   TRP    82      36.876  13.269  64.949  1.00 30.95           N
ATOM   1206  CA  TRP    82      37.979  14.200  65.176  1.00 30.52           C
ATOM   1207  C   TRP    82      37.518  15.184  66.249  1.00 30.45           C
ATOM   1208  O   TRP    82      37.057  16.276  65.924  1.00 30.53           O
ATOM   1209  HA  TRP    82      38.834  13.623  65.529  1.00 20.00           H
ATOM   1210  CB  TRP    82      38.304  15.003  63.904  1.00 28.35           C
ATOM   1211 1HB  TRP    82      37.373  15.354  63.460  1.00 20.00           H
ATOM   1212 2HB  TRP    82      38.879  15.887  64.181  1.00 20.00           H
ATOM   1213  CG  TRP    82      39.071  14.280  62.835  1.00 27.71           C
ATOM   1214  CD1 TRP    82      39.501  12.978  62.850  1.00 27.84           C
ATOM   1215  HD1 TRP    82      39.348  12.291  63.682  1.00 20.00           H
ATOM   1216  CD2 TRP    82      39.477  14.823  61.568  1.00 27.38           C
ATOM   1217  NE1 TRP    82      40.148  12.677  61.667  1.00 27.64           N
ATOM   1218  HE1 TRP    82      40.555  11.797  61.422  1.00 20.00           H
ATOM   1219  CE2 TRP    82      40.149  13.786  60.864  1.00 27.25           C
ATOM   1220  CE3 TRP    82      39.340  16.082  60.958  1.00 26.15           C
ATOM   1221  HE3 TRP    82      38.825  16.875  61.499  1.00 20.00           H
ATOM   1222  CZ2 TRP    82      40.685  13.976  59.575  1.00 26.34           C
ATOM   1223  HZ2 TRP    82      41.200  13.175  59.043  1.00 20.00           H
ATOM   1224  CZ3 TRP    82      39.872  16.268  59.677  1.00 25.15           C
ATOM   1225  HZ3 TRP    82      39.789  17.226  59.164  1.00 20.00           H
ATOM   1226  CH2 TRP    82      40.537  15.217  59.002  1.00 24.91           C
ATOM   1227  HH2 TRP    82      40.936  15.411  58.006  1.00 20.00           H
ATOM   1228  HN  TRP    82      36.017  13.702  64.677  1.00 20.00           H
ATOM   1229  N   PRO    83      37.626  14.819  67.538  1.00 30.57           N
ATOM   1230  CA  PRO    83      37.181  15.769  68.569  1.00 29.49           C
ATOM   1231  C   PRO    83      37.944  17.091  68.475  1.00 29.53           C
ATOM   1232  O   PRO    83      37.451  18.141  68.893  1.00 28.74           O
ATOM   1233  HA  PRO    83      36.133  16.025  68.417  1.00 20.00           H
ATOM   1234  CB  PRO    83      37.441  15.042  69.883  1.00 30.40           C
ATOM   1235 1HB  PRO    83      37.869  15.708  70.632  1.00 20.00           H
ATOM   1236 2HB  PRO    83      36.522  14.636  70.305  1.00 20.00           H
ATOM   1237  CG  PRO    83      38.393  13.950  69.541  1.00 31.11           C
ATOM   1238 1HG  PRO    83      39.426  14.274  69.666  1.00 20.00           H
ATOM   1239 2HG  PRO    83      38.250  13.085  70.188  1.00 20.00           H
ATOM   1240  CD  PRO    83      38.146  13.570  68.118  1.00 30.29           C
ATOM   1241 1HD  PRO    83      39.061  13.238  67.626  1.00 20.00           H
ATOM   1242 2HD  PRO    83      37.427  12.754  68.039  1.00 20.00           H
ATOM   1243  N   LYS    84      39.160  17.026  67.943  1.00 28.63           N
ATOM   1244  CA  LYS    84      39.965  18.224  67.751  1.00 27.81           C
ATOM   1245  C   LYS    84      40.675  18.046  66.432  1.00 25.89           C
ATOM   1246  O   LYS    84      40.981  16.922  66.042  1.00 23.33           O
ATOM   1247  HA  LYS    84      39.282  19.071  67.692  1.00 20.00           H
ATOM   1248  CB  LYS    84      40.974  18.394  68.886  1.00 30.76           C
ATOM   1249 1HB  LYS    84      41.472  17.444  69.080  1.00 20.00           H
ATOM   1250 2HB  LYS    84      41.747  19.102  68.587  1.00 20.00           H
ATOM   1251  CG  LYS    84      40.315  18.879  70.151  1.00 35.11           C
ATOM   1252 1HG  LYS    84      39.582  19.648  69.911  1.00 20.00           H
ATOM   1253 2HG  LYS    84      39.774  18.058  70.621  1.00 20.00           H
ATOM   1254  CD  LYS    84      41.307  19.431  71.118  1.00 41.18           C
ATOM   1255 1HD  LYS    84      41.761  18.617  71.684  1.00 20.00           H
ATOM   1256 2HD  LYS    84      42.111  19.928  70.575  1.00 20.00           H
ATOM   1257  CE  LYS    84      40.634  20.408  72.061  1.00 45.08           C
ATOM   1258 1HE  LYS    84      39.919  19.880  72.691  1.00 20.00           H
ATOM   1259 2HE  LYS    84      41.377  20.852  72.724  1.00 20.00           H
ATOM   1260  NZ  LYS    84      39.936  21.480  71.295  1.00 47.38           N
ATOM   1261 1HZ  LYS    84      39.970  22.347  71.819  1.00 20.00           H
ATOM   1262 2HZ  LYS    84      40.394  21.608  70.399  1.00 20.00           H
ATOM   1263 3HZ  LYS    84      38.970  21.213  71.144  1.00 20.00           H
ATOM   1264  HN  LYS    84      39.596  16.176  67.645  1.00 20.00           H
ATOM   1265  N   PHE    85      40.919  19.143  65.721  1.00 21.99           N
ATOM   1266  CA  PHE    85      41.605  19.029  64.450  1.00 20.86           C
ATOM   1267  C   PHE    85      42.421  20.293  64.147  1.00 21.13           C
ATOM   1268  O   PHE    85      42.461  21.220  64.956  1.00 20.55           O
ATOM   1269  HA  PHE    85      42.278  18.174  64.521  1.00 20.00           H
ATOM   1270  CB  PHE    85      40.633  18.642  63.321  1.00 20.12           C
ATOM   1271 1HB  PHE    85      41.209  18.395  62.428  1.00 20.00           H
ATOM   1272 2HB  PHE    85      40.095  17.740  63.612  1.00 20.00           H
ATOM   1273  CG  PHE    85      39.629  19.706  62.965  1.00 23.04           C
ATOM   1274  CD1 PHE    85      39.716  20.377  61.745  1.00 23.51           C
ATOM   1275  HD1 PHE    85      40.523  20.143  61.050  1.00 20.00           H
ATOM   1276  CD2 PHE    85      38.586  20.026  63.830  1.00 23.61           C
ATOM   1277  HD2 PHE    85      38.506  19.508  64.785  1.00 20.00           H
ATOM   1278  CE1 PHE    85      38.769  21.364  61.388  1.00 23.42           C
ATOM   1279  HE1 PHE    85      38.852  21.877  60.430  1.00 20.00           H
ATOM   1280  CE2 PHE    85      37.639  21.011  63.480  1.00 25.18           C
ATOM   1281  HE2 PHE    85      36.829  21.251  64.168  1.00 20.00           H
ATOM   1282  CZ  PHE    85      37.737  21.676  62.260  1.00 22.65           C
ATOM   1283  HZ  PHE    85      37.007  22.438  61.989  1.00 20.00           H
ATOM   1284  HN  PHE    85      40.657  20.064  66.007  1.00 20.00           H
ATOM   1285  N   ASP    86      43.062  20.332  62.991  1.00 21.14           N
ATOM   1286  CA  ASP    86      43.975  21.427  62.737  1.00 22.97           C
ATOM   1287  C   ASP    86      43.677  22.478  61.684  1.00 22.53           C
ATOM   1288  O   ASP    86      44.600  23.153  61.209  1.00 21.20           O
ATOM   1289  HA  ASP    86      44.064  21.952  63.687  1.00 20.00           H
ATOM   1290  CB  ASP    86      45.356  20.819  62.503  1.00 22.32           C
ATOM   1291 1HB  ASP    86      45.399  20.375  61.508  1.00 20.00           H
ATOM   1292 2HB  ASP    86      46.113  21.603  62.534  1.00 20.00           H
ATOM   1293  CG  ASP    86      45.686  19.756  63.545  1.00 23.75           C
ATOM   1294  OD1 ASP    86      45.570  18.561  63.221  1.00 23.47           O
ATOM   1295  OD2 ASP    86      46.039  20.128  64.691  1.00 24.53           O
ATOM   1296  HN  ASP    86      42.958  19.646  62.270  1.00 20.00           H
ATOM   1297  N   GLY    87      42.402  22.634  61.345  1.00 21.97           N
ATOM   1298  CA  GLY    87      42.032  23.654  60.381  1.00 21.49           C
ATOM   1299  C   GLY    87      41.254  23.132  59.200  1.00 20.83           C
ATOM   1300  O   GLY    87      41.035  21.926  59.056  1.00 17.83           O
ATOM   1301 1HA  GLY    87      41.431  24.420  60.869  1.00 20.00           H
ATOM   1302 2HA  GLY    87      42.929  24.145  60.004  1.00 20.00           H
ATOM   1303  HN  GLY    87      41.654  22.084  61.715  1.00 20.00           H
ATOM   1304  N   PHE    88      40.826  24.053  58.340  1.00 19.08           N
ATOM   1305  CA  PHE    88      40.058  23.663  57.177  1.00 17.97           C
ATOM   1306  C   PHE    88      40.347  24.548  55.983  1.00 18.29           C
ATOM   1307  O   PHE    88      40.885  25.659  56.122  1.00 18.55           O
ATOM   1308  HA  PHE    88      40.339  22.638  56.933  1.00 20.00           H
ATOM   1309  CB  PHE    88      38.539  23.658  57.501  1.00 18.79           C
ATOM   1310 1HB  PHE    88      37.994  23.284  56.634  1.00 20.00           H
ATOM   1311 2HB  PHE    88      38.355  22.960  58.318  1.00 20.00           H
ATOM   1312  CG  PHE    88      37.954  25.010  57.886  1.00 19.10           C
ATOM   1313  CD1 PHE    88      37.749  25.337  59.222  1.00 19.30           C
ATOM   1314  HD1 PHE    88      38.032  24.633  60.004  1.00 20.00           H
ATOM   1315  CD2 PHE    88      37.581  25.937  56.909  1.00 20.92           C
ATOM   1316  HD2 PHE    88      37.737  25.690  55.858  1.00 20.00           H
ATOM   1317  CE1 PHE    88      37.176  26.576  59.599  1.00 21.15           C
ATOM   1318  HE1 PHE    88      37.024  26.807  60.653  1.00 20.00           H
ATOM   1319  CE2 PHE    88      37.006  27.183  57.267  1.00 21.53           C
ATOM   1320  HE2 PHE    88      36.720  27.893  56.491  1.00 20.00           H
ATOM   1321  CZ  PHE    88      36.806  27.501  58.613  1.00 19.77           C
ATOM   1322  HZ  PHE    88      36.368  28.457  58.899  1.00 20.00           H
ATOM   1323  HN  PHE    88      41.000  25.033  58.437  1.00 20.00           H
ATOM   1324  N   VAL    89      40.025  24.020  54.815  1.00 16.90           N
ATOM   1325  CA  VAL    89      40.179  24.725  53.567  1.00 18.33           C
ATOM   1326  C   VAL    89      38.769  25.082  53.069  1.00 18.60           C
ATOM   1327  O   VAL    89      37.926  24.197  52.853  1.00 19.58           O
ATOM   1328  HA  VAL    89      40.739  25.637  53.771  1.00 20.00           H
ATOM   1329  CB  VAL    89      40.868  23.854  52.517  1.00 19.05           C
ATOM   1330  HB  VAL    89      40.289  22.937  52.409  1.00 20.00           H
ATOM   1331  CG1 VAL    89      40.878  24.582  51.180  1.00 19.83           C
ATOM   1332 1HG1 VAL    89      39.932  24.411  50.666  1.00 20.00           H
ATOM   1333 2HG1 VAL    89      41.012  25.650  51.349  1.00 20.00           H
ATOM   1334 3HG1 VAL    89      41.698  24.205  50.567  1.00 20.00           H
ATOM   1335  CG2 VAL    89      42.304  23.530  52.976  1.00 19.48           C
ATOM   1336 1HG2 VAL    89      42.782  24.438  53.342  1.00 20.00           H
ATOM   1337 2HG2 VAL    89      42.272  22.789  53.775  1.00 20.00           H
ATOM   1338 3HG2 VAL    89      42.874  23.133  52.135  1.00 20.00           H
ATOM   1339  HN  VAL    89      39.653  23.099  54.701  1.00 20.00           H
ATOM   1340  N   HIS    90      38.533  26.377  52.898  1.00 20.00           N
ATOM   1341  CA  HIS    90      37.255  26.929  52.411  1.00 20.00           C
ATOM   1342  C   HIS    90      37.442  27.227  50.911  1.00 20.00           C
ATOM   1343  O   HIS    90      38.151  28.180  50.563  1.00 20.00           O
ATOM   1344  HA  HIS    90      36.505  26.150  52.550  1.00 20.00           H
ATOM   1345  CB  HIS    90      36.989  28.210  53.191  1.00 20.00           C
ATOM   1346 1HB  HIS    90      36.888  27.965  54.248  1.00 20.00           H
ATOM   1347 2HB  HIS    90      37.854  28.866  53.097  1.00 20.00           H
ATOM   1348  CG  HIS    90      35.762  28.968  52.755  1.00 20.00           C
ATOM   1349  ND1 HIS    90      35.811  30.025  51.869  1.00 20.00           N
ATOM   1350  HD1 HIS    90      36.628  30.353  51.395  1.00 20.00           H
ATOM   1351  CD2 HIS    90      34.470  28.869  53.151  1.00 20.00           C
ATOM   1352  HD2 HIS    90      34.054  28.144  53.850  1.00 20.00           H
ATOM   1353  CE1 HIS    90      34.602  30.546  51.738  1.00 20.00           C
ATOM   1354  HE1 HIS    90      34.335  31.393  51.106  1.00 20.00           H
ATOM   1355  NE2 HIS    90      33.767  29.862  52.507  1.00 20.00           N
ATOM   1356  HN  HIS    90      39.202  27.096  53.084  1.00 20.00           H
ATOM   1357  N   SER    91      36.825  26.432  50.030  1.00 15.81           N
ATOM   1358  CA  SER    91      36.977  26.593  48.575  1.00 16.26           C
ATOM   1359  C   SER    91      35.568  26.571  48.001  1.00 18.40           C
ATOM   1360  O   SER    91      35.169  25.678  47.248  1.00 19.27           O
ATOM   1361  HA  SER    91      37.463  27.559  48.440  1.00 20.00           H
ATOM   1362  CB  SER    91      37.820  25.443  48.042  1.00 16.74           C
ATOM   1363 1HB  SER    91      38.754  25.388  48.601  1.00 20.00           H
ATOM   1364 2HB  SER    91      37.295  24.502  48.206  1.00 20.00           H
ATOM   1365  OG  SER    91      38.113  25.576  46.662  1.00 19.67           O
ATOM   1366  HG  SER    91      38.888  24.992  46.419  1.00 20.00           H
ATOM   1367  HN  SER    91      36.221  25.677  50.285  1.00 20.00           H
ATOM   1368  N   ILE    92      34.844  27.614  48.354  1.00 18.42           N
ATOM   1369  CA  ILE    92      33.435  27.751  48.055  1.00 19.27           C
ATOM   1370  C   ILE    92      33.103  29.149  47.580  1.00 19.23           C
ATOM   1371  O   ILE    92      33.507  30.117  48.197  1.00 19.58           O
ATOM   1372  HA  ILE    92      33.206  27.065  47.239  1.00 20.00           H
ATOM   1373  CB  ILE    92      32.637  27.510  49.378  1.00 19.91           C
ATOM   1374  HB  ILE    92      33.129  28.062  50.179  1.00 20.00           H
ATOM   1375  CG1 ILE    92      32.668  26.024  49.756  1.00 20.08           C
ATOM   1376 1HG1 ILE    92      31.997  25.465  49.104  1.00 20.00           H
ATOM   1377 2HG1 ILE    92      33.671  25.625  49.598  1.00 20.00           H
ATOM   1378  CG2 ILE    92      31.193  28.044  49.265  1.00 22.42           C
ATOM   1379 1HG2 ILE    92      31.202  29.132  49.332  1.00 20.00           H
ATOM   1380 2HG2 ILE    92      30.768  27.742  48.307  1.00 20.00           H
ATOM   1381 3HG2 ILE    92      30.590  27.634  50.075  1.00 20.00           H
ATOM   1382  CD1 ILE    92      32.250  25.821  51.238  1.00 22.25           C
ATOM   1383 1HD1 ILE    92      31.969  26.781  51.671  1.00 20.00           H
ATOM   1384 2HD1 ILE    92      31.402  25.138  51.286  1.00 20.00           H
ATOM   1385 3HD1 ILE    92      33.087  25.401  51.797  1.00 20.00           H
ATOM   1386  HN  ILE    92      35.204  28.399  48.857  1.00 20.00           H
ATOM   1387  N   GLY    93      32.334  29.233  46.503  1.00 19.08           N
ATOM   1388  CA  GLY    93      31.887  30.518  46.000  1.00 21.28           C
ATOM   1389  C   GLY    93      30.588  30.340  45.230  1.00 21.76           C
ATOM   1390  O   GLY    93      30.326  29.249  44.696  1.00 20.82           O
ATOM   1391 1HA  GLY    93      31.745  31.208  46.831  1.00 20.00           H
ATOM   1392 2HA  GLY    93      32.655  30.947  45.356  1.00 20.00           H
ATOM   1393  HN  GLY    93      32.018  28.442  45.978  1.00 20.00           H
ATOM   1394  N   PHE    94      29.759  31.381  45.200  1.00 20.47           N
ATOM   1395  CA  PHE    94      28.514  31.327  44.454  1.00 21.57           C
ATOM   1396  C   PHE    94      27.854  32.684  44.310  1.00 21.49           C
ATOM   1397  O   PHE    94      27.905  33.514  45.219  1.00 20.24           O
ATOM   1398  HA  PHE    94      28.750  30.950  43.458  1.00 20.00           H
ATOM   1399  CB  PHE    94      27.485  30.386  45.119  1.00 24.12           C
ATOM   1400 1HB  PHE    94      27.937  29.402  45.245  1.00 20.00           H
ATOM   1401 2HB  PHE    94      27.256  30.762  46.116  1.00 20.00           H
ATOM   1402  CG  PHE    94      26.196  30.249  44.324  1.00 26.45           C
ATOM   1403  CD1 PHE    94      26.168  29.524  43.133  1.00 26.93           C
ATOM   1404  HD1 PHE    94      27.061  28.998  42.794  1.00 20.00           H
ATOM   1405  CD2 PHE    94      25.036  30.901  44.734  1.00 27.70           C
ATOM   1406  HD2 PHE    94      25.042  31.467  45.665  1.00 20.00           H
ATOM   1407  CE1 PHE    94      25.007  29.456  42.355  1.00 27.67           C
ATOM   1408  HE1 PHE    94      25.007  28.886  41.425  1.00 20.00           H
ATOM   1409  CE2 PHE    94      23.864  30.837  43.957  1.00 28.63           C
ATOM   1410  HE2 PHE    94      22.964  31.354  44.288  1.00 20.00           H
ATOM   1411  CZ  PHE    94      23.854  30.117  42.770  1.00 26.47           C
ATOM   1412  HZ  PHE    94      22.950  30.067  42.164  1.00 20.00           H
ATOM   1413  HN  PHE    94      29.930  32.245  45.673  1.00 20.00           H
ATOM   1414  N   ALA    95      27.241  32.876  43.148  1.00 21.08           N
ATOM   1415  CA  ALA    95      26.452  34.055  42.821  1.00 22.39           C
ATOM   1416  C   ALA    95      25.505  33.581  41.709  1.00 23.03           C
ATOM   1417  O   ALA    95      25.875  32.720  40.900  1.00 22.70           O
ATOM   1418  HA  ALA    95      25.899  34.342  43.715  1.00 20.00           H
ATOM   1419  CB  ALA    95      27.349  35.201  42.306  1.00 23.09           C
ATOM   1420 1HB  ALA    95      28.054  35.489  43.086  1.00 20.00           H
ATOM   1421 2HB  ALA    95      27.898  34.865  41.426  1.00 20.00           H
ATOM   1422 3HB  ALA    95      26.729  36.057  42.042  1.00 20.00           H
ATOM   1423  HN  ALA    95      27.266  32.225  42.388  1.00 20.00           H
ATOM   1424  N   PRO    96      24.255  34.091  41.687  1.00 24.61           N
ATOM   1425  CA  PRO    96      23.315  33.679  40.629  1.00 25.63           C
ATOM   1426  C   PRO    96      23.937  34.025  39.272  1.00 26.56           C
ATOM   1427  O   PRO    96      24.548  35.078  39.129  1.00 26.59           O
ATOM   1428  HA  PRO    96      23.175  32.598  40.650  1.00 20.00           H
ATOM   1429  CB  PRO    96      22.053  34.508  40.918  1.00 25.03           C
ATOM   1430 1HB  PRO    96      22.028  35.421  40.323  1.00 20.00           H
ATOM   1431 2HB  PRO    96      21.146  33.951  40.684  1.00 20.00           H
ATOM   1432  CG  PRO    96      22.142  34.817  42.391  1.00 25.07           C
ATOM   1433 1HG  PRO    96      21.578  35.716  42.640  1.00 20.00           H
ATOM   1434 2HG  PRO    96      21.728  34.005  42.989  1.00 20.00           H
ATOM   1435  CD  PRO    96      23.635  35.003  42.661  1.00 24.00           C
ATOM   1436 1HD  PRO    96      23.959  36.021  42.443  1.00 20.00           H
ATOM   1437 2HD  PRO    96      23.882  34.805  43.704  1.00 20.00           H
ATOM   1438  N   GLY    97      23.765  33.152  38.283  1.00 28.23           N
ATOM   1439  CA  GLY    97      24.332  33.366  36.956  1.00 28.88           C
ATOM   1440  C   GLY    97      24.072  34.681  36.234  1.00 30.95           C
ATOM   1441  O   GLY    97      24.934  35.166  35.476  1.00 31.25           O
ATOM   1442 1HA  GLY    97      25.418  33.276  37.001  1.00 20.00           H
ATOM   1443 2HA  GLY    97      23.977  32.592  36.275  1.00 20.00           H
ATOM   1444  HN  GLY    97      23.246  32.302  38.371  1.00 20.00           H
ATOM   1445  N   ASP    98      22.894  35.261  36.441  1.00 30.97           N
ATOM   1446  CA  ASP    98      22.535  36.529  35.798  1.00 32.76           C
ATOM   1447  C   ASP    98      23.441  37.671  36.272  1.00 31.78           C
ATOM   1448  O   ASP    98      23.531  38.718  35.629  1.00 31.79           O
ATOM   1449  HA  ASP    98      22.644  36.348  34.728  1.00 20.00           H
ATOM   1450  CB  ASP    98      21.079  36.888  36.128  1.00 34.54           C
ATOM   1451 1HB  ASP    98      20.866  37.902  35.792  1.00 20.00           H
ATOM   1452 2HB  ASP    98      20.406  36.224  35.585  1.00 20.00           H
ATOM   1453  CG  ASP    98      20.789  36.786  37.606  1.00 37.41           C
ATOM   1454  OD1 ASP    98      20.581  37.819  38.262  1.00 40.23           O
ATOM   1455  OD2 ASP    98      20.776  35.654  38.125  1.00 43.32           O
ATOM   1456  HN  ASP    98      22.183  34.885  37.035  1.00 20.00           H
ATOM   1457  N   GLN    99      24.101  37.477  37.407  1.00 30.01           N
ATOM   1458  CA  GLN    99      24.977  38.509  37.955  1.00 29.12           C
ATOM   1459  C   GLN    99      26.301  38.647  37.187  1.00 28.23           C
ATOM   1460  O   GLN    99      26.903  39.723  37.170  1.00 28.74           O
ATOM   1461  HA  GLN    99      24.421  39.441  37.859  1.00 20.00           H
ATOM   1462  CB  GLN    99      25.308  38.189  39.423  1.00 26.83           C
ATOM   1463 1HB  GLN    99      25.768  37.203  39.489  1.00 20.00           H
ATOM   1464 2HB  GLN    99      26.037  38.906  39.800  1.00 20.00           H
ATOM   1465  CG  GLN    99      24.116  38.206  40.363  1.00 26.42           C
ATOM   1466 1HG  GLN    99      23.376  37.478  40.030  1.00 20.00           H
ATOM   1467 2HG  GLN    99      24.432  37.905  41.362  1.00 20.00           H
ATOM   1468  CD  GLN    99      23.466  39.573  40.441  1.00 28.59           C
ATOM   1469  OE1 GLN    99      24.056  40.531  40.953  1.00 27.37           O
ATOM   1470  NE2 GLN    99      22.239  39.677  39.931  1.00 27.42           N
ATOM   1471 1HE2 GLN    99      21.797  38.877  39.525  1.00 20.00           H
ATOM   1472 2HE2 GLN    99      21.761  40.555  39.954  1.00 20.00           H
ATOM   1473  HN  GLN    99      24.047  36.638  37.949  1.00 20.00           H
ATOM   1474  N   LEU   100      26.732  37.570  36.545  1.00 27.57           N
ATOM   1475  CA  LEU   100      28.030  37.520  35.867  1.00 29.00           C
ATOM   1476  C   LEU   100      28.073  37.741  34.363  1.00 30.40           C
ATOM   1477  O   LEU   100      28.916  37.160  33.659  1.00 29.45           O
ATOM   1478  HA  LEU   100      28.642  38.326  36.271  1.00 20.00           H
ATOM   1479  CB  LEU   100      28.709  36.188  36.208  1.00 29.68           C
ATOM   1480 1HB  LEU   100      28.238  35.401  35.618  1.00 20.00           H
ATOM   1481 2HB  LEU   100      29.751  36.242  35.892  1.00 20.00           H
ATOM   1482  CG  LEU   100      28.650  35.811  37.692  1.00 31.19           C
ATOM   1483  HG  LEU   100      27.603  35.722  37.980  1.00 20.00           H
ATOM   1484  CD1 LEU   100      29.308  34.452  37.904  1.00 32.23           C
ATOM   1485 1HD1 LEU   100      28.708  33.679  37.424  1.00 20.00           H
ATOM   1486 2HD1 LEU   100      30.307  34.459  37.467  1.00 20.00           H
ATOM   1487 3HD1 LEU   100      29.380  34.246  38.972  1.00 20.00           H
ATOM   1488  CD2 LEU   100      29.351  36.884  38.523  1.00 30.83           C
ATOM   1489 1HD2 LEU   100      30.431  36.788  38.403  1.00 20.00           H
ATOM   1490 2HD2 LEU   100      29.034  37.870  38.184  1.00 20.00           H
ATOM   1491 3HD2 LEU   100      29.090  36.758  39.573  1.00 20.00           H
ATOM   1492  HN  LEU   100      26.215  36.717  36.472  1.00 20.00           H
ATOM   1493  N   ASP   101      27.186  38.586  33.869  1.00 30.80           N
ATOM   1494  CA  ASP   101      27.130  38.860  32.447  1.00 33.17           C
ATOM   1495  C   ASP   101      26.749  40.302  32.148  1.00 31.93           C
ATOM   1496  O   ASP   101      25.668  40.759  32.521  1.00 32.92           O
ATOM   1497  HA  ASP   101      28.128  38.633  32.072  1.00 20.00           H
ATOM   1498  CB  ASP   101      26.114  37.928  31.784  1.00 36.80           C
ATOM   1499 1HB  ASP   101      26.269  36.907  32.134  1.00 20.00           H
ATOM   1500 2HB  ASP   101      25.105  38.216  32.078  1.00 20.00           H
ATOM   1501  CG  ASP   101      26.210  37.948  30.258  1.00 40.19           C
ATOM   1502  OD1 ASP   101      26.171  39.039  29.660  1.00 41.21           O
ATOM   1503  OD2 ASP   101      26.314  36.858  29.658  1.00 43.30           O
ATOM   1504  HN  ASP   101      26.515  39.078  34.422  1.00 20.00           H
ATOM   1505  N   GLY   102      27.648  41.011  31.479  1.00 30.36           N
ATOM   1506  CA  GLY   102      27.371  42.383  31.098  1.00 27.59           C
ATOM   1507  C   GLY   102      27.697  43.454  32.107  1.00 26.63           C
ATOM   1508  O   GLY   102      28.337  43.206  33.139  1.00 25.14           O
ATOM   1509 1HA  GLY   102      27.926  42.632  30.193  1.00 20.00           H
ATOM   1510 2HA  GLY   102      26.313  42.492  30.863  1.00 20.00           H
ATOM   1511  HN  GLY   102      28.543  40.661  31.202  1.00 20.00           H
ATOM   1512  N   ASP   103      27.243  44.657  31.779  1.00 23.28           N
ATOM   1513  CA  ASP   103      27.443  45.851  32.581  1.00 21.72           C
ATOM   1514  C   ASP   103      27.094  45.587  34.052  1.00 20.66           C
ATOM   1515  O   ASP   103      25.976  45.215  34.367  1.00 19.13           O
ATOM   1516  HA  ASP   103      28.495  46.108  32.455  1.00 20.00           H
ATOM   1517  CB  ASP   103      26.556  46.962  31.993  1.00 21.90           C
ATOM   1518 1HB  ASP   103      26.831  47.139  30.953  1.00 20.00           H
ATOM   1519 2HB  ASP   103      25.515  46.641  31.997  1.00 20.00           H
ATOM   1520  CG  ASP   103      26.662  48.268  32.750  1.00 23.27           C
ATOM   1521  OD1 ASP   103      27.258  49.221  32.201  1.00 22.09           O
ATOM   1522  OD2 ASP   103      26.140  48.357  33.883  1.00 21.92           O
ATOM   1523  HN  ASP   103      26.721  44.850  30.948  1.00 20.00           H
ATOM   1524  N   TYR   104      28.043  45.827  34.954  1.00 19.91           N
ATOM   1525  CA  TYR   104      27.832  45.572  36.372  1.00 18.27           C
ATOM   1526  C   TYR   104      26.648  46.292  37.017  1.00 19.16           C
ATOM   1527  O   TYR   104      25.861  45.666  37.725  1.00 17.77           O
ATOM   1528  HA  TYR   104      27.652  44.504  36.498  1.00 20.00           H
ATOM   1529  CB  TYR   104      29.113  45.909  37.157  1.00 19.24           C
ATOM   1530 1HB  TYR   104      29.867  45.150  36.946  1.00 20.00           H
ATOM   1531 2HB  TYR   104      29.509  46.859  36.797  1.00 20.00           H
ATOM   1532  CG  TYR   104      28.906  45.996  38.649  1.00 17.98           C
ATOM   1533  CD1 TYR   104      28.981  47.224  39.310  1.00 17.47           C
ATOM   1534  HD1 TYR   104      29.235  48.127  38.755  1.00 20.00           H
ATOM   1535  CD2 TYR   104      28.587  44.860  39.396  1.00 17.17           C
ATOM   1536  HD2 TYR   104      28.533  43.894  38.893  1.00 20.00           H
ATOM   1537  CE1 TYR   104      28.737  47.321  40.671  1.00 17.53           C
ATOM   1538  HE1 TYR   104      28.798  48.282  41.181  1.00 20.00           H
ATOM   1539  CE2 TYR   104      28.337  44.949  40.777  1.00 17.40           C
ATOM   1540  HE2 TYR   104      28.089  44.051  41.343  1.00 20.00           H
ATOM   1541  CZ  TYR   104      28.410  46.184  41.403  1.00 16.74           C
ATOM   1542  OH  TYR   104      28.120  46.316  42.752  1.00 17.86           O
ATOM   1543  HH  TYR   104      28.261  47.263  43.041  1.00 20.00           H
ATOM   1544  HN  TYR   104      28.948  46.190  34.731  1.00 20.00           H
ATOM   1545  N   VAL   105      26.526  47.598  36.789  1.00 18.02           N
ATOM   1546  CA  VAL   105      25.446  48.354  37.396  1.00 19.98           C
ATOM   1547  C   VAL   105      24.065  47.842  36.928  1.00 21.08           C
ATOM   1548  O   VAL   105      23.124  47.775  37.710  1.00 21.00           O
ATOM   1549  HA  VAL   105      25.508  48.207  38.474  1.00 20.00           H
ATOM   1550  CB  VAL   105      25.623  49.860  37.092  1.00 20.33           C
ATOM   1551  HB  VAL   105      25.635  49.984  36.009  1.00 20.00           H
ATOM   1552  CG1 VAL   105      24.444  50.675  37.649  1.00 21.02           C
ATOM   1553 1HG1 VAL   105      23.701  49.997  38.070  1.00 20.00           H
ATOM   1554 2HG1 VAL   105      24.804  51.349  38.426  1.00 20.00           H
ATOM   1555 3HG1 VAL   105      23.992  51.255  36.845  1.00 20.00           H
ATOM   1556  CG2 VAL   105      26.944  50.347  37.727  1.00 21.93           C
ATOM   1557 1HG2 VAL   105      26.960  50.080  38.783  1.00 20.00           H
ATOM   1558 2HG2 VAL   105      27.787  49.875  37.220  1.00 20.00           H
ATOM   1559 3HG2 VAL   105      27.019  51.429  37.624  1.00 20.00           H
ATOM   1560  HN  VAL   105      27.146  48.124  36.207  1.00 20.00           H
ATOM   1561  N   ASN   106      23.960  47.450  35.668  1.00 20.40           N
ATOM   1562  CA  ASN   106      22.694  46.940  35.160  1.00 22.91           C
ATOM   1563  C   ASN   106      22.396  45.517  35.653  1.00 23.51           C
ATOM   1564  O   ASN   106      21.239  45.178  35.949  1.00 22.35           O
ATOM   1565  HA  ASN   106      21.940  47.643  35.513  1.00 20.00           H
ATOM   1566  CB  ASN   106      22.704  46.961  33.635  1.00 25.13           C
ATOM   1567 1HB  ASN   106      23.648  46.558  33.268  1.00 20.00           H
ATOM   1568 2HB  ASN   106      21.913  46.315  33.253  1.00 20.00           H
ATOM   1569  CG  ASN   106      22.512  48.369  33.075  1.00 28.06           C
ATOM   1570  OD1 ASN   106      22.071  49.294  33.781  1.00 29.24           O
ATOM   1571  ND2 ASN   106      22.850  48.539  31.803  1.00 30.64           N
ATOM   1572 1HD2 ASN   106      23.206  47.769  31.273  1.00 20.00           H
ATOM   1573 2HD2 ASN   106      22.749  49.437  31.374  1.00 20.00           H
ATOM   1574  HN  ASN   106      24.712  47.477  35.009  1.00 20.00           H
ATOM   1575  N   ALA   107      23.437  44.699  35.773  1.00 21.15           N
ATOM   1576  CA  ALA   107      23.269  43.306  36.204  1.00 22.76           C
ATOM   1577  C   ALA   107      23.019  43.059  37.703  1.00 23.97           C
ATOM   1578  O   ALA   107      22.254  42.156  38.070  1.00 23.27           O
ATOM   1579  HA  ALA   107      22.391  42.905  35.697  1.00 20.00           H
ATOM   1580  CB  ALA   107      24.492  42.485  35.756  1.00 21.88           C
ATOM   1581 1HB  ALA   107      24.608  42.566  34.675  1.00 20.00           H
ATOM   1582 2HB  ALA   107      25.387  42.868  36.247  1.00 20.00           H
ATOM   1583 3HB  ALA   107      24.348  41.439  36.028  1.00 20.00           H
ATOM   1584  HN  ALA   107      24.383  44.965  35.584  1.00 20.00           H
ATOM   1585  N   VAL   108      23.647  43.842  38.577  1.00 21.53           N
ATOM   1586  CA  VAL   108      23.514  43.594  40.015  1.00 20.32           C
ATOM   1587  C   VAL   108      22.122  43.874  40.589  1.00 22.15           C
ATOM   1588  O   VAL   108      21.446  44.816  40.169  1.00 21.41           O
ATOM   1589  HA  VAL   108      23.706  42.534  40.185  1.00 20.00           H
ATOM   1590  CB  VAL   108      24.589  44.408  40.803  1.00 20.91           C
ATOM   1591  HB  VAL   108      25.537  44.314  40.272  1.00 20.00           H
ATOM   1592  CG1 VAL   108      24.196  45.915  40.841  1.00 20.49           C
ATOM   1593 1HG1 VAL   108      24.530  46.400  39.924  1.00 20.00           H
ATOM   1594 2HG1 VAL   108      23.114  46.006  40.927  1.00 20.00           H
ATOM   1595 3HG1 VAL   108      24.671  46.392  41.698  1.00 20.00           H
ATOM   1596  CG2 VAL   108      24.759  43.852  42.235  1.00 21.67           C
ATOM   1597 1HG2 VAL   108      23.814  43.935  42.771  1.00 20.00           H
ATOM   1598 2HG2 VAL   108      25.058  42.805  42.185  1.00 20.00           H
ATOM   1599 3HG2 VAL   108      25.526  44.424  42.758  1.00 20.00           H
ATOM   1600  HN  VAL   108      24.225  44.616  38.319  1.00 20.00           H
ATOM   1601  N   THR   109      21.696  43.042  41.540  1.00 21.09           N
ATOM   1602  CA  THR   109      20.402  43.210  42.209  1.00 21.26           C
ATOM   1603  C   THR   109      20.633  43.061  43.703  1.00 20.92           C
ATOM   1604  O   THR   109      21.654  42.512  44.128  1.00 20.39           O
ATOM   1605  HA  THR   109      20.045  44.221  42.016  1.00 20.00           H
ATOM   1606  CB  THR   109      19.355  42.147  41.748  1.00 20.95           C
ATOM   1607  HB  THR   109      18.368  42.374  42.149  1.00 20.00           H
ATOM   1608  OG1 THR   109      19.799  40.833  42.106  1.00 21.47           O
ATOM   1609  HG1 THR   109      19.400  40.156  41.487  1.00 20.00           H
ATOM   1610  CG2 THR   109      19.161  42.207  40.238  1.00 21.58           C
ATOM   1611 1HG2 THR   109      19.968  42.788  39.790  1.00 20.00           H
ATOM   1612 2HG2 THR   109      18.205  42.679  40.013  1.00 20.00           H
ATOM   1613 3HG2 THR   109      19.172  41.196  39.829  1.00 20.00           H
ATOM   1614  HN  THR   109      22.216  42.252  41.866  1.00 20.00           H
ATOM   1615  N   ARG   110      19.697  43.535  44.511  1.00 19.30           N
ATOM   1616  CA  ARG   110      19.879  43.441  45.941  1.00 21.05           C
ATOM   1617  C   ARG   110      20.017  41.979  46.374  1.00 22.55           C
ATOM   1618  O   ARG   110      20.849  41.642  47.225  1.00 21.82           O
ATOM   1619  HA  ARG   110      20.796  43.994  46.142  1.00 20.00           H
ATOM   1620  CB  ARG   110      18.708  44.096  46.675  1.00 21.11           C
ATOM   1621 1HB  ARG   110      18.499  45.071  46.235  1.00 20.00           H
ATOM   1622 2HB  ARG   110      17.811  43.490  46.549  1.00 20.00           H
ATOM   1623  CG  ARG   110      18.975  44.273  48.154  1.00 20.73           C
ATOM   1624 1HG  ARG   110      19.084  43.297  48.626  1.00 20.00           H
ATOM   1625 2HG  ARG   110      19.917  44.803  48.296  1.00 20.00           H
ATOM   1626  CD  ARG   110      17.874  45.039  48.871  1.00 22.18           C
ATOM   1627 1HD  ARG   110      16.945  44.471  48.839  1.00 20.00           H
ATOM   1628 2HD  ARG   110      18.134  45.167  49.921  1.00 20.00           H
ATOM   1629  NE  ARG   110      17.605  46.365  48.314  1.00 21.07           N
ATOM   1630  HE  ARG   110      17.067  46.419  47.473  1.00 20.00           H
ATOM   1631  CZ  ARG   110      18.030  47.499  48.853  1.00 20.91           C
ATOM   1632  NH1 ARG   110      18.758  47.474  49.970  1.00 20.36           N
ATOM   1633 1HH1 ARG   110      18.983  46.600  50.400  1.00 20.00           H
ATOM   1634 2HH1 ARG   110      19.079  48.329  50.377  1.00 20.00           H
ATOM   1635  NH2 ARG   110      17.672  48.667  48.321  1.00 22.50           N
ATOM   1636 1HH2 ARG   110      17.994  49.521  48.728  1.00 20.00           H
ATOM   1637 2HH2 ARG   110      17.082  48.689  47.514  1.00 20.00           H
ATOM   1638  HN  ARG   110      18.851  43.964  44.195  1.00 20.00           H
ATOM   1639  N   GLU   111      19.200  41.112  45.782  1.00 22.65           N
ATOM   1640  CA  GLU   111      19.224  39.689  46.122  1.00 24.62           C
ATOM   1641  C   GLU   111      20.492  38.986  45.638  1.00 22.05           C
ATOM   1642  O   GLU   111      21.054  38.155  46.362  1.00 21.08           O
ATOM   1643  HA  GLU   111      19.197  39.651  47.211  1.00 20.00           H
ATOM   1644  CB  GLU   111      17.983  38.977  45.546  1.00 29.46           C
ATOM   1645 1HB  GLU   111      17.105  39.609  45.673  1.00 20.00           H
ATOM   1646 2HB  GLU   111      18.168  38.699  44.508  1.00 20.00           H
ATOM   1647  CG  GLU   111      17.629  37.653  46.249  1.00 38.06           C
ATOM   1648 1HG  GLU   111      16.675  37.282  45.874  1.00 20.00           H
ATOM   1649 2HG  GLU   111      18.380  36.899  46.011  1.00 20.00           H
ATOM   1650  CD  GLU   111      17.535  37.782  47.780  1.00 44.03           C
ATOM   1651  OE1 GLU   111      18.132  36.935  48.487  1.00 47.43           O
ATOM   1652  OE2 GLU   111      16.869  38.723  48.283  1.00 46.70           O
ATOM   1653  HN  GLU   111      18.531  41.362  45.082  1.00 20.00           H
ATOM   1654  N   GLY   112      20.935  39.314  44.424  1.00 19.97           N
ATOM   1655  CA  GLY   112      22.132  38.694  43.876  1.00 18.37           C
ATOM   1656  C   GLY   112      23.336  39.087  44.722  1.00 18.90           C
ATOM   1657  O   GLY   112      24.215  38.266  44.990  1.00 18.96           O
ATOM   1658 1HA  GLY   112      22.012  37.610  43.862  1.00 20.00           H
ATOM   1659 2HA  GLY   112      22.271  39.012  42.842  1.00 20.00           H
ATOM   1660  HN  GLY   112      20.492  39.984  43.829  1.00 20.00           H
ATOM   1661  N   PHE   113      23.366  40.353  45.120  1.00 16.98           N
ATOM   1662  CA  PHE   113      24.431  40.898  45.959  1.00 18.33           C
ATOM   1663  C   PHE   113      24.438  40.176  47.316  1.00 18.90           C
ATOM   1664  O   PHE   113      25.484  39.744  47.827  1.00 18.11           O
ATOM   1665  HA  PHE   113      25.373  40.724  45.438  1.00 20.00           H
ATOM   1666  CB  PHE   113      24.183  42.398  46.147  1.00 16.20           C
ATOM   1667 1HB  PHE   113      24.278  42.895  45.181  1.00 20.00           H
ATOM   1668 2HB  PHE   113      23.157  42.547  46.482  1.00 20.00           H
ATOM   1669  CG  PHE   113      25.118  43.067  47.132  1.00 16.56           C
ATOM   1670  CD1 PHE   113      26.145  43.906  46.680  1.00 16.49           C
ATOM   1671  HD1 PHE   113      26.297  44.054  45.610  1.00 20.00           H
ATOM   1672  CD2 PHE   113      24.948  42.890  48.499  1.00 14.86           C
ATOM   1673  HD2 PHE   113      24.150  42.232  48.844  1.00 20.00           H
ATOM   1674  CE1 PHE   113      26.978  44.556  47.592  1.00 16.62           C
ATOM   1675  HE1 PHE   113      27.774  45.208  47.233  1.00 20.00           H
ATOM   1676  CE2 PHE   113      25.766  43.525  49.416  1.00 16.78           C
ATOM   1677  HE2 PHE   113      25.621  43.375  50.485  1.00 20.00           H
ATOM   1678  CZ  PHE   113      26.793  44.371  48.957  1.00 14.38           C
ATOM   1679  HZ  PHE   113      27.443  44.880  49.669  1.00 20.00           H
ATOM   1680  HN  PHE   113      22.671  41.030  44.881  1.00 20.00           H
ATOM   1681  N   LYS   114      23.261  40.028  47.911  1.00 18.68           N
ATOM   1682  CA  LYS   114      23.153  39.383  49.218  1.00 19.40           C
ATOM   1683  C   LYS   114      23.635  37.934  49.214  1.00 19.81           C
ATOM   1684  O   LYS   114      24.368  37.515  50.108  1.00 17.77           O
ATOM   1685  HA  LYS   114      23.802  39.926  49.905  1.00 20.00           H
ATOM   1686  CB  LYS   114      21.700  39.449  49.696  1.00 25.10           C
ATOM   1687 1HB  LYS   114      21.402  40.489  49.822  1.00 20.00           H
ATOM   1688 2HB  LYS   114      21.045  39.019  48.938  1.00 20.00           H
ATOM   1689  CG  LYS   114      21.403  38.742  50.993  1.00 31.98           C
ATOM   1690 1HG  LYS   114      21.343  37.667  50.820  1.00 20.00           H
ATOM   1691 2HG  LYS   114      22.220  38.906  51.696  1.00 20.00           H
ATOM   1692  CD  LYS   114      20.077  39.264  51.582  1.00 38.58           C
ATOM   1693 1HD  LYS   114      19.238  38.835  51.034  1.00 20.00           H
ATOM   1694 2HD  LYS   114      19.982  38.937  52.617  1.00 20.00           H
ATOM   1695  CE  LYS   114      19.991  40.808  51.523  1.00 42.03           C
ATOM   1696 1HE  LYS   114      20.306  41.232  52.476  1.00 20.00           H
ATOM   1697 2HE  LYS   114      20.676  41.187  50.764  1.00 20.00           H
ATOM   1698  NZ  LYS   114      18.625  41.341  51.214  1.00 45.33           N
ATOM   1699 1HZ  LYS   114      18.707  42.271  50.819  1.00 20.00           H
ATOM   1700 2HZ  LYS   114      18.167  40.730  50.547  1.00 20.00           H
ATOM   1701 3HZ  LYS   114      18.078  41.382  52.066  1.00 20.00           H
ATOM   1702  HN  LYS   114      22.394  40.337  47.520  1.00 20.00           H
ATOM   1703  N   ILE   115      23.230  37.182  48.201  1.00 17.09           N
ATOM   1704  CA  ILE   115      23.589  35.775  48.095  1.00 18.22           C
ATOM   1705  C   ILE   115      25.087  35.634  47.830  1.00 17.55           C
ATOM   1706  O   ILE   115      25.751  34.779  48.403  1.00 16.32           O
ATOM   1707  HA  ILE   115      23.370  35.308  49.055  1.00 20.00           H
ATOM   1708  CB  ILE   115      22.790  35.094  46.936  1.00 19.34           C
ATOM   1709  HB  ILE   115      22.868  35.725  46.050  1.00 20.00           H
ATOM   1710  CG1 ILE   115      21.299  35.001  47.320  1.00 20.90           C
ATOM   1711 1HG1 ILE   115      21.167  34.251  48.100  1.00 20.00           H
ATOM   1712 2HG1 ILE   115      20.966  35.953  47.732  1.00 20.00           H
ATOM   1713  CG2 ILE   115      23.352  33.687  46.645  1.00 20.33           C
ATOM   1714 1HG2 ILE   115      23.739  33.653  45.626  1.00 20.00           H
ATOM   1715 2HG2 ILE   115      24.156  33.464  47.346  1.00 20.00           H
ATOM   1716 3HG2 ILE   115      22.558  32.948  46.756  1.00 20.00           H
ATOM   1717  CD1 ILE   115      20.379  34.634  46.124  1.00 23.12           C
ATOM   1718 1HD1 ILE   115      20.983  34.513  45.224  1.00 20.00           H
ATOM   1719 2HD1 ILE   115      19.858  33.701  46.339  1.00 20.00           H
ATOM   1720 3HD1 ILE   115      19.651  35.429  45.968  1.00 20.00           H
ATOM   1721  HN  ILE   115      22.661  37.515  47.449  1.00 20.00           H
ATOM   1722  N   ALA   116      25.618  36.486  46.963  1.00 16.37           N
ATOM   1723  CA  ALA   116      27.033  36.401  46.632  1.00 16.40           C
ATOM   1724  C   ALA   116      27.886  36.610  47.884  1.00 13.96           C
ATOM   1725  O   ALA   116      28.811  35.839  48.142  1.00 15.56           O
ATOM   1726  HA  ALA   116      27.224  35.399  46.246  1.00 20.00           H
ATOM   1727  CB  ALA   116      27.380  37.433  45.548  1.00 17.22           C
ATOM   1728 1HB  ALA   116      26.787  37.236  44.655  1.00 20.00           H
ATOM   1729 2HB  ALA   116      27.161  38.435  45.916  1.00 20.00           H
ATOM   1730 3HB  ALA   116      28.440  37.360  45.303  1.00 20.00           H
ATOM   1731  HN  ALA   116      25.103  37.208  46.502  1.00 20.00           H
ATOM   1732  N   HIS   117      27.577  37.627  48.673  1.00 20.00           N
ATOM   1733  CA  HIS   117      28.357  37.882  49.889  1.00 20.00           C
ATOM   1734  C   HIS   117      28.142  36.817  50.977  1.00 20.00           C
ATOM   1735  O   HIS   117      29.081  36.423  51.686  1.00 20.00           O
ATOM   1736  HA  HIS   117      29.408  37.846  49.600  1.00 20.00           H
ATOM   1737  CB  HIS   117      28.023  39.256  50.448  1.00 20.00           C
ATOM   1738 1HB  HIS   117      26.940  39.365  50.491  1.00 20.00           H
ATOM   1739 2HB  HIS   117      28.391  39.319  51.472  1.00 20.00           H
ATOM   1740  CG  HIS   117      28.604  40.383  49.641  1.00 20.00           C
ATOM   1741  ND1 HIS   117      28.120  40.730  48.400  1.00 20.00           N
ATOM   1742  HD1 HIS   117      27.362  40.286  47.923  1.00 20.00           H
ATOM   1743  CD2 HIS   117      29.627  41.234  49.908  1.00 20.00           C
ATOM   1744  HD2 HIS   117      30.248  41.257  50.804  1.00 20.00           H
ATOM   1745  CE1 HIS   117      28.822  41.754  47.929  1.00 20.00           C
ATOM   1746  HE1 HIS   117      28.672  42.246  46.968  1.00 20.00           H
ATOM   1747  NE2 HIS   117      29.741  42.078  48.828  1.00 20.00           N
ATOM   1748  HN  HIS   117      26.824  38.261  48.499  1.00 20.00           H
ATOM   1749  N   ASP   118      26.903  36.361  51.112  1.00 16.50           N
ATOM   1750  CA  ASP   118      26.577  35.345  52.126  1.00 18.01           C
ATOM   1751  C   ASP   118      27.357  34.047  51.893  1.00 16.03           C
ATOM   1752  O   ASP   118      28.062  33.560  52.775  1.00 17.83           O
ATOM   1753  HA  ASP   118      26.837  35.800  53.081  1.00 20.00           H
ATOM   1754  CB  ASP   118      25.053  35.058  52.089  1.00 19.05           C
ATOM   1755 1HB  ASP   118      24.501  35.980  52.272  1.00 20.00           H
ATOM   1756 2HB  ASP   118      24.770  34.708  51.096  1.00 20.00           H
ATOM   1757  CG  ASP   118      24.624  34.018  53.116  1.00 22.28           C
ATOM   1758  OD1 ASP   118      23.940  33.074  52.704  1.00 26.11           O
ATOM   1759  OD2 ASP   118      24.966  34.136  54.310  1.00 22.93           O
ATOM   1760  HN  ASP   118      26.132  36.665  50.553  1.00 20.00           H
ATOM   1761  N   ILE   119      27.245  33.493  50.698  1.00 15.63           N
ATOM   1762  CA  ILE   119      27.920  32.245  50.385  1.00 17.06           C
ATOM   1763  C   ILE   119      29.433  32.380  50.179  1.00 18.59           C
ATOM   1764  O   ILE   119      30.211  31.519  50.619  1.00 17.64           O
ATOM   1765  HA  ILE   119      27.789  31.579  51.238  1.00 20.00           H
ATOM   1766  CB  ILE   119      27.317  31.598  49.099  1.00 18.80           C
ATOM   1767  HB  ILE   119      27.455  32.292  48.270  1.00 20.00           H
ATOM   1768  CG1 ILE   119      25.800  31.378  49.274  1.00 21.25           C
ATOM   1769 1HG1 ILE   119      25.287  32.339  49.272  1.00 20.00           H
ATOM   1770 2HG1 ILE   119      25.412  30.808  48.429  1.00 20.00           H
ATOM   1771  CG2 ILE   119      27.985  30.267  48.795  1.00 19.87           C
ATOM   1772 1HG2 ILE   119      28.946  30.444  48.310  1.00 20.00           H
ATOM   1773 2HG2 ILE   119      28.143  29.719  49.724  1.00 20.00           H
ATOM   1774 3HG2 ILE   119      27.347  29.683  48.132  1.00 20.00           H
ATOM   1775  CD1 ILE   119      25.421  30.648  50.544  1.00 22.01           C
ATOM   1776 1HD1 ILE   119      26.017  29.739  50.632  1.00 20.00           H
ATOM   1777 2HD1 ILE   119      25.611  31.291  51.403  1.00 20.00           H
ATOM   1778 3HD1 ILE   119      24.364  30.387  50.511  1.00 20.00           H
ATOM   1779  HN  ILE   119      26.706  33.880  49.950  1.00 20.00           H
ATOM   1780  N   SER   120      29.857  33.455  49.514  1.00 16.85           N
ATOM   1781  CA  SER   120      31.281  33.595  49.212  1.00 17.05           C
ATOM   1782  C   SER   120      32.148  34.213  50.306  1.00 17.22           C
ATOM   1783  O   SER   120      33.358  33.991  50.314  1.00 18.83           O
ATOM   1784  HA  SER   120      31.641  32.580  49.038  1.00 20.00           H
ATOM   1785  CB  SER   120      31.464  34.368  47.901  1.00 16.92           C
ATOM   1786 1HB  SER   120      31.154  35.403  48.044  1.00 20.00           H
ATOM   1787 2HB  SER   120      32.521  34.386  47.635  1.00 20.00           H
ATOM   1788  OG  SER   120      30.714  33.784  46.846  1.00 18.38           O
ATOM   1789  HG  SER   120      29.801  34.190  46.809  1.00 20.00           H
ATOM   1790  HN  SER   120      29.257  34.190  49.199  1.00 20.00           H
ATOM   1791  N   SER   121      31.561  34.961  51.233  1.00 15.66           N
ATOM   1792  CA  SER   121      32.357  35.584  52.283  1.00 15.71           C
ATOM   1793  C   SER   121      31.912  35.223  53.708  1.00 15.72           C
ATOM   1794  O   SER   121      32.720  34.763  54.529  1.00 14.74           O
ATOM   1795  HA  SER   121      33.373  35.217  52.131  1.00 20.00           H
ATOM   1796  CB  SER   121      32.359  37.116  52.085  1.00 13.83           C
ATOM   1797 1HB  SER   121      32.904  37.363  51.173  1.00 20.00           H
ATOM   1798 2HB  SER   121      31.336  37.465  51.949  1.00 20.00           H
ATOM   1799  OG  SER   121      32.950  37.789  53.191  1.00 14.36           O
ATOM   1800  HG  SER   121      32.813  38.775  53.104  1.00 20.00           H
ATOM   1801  HN  SER   121      30.578  35.137  51.268  1.00 20.00           H
ATOM   1802  N   TYR   122      30.638  35.437  54.029  1.00 14.08           N
ATOM   1803  CA  TYR   122      30.187  35.104  55.383  1.00 15.38           C
ATOM   1804  C   TYR   122      30.442  33.640  55.772  1.00 13.62           C
ATOM   1805  O   TYR   122      30.792  33.357  56.908  1.00 15.83           O
ATOM   1806  HA  TYR   122      30.733  35.735  56.084  1.00 20.00           H
ATOM   1807  CB  TYR   122      28.678  35.377  55.581  1.00 14.88           C
ATOM   1808 1HB  TYR   122      28.476  36.423  55.352  1.00 20.00           H
ATOM   1809 2HB  TYR   122      28.114  34.779  54.865  1.00 20.00           H
ATOM   1810  CG  TYR   122      28.279  35.044  57.001  1.00 16.54           C
ATOM   1811  CD1 TYR   122      28.752  35.812  58.059  1.00 16.62           C
ATOM   1812  HD1 TYR   122      29.338  36.709  57.861  1.00 20.00           H
ATOM   1813  CD2 TYR   122      27.517  33.900  57.296  1.00 17.68           C
ATOM   1814  HD2 TYR   122      27.134  33.291  56.477  1.00 20.00           H
ATOM   1815  CE1 TYR   122      28.496  35.464  59.374  1.00 17.99           C
ATOM   1816  HE1 TYR   122      28.876  36.072  60.195  1.00 20.00           H
ATOM   1817  CE2 TYR   122      27.250  33.539  58.619  1.00 17.73           C
ATOM   1818  HE2 TYR   122      26.659  32.649  58.833  1.00 20.00           H
ATOM   1819  CZ  TYR   122      27.746  34.325  59.648  1.00 19.00           C
ATOM   1820  OH  TYR   122      27.523  33.996  60.970  1.00 20.67           O
ATOM   1821  HH  TYR   122      26.584  33.673  61.088  1.00 20.00           H
ATOM   1822  HN  TYR   122      29.959  35.815  53.400  1.00 20.00           H
ATOM   1823  N   SER   123      30.276  32.725  54.831  1.00 15.77           N
ATOM   1824  CA  SER   123      30.435  31.308  55.152  1.00 16.42           C
ATOM   1825  C   SER   123      31.789  30.949  55.740  1.00 17.05           C
ATOM   1826  O   SER   123      31.897  30.005  56.525  1.00 17.35           O
ATOM   1827  HA  SER   123      29.666  31.091  55.892  1.00 20.00           H
ATOM   1828  CB  SER   123      30.174  30.440  53.921  1.00 16.20           C
ATOM   1829 1HB  SER   123      30.198  29.388  54.207  1.00 20.00           H
ATOM   1830 2HB  SER   123      29.174  30.643  53.539  1.00 20.00           H
ATOM   1831  OG  SER   123      31.116  30.649  52.870  1.00 21.20           O
ATOM   1832  HG  SER   123      30.719  30.372  51.994  1.00 20.00           H
ATOM   1833  HN  SER   123      30.042  32.935  53.881  1.00 20.00           H
ATOM   1834  N   PHE   124      32.822  31.706  55.380  1.00 14.47           N
ATOM   1835  CA  PHE   124      34.167  31.426  55.900  1.00 14.60           C
ATOM   1836  C   PHE   124      34.193  31.672  57.421  1.00 14.66           C
ATOM   1837  O   PHE   124      34.692  30.837  58.189  1.00 16.23           O
ATOM   1838  HA  PHE   124      34.385  30.379  55.686  1.00 20.00           H
ATOM   1839  CB  PHE   124      35.193  32.332  55.181  1.00 15.81           C
ATOM   1840 1HB  PHE   124      35.052  32.240  54.104  1.00 20.00           H
ATOM   1841 2HB  PHE   124      34.991  33.371  55.441  1.00 20.00           H
ATOM   1842  CG  PHE   124      36.639  32.019  55.512  1.00 14.93           C
ATOM   1843  CD1 PHE   124      37.076  30.699  55.627  1.00 16.56           C
ATOM   1844  HD1 PHE   124      36.365  29.879  55.528  1.00 20.00           H
ATOM   1845  CD2 PHE   124      37.564  33.047  55.650  1.00 15.46           C
ATOM   1846  HD2 PHE   124      37.228  34.080  55.566  1.00 20.00           H
ATOM   1847  CE1 PHE   124      38.423  30.407  55.869  1.00 19.16           C
ATOM   1848  HE1 PHE   124      38.750  29.370  55.954  1.00 20.00           H
ATOM   1849  CE2 PHE   124      38.912  32.768  55.893  1.00 16.72           C
ATOM   1850  HE2 PHE   124      39.627  33.584  55.998  1.00 20.00           H
ATOM   1851  CZ  PHE   124      39.342  31.448  56.000  1.00 17.06           C
ATOM   1852  HZ  PHE   124      40.394  31.227  56.185  1.00 20.00           H
ATOM   1853  HN  PHE   124      32.754  32.484  54.756  1.00 20.00           H
ATOM   1854  N   VAL   125      33.660  32.799  57.879  1.00 14.32           N
ATOM   1855  CA  VAL   125      33.666  33.040  59.320  1.00 16.09           C
ATOM   1856  C   VAL   125      32.556  32.206  60.016  1.00 17.96           C
ATOM   1857  O   VAL   125      32.660  31.899  61.194  1.00 18.09           O
ATOM   1858  HA  VAL   125      34.632  32.710  59.704  1.00 20.00           H
ATOM   1859  CB  VAL   125      33.545  34.559  59.662  1.00 16.98           C
ATOM   1860  HB  VAL   125      34.292  35.095  59.076  1.00 20.00           H
ATOM   1861  CG1 VAL   125      32.176  35.110  59.280  1.00 17.23           C
ATOM   1862 1HG1 VAL   125      32.182  35.402  58.230  1.00 20.00           H
ATOM   1863 2HG1 VAL   125      31.419  34.343  59.439  1.00 20.00           H
ATOM   1864 3HG1 VAL   125      31.949  35.978  59.897  1.00 20.00           H
ATOM   1865  CG2 VAL   125      33.837  34.790  61.151  1.00 18.72           C
ATOM   1866 1HG2 VAL   125      33.842  33.833  61.673  1.00 20.00           H
ATOM   1867 2HG2 VAL   125      34.811  35.268  61.260  1.00 20.00           H
ATOM   1868 3HG2 VAL   125      33.067  35.432  61.576  1.00 20.00           H
ATOM   1869  HN  VAL   125      33.251  33.501  57.296  1.00 20.00           H
ATOM   1870  N   ALA   126      31.511  31.838  59.281  1.00 17.65           N
ATOM   1871  CA  ALA   126      30.442  31.001  59.851  1.00 19.68           C
ATOM   1872  C   ALA   126      31.065  29.650  60.253  1.00 18.51           C
ATOM   1873  O   ALA   126      30.781  29.125  61.321  1.00 18.81           O
ATOM   1874  HA  ALA   126      30.061  31.507  60.737  1.00 20.00           H
ATOM   1875  CB  ALA   126      29.329  30.771  58.814  1.00 17.74           C
ATOM   1876 1HB  ALA   126      29.065  31.720  58.348  1.00 20.00           H
ATOM   1877 2HB  ALA   126      29.682  30.077  58.050  1.00 20.00           H
ATOM   1878 3HB  ALA   126      28.453  30.352  59.308  1.00 20.00           H
ATOM   1879  HN  ALA   126      31.383  32.095  58.323  1.00 20.00           H
ATOM   1880  N   MET   127      31.909  29.084  59.400  1.00 18.70           N
ATOM   1881  CA  MET   127      32.545  27.811  59.731  1.00 18.67           C
ATOM   1882  C   MET   127      33.511  27.925  60.913  1.00 20.19           C
ATOM   1883  O   MET   127      33.571  27.023  61.760  1.00 19.14           O
ATOM   1884  HA  MET   127      31.731  27.137  59.998  1.00 20.00           H
ATOM   1885  CB  MET   127      33.282  27.253  58.521  1.00 19.61           C
ATOM   1886 1HB  MET   127      33.992  27.992  58.150  1.00 20.00           H
ATOM   1887 2HB  MET   127      33.860  26.376  58.814  1.00 20.00           H
ATOM   1888  CG  MET   127      32.338  26.875  57.414  1.00 20.90           C
ATOM   1889 1HG  MET   127      31.609  26.152  57.778  1.00 20.00           H
ATOM   1890 2HG  MET   127      31.781  27.752  57.084  1.00 20.00           H
ATOM   1891  SD  MET   127      33.141  26.177  56.003  1.00 26.28           S
ATOM   1892  CE  MET   127      33.950  24.673  56.707  1.00 26.03           C
ATOM   1893 1HE  MET   127      34.700  24.972  57.438  1.00 20.00           H
ATOM   1894 2HE  MET   127      33.199  24.049  57.191  1.00 20.00           H
ATOM   1895 3HE  MET   127      34.429  24.109  55.906  1.00 20.00           H
ATOM   1896  HN  MET   127      32.154  29.475  58.513  1.00 20.00           H
ATOM   1897  N   ALA   128      34.278  29.015  60.970  1.00 18.00           N
ATOM   1898  CA  ALA   128      35.228  29.224  62.059  1.00 18.20           C
ATOM   1899  C   ALA   128      34.516  29.369  63.400  1.00 19.02           C
ATOM   1900  O   ALA   128      35.004  28.869  64.411  1.00 19.66           O
ATOM   1901  HA  ALA   128      35.871  28.345  62.112  1.00 20.00           H
ATOM   1902  CB  ALA   128      36.094  30.487  61.798  1.00 17.87           C
ATOM   1903 1HB  ALA   128      36.730  30.318  60.928  1.00 20.00           H
ATOM   1904 2HB  ALA   128      35.444  31.341  61.612  1.00 20.00           H
ATOM   1905 3HB  ALA   128      36.717  30.687  62.670  1.00 20.00           H
ATOM   1906  HN  ALA   128      34.260  29.748  60.290  1.00 20.00           H
ATOM   1907  N   LYS   129      33.398  30.096  63.408  1.00 19.56           N
ATOM   1908  CA  LYS   129      32.606  30.296  64.618  1.00 22.11           C
ATOM   1909  C   LYS   129      32.175  28.923  65.146  1.00 21.72           C
ATOM   1910  O   LYS   129      32.290  28.638  66.333  1.00 23.22           O
ATOM   1911  HA  LYS   129      33.252  30.771  65.356  1.00 20.00           H
ATOM   1912  CB  LYS   129      31.308  31.069  64.313  1.00 24.20           C
ATOM   1913 1HB  LYS   129      30.949  30.806  63.318  1.00 20.00           H
ATOM   1914 2HB  LYS   129      30.532  30.775  65.019  1.00 20.00           H
ATOM   1915  CG  LYS   129      31.345  32.567  64.349  1.00 27.04           C
ATOM   1916 1HG  LYS   129      31.827  32.900  65.268  1.00 20.00           H
ATOM   1917 2HG  LYS   129      31.948  32.939  63.520  1.00 20.00           H
ATOM   1918  CD  LYS   129      29.881  33.147  64.261  1.00 30.62           C
ATOM   1919 1HD  LYS   129      29.786  33.771  63.372  1.00 20.00           H
ATOM   1920 2HD  LYS   129      29.168  32.329  64.153  1.00 20.00           H
ATOM   1921  CE  LYS   129      29.538  33.972  65.512  1.00 28.41           C
ATOM   1922 1HE  LYS   129      30.223  33.718  66.321  1.00 20.00           H
ATOM   1923 2HE  LYS   129      29.672  35.033  65.302  1.00 20.00           H
ATOM   1924  NZ  LYS   129      28.165  33.768  65.991  1.00 37.64           N
ATOM   1925 1HZ  LYS   129      28.030  34.277  66.857  1.00 20.00           H
ATOM   1926 2HZ  LYS   129      27.511  34.106  65.294  1.00 20.00           H
ATOM   1927 3HZ  LYS   129      28.007  32.779  66.152  1.00 20.00           H
ATOM   1928  HN  LYS   129      33.022  30.552  62.601  1.00 20.00           H
ATOM   1929  N   ALA   130      31.668  28.092  64.247  1.00 21.03           N
ATOM   1930  CA  ALA   130      31.151  26.767  64.609  1.00 24.21           C
ATOM   1931  C   ALA   130      32.161  25.756  65.135  1.00 24.64           C
ATOM   1932  O   ALA   130      31.803  24.912  65.949  1.00 25.22           O
ATOM   1933  HA  ALA   130      30.429  26.901  65.414  1.00 20.00           H
ATOM   1934  CB  ALA   130      30.419  26.166  63.428  1.00 23.48           C
ATOM   1935 1HB  ALA   130      29.778  26.922  62.975  1.00 20.00           H
ATOM   1936 2HB  ALA   130      31.143  25.815  62.692  1.00 20.00           H
ATOM   1937 3HB  ALA   130      29.810  25.327  63.766  1.00 20.00           H
ATOM   1938  HN  ALA   130      31.600  28.298  63.271  1.00 20.00           H
ATOM   1939  N   CYS   131      33.409  25.823  64.678  1.00 22.92           N
ATOM   1940  CA  CYS   131      34.413  24.861  65.125  1.00 21.68           C
ATOM   1941  C   CYS   131      35.528  25.435  65.981  1.00 22.55           C
ATOM   1942  O   CYS   131      36.494  24.736  66.275  1.00 21.06           O
ATOM   1943  HA  CYS   131      33.889  24.117  65.725  1.00 20.00           H
ATOM   1944  CB  CYS   131      35.046  24.169  63.919  1.00 22.61           C
ATOM   1945 1HB  CYS   131      35.636  23.313  64.248  1.00 20.00           H
ATOM   1946 2HB  CYS   131      34.268  23.784  63.259  1.00 20.00           H
ATOM   1947  SG  CYS   131      36.130  25.277  62.947  1.00 23.67           S
ATOM   1948  HG  CYS   131      35.148  25.928  62.331  1.00 20.00           H
ATOM   1949  HN  CYS   131      33.730  26.509  64.024  1.00 20.00           H
ATOM   1950  N   ARG   132      35.388  26.691  66.394  1.00 22.98           N
ATOM   1951  CA  ARG   132      36.427  27.355  67.172  1.00 24.26           C
ATOM   1952  C   ARG   132      36.989  26.576  68.357  1.00 25.49           C
ATOM   1953  O   ARG   132      38.207  26.541  68.556  1.00 22.59           O
ATOM   1954  HA  ARG   132      37.236  27.532  66.463  1.00 20.00           H
ATOM   1955  CB  ARG   132      35.939  28.719  67.654  1.00 24.16           C
ATOM   1956 1HB  ARG   132      35.410  29.225  66.847  1.00 20.00           H
ATOM   1957 2HB  ARG   132      35.228  28.587  68.469  1.00 20.00           H
ATOM   1958  CG  ARG   132      37.063  29.631  68.139  1.00 23.31           C
ATOM   1959 1HG  ARG   132      37.451  29.262  69.088  1.00 20.00           H
ATOM   1960 2HG  ARG   132      37.888  29.607  67.427  1.00 20.00           H
ATOM   1961  CD  ARG   132      36.569  31.067  68.307  1.00 23.79           C
ATOM   1962 1HD  ARG   132      36.044  31.387  67.407  1.00 20.00           H
ATOM   1963 2HD  ARG   132      35.855  31.121  69.128  1.00 20.00           H
ATOM   1964  NE  ARG   132      37.659  32.005  68.572  1.00 23.05           N
ATOM   1965  HE  ARG   132      38.587  31.638  68.641  1.00 20.00           H
ATOM   1966  CZ  ARG   132      37.493  33.316  68.726  1.00 24.60           C
ATOM   1967  NH1 ARG   132      36.275  33.844  68.636  1.00 21.27           N
ATOM   1968 1HH1 ARG   132      35.488  33.255  68.453  1.00 20.00           H
ATOM   1969 2HH1 ARG   132      36.148  34.829  68.751  1.00 20.00           H
ATOM   1970  NH2 ARG   132      38.537  34.099  68.987  1.00 22.84           N
ATOM   1971 1HH2 ARG   132      38.407  35.084  69.102  1.00 20.00           H
ATOM   1972 2HH2 ARG   132      39.452  33.702  69.068  1.00 20.00           H
ATOM   1973  HN  ARG   132      34.584  27.255  66.206  1.00 20.00           H
ATOM   1974  N   SER   133      36.113  25.952  69.141  1.00 24.56           N
ATOM   1975  CA  SER   133      36.567  25.198  70.313  1.00 26.69           C
ATOM   1976  C   SER   133      37.232  23.868  69.948  1.00 25.71           C
ATOM   1977  O   SER   133      37.865  23.231  70.801  1.00 27.65           O
ATOM   1978  HA  SER   133      37.297  25.841  70.804  1.00 20.00           H
ATOM   1979  CB  SER   133      35.383  24.945  71.266  1.00 26.81           C
ATOM   1980 1HB  SER   133      35.748  24.480  72.181  1.00 20.00           H
ATOM   1981 2HB  SER   133      34.936  25.897  71.548  1.00 20.00           H
ATOM   1982  OG  SER   133      34.427  24.112  70.628  1.00 30.85           O
ATOM   1983  HG  SER   133      34.352  23.242  71.115  1.00 20.00           H
ATOM   1984  HN  SER   133      35.125  25.955  68.988  1.00 20.00           H
ATOM   1985  N   MET   134      37.115  23.454  68.690  1.00 23.34           N
ATOM   1986  CA  MET   134      37.694  22.198  68.238  1.00 23.54           C
ATOM   1987  C   MET   134      39.086  22.316  67.615  1.00 23.75           C
ATOM   1988  O   MET   134      39.704  21.305  67.286  1.00 22.33           O
ATOM   1989  HA  MET   134      37.775  21.574  69.128  1.00 20.00           H
ATOM   1990  CB  MET   134      36.790  21.538  67.197  1.00 25.13           C
ATOM   1991 1HB  MET   134      36.696  22.188  66.327  1.00 20.00           H
ATOM   1992 2HB  MET   134      37.245  20.609  66.852  1.00 20.00           H
ATOM   1993  CG  MET   134      35.379  21.208  67.679  1.00 27.42           C
ATOM   1994 1HG  MET   134      35.414  20.392  68.401  1.00 20.00           H
ATOM   1995 2HG  MET   134      34.951  22.069  68.191  1.00 20.00           H
ATOM   1996  SD  MET   134      34.352  20.748  66.268  1.00 31.06           S
ATOM   1997  CE  MET   134      35.108  19.189  65.759  1.00 29.00           C
ATOM   1998 1HE  MET   134      36.080  19.387  65.307  1.00 20.00           H
ATOM   1999 2HE  MET   134      35.236  18.546  66.629  1.00 20.00           H
ATOM   2000 3HE  MET   134      34.465  18.693  65.032  1.00 20.00           H
ATOM   2001  HN  MET   134      36.632  23.962  67.976  1.00 20.00           H
ATOM   2002  N   LEU   135      39.571  23.539  67.432  1.00 22.46           N
ATOM   2003  CA  LEU   135      40.873  23.739  66.798  1.00 21.82           C
ATOM   2004  C   LEU   135      42.052  23.633  67.768  1.00 22.21           C
ATOM   2005  O   LEU   135      42.034  24.195  68.863  1.00 22.85           O
ATOM   2006  HA  LEU   135      41.005  22.943  66.064  1.00 20.00           H
ATOM   2007  CB  LEU   135      40.902  25.108  66.098  1.00 21.67           C
ATOM   2008 1HB  LEU   135      40.762  25.882  66.852  1.00 20.00           H
ATOM   2009 2HB  LEU   135      41.895  25.254  65.671  1.00 20.00           H
ATOM   2010  CG  LEU   135      39.869  25.334  64.987  1.00 22.62           C
ATOM   2011  HG  LEU   135      38.879  25.134  65.396  1.00 20.00           H
ATOM   2012  CD1 LEU   135      39.891  26.820  64.519  1.00 22.51           C
ATOM   2013 1HD1 LEU   135      38.914  27.270  64.692  1.00 20.00           H
ATOM   2014 2HD1 LEU   135      40.648  27.367  65.081  1.00 20.00           H
ATOM   2015 3HD1 LEU   135      40.127  26.862  63.455  1.00 20.00           H
ATOM   2016  CD2 LEU   135      40.194  24.409  63.822  1.00 23.29           C
ATOM   2017 1HD2 LEU   135      41.236  24.544  63.530  1.00 20.00           H
ATOM   2018 2HD2 LEU   135      40.033  23.374  64.123  1.00 20.00           H
ATOM   2019 3HD2 LEU   135      39.547  24.646  62.977  1.00 20.00           H
ATOM   2020  HN  LEU   135      39.097  24.375  67.705  1.00 20.00           H
ATOM   2021  N   ASN   136      43.071  22.895  67.356  1.00 23.05           N
ATOM   2022  CA  ASN   136      44.279  22.734  68.152  1.00 23.33           C
ATOM   2023  C   ASN   136      45.141  23.982  68.016  1.00 25.99           C
ATOM   2024  O   ASN   136      45.010  24.743  67.046  1.00 24.61           O
ATOM   2025  HA  ASN   136      43.931  22.577  69.172  1.00 20.00           H
ATOM   2026  CB  ASN   136      45.120  21.591  67.599  1.00 24.44           C
ATOM   2027 1HB  ASN   136      45.114  21.624  66.509  1.00 20.00           H
ATOM   2028 2HB  ASN   136      46.156  21.710  67.915  1.00 20.00           H
ATOM   2029  CG  ASN   136      44.635  20.231  68.042  1.00 25.87           C
ATOM   2030  OD1 ASN   136      44.208  20.057  69.181  1.00 25.38           O
ATOM   2031  ND2 ASN   136      44.702  19.256  67.135  1.00 22.19           N
ATOM   2032 1HD2 ASN   136      45.059  19.447  66.220  1.00 20.00           H
ATOM   2033 2HD2 ASN   136      44.396  18.333  67.369  1.00 20.00           H
ATOM   2034  HN  ASN   136      43.089  22.402  66.486  1.00 20.00           H
ATOM   2035  N   PRO   137      46.001  24.242  69.011  1.00 26.91           N
ATOM   2036  CA  PRO   137      46.857  25.419  68.859  1.00 26.71           C
ATOM   2037  C   PRO   137      47.710  25.068  67.632  1.00 25.01           C
ATOM   2038  O   PRO   137      47.999  23.895  67.401  1.00 24.74           O
ATOM   2039  HA  PRO   137      46.252  26.299  68.643  1.00 20.00           H
ATOM   2040  CB  PRO   137      47.695  25.435  70.147  1.00 28.11           C
ATOM   2041 1HB  PRO   137      48.676  24.984  69.993  1.00 20.00           H
ATOM   2042 2HB  PRO   137      47.865  26.451  70.502  1.00 20.00           H
ATOM   2043  CG  PRO   137      46.868  24.632  71.142  1.00 29.32           C
ATOM   2044 1HG  PRO   137      47.499  24.192  71.914  1.00 20.00           H
ATOM   2045 2HG  PRO   137      46.139  25.263  71.648  1.00 20.00           H
ATOM   2046  CD  PRO   137      46.191  23.566  70.309  1.00 27.92           C
ATOM   2047 1HD  PRO   137      46.836  22.698  70.166  1.00 20.00           H
ATOM   2048 2HD  PRO   137      45.275  23.210  70.780  1.00 20.00           H
ATOM   2049  N   GLY   138      48.096  26.059  66.835  1.00 24.64           N
ATOM   2050  CA  GLY   138      48.892  25.766  65.654  1.00 23.24           C
ATOM   2051  C   GLY   138      48.048  25.510  64.414  1.00 22.42           C
ATOM   2052  O   GLY   138      48.574  25.210  63.330  1.00 22.80           O
ATOM   2053 1HA  GLY   138      49.567  26.597  65.449  1.00 20.00           H
ATOM   2054 2HA  GLY   138      49.514  24.889  65.838  1.00 20.00           H
ATOM   2055  HN  GLY   138      47.874  27.021  66.991  1.00 20.00           H
ATOM   2056  N   SER   139      46.735  25.634  64.562  1.00 21.47           N
ATOM   2057  CA  SER   139      45.816  25.401  63.448  1.00 21.20           C
ATOM   2058  C   SER   139      45.897  26.526  62.402  1.00 20.50           C
ATOM   2059  O   SER   139      46.349  27.644  62.699  1.00 18.83           O
ATOM   2060  HA  SER   139      46.135  24.458  63.003  1.00 20.00           H
ATOM   2061  CB  SER   139      44.372  25.331  63.963  1.00 21.67           C
ATOM   2062 1HB  SER   139      44.212  26.117  64.700  1.00 20.00           H
ATOM   2063 2HB  SER   139      43.684  25.521  63.139  1.00 20.00           H
ATOM   2064  OG  SER   139      44.076  24.074  64.543  1.00 24.69           O
ATOM   2065  HG  SER   139      44.627  23.939  65.366  1.00 20.00           H
ATOM   2066  HN  SER   139      46.291  25.888  65.421  1.00 20.00           H
ATOM   2067  N   ALA   140      45.431  26.228  61.191  1.00 20.11           N
ATOM   2068  CA  ALA   140      45.438  27.223  60.119  1.00 20.42           C
ATOM   2069  C   ALA   140      44.183  27.114  59.248  1.00 19.57           C
ATOM   2070  O   ALA   140      43.760  26.010  58.891  1.00 19.04           O
ATOM   2071  HA  ALA   140      45.443  28.209  60.582  1.00 20.00           H
ATOM   2072  CB  ALA   140      46.690  27.045  59.250  1.00 20.74           C
ATOM   2073 1HB  ALA   140      47.377  26.355  59.739  1.00 20.00           H
ATOM   2074 2HB  ALA   140      46.404  26.643  58.278  1.00 20.00           H
ATOM   2075 3HB  ALA   140      47.179  28.010  59.115  1.00 20.00           H
ATOM   2076  HN  ALA   140      45.058  25.335  60.939  1.00 20.00           H
ATOM   2077  N   LEU   141      43.585  28.258  58.930  1.00 16.54           N
ATOM   2078  CA  LEU   141      42.404  28.299  58.064  1.00 16.54           C
ATOM   2079  C   LEU   141      42.820  28.935  56.738  1.00 17.86           C
ATOM   2080  O   LEU   141      43.648  29.856  56.714  1.00 16.11           O
ATOM   2081  HA  LEU   141      42.094  27.269  57.885  1.00 20.00           H
ATOM   2082  CB  LEU   141      41.301  29.134  58.701  1.00 16.67           C
ATOM   2083 1HB  LEU   141      41.591  30.183  58.648  1.00 20.00           H
ATOM   2084 2HB  LEU   141      40.397  29.023  58.102  1.00 20.00           H
ATOM   2085  CG  LEU   141      40.981  28.779  60.154  1.00 21.02           C
ATOM   2086  HG  LEU   141      41.826  29.080  60.773  1.00 20.00           H
ATOM   2087  CD1 LEU   141      39.752  29.576  60.608  1.00 19.63           C
ATOM   2088 1HD1 LEU   141      39.881  30.625  60.340  1.00 20.00           H
ATOM   2089 2HD1 LEU   141      38.862  29.182  60.117  1.00 20.00           H
ATOM   2090 3HD1 LEU   141      39.641  29.487  61.688  1.00 20.00           H
ATOM   2091  CD2 LEU   141      40.718  27.261  60.265  1.00 20.98           C
ATOM   2092 1HD2 LEU   141      39.968  26.967  59.530  1.00 20.00           H
ATOM   2093 2HD2 LEU   141      41.644  26.717  60.076  1.00 20.00           H
ATOM   2094 3HD2 LEU   141      40.357  27.027  61.266  1.00 20.00           H
ATOM   2095  HN  LEU   141      43.889  29.155  59.250  1.00 20.00           H
ATOM   2096  N   LEU   142      42.233  28.469  55.645  1.00 15.78           N
ATOM   2097  CA  LEU   142      42.585  28.982  54.336  1.00 15.53           C
ATOM   2098  C   LEU   142      41.378  29.135  53.427  1.00 16.77           C
ATOM   2099  O   LEU   142      40.512  28.255  53.378  1.00 16.91           O
ATOM   2100  HA  LEU   142      43.006  29.977  54.477  1.00 20.00           H
ATOM   2101  CB  LEU   142      43.582  28.030  53.672  1.00 16.56           C
ATOM   2102 1HB  LEU   142      44.466  27.960  54.306  1.00 20.00           H
ATOM   2103 2HB  LEU   142      43.136  27.036  53.635  1.00 20.00           H
ATOM   2104  CG  LEU   142      44.074  28.348  52.260  1.00 20.61           C
ATOM   2105  HG  LEU   142      43.218  28.659  51.662  1.00 20.00           H
ATOM   2106  CD1 LEU   142      45.062  29.521  52.319  1.00 21.39           C
ATOM   2107 1HD1 LEU   142      44.512  30.453  52.442  1.00 20.00           H
ATOM   2108 2HD1 LEU   142      45.739  29.384  53.162  1.00 20.00           H
ATOM   2109 3HD1 LEU   142      45.638  29.558  51.394  1.00 20.00           H
ATOM   2110  CD2 LEU   142      44.746  27.119  51.661  1.00 20.90           C
ATOM   2111 1HD2 LEU   142      45.418  26.677  52.397  1.00 20.00           H
ATOM   2112 2HD2 LEU   142      43.986  26.390  51.379  1.00 20.00           H
ATOM   2113 3HD2 LEU   142      45.316  27.410  50.778  1.00 20.00           H
ATOM   2114  HN  LEU   142      41.532  27.756  55.647  1.00 20.00           H
ATOM   2115  N   THR   143      41.324  30.254  52.708  1.00 14.98           N
ATOM   2116  CA  THR   143      40.265  30.483  51.737  1.00 14.66           C
ATOM   2117  C   THR   143      40.888  30.860  50.384  1.00 16.81           C
ATOM   2118  O   THR   143      42.107  31.093  50.305  1.00 15.89           O
ATOM   2119  HA  THR   143      39.718  29.550  51.598  1.00 20.00           H
ATOM   2120  CB  THR   143      39.243  31.551  52.224  1.00 14.08           C
ATOM   2121  HB  THR   143      38.976  31.386  53.267  1.00 20.00           H
ATOM   2122  OG1 THR   143      38.111  31.536  51.342  1.00 14.33           O
ATOM   2123  HG1 THR   143      37.429  32.199  51.649  1.00 20.00           H
ATOM   2124  CG2 THR   143      39.872  32.965  52.285  1.00 13.90           C
ATOM   2125 1HG2 THR   143      40.643  33.053  51.519  1.00 20.00           H
ATOM   2126 2HG2 THR   143      40.317  33.123  53.267  1.00 20.00           H
ATOM   2127 3HG2 THR   143      39.100  33.714  52.110  1.00 20.00           H
ATOM   2128  HN  THR   143      41.989  30.998  52.780  1.00 20.00           H
ATOM   2129  N   LEU   144      40.075  30.884  49.329  1.00 15.45           N
ATOM   2130  CA  LEU   144      40.553  31.189  47.982  1.00 15.48           C
ATOM   2131  C   LEU   144      39.907  32.479  47.458  1.00 17.48           C
ATOM   2132  O   LEU   144      38.669  32.605  47.448  1.00 16.64           O
ATOM   2133  HA  LEU   144      41.629  31.356  48.047  1.00 20.00           H
ATOM   2134  CB  LEU   144      40.188  30.063  47.012  1.00 16.96           C
ATOM   2135 1HB  LEU   144      39.160  29.759  47.209  1.00 20.00           H
ATOM   2136 2HB  LEU   144      40.213  30.461  45.997  1.00 20.00           H
ATOM   2137  CG  LEU   144      40.988  28.747  46.944  1.00 19.54           C
ATOM   2138  HG  LEU   144      40.556  28.124  46.160  1.00 20.00           H
ATOM   2139  CD1 LEU   144      42.431  29.022  46.562  1.00 22.13           C
ATOM   2140 1HD1 LEU   144      42.607  28.686  45.540  1.00 20.00           H
ATOM   2141 2HD1 LEU   144      42.628  30.091  46.631  1.00 20.00           H
ATOM   2142 3HD1 LEU   144      43.095  28.485  47.239  1.00 20.00           H
ATOM   2143  CD2 LEU   144      40.910  28.045  48.277  1.00 22.25           C
ATOM   2144 1HD2 LEU   144      41.473  28.611  49.019  1.00 20.00           H
ATOM   2145 2HD2 LEU   144      39.868  27.972  48.589  1.00 20.00           H
ATOM   2146 3HD2 LEU   144      41.333  27.044  48.186  1.00 20.00           H
ATOM   2147  HN  LEU   144      39.094  30.699  49.375  1.00 20.00           H
ATOM   2148  N   SER   145      40.733  33.422  46.996  1.00 16.28           N
ATOM   2149  CA  SER   145      40.219  34.684  46.456  1.00 15.86           C
ATOM   2150  C   SER   145      40.626  34.855  44.990  1.00 15.15           C
ATOM   2151  O   SER   145      41.158  33.934  44.373  1.00 15.80           O
ATOM   2152  HA  SER   145      39.135  34.613  46.539  1.00 20.00           H
ATOM   2153  CB  SER   145      40.733  35.869  47.293  1.00 15.68           C
ATOM   2154 1HB  SER   145      40.579  35.659  48.351  1.00 20.00           H
ATOM   2155 2HB  SER   145      41.807  35.979  47.143  1.00 20.00           H
ATOM   2156  OG  SER   145      40.058  37.069  46.925  1.00 19.25           O
ATOM   2157  HG  SER   145      40.724  37.773  46.677  1.00 20.00           H
ATOM   2158  HN  SER   145      41.730  33.336  46.986  1.00 20.00           H
ATOM   2159  N   TYR   146      40.380  36.036  44.433  1.00 14.58           N
ATOM   2160  CA  TYR   146      40.707  36.302  43.035  1.00 13.99           C
ATOM   2161  C   TYR   146      40.986  37.786  42.877  1.00 14.52           C
ATOM   2162  O   TYR   146      40.468  38.589  43.653  1.00 14.73           O
ATOM   2163  HA  TYR   146      41.595  35.723  42.781  1.00 20.00           H
ATOM   2164  CB  TYR   146      39.530  35.905  42.121  1.00 15.80           C
ATOM   2165 1HB  TYR   146      39.289  34.855  42.291  1.00 20.00           H
ATOM   2166 2HB  TYR   146      38.652  36.484  42.405  1.00 20.00           H
ATOM   2167  CG  TYR   146      39.823  36.122  40.658  1.00 17.56           C
ATOM   2168  CD1 TYR   146      40.962  35.575  40.076  1.00 18.13           C
ATOM   2169  HD1 TYR   146      41.607  34.914  40.655  1.00 20.00           H
ATOM   2170  CD2 TYR   146      39.008  36.955  39.876  1.00 18.70           C
ATOM   2171  HD2 TYR   146      38.107  37.379  40.318  1.00 20.00           H
ATOM   2172  CE1 TYR   146      41.302  35.859  38.744  1.00 20.43           C
ATOM   2173  HE1 TYR   146      42.196  35.428  38.293  1.00 20.00           H
ATOM   2174  CE2 TYR   146      39.339  37.246  38.544  1.00 20.39           C
ATOM   2175  HE2 TYR   146      38.696  37.896  37.951  1.00 20.00           H
ATOM   2176  CZ  TYR   146      40.488  36.698  37.997  1.00 22.75           C
ATOM   2177  OH  TYR   146      40.866  37.036  36.709  1.00 28.10           O
ATOM   2178  HH  TYR   146      41.675  37.623  36.733  1.00 20.00           H
ATOM   2179  HN  TYR   146      39.965  36.806  44.916  1.00 20.00           H
ATOM   2180  N   LEU   147      41.771  38.140  41.857  1.00 13.53           N
ATOM   2181  CA  LEU   147      42.163  39.537  41.592  1.00 15.60           C
ATOM   2182  C   LEU   147      40.978  40.512  41.464  1.00 15.78           C
ATOM   2183  O   LEU   147      41.136  41.718  41.645  1.00 16.95           O
ATOM   2184  HA  LEU   147      42.748  39.879  42.445  1.00 20.00           H
ATOM   2185  CB  LEU   147      43.032  39.607  40.317  1.00 16.00           C
ATOM   2186 1HB  LEU   147      43.864  38.911  40.429  1.00 20.00           H
ATOM   2187 2HB  LEU   147      42.435  39.257  39.474  1.00 20.00           H
ATOM   2188  CG  LEU   147      43.605  41.009  39.968  1.00 17.35           C
ATOM   2189  HG  LEU   147      42.773  41.709  39.892  1.00 20.00           H
ATOM   2190  CD1 LEU   147      44.514  41.484  41.095  1.00 19.51           C
ATOM   2191 1HD1 LEU   147      43.959  41.487  42.033  1.00 20.00           H
ATOM   2192 2HD1 LEU   147      45.368  40.812  41.180  1.00 20.00           H
ATOM   2193 3HD1 LEU   147      44.866  42.492  40.877  1.00 20.00           H
ATOM   2194  CD2 LEU   147      44.378  40.935  38.671  1.00 21.30           C
ATOM   2195 1HD2 LEU   147      45.444  41.035  38.876  1.00 20.00           H
ATOM   2196 2HD2 LEU   147      44.190  39.975  38.190  1.00 20.00           H
ATOM   2197 3HD2 LEU   147      44.058  41.741  38.010  1.00 20.00           H
ATOM   2198  HN  LEU   147      42.154  37.494  41.195  1.00 20.00           H
ATOM   2199  N   GLY   148      39.799  39.984  41.143  1.00 17.13           N
ATOM   2200  CA  GLY   148      38.614  40.830  41.022  1.00 15.16           C
ATOM   2201  C   GLY   148      38.287  41.574  42.311  1.00 15.21           C
ATOM   2202  O   GLY   148      37.508  42.531  42.310  1.00 15.23           O
ATOM   2203 1HA  GLY   148      38.763  41.558  40.224  1.00 20.00           H
ATOM   2204 2HA  GLY   148      37.755  40.220  40.741  1.00 20.00           H
ATOM   2205  HN  GLY   148      39.651  39.010  40.969  1.00 20.00           H
ATOM   2206  N   ALA   149      38.859  41.133  43.430  1.00 14.86           N
ATOM   2207  CA  ALA   149      38.640  41.836  44.704  1.00 14.64           C
ATOM   2208  C   ALA   149      39.414  43.173  44.689  1.00 15.69           C
ATOM   2209  O   ALA   149      39.025  44.121  45.360  1.00 16.02           O
ATOM   2210  HA  ALA   149      37.574  42.044  44.789  1.00 20.00           H
ATOM   2211  CB  ALA   149      39.159  40.998  45.859  1.00 13.04           C
ATOM   2212 1HB  ALA   149      38.816  39.970  45.745  1.00 20.00           H
ATOM   2213 2HB  ALA   149      40.249  41.018  45.861  1.00 20.00           H
ATOM   2214 3HB  ALA   149      38.786  41.404  46.799  1.00 20.00           H
ATOM   2215  HN  ALA   149      39.451  40.328  43.476  1.00 20.00           H
ATOM   2216  N   GLU   150      40.519  43.215  43.941  1.00 16.66           N
ATOM   2217  CA  GLU   150      41.404  44.398  43.879  1.00 17.66           C
ATOM   2218  C   GLU   150      41.214  45.333  42.708  1.00 18.11           C
ATOM   2219  O   GLU   150      41.495  46.534  42.821  1.00 17.91           O
ATOM   2220  HA  GLU   150      41.185  44.971  44.780  1.00 20.00           H
ATOM   2221  CB  GLU   150      42.878  43.947  43.852  1.00 18.68           C
ATOM   2222 1HB  GLU   150      43.068  43.364  42.950  1.00 20.00           H
ATOM   2223 2HB  GLU   150      43.530  44.815  43.948  1.00 20.00           H
ATOM   2224  CG  GLU   150      43.302  43.033  44.994  1.00 21.62           C
ATOM   2225 1HG  GLU   150      43.232  43.570  45.939  1.00 20.00           H
ATOM   2226 2HG  GLU   150      42.621  42.184  45.057  1.00 20.00           H
ATOM   2227  CD  GLU   150      44.746  42.524  44.793  1.00 26.47           C
ATOM   2228  OE1 GLU   150      45.613  43.326  44.361  1.00 25.68           O
ATOM   2229  OE2 GLU   150      45.007  41.335  45.044  1.00 22.91           O
ATOM   2230  HN  GLU   150      40.836  42.459  43.368  1.00 20.00           H
ATOM   2231  N   ARG   151      40.797  44.781  41.574  1.00 16.37           N
ATOM   2232  CA  ARG   151      40.582  45.559  40.357  1.00 18.89           C
ATOM   2233  C   ARG   151      39.247  45.210  39.731  1.00 19.68           C
ATOM   2234  O   ARG   151      38.737  44.107  39.927  1.00 19.13           O
ATOM   2235  HA  ARG   151      40.600  46.598  40.684  1.00 20.00           H
ATOM   2236  CB  ARG   151      41.667  45.254  39.310  1.00 21.89           C
ATOM   2237 1HB  ARG   151      41.372  44.388  38.717  1.00 20.00           H
ATOM   2238 2HB  ARG   151      41.761  46.094  38.622  1.00 20.00           H
ATOM   2239  CG  ARG   151      43.018  44.980  39.911  1.00 25.76           C
ATOM   2240 1HG  ARG   151      43.043  45.341  40.939  1.00 20.00           H
ATOM   2241 2HG  ARG   151      43.193  43.904  39.946  1.00 20.00           H
ATOM   2242  CD  ARG   151      44.168  45.634  39.139  1.00 26.82           C
ATOM   2243 1HD  ARG   151      44.295  45.143  38.173  1.00 20.00           H
ATOM   2244 2HD  ARG   151      43.934  46.679  38.937  1.00 20.00           H
ATOM   2245  NE  ARG   151      45.383  45.519  39.945  1.00 28.79           N
ATOM   2246  HE  ARG   151      45.372  45.903  40.868  1.00 20.00           H
ATOM   2247  CZ  ARG   151      46.512  44.937  39.540  1.00 28.71           C
ATOM   2248  NH1 ARG   151      46.610  44.413  38.326  1.00 27.72           N
ATOM   2249 1HH1 ARG   151      45.831  44.451  37.700  1.00 20.00           H
ATOM   2250 2HH1 ARG   151      47.464  43.979  38.035  1.00 20.00           H
ATOM   2251  NH2 ARG   151      47.521  44.821  40.387  1.00 29.05           N
ATOM   2252 1HH2 ARG   151      48.373  44.386  40.093  1.00 20.00           H
ATOM   2253 2HH2 ARG   151      47.433  45.168  41.320  1.00 20.00           H
ATOM   2254  HN  ARG   151      40.601  43.806  41.465  1.00 20.00           H
ATOM   2255  N   ALA   152      38.695  46.143  38.969  1.00 18.83           N
ATOM   2256  CA  ALA   152      37.431  45.902  38.278  1.00 20.28           C
ATOM   2257  C   ALA   152      37.737  45.044  37.061  1.00 20.52           C
ATOM   2258  O   ALA   152      38.563  45.404  36.212  1.00 20.99           O
ATOM   2259  HA  ALA   152      36.778  45.358  38.960  1.00 20.00           H
ATOM   2260  CB  ALA   152      36.790  47.227  37.851  1.00 19.41           C
ATOM   2261 1HB  ALA   152      36.938  47.971  38.633  1.00 20.00           H
ATOM   2262 2HB  ALA   152      37.254  47.574  36.927  1.00 20.00           H
ATOM   2263 3HB  ALA   152      35.723  47.078  37.687  1.00 20.00           H
ATOM   2264  HN  ALA   152      39.092  47.048  38.818  1.00 20.00           H
ATOM   2265  N   ILE   153      37.092  43.887  36.992  1.00 18.89           N
ATOM   2266  CA  ILE   153      37.289  42.966  35.891  1.00 19.12           C
ATOM   2267  C   ILE   153      35.931  42.740  35.221  1.00 20.65           C
ATOM   2268  O   ILE   153      34.936  42.485  35.897  1.00 18.19           O
ATOM   2269  HA  ILE   153      37.963  43.445  35.180  1.00 20.00           H
ATOM   2270  CB  ILE   153      37.860  41.645  36.418  1.00 20.68           C
ATOM   2271  HB  ILE   153      37.277  41.343  37.287  1.00 20.00           H
ATOM   2272  CG1 ILE   153      39.311  41.890  36.868  1.00 20.51           C
ATOM   2273 1HG1 ILE   153      39.918  42.181  36.010  1.00 20.00           H
ATOM   2274 2HG1 ILE   153      39.341  42.718  37.575  1.00 20.00           H
ATOM   2275  CG2 ILE   153      37.780  40.556  35.343  1.00 20.78           C
ATOM   2276 1HG2 ILE   153      36.740  40.408  35.052  1.00 20.00           H
ATOM   2277 2HG2 ILE   153      38.361  40.861  34.472  1.00 20.00           H
ATOM   2278 3HG2 ILE   153      38.183  39.623  35.739  1.00 20.00           H
ATOM   2279  CD1 ILE   153      39.960  40.708  37.513  1.00 23.45           C
ATOM   2280 1HD1 ILE   153      39.209  40.130  38.052  1.00 20.00           H
ATOM   2281 2HD1 ILE   153      40.419  40.082  36.747  1.00 20.00           H
ATOM   2282 3HD1 ILE   153      40.726  41.049  38.210  1.00 20.00           H
ATOM   2283  HN  ILE   153      36.437  43.570  37.677  1.00 20.00           H
ATOM   2284  N   PRO   154      35.874  42.867  33.891  1.00 20.60           N
ATOM   2285  CA  PRO   154      34.606  42.669  33.180  1.00 22.26           C
ATOM   2286  C   PRO   154      33.932  41.340  33.512  1.00 20.47           C
ATOM   2287  O   PRO   154      34.592  40.316  33.659  1.00 19.75           O
ATOM   2288  HA  PRO   154      33.884  43.427  33.480  1.00 20.00           H
ATOM   2289  CB  PRO   154      34.993  42.763  31.700  1.00 23.33           C
ATOM   2290 1HB  PRO   154      35.163  41.777  31.266  1.00 20.00           H
ATOM   2291 2HB  PRO   154      34.210  43.239  31.110  1.00 20.00           H
ATOM   2292  CG  PRO   154      36.273  43.596  31.691  1.00 24.73           C
ATOM   2293 1HG  PRO   154      36.881  43.375  30.813  1.00 20.00           H
ATOM   2294 2HG  PRO   154      36.049  44.662  31.662  1.00 20.00           H
ATOM   2295  CD  PRO   154      36.984  43.206  32.979  1.00 22.79           C
ATOM   2296 1HD  PRO   154      37.583  42.304  32.849  1.00 20.00           H
ATOM   2297 2HD  PRO   154      37.659  43.992  33.318  1.00 20.00           H
ATOM   2298  N   ASN   155      32.613  41.392  33.649  1.00 21.76           N
ATOM   2299  CA  ASN   155      31.776  40.224  33.918  1.00 21.65           C
ATOM   2300  C   ASN   155      31.869  39.596  35.306  1.00 22.23           C
ATOM   2301  O   ASN   155      30.891  38.997  35.761  1.00 22.08           O
ATOM   2302  HA  ASN   155      30.753  40.561  33.755  1.00 20.00           H
ATOM   2303  CB  ASN   155      32.026  39.164  32.844  1.00 23.54           C
ATOM   2304 1HB  ASN   155      33.051  38.800  32.918  1.00 20.00           H
ATOM   2305 2HB  ASN   155      31.371  38.309  33.012  1.00 20.00           H
ATOM   2306  CG  ASN   155      31.790  39.704  31.443  1.00 25.60           C
ATOM   2307  OD1 ASN   155      30.753  40.301  31.169  1.00 26.83           O
ATOM   2308  ND2 ASN   155      32.751  39.511  30.563  1.00 25.64           N
ATOM   2309 1HD2 ASN   155      33.586  39.029  30.831  1.00 20.00           H
ATOM   2310 2HD2 ASN   155      32.647  39.846  29.626  1.00 20.00           H
ATOM   2311  HN  ASN   155      32.077  42.233  33.580  1.00 20.00           H
ATOM   2312  N   TYR   156      33.012  39.722  35.986  1.00 20.65           N
ATOM   2313  CA  TYR   156      33.150  39.146  37.335  1.00 18.68           C
ATOM   2314  C   TYR   156      32.156  39.829  38.266  1.00 18.98           C
ATOM   2315  O   TYR   156      31.672  39.244  39.245  1.00 19.19           O
ATOM   2316  HA  TYR   156      32.931  38.080  37.269  1.00 20.00           H
ATOM   2317  CB  TYR   156      34.580  39.309  37.858  1.00 18.27           C
ATOM   2318 1HB  TYR   156      35.278  39.150  37.035  1.00 20.00           H
ATOM   2319 2HB  TYR   156      34.717  40.335  38.198  1.00 20.00           H
ATOM   2320  CG  TYR   156      34.918  38.357  38.991  1.00 17.43           C
ATOM   2321  CD1 TYR   156      35.296  38.841  40.237  1.00 15.97           C
ATOM   2322  HD1 TYR   156      35.340  39.915  40.413  1.00 20.00           H
ATOM   2323  CD2 TYR   156      34.872  36.972  38.807  1.00 18.27           C
ATOM   2324  HD2 TYR   156      34.575  36.579  37.834  1.00 20.00           H
ATOM   2325  CE1 TYR   156      35.625  37.974  41.280  1.00 15.84           C
ATOM   2326  HE1 TYR   156      35.922  38.361  42.254  1.00 20.00           H
ATOM   2327  CE2 TYR   156      35.200  36.090  39.850  1.00 16.46           C
ATOM   2328  HE2 TYR   156      35.158  35.012  39.689  1.00 20.00           H
ATOM   2329  CZ  TYR   156      35.576  36.610  41.080  1.00 15.88           C
ATOM   2330  OH  TYR   156      35.953  35.777  42.103  1.00 15.41           O
ATOM   2331  HH  TYR   156      35.693  34.835  41.890  1.00 20.00           H
ATOM   2332  HN  TYR   156      33.820  40.197  35.638  1.00 20.00           H
ATOM   2333  N   ASN   157      31.900  41.099  37.979  1.00 17.75           N
ATOM   2334  CA  ASN   157      30.895  41.873  38.679  1.00 16.68           C
ATOM   2335  C   ASN   157      30.770  41.731  40.200  1.00 18.38           C
ATOM   2336  O   ASN   157      31.742  41.954  40.935  1.00 17.24           O
ATOM   2337  HA  ASN   157      31.131  42.914  38.458  1.00 20.00           H
ATOM   2338  CB  ASN   157      29.533  41.598  37.984  1.00 18.09           C
ATOM   2339 1HB  ASN   157      29.309  40.532  38.024  1.00 20.00           H
ATOM   2340 2HB  ASN   157      28.736  42.112  38.521  1.00 20.00           H
ATOM   2341  CG  ASN   157      29.524  42.059  36.508  1.00 21.40           C
ATOM   2342  OD1 ASN   157      30.462  42.731  36.056  1.00 21.19           O
ATOM   2343  ND2 ASN   157      28.465  41.707  35.758  1.00 20.64           N
ATOM   2344 1HD2 ASN   157      27.725  41.168  36.160  1.00 20.00           H
ATOM   2345 2HD2 ASN   157      28.418  41.983  34.798  1.00 20.00           H
ATOM   2346  HN  ASN   157      32.373  41.617  37.266  1.00 20.00           H
ATOM   2347  N   VAL   158      29.582  41.363  40.693  1.00 16.78           N
ATOM   2348  CA  VAL   158      29.399  41.303  42.146  1.00 16.35           C
ATOM   2349  C   VAL   158      30.299  40.319  42.886  1.00 15.82           C
ATOM   2350  O   VAL   158      30.507  40.473  44.100  1.00 16.30           O
ATOM   2351  HA  VAL   158      29.642  42.286  42.549  1.00 20.00           H
ATOM   2352  CB  VAL   158      27.895  41.065  42.545  1.00 17.43           C
ATOM   2353  HB  VAL   158      27.270  41.599  41.829  1.00 20.00           H
ATOM   2354  CG1 VAL   158      27.546  39.590  42.464  1.00 18.14           C
ATOM   2355 1HG1 VAL   158      28.338  39.058  41.936  1.00 20.00           H
ATOM   2356 2HG1 VAL   158      27.445  39.184  43.470  1.00 20.00           H
ATOM   2357 3HG1 VAL   158      26.606  39.468  41.927  1.00 20.00           H
ATOM   2358  CG2 VAL   158      27.647  41.585  43.969  1.00 17.61           C
ATOM   2359 1HG2 VAL   158      28.017  40.857  44.691  1.00 20.00           H
ATOM   2360 2HG2 VAL   158      28.170  42.531  44.106  1.00 20.00           H
ATOM   2361 3HG2 VAL   158      26.578  41.735  44.119  1.00 20.00           H
ATOM   2362  HN  VAL   158      28.793  41.120  40.128  1.00 20.00           H
ATOM   2363  N   MET   159      30.833  39.319  42.193  1.00 16.05           N
ATOM   2364  CA  MET   159      31.756  38.400  42.867  1.00 17.85           C
ATOM   2365  C   MET   159      33.005  39.193  43.307  1.00 17.02           C
ATOM   2366  O   MET   159      33.640  38.854  44.299  1.00 16.23           O
ATOM   2367  HA  MET   159      31.212  38.019  43.731  1.00 20.00           H
ATOM   2368  CB  MET   159      32.182  37.265  41.951  1.00 18.36           C
ATOM   2369 1HB  MET   159      32.253  37.627  40.925  1.00 20.00           H
ATOM   2370 2HB  MET   159      33.175  36.917  42.235  1.00 20.00           H
ATOM   2371  CG  MET   159      31.229  36.072  41.975  1.00 27.19           C
ATOM   2372 1HG  MET   159      30.227  36.391  41.691  1.00 20.00           H
ATOM   2373 2HG  MET   159      31.546  35.328  41.243  1.00 20.00           H
ATOM   2374  SD  MET   159      31.148  35.279  43.618  1.00 29.80           S
ATOM   2375  CE  MET   159      32.361  34.015  43.447  1.00 30.87           C
ATOM   2376 1HE  MET   159      32.049  33.314  42.673  1.00 20.00           H
ATOM   2377 2HE  MET   159      33.316  34.462  43.168  1.00 20.00           H
ATOM   2378 3HE  MET   159      32.471  33.486  44.393  1.00 20.00           H
ATOM   2379  HN  MET   159      30.646  39.146  41.226  1.00 20.00           H
ATOM   2380  N   GLY   160      33.354  40.246  42.570  1.00 17.84           N
ATOM   2381  CA  GLY   160      34.511  41.049  42.969  1.00 15.49           C
ATOM   2382  C   GLY   160      34.292  41.678  44.337  1.00 15.63           C
ATOM   2383  O   GLY   160      35.196  41.718  45.178  1.00 14.07           O
ATOM   2384 1HA  GLY   160      35.403  40.422  42.991  1.00 20.00           H
ATOM   2385 2HA  GLY   160      34.689  41.830  42.229  1.00 20.00           H
ATOM   2386  HN  GLY   160      32.871  40.535  41.743  1.00 20.00           H
ATOM   2387  N   LEU   161      33.085  42.198  44.571  1.00 12.98           N
ATOM   2388  CA  LEU   161      32.782  42.808  45.853  1.00 13.60           C
ATOM   2389  C   LEU   161      32.780  41.745  46.935  1.00 13.02           C
ATOM   2390  O   LEU   161      33.229  41.990  48.067  1.00 13.80           O
ATOM   2391  HA  LEU   161      33.579  43.519  46.072  1.00 20.00           H
ATOM   2392  CB  LEU   161      31.389  43.485  45.823  1.00 13.98           C
ATOM   2393 1HB  LEU   161      30.707  42.842  45.266  1.00 20.00           H
ATOM   2394 2HB  LEU   161      31.012  43.540  46.844  1.00 20.00           H
ATOM   2395  CG  LEU   161      31.308  44.893  45.216  1.00 14.75           C
ATOM   2396  HG  LEU   161      32.099  45.500  45.656  1.00 20.00           H
ATOM   2397  CD1 LEU   161      31.560  44.825  43.702  1.00 14.83           C
ATOM   2398 1HD1 LEU   161      32.599  44.548  43.518  1.00 20.00           H
ATOM   2399 2HD1 LEU   161      30.902  44.079  43.257  1.00 20.00           H
ATOM   2400 3HD1 LEU   161      31.360  45.799  43.256  1.00 20.00           H
ATOM   2401  CD2 LEU   161      29.911  45.493  45.509  1.00 13.80           C
ATOM   2402 1HD2 LEU   161      29.145  44.746  45.302  1.00 20.00           H
ATOM   2403 2HD2 LEU   161      29.856  45.791  46.556  1.00 20.00           H
ATOM   2404 3HD2 LEU   161      29.750  46.364  44.874  1.00 20.00           H
ATOM   2405  HN  LEU   161      32.339  42.201  43.905  1.00 20.00           H
ATOM   2406  N   ALA   162      32.236  40.572  46.613  1.00 13.99           N
ATOM   2407  CA  ALA   162      32.188  39.495  47.613  1.00 15.17           C
ATOM   2408  C   ALA   162      33.636  39.048  47.950  1.00 14.31           C
ATOM   2409  O   ALA   162      33.952  38.774  49.104  1.00 14.03           O
ATOM   2410  HA  ALA   162      31.722  39.897  48.512  1.00 20.00           H
ATOM   2411  CB  ALA   162      31.341  38.292  47.082  1.00 14.16           C
ATOM   2412 1HB  ALA   162      30.344  38.640  46.814  1.00 20.00           H
ATOM   2413 2HB  ALA   162      31.826  37.866  46.203  1.00 20.00           H
ATOM   2414 3HB  ALA   162      31.264  37.531  47.858  1.00 20.00           H
ATOM   2415  HN  ALA   162      31.847  40.363  45.715  1.00 20.00           H
ATOM   2416  N   LYS   163      34.517  39.003  46.952  1.00 13.00           N
ATOM   2417  CA  LYS   163      35.906  38.609  47.263  1.00 13.83           C
ATOM   2418  C   LYS   163      36.615  39.700  48.088  1.00 12.71           C
ATOM   2419  O   LYS   163      37.470  39.383  48.912  1.00 12.45           O
ATOM   2420  HA  LYS   163      35.861  37.707  47.874  1.00 20.00           H
ATOM   2421  CB  LYS   163      36.682  38.312  45.975  1.00 12.79           C
ATOM   2422 1HB  LYS   163      36.600  39.158  45.292  1.00 20.00           H
ATOM   2423 2HB  LYS   163      37.741  38.189  46.204  1.00 20.00           H
ATOM   2424  CG  LYS   163      36.198  37.063  45.253  1.00 14.89           C
ATOM   2425 1HG  LYS   163      35.147  37.176  44.987  1.00 20.00           H
ATOM   2426 2HG  LYS   163      36.751  36.939  44.321  1.00 20.00           H
ATOM   2427  CD  LYS   163      36.380  35.798  46.143  1.00 14.62           C
ATOM   2428 1HD  LYS   163      37.391  35.777  46.550  1.00 20.00           H
ATOM   2429 2HD  LYS   163      35.697  35.843  46.990  1.00 20.00           H
ATOM   2430  CE  LYS   163      36.123  34.503  45.349  1.00 15.29           C
ATOM   2431 1HE  LYS   163      35.107  34.507  44.954  1.00 20.00           H
ATOM   2432 2HE  LYS   163      36.797  34.454  44.493  1.00 20.00           H
ATOM   2433  NZ  LYS   163      36.315  33.266  46.196  1.00 12.22           N
ATOM   2434 1HZ  LYS   163      36.285  32.443  45.604  1.00 20.00           H
ATOM   2435 2HZ  LYS   163      37.214  33.313  46.664  1.00 20.00           H
ATOM   2436 3HZ  LYS   163      35.576  33.212  46.888  1.00 20.00           H
ATOM   2437  HN  LYS   163      34.297  39.220  46.001  1.00 20.00           H
ATOM   2438  N   ALA   164      36.251  40.980  47.901  1.00 11.76           N
ATOM   2439  CA  ALA   164      36.892  42.044  48.688  1.00 11.77           C
ATOM   2440  C   ALA   164      36.464  41.887  50.156  1.00 12.94           C
ATOM   2441  O   ALA   164      37.269  42.059  51.095  1.00 11.44           O
ATOM   2442  HA  ALA   164      37.971  41.911  48.609  1.00 20.00           H
ATOM   2443  CB  ALA   164      36.500  43.432  48.144  1.00 10.87           C
ATOM   2444 1HB  ALA   164      36.887  43.548  47.131  1.00 20.00           H
ATOM   2445 2HB  ALA   164      35.414  43.523  48.130  1.00 20.00           H
ATOM   2446 3HB  ALA   164      36.922  44.206  48.785  1.00 20.00           H
ATOM   2447  HN  ALA   164      35.555  41.273  47.246  1.00 20.00           H
ATOM   2448  N   SER   165      35.183  41.571  50.362  1.00 11.74           N
ATOM   2449  CA  SER   165      34.659  41.341  51.713  1.00 11.79           C
ATOM   2450  C   SER   165      35.403  40.110  52.291  1.00 11.39           C
ATOM   2451  O   SER   165      35.774  40.085  53.459  1.00 12.48           O
ATOM   2452  HA  SER   165      34.889  42.249  52.270  1.00 20.00           H
ATOM   2453  CB  SER   165      33.145  41.014  51.637  1.00 13.81           C
ATOM   2454 1HB  SER   165      32.608  41.875  51.239  1.00 20.00           H
ATOM   2455 2HB  SER   165      32.987  40.190  50.941  1.00 20.00           H
ATOM   2456  OG  SER   165      32.640  40.674  52.919  1.00 14.27           O
ATOM   2457  HG  SER   165      31.651  40.816  52.945  1.00 20.00           H
ATOM   2458  HN  SER   165      34.508  41.471  49.631  1.00 20.00           H
ATOM   2459  N   LEU   166      35.605  39.089  51.470  1.00 10.68           N
ATOM   2460  CA  LEU   166      36.310  37.881  51.946  1.00 12.18           C
ATOM   2461  C   LEU   166      37.765  38.189  52.376  1.00 12.56           C
ATOM   2462  O   LEU   166      38.225  37.719  53.415  1.00 12.84           O
ATOM   2463  HA  LEU   166      35.782  37.521  52.829  1.00 20.00           H
ATOM   2464  CB  LEU   166      36.320  36.809  50.854  1.00 11.61           C
ATOM   2465 1HB  LEU   166      35.288  36.572  50.595  1.00 20.00           H
ATOM   2466 2HB  LEU   166      36.784  37.231  49.962  1.00 20.00           H
ATOM   2467  CG  LEU   166      37.051  35.491  51.209  1.00 12.92           C
ATOM   2468  HG  LEU   166      38.058  35.739  51.546  1.00 20.00           H
ATOM   2469  CD1 LEU   166      36.342  34.767  52.375  1.00 13.46           C
ATOM   2470 1HD1 LEU   166      36.145  35.477  53.177  1.00 20.00           H
ATOM   2471 2HD1 LEU   166      35.401  34.346  52.022  1.00 20.00           H
ATOM   2472 3HD1 LEU   166      36.981  33.966  52.747  1.00 20.00           H
ATOM   2473  CD2 LEU   166      37.087  34.595  49.981  1.00 13.74           C
ATOM   2474 1HD2 LEU   166      36.090  34.198  49.791  1.00 20.00           H
ATOM   2475 2HD2 LEU   166      37.419  35.173  49.118  1.00 20.00           H
ATOM   2476 3HD2 LEU   166      37.779  33.770  50.153  1.00 20.00           H
ATOM   2477  HN  LEU   166      35.306  39.071  50.516  1.00 20.00           H
ATOM   2478  N   GLU   167      38.489  38.986  51.590  1.00 13.62           N
ATOM   2479  CA  GLU   167      39.884  39.299  51.970  1.00 13.18           C
ATOM   2480  C   GLU   167      39.912  40.097  53.276  1.00 13.80           C
ATOM   2481  O   GLU   167      40.802  39.904  54.103  1.00 13.69           O
ATOM   2482  HA  GLU   167      40.368  38.333  52.116  1.00 20.00           H
ATOM   2483  CB  GLU   167      40.578  40.026  50.808  1.00 12.67           C
ATOM   2484 1HB  GLU   167      39.967  40.868  50.484  1.00 20.00           H
ATOM   2485 2HB  GLU   167      41.587  40.314  51.104  1.00 20.00           H
ATOM   2486  CG  GLU   167      40.716  39.078  49.617  1.00 12.37           C
ATOM   2487 1HG  GLU   167      41.158  38.137  49.945  1.00 20.00           H
ATOM   2488 2HG  GLU   167      39.730  38.844  49.217  1.00 20.00           H
ATOM   2489  CD  GLU   167      41.560  39.616  48.483  1.00 16.43           C
ATOM   2490  OE1 GLU   167      42.137  40.702  48.650  1.00 16.72           O
ATOM   2491  OE2 GLU   167      41.639  38.953  47.418  1.00 16.60           O
ATOM   2492  HN  GLU   167      38.149  39.396  50.743  1.00 20.00           H
ATOM   2493  N   ALA   168      38.939  40.988  53.480  1.00 12.94           N
ATOM   2494  CA  ALA   168      38.865  41.728  54.741  1.00 13.15           C
ATOM   2495  C   ALA   168      38.550  40.725  55.858  1.00 13.50           C
ATOM   2496  O   ALA   168      39.052  40.836  56.978  1.00 13.54           O
ATOM   2497  HA  ALA   168      39.841  42.179  54.918  1.00 20.00           H
ATOM   2498  CB  ALA   168      37.751  42.827  54.688  1.00 12.78           C
ATOM   2499 1HB  ALA   168      38.072  43.638  54.034  1.00 20.00           H
ATOM   2500 2HB  ALA   168      36.830  42.391  54.302  1.00 20.00           H
ATOM   2501 3HB  ALA   168      37.577  43.216  55.691  1.00 20.00           H
ATOM   2502  HN  ALA   168      38.226  41.200  52.812  1.00 20.00           H
ATOM   2503  N   ASN   169      37.695  39.751  55.550  1.00 13.96           N
ATOM   2504  CA  ASN   169      37.319  38.723  56.532  1.00 12.35           C
ATOM   2505  C   ASN   169      38.591  38.010  57.031  1.00 13.15           C
ATOM   2506  O   ASN   169      38.772  37.765  58.228  1.00 13.37           O
ATOM   2507  HA  ASN   169      36.803  39.261  57.326  1.00 20.00           H
ATOM   2508  CB  ASN   169      36.371  37.710  55.863  1.00 15.08           C
ATOM   2509 1HB  ASN   169      35.801  38.204  55.077  1.00 20.00           H
ATOM   2510 2HB  ASN   169      36.954  36.921  55.385  1.00 20.00           H
ATOM   2511  CG  ASN   169      35.380  37.060  56.864  1.00 17.28           C
ATOM   2512  OD1 ASN   169      35.457  37.268  58.083  1.00 14.37           O
ATOM   2513  ND2 ASN   169      34.443  36.280  56.327  1.00 14.78           N
ATOM   2514 1HD2 ASN   169      34.412  36.145  55.336  1.00 20.00           H
ATOM   2515 2HD2 ASN   169      33.771  35.829  56.914  1.00 20.00           H
ATOM   2516  HN  ASN   169      37.260  39.651  54.655  1.00 20.00           H
ATOM   2517  N   VAL   170      39.468  37.684  56.089  1.00 13.01           N
ATOM   2518  CA  VAL   170      40.739  37.009  56.410  1.00 13.22           C
ATOM   2519  C   VAL   170      41.517  37.821  57.459  1.00 12.74           C
ATOM   2520  O   VAL   170      42.026  37.260  58.433  1.00 13.37           O
ATOM   2521  HA  VAL   170      40.496  36.036  56.838  1.00 20.00           H
ATOM   2522  CB  VAL   170      41.594  36.847  55.128  1.00 13.49           C
ATOM   2523  HB  VAL   170      41.604  37.805  54.608  1.00 20.00           H
ATOM   2524  CG1 VAL   170      43.057  36.482  55.486  1.00 16.69           C
ATOM   2525 1HG1 VAL   170      43.544  37.341  55.947  1.00 20.00           H
ATOM   2526 2HG1 VAL   170      43.063  35.644  56.183  1.00 20.00           H
ATOM   2527 3HG1 VAL   170      43.595  36.203  54.579  1.00 20.00           H
ATOM   2528  CG2 VAL   170      40.984  35.795  54.228  1.00 14.06           C
ATOM   2529 1HG2 VAL   170      40.593  34.979  54.836  1.00 20.00           H
ATOM   2530 2HG2 VAL   170      40.174  36.237  53.648  1.00 20.00           H
ATOM   2531 3HG2 VAL   170      41.747  35.410  53.550  1.00 20.00           H
ATOM   2532  HN  VAL   170      39.337  37.867  55.114  1.00 20.00           H
ATOM   2533  N   ARG   171      41.594  39.142  57.281  1.00 11.65           N
ATOM   2534  CA  ARG   171      42.323  39.990  58.221  1.00 12.42           C
ATOM   2535  C   ARG   171      41.674  40.098  59.599  1.00 14.48           C
ATOM   2536  O   ARG   171      42.363  40.059  60.620  1.00 13.37           O
ATOM   2537  HA  ARG   171      43.302  39.520  58.318  1.00 20.00           H
ATOM   2538  CB  ARG   171      42.509  41.421  57.639  1.00 12.84           C
ATOM   2539 1HB  ARG   171      41.539  41.835  57.366  1.00 20.00           H
ATOM   2540 2HB  ARG   171      42.932  42.075  58.401  1.00 20.00           H
ATOM   2541  CG  ARG   171      43.421  41.443  56.406  1.00 12.79           C
ATOM   2542 1HG  ARG   171      44.374  40.969  56.645  1.00 20.00           H
ATOM   2543 2HG  ARG   171      42.968  40.860  55.603  1.00 20.00           H
ATOM   2544  CD  ARG   171      43.689  42.883  55.893  1.00 15.42           C
ATOM   2545 1HD  ARG   171      43.912  43.541  56.732  1.00 20.00           H
ATOM   2546 2HD  ARG   171      44.564  42.889  55.242  1.00 20.00           H
ATOM   2547  NE  ARG   171      42.560  43.462  55.146  1.00 15.71           N
ATOM   2548  HE  ARG   171      41.924  44.052  55.642  1.00 20.00           H
ATOM   2549  CZ  ARG   171      42.310  43.265  53.851  1.00 15.53           C
ATOM   2550  NH1 ARG   171      43.093  42.492  53.114  1.00 13.72           N
ATOM   2551 1HH1 ARG   171      43.887  42.045  53.527  1.00 20.00           H
ATOM   2552 2HH1 ARG   171      42.891  42.355  52.144  1.00 20.00           H
ATOM   2553  NH2 ARG   171      41.274  43.881  53.283  1.00 16.63           N
ATOM   2554 1HH2 ARG   171      41.079  43.739  52.312  1.00 20.00           H
ATOM   2555 2HH2 ARG   171      40.692  44.485  53.827  1.00 20.00           H
ATOM   2556  HN  ARG   171      41.172  39.628  56.516  1.00 20.00           H
ATOM   2557  N   TYR   172      40.354  40.275  59.636  1.00 13.81           N
ATOM   2558  CA  TYR   172      39.674  40.386  60.922  1.00 13.58           C
ATOM   2559  C   TYR   172      39.716  39.039  61.654  1.00 12.81           C
ATOM   2560  O   TYR   172      39.847  38.991  62.885  1.00 15.81           O
ATOM   2561  HA  TYR   172      40.195  41.139  61.513  1.00 20.00           H
ATOM   2562  CB  TYR   172      38.225  40.865  60.709  1.00 13.51           C
ATOM   2563 1HB  TYR   172      37.821  40.382  59.819  1.00 20.00           H
ATOM   2564 2HB  TYR   172      37.618  40.538  61.552  1.00 20.00           H
ATOM   2565  CG  TYR   172      38.129  42.375  60.562  1.00 14.66           C
ATOM   2566  CD1 TYR   172      38.266  42.987  59.305  1.00 16.21           C
ATOM   2567  HD1 TYR   172      38.386  42.375  58.411  1.00 20.00           H
ATOM   2568  CD2 TYR   172      37.964  43.200  61.676  1.00 15.75           C
ATOM   2569  HD2 TYR   172      37.848  42.734  62.654  1.00 20.00           H
ATOM   2570  CE1 TYR   172      38.251  44.398  59.178  1.00 15.26           C
ATOM   2571  HE1 TYR   172      38.361  44.871  58.202  1.00 20.00           H
ATOM   2572  CE2 TYR   172      37.946  44.610  61.556  1.00 16.32           C
ATOM   2573  HE2 TYR   172      37.816  45.226  62.445  1.00 20.00           H
ATOM   2574  CZ  TYR   172      38.095  45.193  60.303  1.00 17.04           C
ATOM   2575  OH  TYR   172      38.118  46.590  60.189  1.00 16.98           O
ATOM   2576  HH  TYR   172      38.664  46.859  59.395  1.00 20.00           H
ATOM   2577  HN  TYR   172      39.776  40.339  58.823  1.00 20.00           H
ATOM   2578  N   MET   173      39.588  37.951  60.908  1.00 13.91           N
ATOM   2579  CA  MET   173      39.666  36.618  61.519  1.00 15.42           C
ATOM   2580  C   MET   173      41.076  36.362  62.066  1.00 16.60           C
ATOM   2581  O   MET   173      41.231  35.870  63.197  1.00 14.46           O
ATOM   2582  HA  MET   173      38.944  36.626  62.335  1.00 20.00           H
ATOM   2583  CB  MET   173      39.313  35.528  60.500  1.00 14.61           C
ATOM   2584 1HB  MET   173      39.803  35.741  59.549  1.00 20.00           H
ATOM   2585 2HB  MET   173      39.693  34.566  60.844  1.00 20.00           H
ATOM   2586  CG  MET   173      37.788  35.408  60.262  1.00 15.97           C
ATOM   2587 1HG  MET   173      37.309  34.971  61.137  1.00 20.00           H
ATOM   2588 2HG  MET   173      37.355  36.398  60.122  1.00 20.00           H
ATOM   2589  SD  MET   173      37.364  34.417  58.850  1.00 18.33           S
ATOM   2590  CE  MET   173      37.894  32.716  59.432  1.00 17.65           C
ATOM   2591 1HE  MET   173      38.817  32.799  60.006  1.00 20.00           H
ATOM   2592 2HE  MET   173      37.113  32.287  60.059  1.00 20.00           H
ATOM   2593 3HE  MET   173      38.061  32.072  58.568  1.00 20.00           H
ATOM   2594  HN  MET   173      39.436  37.965  59.919  1.00 20.00           H
ATOM   2595  N   ALA   174      42.100  36.699  61.276  1.00 14.37           N
ATOM   2596  CA  ALA   174      43.481  36.493  61.729  1.00 15.10           C
ATOM   2597  C   ALA   174      43.755  37.290  63.003  1.00 16.06           C
ATOM   2598  O   ALA   174      44.405  36.797  63.925  1.00 16.39           O
ATOM   2599  HA  ALA   174      43.602  35.433  61.954  1.00 20.00           H
ATOM   2600  CB  ALA   174      44.474  36.906  60.629  1.00 13.66           C
ATOM   2601 1HB  ALA   174      44.274  36.332  59.724  1.00 20.00           H
ATOM   2602 2HB  ALA   174      44.361  37.969  60.417  1.00 20.00           H
ATOM   2603 3HB  ALA   174      45.492  36.709  60.966  1.00 20.00           H
ATOM   2604  HN  ALA   174      41.996  37.096  60.364  1.00 20.00           H
ATOM   2605  N   ASN   175      43.257  38.521  63.064  1.00 16.91           N
ATOM   2606  CA  ASN   175      43.474  39.376  64.222  1.00 17.60           C
ATOM   2607  C   ASN   175      42.751  38.859  65.478  1.00 18.55           C
ATOM   2608  O   ASN   175      43.270  38.954  66.587  1.00 17.88           O
ATOM   2609  HA  ASN   175      44.554  39.389  64.369  1.00 20.00           H
ATOM   2610  CB  ASN   175      43.003  40.802  63.903  1.00 18.08           C
ATOM   2611 1HB  ASN   175      43.333  41.082  62.902  1.00 20.00           H
ATOM   2612 2HB  ASN   175      41.914  40.837  63.900  1.00 20.00           H
ATOM   2613  CG  ASN   175      43.523  41.831  64.896  1.00 20.89           C
ATOM   2614  OD1 ASN   175      42.751  42.628  65.445  1.00 25.67           O
ATOM   2615  ND2 ASN   175      44.823  41.829  65.131  1.00 17.82           N
ATOM   2616 1HD2 ASN   175      45.415  41.171  64.664  1.00 20.00           H
ATOM   2617 2HD2 ASN   175      45.216  42.485  65.775  1.00 20.00           H
ATOM   2618  HN  ASN   175      42.711  38.940  62.338  1.00 20.00           H
ATOM   2619  N   ALA   176      41.552  38.323  65.292  1.00 18.50           N
ATOM   2620  CA  ALA   176      40.740  37.801  66.400  1.00 18.57           C
ATOM   2621  C   ALA   176      41.230  36.441  66.919  1.00 20.30           C
ATOM   2622  O   ALA   176      41.245  36.202  68.131  1.00 19.83           O
ATOM   2623  HA  ALA   176      40.814  38.507  67.227  1.00 20.00           H
ATOM   2624  CB  ALA   176      39.271  37.656  65.941  1.00 18.22           C
ATOM   2625 1HB  ALA   176      38.864  38.640  65.709  1.00 20.00           H
ATOM   2626 2HB  ALA   176      39.229  37.027  65.051  1.00 20.00           H
ATOM   2627 3HB  ALA   176      38.685  37.198  66.738  1.00 20.00           H
ATOM   2628  HN  ALA   176      41.113  38.232  64.398  1.00 20.00           H
ATOM   2629  N   MET   177      41.641  35.558  66.015  1.00 17.19           N
ATOM   2630  CA  MET   177      42.041  34.210  66.433  1.00 19.41           C
ATOM   2631  C   MET   177      43.531  33.952  66.649  1.00 19.68           C
ATOM   2632  O   MET   177      43.919  32.881  67.144  1.00 20.12           O
ATOM   2633  HA  MET   177      41.549  34.041  67.391  1.00 20.00           H
ATOM   2634  CB  MET   177      41.493  33.193  65.426  1.00 19.48           C
ATOM   2635 1HB  MET   177      41.975  33.337  64.459  1.00 20.00           H
ATOM   2636 2HB  MET   177      41.736  32.182  65.755  1.00 20.00           H
ATOM   2637  CG  MET   177      39.949  33.287  65.225  1.00 20.81           C
ATOM   2638 1HG  MET   177      39.437  33.013  66.147  1.00 20.00           H
ATOM   2639 2HG  MET   177      39.666  34.314  64.996  1.00 20.00           H
ATOM   2640  SD  MET   177      39.345  32.214  63.892  1.00 24.77           S
ATOM   2641  CE  MET   177      39.153  30.678  64.786  1.00 23.25           C
ATOM   2642 1HE  MET   177      40.107  30.395  65.231  1.00 20.00           H
ATOM   2643 2HE  MET   177      38.409  30.805  65.572  1.00 20.00           H
ATOM   2644 3HE  MET   177      38.827  29.896  64.099  1.00 20.00           H
ATOM   2645  HN  MET   177      41.702  35.747  65.035  1.00 20.00           H
ATOM   2646  N   GLY   178      44.367  34.919  66.284  1.00 19.36           N
ATOM   2647  CA  GLY   178      45.796  34.717  66.438  1.00 20.76           C
ATOM   2648  C   GLY   178      46.238  34.449  67.867  1.00 21.15           C
ATOM   2649  O   GLY   178      47.072  33.565  68.099  1.00 21.43           O
ATOM   2650 1HA  GLY   178      46.117  33.875  65.823  1.00 20.00           H
ATOM   2651 2HA  GLY   178      46.332  35.595  66.079  1.00 20.00           H
ATOM   2652  HN  GLY   178      44.076  35.796  65.902  1.00 20.00           H
ATOM   2653  N   PRO   179      45.721  35.209  68.845  1.00 21.08           N
ATOM   2654  CA  PRO   179      46.121  34.993  70.236  1.00 22.99           C
ATOM   2655  C   PRO   179      45.895  33.585  70.748  1.00 25.68           C
ATOM   2656  O   PRO   179      46.619  33.136  71.625  1.00 26.12           O
ATOM   2657  HA  PRO   179      47.195  35.142  70.346  1.00 20.00           H
ATOM   2658  CB  PRO   179      45.337  36.056  71.010  1.00 23.96           C
ATOM   2659 1HB  PRO   179      44.396  35.661  71.392  1.00 20.00           H
ATOM   2660 2HB  PRO   179      45.900  36.423  71.868  1.00 20.00           H
ATOM   2661  CG  PRO   179      45.108  37.149  69.984  1.00 23.19           C
ATOM   2662 1HG  PRO   179      44.281  37.795  70.275  1.00 20.00           H
ATOM   2663 2HG  PRO   179      45.988  37.784  69.882  1.00 20.00           H
ATOM   2664  CD  PRO   179      44.812  36.362  68.721  1.00 21.67           C
ATOM   2665 1HD  PRO   179      43.761  36.083  68.659  1.00 20.00           H
ATOM   2666 2HD  PRO   179      45.043  36.939  67.825  1.00 20.00           H
ATOM   2667  N   GLU   180      44.920  32.869  70.200  1.00 23.80           N
ATOM   2668  CA  GLU   180      44.706  31.497  70.647  1.00 24.33           C
ATOM   2669  C   GLU   180      45.470  30.488  69.790  1.00 25.73           C
ATOM   2670  O   GLU   180      45.265  29.275  69.913  1.00 26.86           O
ATOM   2671  HA  GLU   180      45.091  31.461  71.666  1.00 20.00           H
ATOM   2672  CB  GLU   180      43.201  31.156  70.688  1.00 25.91           C
ATOM   2673 1HB  GLU   180      43.057  30.188  71.168  1.00 20.00           H
ATOM   2674 2HB  GLU   180      42.655  31.964  71.173  1.00 20.00           H
ATOM   2675  CG  GLU   180      42.524  31.012  69.350  1.00 27.68           C
ATOM   2676 1HG  GLU   180      43.103  31.533  68.587  1.00 20.00           H
ATOM   2677 2HG  GLU   180      42.495  29.960  69.064  1.00 20.00           H
ATOM   2678  CD  GLU   180      41.096  31.564  69.351  1.00 30.97           C
ATOM   2679  OE1 GLU   180      40.870  32.679  69.899  1.00 30.52           O
ATOM   2680  OE2 GLU   180      40.206  30.883  68.791  1.00 29.35           O
ATOM   2681  HN  GLU   180      44.309  33.211  69.486  1.00 20.00           H
ATOM   2682  N   GLY   181      46.340  30.982  68.903  1.00 23.83           N
ATOM   2683  CA  GLY   181      47.157  30.100  68.087  1.00 20.83           C
ATOM   2684  C   GLY   181      46.615  29.651  66.747  1.00 21.81           C
ATOM   2685  O   GLY   181      47.014  28.594  66.256  1.00 21.54           O
ATOM   2686 1HA  GLY   181      48.113  30.578  67.873  1.00 20.00           H
ATOM   2687 2HA  GLY   181      47.375  29.185  68.639  1.00 20.00           H
ATOM   2688  HN  GLY   181      46.484  31.959  68.745  1.00 20.00           H
ATOM   2689  N   VAL   182      45.723  30.430  66.137  1.00 19.00           N
ATOM   2690  CA  VAL   182      45.151  30.032  64.841  1.00 19.12           C
ATOM   2691  C   VAL   182      45.572  31.045  63.771  1.00 18.07           C
ATOM   2692  O   VAL   182      45.467  32.243  63.994  1.00 18.91           O
ATOM   2693  HA  VAL   182      45.566  29.057  64.584  1.00 20.00           H
ATOM   2694  CB  VAL   182      43.591  30.006  64.922  1.00 18.41           C
ATOM   2695  HB  VAL   182      43.250  31.019  65.134  1.00 20.00           H
ATOM   2696  CG1 VAL   182      42.992  29.577  63.593  1.00 19.07           C
ATOM   2697 1HG1 VAL   182      43.186  30.343  62.842  1.00 20.00           H
ATOM   2698 2HG1 VAL   182      43.444  28.636  63.277  1.00 20.00           H
ATOM   2699 3HG1 VAL   182      41.917  29.443  63.705  1.00 20.00           H
ATOM   2700  CG2 VAL   182      43.151  29.044  66.028  1.00 19.24           C
ATOM   2701 1HG2 VAL   182      43.501  28.038  65.795  1.00 20.00           H
ATOM   2702 2HG2 VAL   182      43.576  29.365  66.979  1.00 20.00           H
ATOM   2703 3HG2 VAL   182      42.064  29.043  66.097  1.00 20.00           H
ATOM   2704  HN  VAL   182      45.397  31.301  66.504  1.00 20.00           H
ATOM   2705  N   ARG   183      46.042  30.578  62.624  1.00 17.20           N
ATOM   2706  CA  ARG   183      46.440  31.506  61.554  1.00 16.79           C
ATOM   2707  C   ARG   183      45.365  31.438  60.471  1.00 16.35           C
ATOM   2708  O   ARG   183      44.737  30.389  60.281  1.00 17.32           O
ATOM   2709  HA  ARG   183      46.484  32.483  62.034  1.00 20.00           H
ATOM   2710  CB  ARG   183      47.808  31.102  60.954  1.00 16.68           C
ATOM   2711 1HB  ARG   183      47.781  30.056  60.648  1.00 20.00           H
ATOM   2712 2HB  ARG   183      48.005  31.691  60.058  1.00 20.00           H
ATOM   2713  CG  ARG   183      49.000  31.298  61.950  1.00 17.59           C
ATOM   2714 1HG  ARG   183      49.065  32.345  62.243  1.00 20.00           H
ATOM   2715 2HG  ARG   183      48.818  30.723  62.858  1.00 20.00           H
ATOM   2716  CD  ARG   183      50.336  30.859  61.329  1.00 17.06           C
ATOM   2717 1HD  ARG   183      50.554  31.464  60.449  1.00 20.00           H
ATOM   2718 2HD  ARG   183      51.148  31.023  62.038  1.00 20.00           H
ATOM   2719  NE  ARG   183      50.375  29.454  60.924  1.00 18.03           N
ATOM   2720  HE  ARG   183      50.494  28.763  61.637  1.00 20.00           H
ATOM   2721  CZ  ARG   183      50.264  29.025  59.672  1.00 17.77           C
ATOM   2722  NH1 ARG   183      50.103  29.894  58.680  1.00 17.21           N
ATOM   2723 1HH1 ARG   183      50.065  30.874  58.875  1.00 20.00           H
ATOM   2724 2HH1 ARG   183      50.020  29.568  57.738  1.00 20.00           H
ATOM   2725  NH2 ARG   183      50.297  27.723  59.404  1.00 19.15           N
ATOM   2726 1HH2 ARG   183      50.213  27.404  58.459  1.00 20.00           H
ATOM   2727 2HH2 ARG   183      50.406  27.062  60.146  1.00 20.00           H
ATOM   2728  HN  ARG   183      46.153  29.605  62.419  1.00 20.00           H
ATOM   2729  N   VAL   184      45.169  32.543  59.757  1.00 14.93           N
ATOM   2730  CA  VAL   184      44.155  32.622  58.709  1.00 14.85           C
ATOM   2731  C   VAL   184      44.778  33.347  57.502  1.00 14.72           C
ATOM   2732  O   VAL   184      45.289  34.449  57.656  1.00 14.91           O
ATOM   2733  HA  VAL   184      43.896  31.602  58.424  1.00 20.00           H
ATOM   2734  CB  VAL   184      42.912  33.453  59.211  1.00 14.23           C
ATOM   2735  HB  VAL   184      43.229  34.488  59.335  1.00 20.00           H
ATOM   2736  CG1 VAL   184      41.780  33.419  58.160  1.00 16.69           C
ATOM   2737 1HG1 VAL   184      42.145  33.833  57.220  1.00 20.00           H
ATOM   2738 2HG1 VAL   184      41.461  32.388  58.003  1.00 20.00           H
ATOM   2739 3HG1 VAL   184      40.937  34.011  58.515  1.00 20.00           H
ATOM   2740  CG2 VAL   184      42.413  32.911  60.563  1.00 14.50           C
ATOM   2741 1HG2 VAL   184      42.085  31.878  60.441  1.00 20.00           H
ATOM   2742 2HG2 VAL   184      43.223  32.951  61.291  1.00 20.00           H
ATOM   2743 3HG2 VAL   184      41.579  33.519  60.912  1.00 20.00           H
ATOM   2744  HN  VAL   184      45.690  33.387  59.879  1.00 20.00           H
ATOM   2745  N   ASN   185      44.719  32.736  56.323  1.00 15.25           N
ATOM   2746  CA  ASN   185      45.285  33.341  55.111  1.00 15.12           C
ATOM   2747  C   ASN   185      44.418  33.020  53.910  1.00 14.55           C
ATOM   2748  O   ASN   185      43.481  32.235  54.009  1.00 15.25           O
ATOM   2749  HA  ASN   185      45.322  34.411  55.315  1.00 20.00           H
ATOM   2750  CB  ASN   185      46.690  32.764  54.826  1.00 13.93           C
ATOM   2751 1HB  ASN   185      46.625  31.683  54.700  1.00 20.00           H
ATOM   2752 2HB  ASN   185      47.072  33.171  53.889  1.00 20.00           H
ATOM   2753  CG  ASN   185      47.684  33.068  55.932  1.00 15.78           C
ATOM   2754  OD1 ASN   185      48.140  34.217  56.100  1.00 19.32           O
ATOM   2755  ND2 ASN   185      48.028  32.061  56.685  1.00 11.17           N
ATOM   2756 1HD2 ASN   185      47.640  31.155  56.516  1.00 20.00           H
ATOM   2757 2HD2 ASN   185      48.680  32.195  57.432  1.00 20.00           H
ATOM   2758  HN  ASN   185      44.296  31.842  56.177  1.00 20.00           H
ATOM   2759  N   ALA   186      44.746  33.622  52.770  1.00 13.30           N
ATOM   2760  CA  ALA   186      44.038  33.361  51.541  1.00 12.46           C
ATOM   2761  C   ALA   186      45.025  33.235  50.409  1.00 15.14           C
ATOM   2762  O   ALA   186      46.135  33.767  50.484  1.00 15.87           O
ATOM   2763  HA  ALA   186      43.511  32.414  51.656  1.00 20.00           H
ATOM   2764  CB  ALA   186      43.085  34.504  51.216  1.00 12.32           C
ATOM   2765 1HB  ALA   186      42.200  34.430  51.848  1.00 20.00           H
ATOM   2766 2HB  ALA   186      43.584  35.456  51.399  1.00 20.00           H
ATOM   2767 3HB  ALA   186      42.790  34.444  50.168  1.00 20.00           H
ATOM   2768  HN  ALA   186      45.490  34.284  52.681  1.00 20.00           H
ATOM   2769  N   ILE   187      44.619  32.528  49.359  1.00 14.25           N
ATOM   2770  CA  ILE   187      45.416  32.451  48.165  1.00 14.75           C
ATOM   2771  C   ILE   187      44.572  33.144  47.098  1.00 17.44           C
ATOM   2772  O   ILE   187      43.388  32.817  46.942  1.00 17.00           O
ATOM   2773  HA  ILE   187      46.335  33.008  48.348  1.00 20.00           H
ATOM   2774  CB  ILE   187      45.664  30.998  47.696  1.00 15.14           C
ATOM   2775  HB  ILE   187      44.756  30.422  47.872  1.00 20.00           H
ATOM   2776  CG1 ILE   187      46.784  30.364  48.526  1.00 15.40           C
ATOM   2777 1HG1 ILE   187      47.735  30.836  48.281  1.00 20.00           H
ATOM   2778 2HG1 ILE   187      46.603  30.543  49.585  1.00 20.00           H
ATOM   2779  CG2 ILE   187      46.026  30.995  46.211  1.00 15.72           C
ATOM   2780 1HG2 ILE   187      45.348  31.655  45.670  1.00 20.00           H
ATOM   2781 2HG2 ILE   187      47.051  31.345  46.086  1.00 20.00           H
ATOM   2782 3HG2 ILE   187      45.938  29.982  45.817  1.00 20.00           H
ATOM   2783  CD1 ILE   187      46.929  28.838  48.309  1.00 17.89           C
ATOM   2784 1HD1 ILE   187      46.295  28.527  47.479  1.00 20.00           H
ATOM   2785 2HD1 ILE   187      47.968  28.600  48.080  1.00 20.00           H
ATOM   2786 3HD1 ILE   187      46.627  28.312  49.214  1.00 20.00           H
ATOM   2787  HN  ILE   187      43.760  32.017  49.327  1.00 20.00           H
ATOM   2788  N   SER   188      45.148  34.128  46.397  1.00 15.38           N
ATOM   2789  CA  SER   188      44.429  34.783  45.305  1.00 15.56           C
ATOM   2790  C   SER   188      44.971  34.048  44.078  1.00 16.60           C
ATOM   2791  O   SER   188      46.094  34.310  43.616  1.00 16.34           O
ATOM   2792  HA  SER   188      43.374  34.594  45.500  1.00 20.00           H
ATOM   2793  CB  SER   188      44.772  36.288  45.235  1.00 14.89           C
ATOM   2794 1HB  SER   188      44.504  36.765  46.177  1.00 20.00           H
ATOM   2795 2HB  SER   188      45.849  36.409  45.111  1.00 20.00           H
ATOM   2796  OG  SER   188      44.080  36.903  44.157  1.00 17.38           O
ATOM   2797  HG  SER   188      43.189  37.233  44.466  1.00 20.00           H
ATOM   2798  HN  SER   188      46.073  34.468  46.566  1.00 20.00           H
ATOM   2799  N   ALA   189      44.202  33.098  43.553  1.00 15.90           N
ATOM   2800  CA  ALA   189      44.666  32.289  42.427  1.00 15.99           C
ATOM   2801  C   ALA   189      44.379  32.896  41.075  1.00 16.49           C
ATOM   2802  O   ALA   189      43.407  33.620  40.926  1.00 16.80           O
ATOM   2803  HA  ALA   189      45.750  32.198  42.507  1.00 20.00           H
ATOM   2804  CB  ALA   189      44.017  30.856  42.497  1.00 17.84           C
ATOM   2805 1HB  ALA   189      44.142  30.449  43.500  1.00 20.00           H
ATOM   2806 2HB  ALA   189      42.955  30.926  42.263  1.00 20.00           H
ATOM   2807 3HB  ALA   189      44.506  30.200  41.776  1.00 20.00           H
ATOM   2808  HN  ALA   189      43.284  32.877  43.880  1.00 20.00           H
ATOM   2809  N   GLY   190      45.239  32.616  40.099  1.00 14.58           N
ATOM   2810  CA  GLY   190      44.989  33.095  38.751  1.00 18.06           C
ATOM   2811  C   GLY   190      43.879  32.224  38.141  1.00 20.63           C
ATOM   2812  O   GLY   190      43.446  31.248  38.759  1.00 19.33           O
ATOM   2813 1HA  GLY   190      44.697  34.144  38.782  1.00 20.00           H
ATOM   2814 2HA  GLY   190      45.906  33.036  38.164  1.00 20.00           H
ATOM   2815  HN  GLY   190      46.075  32.081  40.226  1.00 20.00           H
ATOM   2816  N   PRO   191      43.408  32.541  36.933  1.00 21.88           N
ATOM   2817  CA  PRO   191      42.344  31.779  36.258  1.00 22.97           C
ATOM   2818  C   PRO   191      42.694  30.332  35.937  1.00 22.99           C
ATOM   2819  O   PRO   191      43.766  30.046  35.402  1.00 23.59           O
ATOM   2820  HA  PRO   191      41.471  31.697  36.905  1.00 20.00           H
ATOM   2821  CB  PRO   191      42.049  32.588  34.990  1.00 23.86           C
ATOM   2822 1HB  PRO   191      41.962  31.944  34.114  1.00 20.00           H
ATOM   2823 2HB  PRO   191      41.112  33.138  35.074  1.00 20.00           H
ATOM   2824  CG  PRO   191      43.186  33.522  34.835  1.00 24.79           C
ATOM   2825 1HG  PRO   191      43.904  33.151  34.103  1.00 20.00           H
ATOM   2826 2HG  PRO   191      42.850  34.497  34.484  1.00 20.00           H
ATOM   2827  CD  PRO   191      43.875  33.692  36.141  1.00 22.73           C
ATOM   2828 1HD  PRO   191      44.959  33.687  36.026  1.00 20.00           H
ATOM   2829 2HD  PRO   191      43.608  34.636  36.615  1.00 20.00           H
ATOM   2830  N   ILE   192      41.769  29.431  36.267  1.00 23.37           N
ATOM   2831  CA  ILE   192      41.918  27.981  36.051  1.00 24.02           C
ATOM   2832  C   ILE   192      40.577  27.411  35.559  1.00 25.84           C
ATOM   2833  O   ILE   192      39.522  27.750  36.102  1.00 22.74           O
ATOM   2834  HA  ILE   192      42.664  27.842  35.268  1.00 20.00           H
ATOM   2835  CB  ILE   192      42.266  27.258  37.373  1.00 24.34           C
ATOM   2836  HB  ILE   192      41.479  27.470  38.096  1.00 20.00           H
ATOM   2837  CG1 ILE   192      43.583  27.811  37.941  1.00 23.61           C
ATOM   2838 1HG1 ILE   192      44.419  27.465  37.333  1.00 20.00           H
ATOM   2839 2HG1 ILE   192      43.578  28.899  37.886  1.00 20.00           H
ATOM   2840  CG2 ILE   192      42.339  25.743  37.147  1.00 24.08           C
ATOM   2841 1HG2 ILE   192      42.245  25.529  36.082  1.00 20.00           H
ATOM   2842 2HG2 ILE   192      43.296  25.367  37.509  1.00 20.00           H
ATOM   2843 3HG2 ILE   192      41.529  25.255  37.688  1.00 20.00           H
ATOM   2844  CD1 ILE   192      43.848  27.407  39.391  1.00 23.86           C
ATOM   2845 1HD1 ILE   192      43.047  27.785  40.025  1.00 20.00           H
ATOM   2846 2HD1 ILE   192      43.887  26.320  39.464  1.00 20.00           H
ATOM   2847 3HD1 ILE   192      44.800  27.827  39.717  1.00 20.00           H
ATOM   2848  HN  ILE   192      40.893  29.659  36.690  1.00 20.00           H
ATOM   2849  N   ARG   193      40.614  26.543  34.551  1.00 26.93           N
ATOM   2850  CA  ARG   193      39.370  25.979  34.031  1.00 30.89           C
ATOM   2851  C   ARG   193      38.754  24.994  35.030  1.00 29.75           C
ATOM   2852  O   ARG   193      39.284  23.903  35.252  1.00 30.18           O
ATOM   2853  HA  ARG   193      38.716  26.838  33.881  1.00 20.00           H
ATOM   2854  CB  ARG   193      39.619  25.290  32.682  1.00 34.95           C
ATOM   2855 1HB  ARG   193      40.368  25.846  32.118  1.00 20.00           H
ATOM   2856 2HB  ARG   193      40.023  24.291  32.848  1.00 20.00           H
ATOM   2857  CG  ARG   193      38.356  25.172  31.835  1.00 43.78           C
ATOM   2858 1HG  ARG   193      37.631  24.537  32.343  1.00 20.00           H
ATOM   2859 2HG  ARG   193      37.897  26.154  31.722  1.00 20.00           H
ATOM   2860  CD  ARG   193      38.630  24.596  30.454  1.00 50.69           C
ATOM   2861 1HD  ARG   193      37.847  24.903  29.760  1.00 20.00           H
ATOM   2862 2HD  ARG   193      39.571  24.988  30.067  1.00 20.00           H
ATOM   2863  NE  ARG   193      38.698  23.136  30.477  1.00 57.91           N
ATOM   2864  HE  ARG   193      39.537  22.700  30.149  1.00 20.00           H
ATOM   2865  CZ  ARG   193      37.720  22.336  30.905  1.00 61.32           C
ATOM   2866  NH1 ARG   193      36.576  22.847  31.354  1.00 63.21           N
ATOM   2867 1HH1 ARG   193      36.445  23.838  31.372  1.00 20.00           H
ATOM   2868 2HH1 ARG   193      35.849  22.240  31.673  1.00 20.00           H
ATOM   2869  NH2 ARG   193      37.890  21.019  30.896  1.00 62.38           N
ATOM   2870 1HH2 ARG   193      37.158  20.418  31.216  1.00 20.00           H
ATOM   2871 2HH2 ARG   193      38.751  20.628  30.568  1.00 20.00           H
ATOM   2872  HN  ARG   193      41.457  26.237  34.107  1.00 20.00           H
ATOM   2873  N   THR   194      37.657  25.406  35.660  1.00 28.15           N
ATOM   2874  CA  THR   194      36.944  24.568  36.621  1.00 27.78           C
ATOM   2875  C   THR   194      35.475  24.621  36.240  1.00 29.38           C
ATOM   2876  O   THR   194      35.084  25.368  35.335  1.00 28.85           O
ATOM   2877  HA  THR   194      37.298  23.542  36.511  1.00 20.00           H
ATOM   2878  CB  THR   194      37.032  25.094  38.078  1.00 26.05           C
ATOM   2879  HB  THR   194      36.577  24.389  38.774  1.00 20.00           H
ATOM   2880  OG1 THR   194      36.444  26.400  38.145  1.00 23.75           O
ATOM   2881  HG1 THR   194      36.474  26.741  39.084  1.00 20.00           H
ATOM   2882  CG2 THR   194      38.492  25.130  38.574  1.00 23.80           C
ATOM   2883 1HG2 THR   194      39.023  25.946  38.084  1.00 20.00           H
ATOM   2884 2HG2 THR   194      38.980  24.185  38.335  1.00 20.00           H
ATOM   2885 3HG2 THR   194      38.506  25.283  39.653  1.00 20.00           H
ATOM   2886  HN  THR   194      37.241  26.305  35.528  1.00 20.00           H
ATOM   2887  N   LEU   195      34.652  23.849  36.943  1.00 29.75           N
ATOM   2888  CA  LEU   195      33.214  23.862  36.673  1.00 31.00           C
ATOM   2889  C   LEU   195      32.632  25.273  36.858  1.00 29.91           C
ATOM   2890  O   LEU   195      31.955  25.793  35.975  1.00 29.45           O
ATOM   2891  HA  LEU   195      33.075  23.580  35.629  1.00 20.00           H
ATOM   2892  CB  LEU   195      32.497  22.881  37.605  1.00 33.89           C
ATOM   2893 1HB  LEU   195      33.133  22.704  38.473  1.00 20.00           H
ATOM   2894 2HB  LEU   195      31.586  23.356  37.968  1.00 20.00           H
ATOM   2895  CG  LEU   195      32.125  21.523  36.993  1.00 39.35           C
ATOM   2896  HG  LEU   195      31.887  20.836  37.805  1.00 20.00           H
ATOM   2897  CD1 LEU   195      30.868  21.696  36.128  1.00 40.29           C
ATOM   2898 1HD1 LEU   195      30.002  21.308  36.664  1.00 20.00           H
ATOM   2899 2HD1 LEU   195      30.719  22.754  35.912  1.00 20.00           H
ATOM   2900 3HD1 LEU   195      30.992  21.148  35.193  1.00 20.00           H
ATOM   2901  CD2 LEU   195      33.283  20.983  36.137  1.00 40.77           C
ATOM   2902 1HD2 LEU   195      33.221  21.405  35.134  1.00 20.00           H
ATOM   2903 2HD2 LEU   195      34.233  21.264  36.591  1.00 20.00           H
ATOM   2904 3HD2 LEU   195      33.216  19.896  36.078  1.00 20.00           H
ATOM   2905  HN  LEU   195      34.950  23.233  37.673  1.00 20.00           H
ATOM   2906  N   ALA   196      32.884  25.883  38.013  1.00 28.85           N
ATOM   2907  CA  ALA   196      32.380  27.228  38.301  1.00 28.92           C
ATOM   2908  C   ALA   196      32.869  28.287  37.304  1.00 29.51           C
ATOM   2909  O   ALA   196      32.138  29.231  37.005  1.00 28.63           O
ATOM   2910  HA  ALA   196      31.293  27.197  38.228  1.00 20.00           H
ATOM   2911  CB  ALA   196      32.772  27.648  39.725  1.00 27.73           C
ATOM   2912 1HB  ALA   196      31.882  27.961  40.269  1.00 20.00           H
ATOM   2913 2HB  ALA   196      33.234  26.804  40.238  1.00 20.00           H
ATOM   2914 3HB  ALA   196      33.480  28.476  39.678  1.00 20.00           H
ATOM   2915  HN  ALA   196      33.423  25.479  38.752  1.00 20.00           H
ATOM   2916  N   ALA   197      34.092  28.134  36.792  1.00 30.09           N
ATOM   2917  CA  ALA   197      34.646  29.114  35.849  1.00 31.37           C
ATOM   2918  C   ALA   197      33.780  29.259  34.600  1.00 33.47           C
ATOM   2919  O   ALA   197      33.662  30.361  34.042  1.00 32.86           O
ATOM   2920  HA  ALA   197      34.670  30.081  36.351  1.00 20.00           H
ATOM   2921  CB  ALA   197      36.071  28.734  35.453  1.00 30.74           C
ATOM   2922 1HB  ALA   197      36.671  28.585  36.351  1.00 20.00           H
ATOM   2923 2HB  ALA   197      36.053  27.812  34.871  1.00 20.00           H
ATOM   2924 3HB  ALA   197      36.507  29.533  34.853  1.00 20.00           H
ATOM   2925  HN  ALA   197      34.697  27.367  37.007  1.00 20.00           H
ATOM   2926  N   SER   198      33.170  28.156  34.165  1.00 33.98           N
ATOM   2927  CA  SER   198      32.305  28.183  32.981  1.00 36.06           C
ATOM   2928  C   SER   198      31.128  29.153  33.127  1.00 36.25           C
ATOM   2929  O   SER   198      30.489  29.517  32.139  1.00 38.05           O
ATOM   2930  HA  SER   198      32.946  28.514  32.163  1.00 20.00           H
ATOM   2931  CB  SER   198      31.770  26.775  32.676  1.00 36.89           C
ATOM   2932 1HB  SER   198      31.230  26.789  31.729  1.00 20.00           H
ATOM   2933 2HB  SER   198      32.607  26.087  32.554  1.00 20.00           H
ATOM   2934  OG  SER   198      30.912  26.311  33.714  1.00 39.95           O
ATOM   2935  HG  SER   198      31.275  25.465  34.105  1.00 20.00           H
ATOM   2936  HN  SER   198      33.257  27.260  34.601  1.00 20.00           H
ATOM   2937  N   GLY   199      30.841  29.580  34.352  1.00 35.66           N
ATOM   2938  CA  GLY   199      29.738  30.504  34.560  1.00 35.44           C
ATOM   2939  C   GLY   199      30.098  31.962  34.290  1.00 36.21           C
ATOM   2940  O   GLY   199      29.217  32.834  34.222  1.00 35.39           O
ATOM   2941 1HA  GLY   199      28.905  30.233  33.912  1.00 20.00           H
ATOM   2942 2HA  GLY   199      29.382  30.425  35.587  1.00 20.00           H
ATOM   2943  HN  GLY   199      31.343  29.305  35.172  1.00 20.00           H
ATOM   2944  N   ILE   200      31.390  32.243  34.139  1.00 34.72           N
ATOM   2945  CA  ILE   200      31.814  33.612  33.882  1.00 34.28           C
ATOM   2946  C   ILE   200      31.832  33.832  32.375  1.00 34.87           C
ATOM   2947  O   ILE   200      32.486  33.098  31.642  1.00 33.78           O
ATOM   2948  HA  ILE   200      31.071  34.273  34.326  1.00 20.00           H
ATOM   2949  CB  ILE   200      33.229  33.902  34.448  1.00 33.13           C
ATOM   2950  HB  ILE   200      33.908  33.131  34.082  1.00 20.00           H
ATOM   2951  CG1 ILE   200      33.221  33.818  35.982  1.00 32.44           C
ATOM   2952 1HG1 ILE   200      32.733  34.700  36.395  1.00 20.00           H
ATOM   2953 2HG1 ILE   200      32.639  32.953  36.299  1.00 20.00           H
ATOM   2954  CG2 ILE   200      33.677  35.305  34.028  1.00 33.32           C
ATOM   2955 1HG2 ILE   200      34.262  35.240  33.110  1.00 20.00           H
ATOM   2956 2HG2 ILE   200      32.801  35.930  33.857  1.00 20.00           H
ATOM   2957 3HG2 ILE   200      34.288  35.743  34.817  1.00 20.00           H
ATOM   2958  CD1 ILE   200      34.617  33.711  36.573  1.00 30.70           C
ATOM   2959 1HD1 ILE   200      35.014  32.712  36.389  1.00 20.00           H
ATOM   2960 2HD1 ILE   200      35.267  34.451  36.106  1.00 20.00           H
ATOM   2961 3HD1 ILE   200      34.572  33.892  37.647  1.00 20.00           H
ATOM   2962  HN  ILE   200      32.121  31.561  34.190  1.00 20.00           H
ATOM   2963  N   LYS   201      31.097  34.843  31.919  1.00 37.18           N
ATOM   2964  CA  LYS   201      31.035  35.155  30.495  1.00 38.96           C
ATOM   2965  C   LYS   201      32.430  35.445  29.957  1.00 39.15           C
ATOM   2966  O   LYS   201      33.185  36.216  30.554  1.00 38.87           O
ATOM   2967  HA  LYS   201      30.654  34.271  29.983  1.00 20.00           H
ATOM   2968  CB  LYS   201      30.135  36.372  30.260  1.00 41.94           C
ATOM   2969 1HB  LYS   201      29.260  36.312  30.906  1.00 20.00           H
ATOM   2970 2HB  LYS   201      30.670  37.282  30.532  1.00 20.00           H
ATOM   2971  CG  LYS   201      29.649  36.525  28.824  1.00 46.14           C
ATOM   2972 1HG  LYS   201      30.057  35.721  28.211  1.00 20.00           H
ATOM   2973 2HG  LYS   201      28.564  36.431  28.791  1.00 20.00           H
ATOM   2974  CD  LYS   201      30.066  37.866  28.256  1.00 50.07           C
ATOM   2975 1HD  LYS   201      30.468  38.493  29.052  1.00 20.00           H
ATOM   2976 2HD  LYS   201      30.865  37.724  27.528  1.00 20.00           H
ATOM   2977  CE  LYS   201      28.902  38.589  27.588  1.00 53.25           C
ATOM   2978 1HE  LYS   201      29.025  38.565  26.505  1.00 20.00           H
ATOM   2979 2HE  LYS   201      27.969  38.074  27.814  1.00 20.00           H
ATOM   2980  NZ  LYS   201      28.793  40.017  28.036  1.00 54.88           N
ATOM   2981 1HZ  LYS   201      28.081  40.489  27.490  1.00 20.00           H
ATOM   2982 2HZ  LYS   201      28.542  40.045  29.017  1.00 20.00           H
ATOM   2983 3HZ  LYS   201      29.684  40.482  27.902  1.00 20.00           H
ATOM   2984  HN  LYS   201      30.551  35.444  32.501  1.00 20.00           H
ATOM   2985  N   ASP   202      32.765  34.810  28.837  1.00 38.71           N
ATOM   2986  CA  ASP   202      34.055  34.999  28.182  1.00 39.49           C
ATOM   2987  C   ASP   202      35.260  34.508  28.987  1.00 38.82           C
ATOM   2988  O   ASP   202      36.374  35.008  28.807  1.00 38.20           O
ATOM   2989  HA  ASP   202      33.984  34.447  27.244  1.00 20.00           H
ATOM   2990  CB  ASP   202      34.245  36.481  27.830  1.00 41.28           C
ATOM   2991 1HB  ASP   202      33.920  37.101  28.665  1.00 20.00           H
ATOM   2992 2HB  ASP   202      35.304  36.688  27.672  1.00 20.00           H
ATOM   2993  CG  ASP   202      33.471  36.895  26.579  1.00 43.15           C
ATOM   2994  OD1 ASP   202      33.191  38.102  26.412  1.00 44.45           O
ATOM   2995  OD2 ASP   202      33.141  36.012  25.762  1.00 43.94           O
ATOM   2996  HN  ASP   202      32.170  34.162  28.361  1.00 20.00           H
ATOM   2997  N   PHE   203      35.053  33.523  29.860  1.00 36.94           N
ATOM   2998  CA  PHE   203      36.162  33.014  30.659  1.00 35.76           C
ATOM   2999  C   PHE   203      37.324  32.514  29.797  1.00 36.20           C
ATOM   3000  O   PHE   203      38.485  32.713  30.154  1.00 35.64           O
ATOM   3001  HA  PHE   203      36.518  33.836  31.280  1.00 20.00           H
ATOM   3002  CB  PHE   203      35.706  31.891  31.607  1.00 33.50           C
ATOM   3003 1HB  PHE   203      34.926  32.277  32.262  1.00 20.00           H
ATOM   3004 2HB  PHE   203      35.260  31.090  31.017  1.00 20.00           H
ATOM   3005  CG  PHE   203      36.824  31.327  32.444  1.00 31.08           C
ATOM   3006  CD1 PHE   203      37.487  30.159  32.050  1.00 30.70           C
ATOM   3007  HD1 PHE   203      37.166  29.625  31.155  1.00 20.00           H
ATOM   3008  CD2 PHE   203      37.252  31.989  33.592  1.00 30.04           C
ATOM   3009  HD2 PHE   203      36.740  32.898  33.906  1.00 20.00           H
ATOM   3010  CE1 PHE   203      38.564  29.659  32.789  1.00 30.29           C
ATOM   3011  HE1 PHE   203      39.069  28.747  32.468  1.00 20.00           H
ATOM   3012  CE2 PHE   203      38.332  31.498  34.340  1.00 29.62           C
ATOM   3013  HE2 PHE   203      38.660  32.025  35.236  1.00 20.00           H
ATOM   3014  CZ  PHE   203      38.986  30.335  33.937  1.00 29.38           C
ATOM   3015  HZ  PHE   203      39.827  29.953  34.516  1.00 20.00           H
ATOM   3016  HN  PHE   203      34.165  33.090  30.015  1.00 20.00           H
ATOM   3017  N   ARG   204      37.023  31.870  28.670  1.00 36.04           N
ATOM   3018  CA  ARG   204      38.079  31.360  27.795  1.00 36.61           C
ATOM   3019  C   ARG   204      38.977  32.486  27.284  1.00 37.69           C
ATOM   3020  O   ARG   204      40.166  32.277  27.029  1.00 36.69           O
ATOM   3021  HA  ARG   204      38.648  30.669  28.418  1.00 20.00           H
ATOM   3022  CB  ARG   204      37.469  30.591  26.604  1.00 38.05           C
ATOM   3023 1HB  ARG   204      36.750  31.225  26.087  1.00 20.00           H
ATOM   3024 2HB  ARG   204      38.252  30.345  25.885  1.00 20.00           H
ATOM   3025  HN  ARG   204      36.089  31.697  28.356  1.00 20.00           H
ATOM   3026  N   LYS   205      38.407  33.676  27.128  1.00 38.72           N
ATOM   3027  CA  LYS   205      39.173  34.833  26.666  1.00 40.05           C
ATOM   3028  C   LYS   205      40.123  35.301  27.779  1.00 38.92           C
ATOM   3029  O   LYS   205      41.261  35.674  27.508  1.00 38.15           O
ATOM   3030  HA  LYS   205      39.775  34.509  25.816  1.00 20.00           H
ATOM   3031  CB  LYS   205      38.227  35.975  26.284  1.00 43.52           C
ATOM   3032 1HB  LYS   205      37.323  35.921  26.889  1.00 20.00           H
ATOM   3033 2HB  LYS   205      38.700  36.932  26.502  1.00 20.00           H
ATOM   3034  CG  LYS   205      37.805  35.992  24.826  1.00 48.67           C
ATOM   3035 1HG  LYS   205      38.655  35.733  24.194  1.00 20.00           H
ATOM   3036 2HG  LYS   205      37.040  35.234  24.656  1.00 20.00           H
ATOM   3037  CD  LYS   205      37.268  37.367  24.430  1.00 53.28           C
ATOM   3038 1HD  LYS   205      36.692  37.787  25.254  1.00 20.00           H
ATOM   3039 2HD  LYS   205      38.100  38.046  24.244  1.00 20.00           H
ATOM   3040  CE  LYS   205      36.389  37.292  23.185  1.00 56.89           C
ATOM   3041 1HE  LYS   205      36.610  38.131  22.525  1.00 20.00           H
ATOM   3042 2HE  LYS   205      36.614  36.382  22.628  1.00 20.00           H
ATOM   3043  NZ  LYS   205      34.934  37.309  23.529  1.00 59.72           N
ATOM   3044 1HZ  LYS   205      34.385  37.290  22.676  1.00 20.00           H
ATOM   3045 2HZ  LYS   205      34.711  36.496  24.093  1.00 20.00           H
ATOM   3046 3HZ  LYS   205      34.720  38.152  24.050  1.00 20.00           H
ATOM   3047  HN  LYS   205      37.442  33.861  27.309  1.00 20.00           H
ATOM   3048  N   MET   206      39.644  35.289  29.022  1.00 37.16           N
ATOM   3049  CA  MET   206      40.452  35.688  30.176  1.00 36.93           C
ATOM   3050  C   MET   206      41.652  34.769  30.308  1.00 36.56           C
ATOM   3051  O   MET   206      42.760  35.204  30.633  1.00 34.93           O
ATOM   3052  HA  MET   206      40.777  36.707  29.968  1.00 20.00           H
ATOM   3053  CB  MET   206      39.646  35.582  31.475  1.00 38.07           C
ATOM   3054 1HB  MET   206      39.202  34.589  31.551  1.00 20.00           H
ATOM   3055 2HB  MET   206      40.311  35.700  32.330  1.00 20.00           H
ATOM   3056  CG  MET   206      38.531  36.595  31.619  1.00 40.44           C
ATOM   3057 1HG  MET   206      38.937  37.605  31.563  1.00 20.00           H
ATOM   3058 2HG  MET   206      37.824  36.489  30.796  1.00 20.00           H
ATOM   3059  SD  MET   206      37.641  36.405  33.186  1.00 44.55           S
ATOM   3060  CE  MET   206      38.996  36.507  34.366  1.00 42.19           C
ATOM   3061 1HE  MET   206      39.241  35.507  34.726  1.00 20.00           H
ATOM   3062 2HE  MET   206      39.870  36.941  33.879  1.00 20.00           H
ATOM   3063 3HE  MET   206      38.699  37.133  35.207  1.00 20.00           H
ATOM   3064  HN  MET   206      38.713  35.012  29.260  1.00 20.00           H
ATOM   3065  N   LEU   207      41.410  33.484  30.073  1.00 35.55           N
ATOM   3066  CA  LEU   207      42.452  32.476  30.182  1.00 36.20           C
ATOM   3067  C   LEU   207      43.564  32.675  29.152  1.00 35.47           C
ATOM   3068  O   LEU   207      44.743  32.632  29.494  1.00 35.12           O
ATOM   3069  HA  LEU   207      42.907  32.581  31.167  1.00 20.00           H
ATOM   3070  CB  LEU   207      41.834  31.077  30.041  1.00 36.58           C
ATOM   3071 1HB  LEU   207      40.916  31.046  30.627  1.00 20.00           H
ATOM   3072 2HB  LEU   207      41.552  30.929  28.998  1.00 20.00           H
ATOM   3073  CG  LEU   207      42.686  29.880  30.459  1.00 38.28           C
ATOM   3074  HG  LEU   207      43.684  30.007  30.038  1.00 20.00           H
ATOM   3075  CD1 LEU   207      42.837  29.827  31.976  1.00 36.81           C
ATOM   3076 1HD1 LEU   207      42.845  30.841  32.376  1.00 20.00           H
ATOM   3077 2HD1 LEU   207      42.002  29.273  32.405  1.00 20.00           H
ATOM   3078 3HD1 LEU   207      43.773  29.328  32.230  1.00 20.00           H
ATOM   3079  CD2 LEU   207      42.034  28.602  29.944  1.00 38.44           C
ATOM   3080 1HD2 LEU   207      40.987  28.796  29.712  1.00 20.00           H
ATOM   3081 2HD2 LEU   207      42.550  28.268  29.043  1.00 20.00           H
ATOM   3082 3HD2 LEU   207      42.100  27.827  30.707  1.00 20.00           H
ATOM   3083  HN  LEU   207      40.516  33.122  29.810  1.00 20.00           H
ATOM   3084  N   ALA   208      43.193  32.900  27.895  1.00 34.87           N
ATOM   3085  CA  ALA   208      44.180  33.088  26.830  1.00 35.03           C
ATOM   3086  C   ALA   208      45.004  34.364  27.058  1.00 35.24           C
ATOM   3087  O   ALA   208      46.220  34.381  26.841  1.00 35.09           O
ATOM   3088  HA  ALA   208      44.860  32.236  26.853  1.00 20.00           H
ATOM   3089  CB  ALA   208      43.473  33.146  25.461  1.00 34.53           C
ATOM   3090 1HB  ALA   208      42.666  32.414  25.438  1.00 20.00           H
ATOM   3091 2HB  ALA   208      43.064  34.144  25.305  1.00 20.00           H
ATOM   3092 3HB  ALA   208      44.191  32.920  24.671  1.00 20.00           H
ATOM   3093  HN  ALA   208      42.241  32.955  27.594  1.00 20.00           H
ATOM   3094  N   HIE   209      44.333  35.428  27.490  1.00 20.00           N
ATOM   3095  CA  HIE   209      45.011  36.692  27.759  1.00 20.00           C
ATOM   3096  C   HIE   209      46.080  36.532  28.841  1.00 20.00           C
ATOM   3097  O   HIE   209      47.221  36.959  28.662  1.00 20.00           O
ATOM   3098  HA  HIE   209      45.506  36.985  26.832  1.00 20.00           H
ATOM   3099  CB  HIE   209      44.004  37.742  28.208  1.00 20.00           C
ATOM   3100 1HB  HIE   209      43.246  37.858  27.433  1.00 20.00           H
ATOM   3101 2HB  HIE   209      43.495  37.383  29.102  1.00 20.00           H
ATOM   3102  CG  HIE   209      44.618  39.078  28.497  1.00 20.00           C
ATOM   3103  ND1 HIE   209      44.660  39.617  29.765  1.00 20.00           N
ATOM   3104  CD2 HIE   209      45.220  39.975  27.683  1.00 20.00           C
ATOM   3105  HD2 HIE   209      45.372  39.886  26.607  1.00 20.00           H
ATOM   3106  CE1 HIE   209      45.264  40.793  29.719  1.00 20.00           C
ATOM   3107  HE1 HIE   209      45.445  41.454  30.566  1.00 20.00           H
ATOM   3108  NE2 HIE   209      45.614  41.033  28.466  1.00 20.00           N
ATOM   3109  HE2 HIE   209      46.089  41.849  28.137  1.00 20.00           H
ATOM   3110  HN  HIE   209      43.347  35.437  27.656  1.00 20.00           H
ATOM   3111  N   CYS   210      45.709  35.915  29.960  1.00 33.61           N
ATOM   3112  CA  CYS   210      46.638  35.715  31.068  1.00 34.16           C
ATOM   3113  C   CYS   210      47.848  34.907  30.661  1.00 34.33           C
ATOM   3114  O   CYS   210      48.969  35.189  31.072  1.00 33.58           O
ATOM   3115  HA  CYS   210      46.964  36.705  31.386  1.00 20.00           H
ATOM   3116  CB  CYS   210      45.932  35.015  32.226  1.00 35.24           C
ATOM   3117 1HB  CYS   210      45.351  34.172  31.852  1.00 20.00           H
ATOM   3118 2HB  CYS   210      46.669  34.611  32.920  1.00 20.00           H
ATOM   3119  SG  CYS   210      44.852  36.144  33.094  1.00 38.77           S
ATOM   3120  HG  CYS   210      43.900  36.165  32.166  1.00 20.00           H
ATOM   3121  HN  CYS   210      44.791  35.552  30.120  1.00 20.00           H
ATOM   3122  N   GLU   211      47.615  33.896  29.840  1.00 35.11           N
ATOM   3123  CA  GLU   211      48.690  33.033  29.381  1.00 36.69           C
ATOM   3124  C   GLU   211      49.734  33.819  28.597  1.00 34.73           C
ATOM   3125  O   GLU   211      50.928  33.548  28.685  1.00 35.17           O
ATOM   3126  HA  GLU   211      49.145  32.630  30.286  1.00 20.00           H
ATOM   3127  CB  GLU   211      48.115  31.922  28.502  1.00 39.86           C
ATOM   3128 1HB  GLU   211      47.221  31.509  28.969  1.00 20.00           H
ATOM   3129 2HB  GLU   211      47.939  32.303  27.496  1.00 20.00           H
ATOM   3130  CG  GLU   211      49.026  30.734  28.298  1.00 45.66           C
ATOM   3131 1HG  GLU   211      50.006  31.075  27.965  1.00 20.00           H
ATOM   3132 2HG  GLU   211      49.174  30.217  29.246  1.00 20.00           H
ATOM   3133  CD  GLU   211      48.460  29.766  27.282  1.00 48.90           C
ATOM   3134  OE1 GLU   211      49.102  29.554  26.233  1.00 52.04           O
ATOM   3135  OE2 GLU   211      47.364  29.220  27.528  1.00 52.01           O
ATOM   3136  HN  GLU   211      46.710  33.659  29.486  1.00 20.00           H
ATOM   3137  N   ALA   212      49.274  34.800  27.837  1.00 33.13           N
ATOM   3138  CA  ALA   212      50.164  35.600  27.008  1.00 32.26           C
ATOM   3139  C   ALA   212      50.956  36.663  27.768  1.00 31.30           C
ATOM   3140  O   ALA   212      52.105  36.947  27.426  1.00 31.38           O
ATOM   3141  HA  ALA   212      50.897  34.927  26.562  1.00 20.00           H
ATOM   3142  CB  ALA   212      49.359  36.261  25.898  1.00 32.75           C
ATOM   3143 1HB  ALA   212      48.442  35.697  25.729  1.00 20.00           H
ATOM   3144 2HB  ALA   212      49.111  37.282  26.188  1.00 20.00           H
ATOM   3145 3HB  ALA   212      49.949  36.277  24.981  1.00 20.00           H
ATOM   3146  HN  ALA   212      48.310  35.056  27.778  1.00 20.00           H
ATOM   3147  N   VAL   213      50.362  37.229  28.812  1.00 28.72           N
ATOM   3148  CA  VAL   213      51.028  38.296  29.543  1.00 27.79           C
ATOM   3149  C   VAL   213      51.586  38.008  30.933  1.00 27.72           C
ATOM   3150  O   VAL   213      52.269  38.861  31.515  1.00 26.70           O
ATOM   3151  HA  VAL   213      51.902  38.596  28.963  1.00 20.00           H
ATOM   3152  CB  VAL   213      50.111  39.555  29.604  1.00 28.41           C
ATOM   3153  HB  VAL   213      50.694  40.373  30.026  1.00 20.00           H
ATOM   3154  CG1 VAL   213      49.682  39.942  28.190  1.00 29.09           C
ATOM   3155 1HG1 VAL   213      50.556  40.256  27.618  1.00 20.00           H
ATOM   3156 2HG1 VAL   213      49.219  39.083  27.703  1.00 20.00           H
ATOM   3157 3HG1 VAL   213      48.966  40.762  28.239  1.00 20.00           H
ATOM   3158  CG2 VAL   213      48.893  39.282  30.446  1.00 25.26           C
ATOM   3159 1HG2 VAL   213      48.701  38.209  30.470  1.00 20.00           H
ATOM   3160 2HG2 VAL   213      49.064  39.643  31.460  1.00 20.00           H
ATOM   3161 3HG2 VAL   213      48.033  39.795  30.017  1.00 20.00           H
ATOM   3162  HN  VAL   213      49.457  36.969  29.149  1.00 20.00           H
ATOM   3163  N   THR   214      51.305  36.825  31.472  1.00 25.10           N
ATOM   3164  CA  THR   214      51.832  36.458  32.776  1.00 24.11           C
ATOM   3165  C   THR   214      53.356  36.289  32.672  1.00 23.62           C
ATOM   3166  O   THR   214      53.855  35.690  31.715  1.00 23.67           O
ATOM   3167  HA  THR   214      51.637  37.276  33.468  1.00 20.00           H
ATOM   3168  CB  THR   214      51.205  35.120  33.248  1.00 25.89           C
ATOM   3169  HB  THR   214      51.500  34.300  32.593  1.00 20.00           H
ATOM   3170  OG1 THR   214      49.781  35.287  33.338  1.00 27.01           O
ATOM   3171  HG1 THR   214      49.474  35.968  32.673  1.00 20.00           H
ATOM   3172  CG2 THR   214      51.741  34.702  34.597  1.00 25.98           C
ATOM   3173 1HG2 THR   214      52.652  35.260  34.815  1.00 20.00           H
ATOM   3174 2HG2 THR   214      51.963  33.635  34.585  1.00 20.00           H
ATOM   3175 3HG2 THR   214      50.996  34.909  35.364  1.00 20.00           H
ATOM   3176  HN  THR   214      50.733  36.132  31.033  1.00 20.00           H
ATOM   3177  N   PRO   215      54.111  36.852  33.630  1.00 22.68           N
ATOM   3178  CA  PRO   215      55.577  36.715  33.594  1.00 22.59           C
ATOM   3179  C   PRO   215      56.087  35.286  33.342  1.00 22.84           C
ATOM   3180  O   PRO   215      56.995  35.104  32.536  1.00 24.49           O
ATOM   3181  HA  PRO   215      55.989  37.288  32.763  1.00 20.00           H
ATOM   3182  CB  PRO   215      56.008  37.244  34.968  1.00 21.34           C
ATOM   3183 1HB  PRO   215      56.015  36.453  35.718  1.00 20.00           H
ATOM   3184 2HB  PRO   215      57.014  37.663  34.939  1.00 20.00           H
ATOM   3185  CG  PRO   215      54.984  38.290  35.279  1.00 20.58           C
ATOM   3186 1HG  PRO   215      54.928  38.480  36.350  1.00 20.00           H
ATOM   3187 2HG  PRO   215      55.231  39.237  34.800  1.00 20.00           H
ATOM   3188  CD  PRO   215      53.669  37.715  34.741  1.00 21.39           C
ATOM   3189 1HD  PRO   215      53.194  37.053  35.465  1.00 20.00           H
ATOM   3190 2HD  PRO   215      52.952  38.502  34.509  1.00 20.00           H
ATOM   3191  N   ILE   216      55.534  34.273  34.012  1.00 22.33           N
ATOM   3192  CA  ILE   216      56.030  32.900  33.796  1.00 22.77           C
ATOM   3193  C   ILE   216      55.521  32.262  32.495  1.00 24.32           C
ATOM   3194  O   ILE   216      55.833  31.113  32.185  1.00 24.07           O
ATOM   3195  HA  ILE   216      57.116  32.954  33.710  1.00 20.00           H
ATOM   3196  CB  ILE   216      55.701  31.956  34.987  1.00 23.22           C
ATOM   3197  HB  ILE   216      56.091  30.965  34.755  1.00 20.00           H
ATOM   3198  CG1 ILE   216      54.195  31.819  35.167  1.00 22.48           C
ATOM   3199 1HG1 ILE   216      53.769  32.785  35.437  1.00 20.00           H
ATOM   3200 2HG1 ILE   216      53.738  31.521  34.223  1.00 20.00           H
ATOM   3201  CG2 ILE   216      56.373  32.466  36.271  1.00 23.81           C
ATOM   3202 1HG2 ILE   216      57.337  32.911  36.024  1.00 20.00           H
ATOM   3203 2HG2 ILE   216      55.736  33.215  36.741  1.00 20.00           H
ATOM   3204 3HG2 ILE   216      56.523  31.633  36.958  1.00 20.00           H
ATOM   3205  CD1 ILE   216      53.825  30.797  36.240  1.00 24.34           C
ATOM   3206 1HD1 ILE   216      53.352  29.934  35.772  1.00 20.00           H
ATOM   3207 2HD1 ILE   216      54.726  30.477  36.763  1.00 20.00           H
ATOM   3208 3HD1 ILE   216      53.134  31.250  36.950  1.00 20.00           H
ATOM   3209  HN  ILE   216      54.787  34.378  34.668  1.00 20.00           H
ATOM   3210  N   ARG   217      54.736  33.021  31.746  1.00 22.63           N
ATOM   3211  CA  ARG   217      54.200  32.603  30.453  1.00 25.47           C
ATOM   3212  C   ARG   217      53.356  31.329  30.371  1.00 26.25           C
ATOM   3213  O   ARG   217      53.428  30.589  29.388  1.00 25.72           O
ATOM   3214  HA  ARG   217      53.564  33.428  30.135  1.00 20.00           H
ATOM   3215  CB  ARG   217      55.329  32.543  29.414  1.00 25.76           C
ATOM   3216 1HB  ARG   217      56.105  31.856  29.753  1.00 20.00           H
ATOM   3217 2HB  ARG   217      54.943  32.148  28.474  1.00 20.00           H
ATOM   3218  CG  ARG   217      55.969  33.912  29.146  1.00 27.24           C
ATOM   3219 1HG  ARG   217      56.291  34.357  30.087  1.00 20.00           H
ATOM   3220 2HG  ARG   217      56.861  33.786  28.531  1.00 20.00           H
ATOM   3221  CD  ARG   217      55.001  34.859  28.444  1.00 28.15           C
ATOM   3222 1HD  ARG   217      54.470  34.329  27.653  1.00 20.00           H
ATOM   3223 2HD  ARG   217      54.250  35.213  29.150  1.00 20.00           H
ATOM   3224  NE  ARG   217      55.702  36.006  27.869  1.00 30.88           N
ATOM   3225  HE  ARG   217      56.068  35.915  26.942  1.00 20.00           H
ATOM   3226  CZ  ARG   217      55.888  37.168  28.497  1.00 32.01           C
ATOM   3227  NH1 ARG   217      55.423  37.344  29.728  1.00 29.67           N
ATOM   3228 1HH1 ARG   217      54.932  36.604  30.187  1.00 20.00           H
ATOM   3229 2HH1 ARG   217      55.565  38.216  30.195  1.00 20.00           H
ATOM   3230  NH2 ARG   217      56.553  38.157  27.899  1.00 31.63           N
ATOM   3231 1HH2 ARG   217      56.690  39.026  28.374  1.00 20.00           H
ATOM   3232 2HH2 ARG   217      56.915  38.029  26.975  1.00 20.00           H
ATOM   3233  HN  ARG   217      54.443  33.943  31.999  1.00 20.00           H
ATOM   3234  N   ARG   218      52.550  31.090  31.396  1.00 24.10           N
ATOM   3235  CA  ARG   218      51.630  29.949  31.412  1.00 25.15           C
ATOM   3236  C   ARG   218      50.641  30.274  32.530  1.00 26.56           C
ATOM   3237  O   ARG   218      50.942  31.106  33.389  1.00 25.89           O
ATOM   3238  HA  ARG   218      51.179  29.941  30.419  1.00 20.00           H
ATOM   3239  CB  ARG   218      52.376  28.646  31.716  1.00 25.74           C
ATOM   3240 1HB  ARG   218      51.705  27.798  31.579  1.00 20.00           H
ATOM   3241 2HB  ARG   218      53.197  28.519  31.010  1.00 20.00           H
ATOM   3242  CG  ARG   218      52.969  28.533  33.126  1.00 25.65           C
ATOM   3243 1HG  ARG   218      53.893  29.109  33.183  1.00 20.00           H
ATOM   3244 2HG  ARG   218      52.279  28.964  33.850  1.00 20.00           H
ATOM   3245  CD  ARG   218      53.242  27.061  33.468  1.00 25.46           C
ATOM   3246 1HD  ARG   218      52.308  26.500  33.471  1.00 20.00           H
ATOM   3247 2HD  ARG   218      53.879  26.614  32.704  1.00 20.00           H
ATOM   3248  NE  ARG   218      53.889  26.882  34.768  1.00 25.65           N
ATOM   3249  HE  ARG   218      54.887  26.936  34.806  1.00 20.00           H
ATOM   3250  CZ  ARG   218      53.230  26.651  35.905  1.00 27.59           C
ATOM   3251  NH1 ARG   218      51.900  26.571  35.906  1.00 25.97           N
ATOM   3252 1HH1 ARG   218      51.392  26.684  35.052  1.00 20.00           H
ATOM   3253 2HH1 ARG   218      51.411  26.397  36.760  1.00 20.00           H
ATOM   3254  NH2 ARG   218      53.895  26.507  37.047  1.00 26.45           N
ATOM   3255 1HH2 ARG   218      53.398  26.334  37.897  1.00 20.00           H
ATOM   3256 2HH2 ARG   218      54.893  26.571  37.056  1.00 20.00           H
ATOM   3257  HN  ARG   218      52.509  31.657  32.218  1.00 20.00           H
ATOM   3258  N   THR   219      49.458  29.668  32.517  1.00 25.46           N
ATOM   3259  CA  THR   219      48.507  29.923  33.598  1.00 25.62           C
ATOM   3260  C   THR   219      48.834  28.920  34.704  1.00 24.65           C
ATOM   3261  O   THR   219      49.499  27.907  34.449  1.00 23.53           O
ATOM   3262  HA  THR   219      48.677  30.931  33.974  1.00 20.00           H
ATOM   3263  CB  THR   219      47.036  29.747  33.118  1.00 27.49           C
ATOM   3264  HB  THR   219      46.344  29.800  33.958  1.00 20.00           H
ATOM   3265  OG1 THR   219      46.914  28.525  32.381  1.00 27.92           O
ATOM   3266  HG1 THR   219      46.042  28.083  32.592  1.00 20.00           H
ATOM   3267  CG2 THR   219      46.625  30.926  32.231  1.00 28.14           C
ATOM   3268 1HG2 THR   219      47.351  31.045  31.426  1.00 20.00           H
ATOM   3269 2HG2 THR   219      46.592  31.836  32.829  1.00 20.00           H
ATOM   3270 3HG2 THR   219      45.640  30.734  31.806  1.00 20.00           H
ATOM   3271  HN  THR   219      49.163  29.033  31.803  1.00 20.00           H
ATOM   3272  N   VAL   220      48.403  29.183  35.932  1.00 22.64           N
ATOM   3273  CA  VAL   220      48.729  28.250  36.999  1.00 22.53           C
ATOM   3274  C   VAL   220      47.801  27.024  36.976  1.00 23.05           C
ATOM   3275  O   VAL   220      46.730  27.054  36.360  1.00 24.59           O
ATOM   3276  HA  VAL   220      49.748  27.900  36.830  1.00 20.00           H
ATOM   3277  CB  VAL   220      48.690  28.926  38.410  1.00 22.13           C
ATOM   3278  HB  VAL   220      48.997  28.183  39.146  1.00 20.00           H
ATOM   3279  CG1 VAL   220      49.690  30.096  38.449  1.00 24.89           C
ATOM   3280 1HG1 VAL   220      50.572  29.840  37.860  1.00 20.00           H
ATOM   3281 2HG1 VAL   220      49.222  30.988  38.033  1.00 20.00           H
ATOM   3282 3HG1 VAL   220      49.985  30.287  39.480  1.00 20.00           H
ATOM   3283  CG2 VAL   220      47.283  29.386  38.748  1.00 22.04           C
ATOM   3284 1HG2 VAL   220      47.305  30.436  39.040  1.00 20.00           H
ATOM   3285 2HG2 VAL   220      46.642  29.265  37.875  1.00 20.00           H
ATOM   3286 3HG2 VAL   220      46.893  28.787  39.571  1.00 20.00           H
ATOM   3287  HN  VAL   220      47.863  29.989  36.174  1.00 20.00           H
ATOM   3288  N   THR   221      48.220  25.958  37.644  1.00 23.16           N
ATOM   3289  CA  THR   221      47.440  24.724  37.690  1.00 22.43           C
ATOM   3290  C   THR   221      46.927  24.457  39.101  1.00 22.43           C
ATOM   3291  O   THR   221      47.368  25.093  40.059  1.00 21.37           O
ATOM   3292  HA  THR   221      46.564  24.847  37.053  1.00 20.00           H
ATOM   3293  CB  THR   221      48.303  23.523  37.287  1.00 23.44           C
ATOM   3294  HB  THR   221      47.688  22.638  37.125  1.00 20.00           H
ATOM   3295  OG1 THR   221      49.313  23.330  38.282  1.00 22.41           O
ATOM   3296  HG1 THR   221      50.047  23.998  38.158  1.00 20.00           H
ATOM   3297  CG2 THR   221      48.960  23.742  35.918  1.00 23.21           C
ATOM   3298 1HG2 THR   221      49.958  24.158  36.056  1.00 20.00           H
ATOM   3299 2HG2 THR   221      48.356  24.434  35.331  1.00 20.00           H
ATOM   3300 3HG2 THR   221      49.034  22.789  35.393  1.00 20.00           H
ATOM   3301  HN  THR   221      49.080  25.919  38.153  1.00 20.00           H
ATOM   3302  N   ILE   222      46.004  23.507  39.250  1.00 21.13           N
ATOM   3303  CA  ILE   222      45.534  23.213  40.589  1.00 21.87           C
ATOM   3304  C   ILE   222      46.673  22.611  41.414  1.00 20.92           C
ATOM   3305  O   ILE   222      46.609  22.617  42.636  1.00 21.36           O
ATOM   3306  HA  ILE   222      45.242  24.157  41.047  1.00 20.00           H
ATOM   3307  CB  ILE   222      44.288  22.277  40.577  1.00 22.41           C
ATOM   3308  HB  ILE   222      43.973  22.115  41.607  1.00 20.00           H
ATOM   3309  CG1 ILE   222      44.649  20.910  39.988  1.00 22.54           C
ATOM   3310 1HG1 ILE   222      44.972  21.029  38.953  1.00 20.00           H
ATOM   3311 2HG1 ILE   222      45.489  20.484  40.536  1.00 20.00           H
ATOM   3312  CG2 ILE   222      43.148  22.957  39.773  1.00 22.87           C
ATOM   3313 1HG2 ILE   222      43.112  24.018  40.020  1.00 20.00           H
ATOM   3314 2HG2 ILE   222      43.336  22.839  38.705  1.00 20.00           H
ATOM   3315 3HG2 ILE   222      42.196  22.491  40.028  1.00 20.00           H
ATOM   3316  CD1 ILE   222      43.485  19.897  40.019  1.00 23.95           C
ATOM   3317 1HD1 ILE   222      43.240  19.657  41.053  1.00 20.00           H
ATOM   3318 2HD1 ILE   222      42.613  20.331  39.530  1.00 20.00           H
ATOM   3319 3HD1 ILE   222      43.781  18.988  39.495  1.00 20.00           H
ATOM   3320  HN  ILE   222      45.614  22.982  38.493  1.00 20.00           H
ATOM   3321  N   GLU   223      47.715  22.093  40.758  1.00 21.54           N
ATOM   3322  CA  GLU   223      48.887  21.550  41.495  1.00 23.55           C
ATOM   3323  C   GLU   223      49.686  22.731  42.107  1.00 21.64           C
ATOM   3324  O   GLU   223      50.142  22.674  43.262  1.00 20.76           O
ATOM   3325  HA  GLU   223      48.469  20.924  42.283  1.00 20.00           H
ATOM   3326  CB  GLU   223      49.805  20.761  40.552  1.00 27.37           C
ATOM   3327 1HB  GLU   223      49.920  21.302  39.613  1.00 20.00           H
ATOM   3328 2HB  GLU   223      50.753  20.555  41.049  1.00 20.00           H
ATOM   3329  CG  GLU   223      49.277  19.381  40.148  1.00 35.64           C
ATOM   3330 1HG  GLU   223      50.096  18.772  39.764  1.00 20.00           H
ATOM   3331 2HG  GLU   223      48.882  18.868  41.024  1.00 20.00           H
ATOM   3332  CD  GLU   223      48.173  19.427  39.081  1.00 40.30           C
ATOM   3333  OE1 GLU   223      48.106  20.402  38.290  1.00 42.14           O
ATOM   3334  OE2 GLU   223      47.365  18.468  39.034  1.00 43.76           O
ATOM   3335  HN  GLU   223      47.777  22.036  39.761  1.00 20.00           H
ATOM   3336  N   ASP   224      49.850  23.799  41.322  1.00 20.50           N
ATOM   3337  CA  ASP   224      50.553  24.999  41.799  1.00 19.30           C
ATOM   3338  C   ASP   224      49.827  25.525  43.034  1.00 18.10           C
ATOM   3339  O   ASP   224      50.447  25.835  44.060  1.00 18.61           O
ATOM   3340  HA  ASP   224      51.570  24.669  42.013  1.00 20.00           H
ATOM   3341  CB  ASP   224      50.536  26.115  40.747  1.00 20.63           C
ATOM   3342 1HB  ASP   224      49.521  26.255  40.376  1.00 20.00           H
ATOM   3343 2HB  ASP   224      50.841  27.056  41.204  1.00 20.00           H
ATOM   3344  CG  ASP   224      51.452  25.838  39.554  1.00 22.34           C
ATOM   3345  OD1 ASP   224      51.103  26.275  38.432  1.00 25.03           O
ATOM   3346  OD2 ASP   224      52.504  25.198  39.735  1.00 23.72           O
ATOM   3347  HN  ASP   224      49.517  23.858  40.381  1.00 20.00           H
ATOM   3348  N   VAL   225      48.503  25.630  42.934  1.00 17.02           N
ATOM   3349  CA  VAL   225      47.707  26.149  44.045  1.00 16.20           C
ATOM   3350  C   VAL   225      47.741  25.184  45.218  1.00 16.58           C
ATOM   3351  O   VAL   225      47.902  25.592  46.365  1.00 18.44           O
ATOM   3352  HA  VAL   225      48.159  27.088  44.362  1.00 20.00           H
ATOM   3353  CB  VAL   225      46.226  26.431  43.602  1.00 16.63           C
ATOM   3354  HB  VAL   225      45.793  25.490  43.262  1.00 20.00           H
ATOM   3355  CG1 VAL   225      45.394  26.936  44.785  1.00 16.82           C
ATOM   3356 1HG1 VAL   225      44.883  26.095  45.254  1.00 20.00           H
ATOM   3357 2HG1 VAL   225      46.050  27.414  45.512  1.00 20.00           H
ATOM   3358 3HG1 VAL   225      44.658  27.657  44.429  1.00 20.00           H
ATOM   3359  CG2 VAL   225      46.212  27.467  42.510  1.00 16.33           C
ATOM   3360 1HG2 VAL   225      46.662  28.389  42.878  1.00 20.00           H
ATOM   3361 2HG2 VAL   225      46.781  27.101  41.655  1.00 20.00           H
ATOM   3362 3HG2 VAL   225      45.184  27.660  42.206  1.00 20.00           H
ATOM   3363  HN  VAL   225      47.982  25.370  42.121  1.00 20.00           H
ATOM   3364  N   GLY   226      47.603  23.894  44.916  1.00 17.74           N
ATOM   3365  CA  GLY   226      47.645  22.879  45.957  1.00 17.46           C
ATOM   3366  C   GLY   226      48.934  22.913  46.758  1.00 17.36           C
ATOM   3367  O   GLY   226      48.917  22.827  47.988  1.00 17.17           O
ATOM   3368 1HA  GLY   226      46.805  23.016  46.638  1.00 20.00           H
ATOM   3369 2HA  GLY   226      47.536  21.890  45.510  1.00 20.00           H
ATOM   3370  HN  GLY   226      47.467  23.548  43.987  1.00 20.00           H
ATOM   3371  N   ASN   227      50.070  23.032  46.077  1.00 18.22           N
ATOM   3372  CA  ASN   227      51.346  23.084  46.787  1.00 17.15           C
ATOM   3373  C   ASN   227      51.444  24.294  47.713  1.00 18.13           C
ATOM   3374  O   ASN   227      51.942  24.190  48.841  1.00 17.62           O
ATOM   3375  HA  ASN   227      51.399  22.152  47.350  1.00 20.00           H
ATOM   3376  CB  ASN   227      52.487  23.081  45.770  1.00 19.43           C
ATOM   3377 1HB  ASN   227      52.273  23.796  44.976  1.00 20.00           H
ATOM   3378 2HB  ASN   227      53.410  23.406  46.251  1.00 20.00           H
ATOM   3379  CG  ASN   227      52.692  21.707  45.167  1.00 21.67           C
ATOM   3380  OD1 ASN   227      52.453  20.700  45.839  1.00 22.21           O
ATOM   3381  ND2 ASN   227      53.112  21.650  43.912  1.00 22.65           N
ATOM   3382 1HD2 ASN   227      53.281  22.493  43.402  1.00 20.00           H
ATOM   3383 2HD2 ASN   227      53.261  20.763  43.474  1.00 20.00           H
ATOM   3384  HN  ASN   227      50.121  23.091  45.080  1.00 20.00           H
ATOM   3385  N   SER   228      50.959  25.439  47.242  1.00 16.65           N
ATOM   3386  CA  SER   228      50.982  26.640  48.059  1.00 17.67           C
ATOM   3387  C   SER   228      50.052  26.497  49.260  1.00 16.34           C
ATOM   3388  O   SER   228      50.384  26.929  50.370  1.00 15.98           O
ATOM   3389  HA  SER   228      52.015  26.742  48.393  1.00 20.00           H
ATOM   3390  CB  SER   228      50.562  27.847  47.221  1.00 17.44           C
ATOM   3391 1HB  SER   228      49.638  27.616  46.691  1.00 20.00           H
ATOM   3392 2HB  SER   228      50.351  28.689  47.879  1.00 20.00           H
ATOM   3393  OG  SER   228      51.605  28.150  46.321  1.00 23.09           O
ATOM   3394  HG  SER   228      51.354  28.938  45.759  1.00 20.00           H
ATOM   3395  HN  SER   228      50.562  25.545  46.330  1.00 20.00           H
ATOM   3396  N   ALA   229      48.881  25.907  49.027  1.00 16.39           N
ATOM   3397  CA  ALA   229      47.906  25.690  50.107  1.00 16.56           C
ATOM   3398  C   ALA   229      48.486  24.773  51.191  1.00 16.34           C
ATOM   3399  O   ALA   229      48.353  25.038  52.394  1.00 17.33           O
ATOM   3400  HA  ALA   229      47.690  26.658  50.558  1.00 20.00           H
ATOM   3401  CB  ALA   229      46.622  25.082  49.535  1.00 15.23           C
ATOM   3402 1HB  ALA   229      45.793  25.772  49.690  1.00 20.00           H
ATOM   3403 2HB  ALA   229      46.750  24.901  48.467  1.00 20.00           H
ATOM   3404 3HB  ALA   229      46.410  24.139  50.040  1.00 20.00           H
ATOM   3405  HN  ALA   229      48.589  25.579  48.128  1.00 20.00           H
ATOM   3406  N   ALA   230      49.144  23.701  50.770  1.00 17.31           N
ATOM   3407  CA  ALA   230      49.741  22.780  51.738  1.00 18.31           C
ATOM   3408  C   ALA   230      50.741  23.532  52.620  1.00 19.02           C
ATOM   3409  O   ALA   230      50.723  23.413  53.850  1.00 18.71           O
ATOM   3410  HA  ALA   230      48.939  22.394  52.367  1.00 20.00           H
ATOM   3411  CB  ALA   230      50.428  21.628  51.011  1.00 17.45           C
ATOM   3412 1HB  ALA   230      49.684  21.045  50.468  1.00 20.00           H
ATOM   3413 2HB  ALA   230      51.160  22.026  50.308  1.00 20.00           H
ATOM   3414 3HB  ALA   230      50.932  20.989  51.736  1.00 20.00           H
ATOM   3415  HN  ALA   230      49.269  23.464  49.806  1.00 20.00           H
ATOM   3416  N   PHE   231      51.611  24.320  51.989  1.00 19.32           N
ATOM   3417  CA  PHE   231      52.582  25.123  52.740  1.00 18.50           C
ATOM   3418  C   PHE   231      51.884  26.055  53.736  1.00 17.63           C
ATOM   3419  O   PHE   231      52.258  26.112  54.909  1.00 17.15           O
ATOM   3420  HA  PHE   231      53.222  24.429  53.285  1.00 20.00           H
ATOM   3421  CB  PHE   231      53.430  25.973  51.771  1.00 19.88           C
ATOM   3422 1HB  PHE   231      54.127  25.320  51.245  1.00 20.00           H
ATOM   3423 2HB  PHE   231      52.774  26.410  51.018  1.00 20.00           H
ATOM   3424  CG  PHE   231      54.208  27.080  52.447  1.00 22.15           C
ATOM   3425  CD1 PHE   231      53.849  28.417  52.255  1.00 23.41           C
ATOM   3426  HD1 PHE   231      53.003  28.667  51.615  1.00 20.00           H
ATOM   3427  CD2 PHE   231      55.291  26.788  53.269  1.00 23.12           C
ATOM   3428  HD2 PHE   231      55.572  25.745  53.419  1.00 20.00           H
ATOM   3429  CE1 PHE   231      54.569  29.454  52.881  1.00 24.97           C
ATOM   3430  HE1 PHE   231      54.279  30.492  52.722  1.00 20.00           H
ATOM   3431  CE2 PHE   231      56.022  27.814  53.904  1.00 22.42           C
ATOM   3432  HE2 PHE   231      56.868  27.568  54.546  1.00 20.00           H
ATOM   3433  CZ  PHE   231      55.660  29.143  53.708  1.00 23.12           C
ATOM   3434  HZ  PHE   231      56.221  29.941  54.194  1.00 20.00           H
ATOM   3435  HN  PHE   231      51.661  24.415  50.994  1.00 20.00           H
ATOM   3436  N   LEU   232      50.860  26.774  53.277  1.00 18.12           N
ATOM   3437  CA  LEU   232      50.175  27.732  54.139  1.00 18.30           C
ATOM   3438  C   LEU   232      49.379  27.125  55.295  1.00 19.16           C
ATOM   3439  O   LEU   232      49.040  27.829  56.247  1.00 18.48           O
ATOM   3440  HA  LEU   232      50.938  28.356  54.604  1.00 20.00           H
ATOM   3441  CB  LEU   232      49.274  28.640  53.302  1.00 18.12           C
ATOM   3442 1HB  LEU   232      48.682  28.014  52.634  1.00 20.00           H
ATOM   3443 2HB  LEU   232      48.576  29.142  53.971  1.00 20.00           H
ATOM   3444  CG  LEU   232      50.048  29.686  52.481  1.00 19.26           C
ATOM   3445  HG  LEU   232      50.809  29.167  51.897  1.00 20.00           H
ATOM   3446  CD1 LEU   232      49.089  30.376  51.502  1.00 18.84           C
ATOM   3447 1HD1 LEU   232      48.628  29.628  50.857  1.00 20.00           H
ATOM   3448 2HD1 LEU   232      48.315  30.901  52.061  1.00 20.00           H
ATOM   3449 3HD1 LEU   232      49.644  31.089  50.892  1.00 20.00           H
ATOM   3450  CD2 LEU   232      50.699  30.733  53.436  1.00 19.23           C
ATOM   3451 1HD2 LEU   232      50.025  30.935  54.267  1.00 20.00           H
ATOM   3452 2HD2 LEU   232      51.641  30.339  53.819  1.00 20.00           H
ATOM   3453 3HD2 LEU   232      50.888  31.656  52.888  1.00 20.00           H
ATOM   3454  HN  LEU   232      50.504  26.708  52.344  1.00 20.00           H
ATOM   3455  N   CYS   233      49.060  25.835  55.203  1.00 19.97           N
ATOM   3456  CA  CYS   233      48.344  25.159  56.287  1.00 19.90           C
ATOM   3457  C   CYS   233      49.304  24.350  57.189  1.00 21.55           C
ATOM   3458  O   CYS   233      48.892  23.768  58.194  1.00 20.79           O
ATOM   3459  HA  CYS   233      47.866  25.938  56.879  1.00 20.00           H
ATOM   3460  CB  CYS   233      47.258  24.252  55.701  1.00 21.26           C
ATOM   3461 1HB  CYS   233      47.661  23.683  54.862  1.00 20.00           H
ATOM   3462 2HB  CYS   233      46.934  23.529  56.449  1.00 20.00           H
ATOM   3463  SG  CYS   233      45.824  25.248  55.140  1.00 24.28           S
ATOM   3464  HG  CYS   233      44.946  24.249  55.156  1.00 20.00           H
ATOM   3465  HN  CYS   233      49.280  25.259  54.415  1.00 20.00           H
ATOM   3466  N   SER   234      50.589  24.349  56.834  1.00 20.80           N
ATOM   3467  CA  SER   234      51.603  23.628  57.598  1.00 20.53           C
ATOM   3468  C   SER   234      52.329  24.517  58.607  1.00 21.32           C
ATOM   3469  O   SER   234      52.241  25.748  58.551  1.00 19.85           O
ATOM   3470  HA  SER   234      51.062  22.846  58.131  1.00 20.00           H
ATOM   3471  CB  SER   234      52.627  23.022  56.639  1.00 20.77           C
ATOM   3472 1HB  SER   234      53.103  22.163  57.112  1.00 20.00           H
ATOM   3473 2HB  SER   234      52.117  22.653  55.749  1.00 20.00           H
ATOM   3474  OG  SER   234      53.603  23.987  56.280  1.00 21.33           O
ATOM   3475  HG  SER   234      53.173  24.739  55.781  1.00 20.00           H
ATOM   3476  HN  SER   234      50.949  24.831  56.035  1.00 20.00           H
ATOM   3477  N   ASP   235      53.054  23.896  59.537  1.00 20.74           N
ATOM   3478  CA  ASP   235      53.808  24.659  60.535  1.00 22.24           C
ATOM   3479  C   ASP   235      54.998  25.411  59.917  1.00 21.84           C
ATOM   3480  O   ASP   235      55.615  26.234  60.589  1.00 20.69           O
ATOM   3481  HA  ASP   235      53.088  25.352  60.969  1.00 20.00           H
ATOM   3482  CB  ASP   235      54.308  23.746  61.658  1.00 24.82           C
ATOM   3483 1HB  ASP   235      54.847  22.900  61.231  1.00 20.00           H
ATOM   3484 2HB  ASP   235      55.014  24.289  62.286  1.00 20.00           H
ATOM   3485  CG  ASP   235      53.167  23.218  62.534  1.00 26.83           C
ATOM   3486  OD1 ASP   235      52.080  23.834  62.561  1.00 25.59           O
ATOM   3487  OD2 ASP   235      53.359  22.175  63.188  1.00 29.97           O
ATOM   3488  HN  ASP   235      53.131  22.902  59.615  1.00 20.00           H
ATOM   3489  N   LEU   236      55.318  25.119  58.656  1.00 21.67           N
ATOM   3490  CA  LEU   236      56.404  25.802  57.946  1.00 22.73           C
ATOM   3491  C   LEU   236      56.073  27.285  57.707  1.00 22.94           C
ATOM   3492  O   LEU   236      56.975  28.105  57.491  1.00 22.31           O
ATOM   3493  HA  LEU   236      57.288  25.762  58.583  1.00 20.00           H
ATOM   3494  CB  LEU   236      56.664  25.135  56.595  1.00 22.90           C
ATOM   3495 1HB  LEU   236      55.737  25.144  56.023  1.00 20.00           H
ATOM   3496 2HB  LEU   236      57.384  25.741  56.045  1.00 20.00           H
ATOM   3497  CG  LEU   236      57.188  23.691  56.567  1.00 25.72           C
ATOM   3498  HG  LEU   236      56.427  23.043  57.002  1.00 20.00           H
ATOM   3499  CD1 LEU   236      57.399  23.267  55.119  1.00 26.42           C
ATOM   3500 1HD1 LEU   236      56.670  23.769  54.483  1.00 20.00           H
ATOM   3501 2HD1 LEU   236      58.406  23.540  54.803  1.00 20.00           H
ATOM   3502 3HD1 LEU   236      57.273  22.187  55.034  1.00 20.00           H
ATOM   3503  CD2 LEU   236      58.469  23.597  57.341  1.00 25.31           C
ATOM   3504 1HD2 LEU   236      59.292  23.388  56.657  1.00 20.00           H
ATOM   3505 2HD2 LEU   236      58.654  24.540  57.854  1.00 20.00           H
ATOM   3506 3HD2 LEU   236      58.393  22.793  58.073  1.00 20.00           H
ATOM   3507  HN  LEU   236      54.852  24.425  58.107  1.00 20.00           H
ATOM   3508  N   SER   237      54.781  27.626  57.720  1.00 21.58           N
ATOM   3509  CA  SER   237      54.360  29.019  57.525  1.00 19.55           C
ATOM   3510  C   SER   237      53.885  29.643  58.829  1.00 18.86           C
ATOM   3511  O   SER   237      53.043  30.554  58.829  1.00 19.06           O
ATOM   3512  HA  SER   237      55.247  29.540  57.164  1.00 20.00           H
ATOM   3513  CB  SER   237      53.237  29.113  56.475  1.00 19.22           C
ATOM   3514 1HB  SER   237      52.912  30.149  56.383  1.00 20.00           H
ATOM   3515 2HB  SER   237      53.625  28.814  55.501  1.00 20.00           H
ATOM   3516  OG  SER   237      52.163  28.284  56.862  1.00 22.66           O
ATOM   3517  HG  SER   237      52.227  27.401  56.395  1.00 20.00           H
ATOM   3518  HN  SER   237      54.033  26.977  57.859  1.00 20.00           H
ATOM   3519  N   ALA   238      54.443  29.185  59.943  1.00 17.29           N
ATOM   3520  CA  ALA   238      54.068  29.711  61.254  1.00 18.01           C
ATOM   3521  C   ALA   238      54.199  31.230  61.380  1.00 17.52           C
ATOM   3522  O   ALA   238      53.553  31.835  62.234  1.00 18.05           O
ATOM   3523  HA  ALA   238      53.018  29.472  61.419  1.00 20.00           H
ATOM   3524  CB  ALA   238      54.901  29.035  62.350  1.00 20.04           C
ATOM   3525 1HB  ALA   238      54.769  27.954  62.292  1.00 20.00           H
ATOM   3526 2HB  ALA   238      55.954  29.280  62.209  1.00 20.00           H
ATOM   3527 3HB  ALA   238      54.573  29.389  63.327  1.00 20.00           H
ATOM   3528  HN  ALA   238      55.140  28.468  59.965  1.00 20.00           H
ATOM   3529  N   GLY   239      55.031  31.854  60.551  1.00 16.94           N
ATOM   3530  CA  GLY   239      55.196  33.299  60.648  1.00 16.16           C
ATOM   3531  C   GLY   239      54.284  34.121  59.728  1.00 16.96           C
ATOM   3532  O   GLY   239      54.425  35.345  59.625  1.00 19.21           O
ATOM   3533 1HA  GLY   239      55.007  33.622  61.671  1.00 20.00           H
ATOM   3534 2HA  GLY   239      56.227  33.567  60.414  1.00 20.00           H
ATOM   3535  HN  GLY   239      55.568  31.392  59.845  1.00 20.00           H
ATOM   3536  N   ILE   240      53.342  33.458  59.070  1.00 16.07           N
ATOM   3537  CA  ILE   240      52.453  34.114  58.123  1.00 16.95           C
ATOM   3538  C   ILE   240      50.973  34.033  58.538  1.00 17.92           C
ATOM   3539  O   ILE   240      50.432  32.931  58.673  1.00 14.66           O
ATOM   3540  HA  ILE   240      52.719  35.171  58.104  1.00 20.00           H
ATOM   3541  CB  ILE   240      52.576  33.457  56.711  1.00 16.26           C
ATOM   3542  HB  ILE   240      52.235  32.424  56.783  1.00 20.00           H
ATOM   3543  CG1 ILE   240      54.045  33.420  56.247  1.00 17.02           C
ATOM   3544 1HG1 ILE   240      54.448  34.432  56.223  1.00 20.00           H
ATOM   3545 2HG1 ILE   240      54.643  32.856  56.963  1.00 20.00           H
ATOM   3546  CG2 ILE   240      51.716  34.218  55.704  1.00 16.32           C
ATOM   3547 1HG2 ILE   240      51.111  34.957  56.228  1.00 20.00           H
ATOM   3548 2HG2 ILE   240      52.361  34.721  54.983  1.00 20.00           H
ATOM   3549 3HG2 ILE   240      51.064  33.518  55.181  1.00 20.00           H
ATOM   3550  CD1 ILE   240      54.223  32.780  54.838  1.00 15.84           C
ATOM   3551 1HD1 ILE   240      53.380  32.121  54.629  1.00 20.00           H
ATOM   3552 2HD1 ILE   240      54.266  33.566  54.084  1.00 20.00           H
ATOM   3553 3HD1 ILE   240      55.149  32.204  54.814  1.00 20.00           H
ATOM   3554  HN  ILE   240      53.174  32.477  59.171  1.00 20.00           H
ATOM   3555  N   SER   241      50.330  35.182  58.751  1.00 15.83           N
ATOM   3556  CA  SER   241      48.901  35.179  59.073  1.00 16.63           C
ATOM   3557  C   SER   241      48.279  36.480  58.559  1.00 16.05           C
ATOM   3558  O   SER   241      48.948  37.506  58.532  1.00 15.73           O
ATOM   3559  HA  SER   241      48.490  34.314  58.552  1.00 20.00           H
ATOM   3560  CB  SER   241      48.657  35.078  60.584  1.00 16.78           C
ATOM   3561 1HB  SER   241      49.303  34.307  61.004  1.00 20.00           H
ATOM   3562 2HB  SER   241      48.933  36.019  61.059  1.00 20.00           H
ATOM   3563  OG  SER   241      47.283  34.774  60.813  1.00 18.59           O
ATOM   3564  HG  SER   241      46.708  35.294  60.181  1.00 20.00           H
ATOM   3565  HN  SER   241      50.764  36.082  58.706  1.00 20.00           H
ATOM   3566  N   GLY   242      47.010  36.418  58.148  1.00 14.51           N
ATOM   3567  CA  GLY   242      46.311  37.592  57.639  1.00 14.63           C
ATOM   3568  C   GLY   242      46.730  38.010  56.233  1.00 14.89           C
ATOM   3569  O   GLY   242      46.372  39.091  55.773  1.00 15.98           O
ATOM   3570 1HA  GLY   242      45.238  37.404  57.628  1.00 20.00           H
ATOM   3571 2HA  GLY   242      46.480  38.437  58.305  1.00 20.00           H
ATOM   3572  HN  GLY   242      46.459  35.583  58.158  1.00 20.00           H
ATOM   3573  N   GLU   243      47.443  37.138  55.535  1.00 13.76           N
ATOM   3574  CA  GLU   243      47.975  37.460  54.213  1.00 14.75           C
ATOM   3575  C   GLU   243      47.178  36.924  53.015  1.00 15.84           C
ATOM   3576  O   GLU   243      46.537  35.865  53.101  1.00 16.77           O
ATOM   3577  HA  GLU   243      47.959  38.548  54.151  1.00 20.00           H
ATOM   3578  CB  GLU   243      49.418  36.907  54.152  1.00 15.96           C
ATOM   3579 1HB  GLU   243      49.993  37.286  54.996  1.00 20.00           H
ATOM   3580 2HB  GLU   243      49.393  35.818  54.102  1.00 20.00           H
ATOM   3581  CG  GLU   243      50.240  37.314  52.920  1.00 18.74           C
ATOM   3582 1HG  GLU   243      51.002  36.559  52.721  1.00 20.00           H
ATOM   3583 2HG  GLU   243      49.594  37.353  52.043  1.00 20.00           H
ATOM   3584  CD  GLU   243      50.916  38.674  53.108  1.00 21.64           C
ATOM   3585  OE1 GLU   243      50.495  39.438  54.018  1.00 21.25           O
ATOM   3586  OE2 GLU   243      51.868  38.970  52.349  1.00 20.07           O
ATOM   3587  HN  GLU   243      47.666  36.216  55.852  1.00 20.00           H
ATOM   3588  N   VAL   244      47.202  37.665  51.914  1.00 14.23           N
ATOM   3589  CA  VAL   244      46.590  37.207  50.662  1.00 14.15           C
ATOM   3590  C   VAL   244      47.786  36.981  49.730  1.00 16.30           C
ATOM   3591  O   VAL   244      48.441  37.934  49.289  1.00 15.98           O
ATOM   3592  HA  VAL   244      46.072  36.271  50.872  1.00 20.00           H
ATOM   3593  CB  VAL   244      45.617  38.265  50.062  1.00 15.95           C
ATOM   3594  HB  VAL   244      46.179  39.185  49.904  1.00 20.00           H
ATOM   3595  CG1 VAL   244      45.081  37.793  48.701  1.00 16.24           C
ATOM   3596 1HG1 VAL   244      45.912  37.670  48.006  1.00 20.00           H
ATOM   3597 2HG1 VAL   244      44.567  36.840  48.824  1.00 20.00           H
ATOM   3598 3HG1 VAL   244      44.385  38.534  48.308  1.00 20.00           H
ATOM   3599  CG2 VAL   244      44.460  38.479  51.029  1.00 14.13           C
ATOM   3600 1HG2 VAL   244      44.095  37.513  51.377  1.00 20.00           H
ATOM   3601 2HG2 VAL   244      44.802  39.067  51.880  1.00 20.00           H
ATOM   3602 3HG2 VAL   244      43.655  39.009  50.520  1.00 20.00           H
ATOM   3603  HN  VAL   244      47.628  38.568  51.856  1.00 20.00           H
ATOM   3604  N   VAL   245      48.099  35.718  49.456  1.00 14.41           N
ATOM   3605  CA  VAL   245      49.240  35.387  48.615  1.00 14.91           C
ATOM   3606  C   VAL   245      48.779  35.192  47.177  1.00 14.73           C
ATOM   3607  O   VAL   245      47.884  34.401  46.919  1.00 15.86           O
ATOM   3608  HA  VAL   245      49.929  36.231  48.647  1.00 20.00           H
ATOM   3609  CB  VAL   245      49.903  34.078  49.146  1.00 15.45           C
ATOM   3610  HB  VAL   245      49.161  33.281  49.095  1.00 20.00           H
ATOM   3611  CG1 VAL   245      51.091  33.667  48.272  1.00 16.18           C
ATOM   3612 1HG1 VAL   245      50.733  33.378  47.284  1.00 20.00           H
ATOM   3613 2HG1 VAL   245      51.780  34.506  48.177  1.00 20.00           H
ATOM   3614 3HG1 VAL   245      51.607  32.824  48.732  1.00 20.00           H
ATOM   3615  CG2 VAL   245      50.326  34.286  50.597  1.00 13.93           C
ATOM   3616 1HG2 VAL   245      50.055  35.293  50.913  1.00 20.00           H
ATOM   3617 2HG2 VAL   245      49.821  33.557  51.231  1.00 20.00           H
ATOM   3618 3HG2 VAL   245      51.405  34.156  50.683  1.00 20.00           H
ATOM   3619  HN  VAL   245      47.589  34.928  49.797  1.00 20.00           H
ATOM   3620  N   HIS   246      49.373  35.925  46.239  1.00 20.00           N
ATOM   3621  CA  HIS   246      49.003  35.792  44.839  1.00 20.00           C
ATOM   3622  C   HIS   246      49.721  34.618  44.213  1.00 20.00           C
ATOM   3623  O   HIS   246      50.963  34.572  44.175  1.00 20.00           O
ATOM   3624  HA  HIS   246      47.931  35.597  44.816  1.00 20.00           H
ATOM   3625  CB  HIS   246      49.336  37.081  44.068  1.00 20.00           C
ATOM   3626 1HB  HIS   246      50.414  37.240  44.095  1.00 20.00           H
ATOM   3627 2HB  HIS   246      49.060  36.948  43.022  1.00 20.00           H
ATOM   3628  CG  HIS   246      48.644  38.295  44.610  1.00 20.00           C
ATOM   3629  ND1 HIS   246      47.494  38.810  44.046  1.00 20.00           N
ATOM   3630  HD1 HIS   246      47.041  38.466  43.223  1.00 20.00           H
ATOM   3631  CD2 HIS   246      48.900  39.059  45.702  1.00 20.00           C
ATOM   3632  HD2 HIS   246      49.731  38.951  46.400  1.00 20.00           H
ATOM   3633  CE1 HIS   246      47.073  39.838  44.761  1.00 20.00           C
ATOM   3634  HE1 HIS   246      46.190  40.442  44.555  1.00 20.00           H
ATOM   3635  NE2 HIS   246      47.907  40.011  45.772  1.00 20.00           N
ATOM   3636  HN  HIS   246      50.091  36.595  46.424  1.00 20.00           H
ATOM   3637  N   VAL   247      48.942  33.658  43.730  1.00 16.57           N
ATOM   3638  CA  VAL   247      49.497  32.496  43.057  1.00 16.07           C
ATOM   3639  C   VAL   247      48.909  32.579  41.650  1.00 16.37           C
ATOM   3640  O   VAL   247      48.005  31.838  41.280  1.00 16.45           O
ATOM   3641  HA  VAL   247      50.581  32.612  43.040  1.00 20.00           H
ATOM   3642  CB  VAL   247      49.104  31.183  43.790  1.00 16.82           C
ATOM   3643  HB  VAL   247      48.025  31.059  43.700  1.00 20.00           H
ATOM   3644  CG1 VAL   247      49.782  29.962  43.127  1.00 15.32           C
ATOM   3645 1HG1 VAL   247      49.408  29.846  42.110  1.00 20.00           H
ATOM   3646 2HG1 VAL   247      50.861  30.115  43.101  1.00 20.00           H
ATOM   3647 3HG1 VAL   247      49.556  29.064  43.702  1.00 20.00           H
ATOM   3648  CG2 VAL   247      49.550  31.264  45.255  1.00 16.98           C
ATOM   3649 1HG2 VAL   247      50.627  31.428  45.298  1.00 20.00           H
ATOM   3650 2HG2 VAL   247      49.037  32.090  45.746  1.00 20.00           H
ATOM   3651 3HG2 VAL   247      49.305  30.330  45.761  1.00 20.00           H
ATOM   3652  HN  VAL   247      47.944  33.663  43.792  1.00 20.00           H
ATOM   3653  N   ASP   248      49.428  33.522  40.868  1.00 15.94           N
ATOM   3654  CA  ASP   248      48.939  33.749  39.513  1.00 16.38           C
ATOM   3655  C   ASP   248      50.075  33.927  38.508  1.00 16.99           C
ATOM   3656  O   ASP   248      49.883  34.505  37.432  1.00 16.75           O
ATOM   3657  HA  ASP   248      48.338  32.871  39.274  1.00 20.00           H
ATOM   3658  CB  ASP   248      48.020  34.987  39.504  1.00 17.39           C
ATOM   3659 1HB  ASP   248      47.545  35.084  38.528  1.00 20.00           H
ATOM   3660 2HB  ASP   248      47.223  34.857  40.235  1.00 20.00           H
ATOM   3661  CG  ASP   248      48.769  36.292  39.819  1.00 19.19           C
ATOM   3662  OD1 ASP   248      48.170  37.369  39.610  1.00 17.77           O
ATOM   3663  OD2 ASP   248      49.947  36.248  40.259  1.00 18.25           O
ATOM   3664  HN  ASP   248      50.173  34.129  41.143  1.00 20.00           H
ATOM   3665  N   GLY   249      51.255  33.440  38.882  1.00 16.84           N
ATOM   3666  CA  GLY   249      52.420  33.529  38.021  1.00 19.20           C
ATOM   3667  C   GLY   249      52.971  34.934  37.808  1.00 19.14           C
ATOM   3668  O   GLY   249      53.757  35.150  36.874  1.00 20.16           O
ATOM   3669 1HA  GLY   249      53.228  32.922  38.431  1.00 20.00           H
ATOM   3670 2HA  GLY   249      52.183  33.121  37.038  1.00 20.00           H
ATOM   3671  HN  GLY   249      51.422  32.989  39.759  1.00 20.00           H
ATOM   3672  N   GLY   250      52.563  35.882  38.651  1.00 18.14           N
ATOM   3673  CA  GLY   250      53.022  37.258  38.521  1.00 16.78           C
ATOM   3674  C   GLY   250      52.141  38.156  37.670  1.00 17.71           C
ATOM   3675  O   GLY   250      52.477  39.326  37.427  1.00 17.52           O
ATOM   3676 1HA  GLY   250      53.098  37.714  39.507  1.00 20.00           H
ATOM   3677 2HA  GLY   250      54.021  37.272  38.085  1.00 20.00           H
ATOM   3678  HN  GLY   250      51.932  35.721  39.410  1.00 20.00           H
ATOM   3679  N   PHE   251      51.008  37.628  37.210  1.00 16.31           N
ATOM   3680  CA  PHE   251      50.108  38.405  36.363  1.00 17.23           C
ATOM   3681  C   PHE   251      49.728  39.771  36.922  1.00 18.29           C
ATOM   3682  O   PHE   251      49.747  40.782  36.202  1.00 17.60           O
ATOM   3683  HA  PHE   251      50.618  38.568  35.413  1.00 20.00           H
ATOM   3684  CB  PHE   251      48.807  37.624  36.099  1.00 19.05           C
ATOM   3685 1HB  PHE   251      49.044  36.726  35.528  1.00 20.00           H
ATOM   3686 2HB  PHE   251      48.393  37.295  37.052  1.00 20.00           H
ATOM   3687  CG  PHE   251      47.775  38.424  35.359  1.00 20.44           C
ATOM   3688  CD1 PHE   251      46.820  39.161  36.043  1.00 20.31           C
ATOM   3689  HD1 PHE   251      46.782  39.126  37.131  1.00 20.00           H
ATOM   3690  CD2 PHE   251      47.799  38.479  33.958  1.00 21.82           C
ATOM   3691  HD2 PHE   251      48.546  37.895  33.418  1.00 20.00           H
ATOM   3692  CE1 PHE   251      45.907  39.948  35.354  1.00 21.86           C
ATOM   3693  HE1 PHE   251      45.162  40.524  35.902  1.00 20.00           H
ATOM   3694  CE2 PHE   251      46.890  39.262  33.257  1.00 23.30           C
ATOM   3695  HE2 PHE   251      46.917  39.298  32.168  1.00 20.00           H
ATOM   3696  CZ  PHE   251      45.943  40.001  33.953  1.00 23.84           C
ATOM   3697  HZ  PHE   251      45.229  40.621  33.412  1.00 20.00           H
ATOM   3698  HN  PHE   251      50.706  36.695  37.406  1.00 20.00           H
ATOM   3699  N   SER   252      49.380  39.818  38.202  1.00 16.01           N
ATOM   3700  CA  SER   252      48.922  41.068  38.770  1.00 17.99           C
ATOM   3701  C   SER   252      49.980  42.161  38.958  1.00 19.51           C
ATOM   3702  O   SER   252      49.611  43.324  39.118  1.00 19.26           O
ATOM   3703  HA  SER   252      48.177  41.447  38.070  1.00 20.00           H
ATOM   3704  CB  SER   252      48.200  40.813  40.111  1.00 16.45           C
ATOM   3705 1HB  SER   252      47.480  41.610  40.292  1.00 20.00           H
ATOM   3706 2HB  SER   252      47.637  39.882  40.048  1.00 20.00           H
ATOM   3707  OG  SER   252      49.121  40.745  41.187  1.00 18.63           O
ATOM   3708  HG  SER   252      49.055  39.855  41.638  1.00 20.00           H
ATOM   3709  HN  SER   252      49.412  39.032  38.819  1.00 20.00           H
ATOM   3710  N   ILE   253      51.274  41.816  38.949  1.00 19.01           N
ATOM   3711  CA  ILE   253      52.282  42.857  39.166  1.00 21.51           C
ATOM   3712  C   ILE   253      52.901  43.476  37.913  1.00 23.13           C
ATOM   3713  O   ILE   253      53.820  44.294  38.004  1.00 23.88           O
ATOM   3714  HA  ILE   253      51.793  43.684  39.679  1.00 20.00           H
ATOM   3715  CB  ILE   253      53.404  42.392  40.161  1.00 20.03           C
ATOM   3716  HB  ILE   253      54.176  43.161  40.189  1.00 20.00           H
ATOM   3717  CG1 ILE   253      54.089  41.102  39.700  1.00 21.50           C
ATOM   3718 1HG1 ILE   253      54.629  40.654  40.534  1.00 20.00           H
ATOM   3719 2HG1 ILE   253      53.337  40.379  39.383  1.00 20.00           H
ATOM   3720  CG2 ILE   253      52.787  42.173  41.526  1.00 21.57           C
ATOM   3721 1HG2 ILE   253      51.925  42.829  41.644  1.00 20.00           H
ATOM   3722 2HG2 ILE   253      52.469  41.134  41.618  1.00 20.00           H
ATOM   3723 3HG2 ILE   253      53.524  42.397  42.297  1.00 20.00           H
ATOM   3724  CD1 ILE   253      55.099  41.272  38.526  1.00 21.86           C
ATOM   3725 1HD1 ILE   253      54.554  41.349  37.585  1.00 20.00           H
ATOM   3726 2HD1 ILE   253      55.687  42.177  38.680  1.00 20.00           H
ATOM   3727 3HD1 ILE   253      55.764  40.408  38.490  1.00 20.00           H
ATOM   3728  HN  ILE   253      51.603  40.883  38.802  1.00 20.00           H
ATOM   3729  N   ALA   254      52.371  43.107  36.754  1.00 22.74           N
ATOM   3730  CA  ALA   254      52.829  43.641  35.480  1.00 26.23           C
ATOM   3731  C   ALA   254      51.689  44.430  34.822  1.00 27.88           C
ATOM   3732  O   ALA   254      50.516  44.219  35.136  1.00 26.24           O
ATOM   3733  HA  ALA   254      53.659  44.318  35.683  1.00 20.00           H
ATOM   3734  CB  ALA   254      53.258  42.507  34.562  1.00 26.09           C
ATOM   3735 1HB  ALA   254      54.052  41.932  35.040  1.00 20.00           H
ATOM   3736 2HB  ALA   254      52.406  41.856  34.365  1.00 20.00           H
ATOM   3737 3HB  ALA   254      53.625  42.919  33.622  1.00 20.00           H
ATOM   3738  HN  ALA   254      51.628  42.444  36.664  1.00 20.00           H
ATOM   3739  N   ALA   255      52.034  45.356  33.934  1.00 27.07           N
ATOM   3740  CA  ALA   255      51.029  46.113  33.213  1.00 28.20           C
ATOM   3741  C   ALA   255      51.558  46.370  31.816  1.00 30.50           C
ATOM   3742  O   ALA   255      52.751  46.574  31.612  1.00 27.53           O
ATOM   3743  HA  ALA   255      50.129  45.501  33.158  1.00 20.00           H
ATOM   3744  CB  ALA   255      50.726  47.448  33.919  1.00 29.25           C
ATOM   3745 1HB  ALA   255      49.667  47.492  34.173  1.00 20.00           H
ATOM   3746 2HB  ALA   255      51.322  47.521  34.829  1.00 20.00           H
ATOM   3747 3HB  ALA   255      50.975  48.275  33.254  1.00 20.00           H
ATOM   3748  HN  ALA   255      52.980  45.588  33.707  1.00 20.00           H
ATOM   3749  N   MET   256      50.658  46.321  30.847  1.00 32.59           N
ATOM   3750  CA  MET   256      50.986  46.593  29.461  1.00 36.03           C
ATOM   3751  C   MET   256      51.983  45.660  28.785  1.00 37.30           C
ATOM   3752  O   MET   256      52.629  46.041  27.794  1.00 36.78           O
ATOM   3753  HA  MET   256      50.047  46.505  28.914  1.00 20.00           H
ATOM   3754  CB  MET   256      51.438  48.054  29.335  1.00 36.91           C
ATOM   3755 1HB  MET   256      52.293  48.231  29.987  1.00 20.00           H
ATOM   3756 2HB  MET   256      51.770  48.249  28.315  1.00 20.00           H
ATOM   3757  CG  MET   256      50.322  49.024  29.694  1.00 40.32           C
ATOM   3758 1HG  MET   256      49.410  48.754  29.162  1.00 20.00           H
ATOM   3759 2HG  MET   256      50.102  48.959  30.759  1.00 20.00           H
ATOM   3760  SD  MET   256      50.649  50.758  29.329  1.00 41.81           S
ATOM   3761  CE  MET   256      51.983  51.017  30.455  1.00 43.92           C
ATOM   3762 1HE  MET   256      51.965  50.244  31.223  1.00 20.00           H
ATOM   3763 2HE  MET   256      52.929  50.970  29.914  1.00 20.00           H
ATOM   3764 3HE  MET   256      51.880  51.996  30.922  1.00 20.00           H
ATOM   3765  HN  MET   256      49.695  46.096  30.989  1.00 20.00           H
ATOM   3766  N   ASN   257      52.091  44.437  29.291  1.00 38.68           N
ATOM   3767  CA  ASN   257      52.973  43.439  28.692  1.00 40.75           C
ATOM   3768  C   ASN   257      52.511  43.161  27.240  1.00 43.50           C
ATOM   3769  O   ASN   257      53.280  42.650  26.426  1.00 42.84           O
ATOM   3770  HA  ASN   257      53.971  43.874  28.737  1.00 20.00           H
ATOM   3771  CB  ASN   257      52.931  42.138  29.505  1.00 39.39           C
ATOM   3772 1HB  ASN   257      51.968  42.050  30.008  1.00 20.00           H
ATOM   3773 2HB  ASN   257      53.020  41.283  28.834  1.00 20.00           H
ATOM   3774  CG  ASN   257      54.041  42.046  30.560  1.00 38.59           C
ATOM   3775  OD1 ASN   257      54.059  41.111  31.370  1.00 37.41           O
ATOM   3776  ND2 ASN   257      54.959  43.005  30.554  1.00 35.87           N
ATOM   3777 1HD2 ASN   257      54.907  43.743  29.881  1.00 20.00           H
ATOM   3778 2HD2 ASN   257      55.703  42.989  31.222  1.00 20.00           H
ATOM   3779  HN  ASN   257      51.591  44.118  30.096  1.00 20.00           H
ATOM   3780  N   GLU   258      51.261  43.506  26.932  1.00 46.22           N
ATOM   3781  CA  GLU   258      50.673  43.295  25.603  1.00 50.23           C
ATOM   3782  C   GLU   258      51.538  43.806  24.442  1.00 50.52           C
ATOM   3783  O   GLU   258      51.869  44.998  24.380  1.00 50.93           O
ATOM   3784  HA  GLU   258      50.572  42.214  25.499  1.00 20.00           H
ATOM   3785  CB  GLU   258      49.281  43.958  25.523  1.00 52.98           C
ATOM   3786 1HB  GLU   258      49.349  44.994  25.853  1.00 20.00           H
ATOM   3787 2HB  GLU   258      48.882  43.852  24.514  1.00 20.00           H
ATOM   3788  CG  GLU   258      48.219  43.325  26.425  1.00 58.06           C
ATOM   3789 1HG  GLU   258      47.233  43.457  25.980  1.00 20.00           H
ATOM   3790 2HG  GLU   258      48.394  42.251  26.499  1.00 20.00           H
ATOM   3791  CD  GLU   258      48.201  43.915  27.834  1.00 60.61           C
ATOM   3792  OE1 GLU   258      47.350  43.503  28.647  1.00 62.11           O
ATOM   3793  OE2 GLU   258      49.036  44.790  28.136  1.00 62.79           O
ATOM   3794  HN  GLU   258      50.625  43.933  27.574  1.00 20.00           H
ATOM   3795  N   GLY     2      32.179  79.910  42.690  1.00 33.28           N
ATOM   3796  CA  GLY     2      32.841  78.722  43.189  1.00 30.12           C
ATOM   3797  C   GLY     2      33.037  77.707  42.072  1.00 29.10           C
ATOM   3798  O   GLY     2      32.431  77.828  40.999  1.00 28.73           O
ATOM   3799 1HA  GLY     2      33.807  78.992  43.617  1.00 20.00           H
ATOM   3800 2HA  GLY     2      32.249  78.280  43.990  1.00 20.00           H
ATOM   3801  HN  GLY     2      31.763  80.649  42.160  1.00 20.00           H
ATOM   3802  N   PHE     3      33.858  76.686  42.308  1.00 26.90           N
ATOM   3803  CA  PHE     3      34.097  75.719  41.253  1.00 26.61           C
ATOM   3804  C   PHE     3      32.979  74.683  41.063  1.00 26.00           C
ATOM   3805  O   PHE     3      33.121  73.785  40.237  1.00 26.12           O
ATOM   3806  HA  PHE     3      34.192  76.275  40.320  1.00 20.00           H
ATOM   3807  CB  PHE     3      35.460  75.023  41.447  1.00 25.56           C
ATOM   3808 1HB  PHE     3      35.567  74.240  40.696  1.00 20.00           H
ATOM   3809 2HB  PHE     3      36.255  75.747  41.268  1.00 20.00           H
ATOM   3810  CG  PHE     3      35.660  74.416  42.806  1.00 24.83           C
ATOM   3811  CD1 PHE     3      35.072  73.190  43.131  1.00 23.23           C
ATOM   3812  HD1 PHE     3      34.411  72.697  42.418  1.00 20.00           H
ATOM   3813  CD2 PHE     3      36.500  75.032  43.736  1.00 24.80           C
ATOM   3814  HD2 PHE     3      36.959  75.989  43.487  1.00 20.00           H
ATOM   3815  CE1 PHE     3      35.313  72.579  44.351  1.00 22.80           C
ATOM   3816  HE1 PHE     3      34.844  71.623  44.584  1.00 20.00           H
ATOM   3817  CE2 PHE     3      36.758  74.438  44.960  1.00 24.80           C
ATOM   3818  HE2 PHE     3      37.420  74.923  45.677  1.00 20.00           H
ATOM   3819  CZ  PHE     3      36.161  73.199  45.277  1.00 24.00           C
ATOM   3820  HZ  PHE     3      36.358  72.724  46.238  1.00 20.00           H
ATOM   3821  HN  PHE     3      34.330  76.537  43.177  1.00 20.00           H
ATOM   3822  N   LEU     4      31.876  74.817  41.806  1.00 25.07           N
ATOM   3823  CA  LEU     4      30.717  73.925  41.668  1.00 25.73           C
ATOM   3824  C   LEU     4      29.504  74.673  41.054  1.00 27.67           C
ATOM   3825  O   LEU     4      28.387  74.139  40.978  1.00 26.36           O
ATOM   3826  HA  LEU     4      30.998  73.129  40.977  1.00 20.00           H
ATOM   3827  CB  LEU     4      30.329  73.334  43.038  1.00 24.73           C
ATOM   3828 1HB  LEU     4      30.329  74.139  43.772  1.00 20.00           H
ATOM   3829 2HB  LEU     4      29.307  72.961  42.974  1.00 20.00           H
ATOM   3830  CG  LEU     4      31.247  72.202  43.534  1.00 24.87           C
ATOM   3831  HG  LEU     4      32.222  72.630  43.766  1.00 20.00           H
ATOM   3832  CD1 LEU     4      30.718  71.582  44.813  1.00 22.11           C
ATOM   3833 1HD1 LEU     4      30.325  72.365  45.460  1.00 20.00           H
ATOM   3834 2HD1 LEU     4      29.923  70.876  44.572  1.00 20.00           H
ATOM   3835 3HD1 LEU     4      31.526  71.059  45.324  1.00 20.00           H
ATOM   3836  CD2 LEU     4      31.346  71.144  42.445  1.00 23.99           C
ATOM   3837 1HD2 LEU     4      30.365  70.992  41.995  1.00 20.00           H
ATOM   3838 2HD2 LEU     4      32.050  71.474  41.680  1.00 20.00           H
ATOM   3839 3HD2 LEU     4      31.695  70.207  42.879  1.00 20.00           H
ATOM   3840  HN  LEU     4      31.754  75.523  42.503  1.00 20.00           H
ATOM   3841  N   SER     5      29.719  75.909  40.606  1.00 26.54           N
ATOM   3842  CA  SER     5      28.632  76.680  40.004  1.00 27.93           C
ATOM   3843  C   SER     5      28.020  75.925  38.829  1.00 27.23           C
ATOM   3844  O   SER     5      28.734  75.423  37.963  1.00 27.56           O
ATOM   3845  HA  SER     5      27.894  76.805  40.796  1.00 20.00           H
ATOM   3846  CB  SER     5      29.140  78.044  39.496  1.00 29.68           C
ATOM   3847 1HB  SER     5      30.043  77.896  38.903  1.00 20.00           H
ATOM   3848 2HB  SER     5      28.394  78.486  38.835  1.00 20.00           H
ATOM   3849  OG  SER     5      29.405  78.909  40.581  1.00 31.46           O
ATOM   3850  HG  SER     5      29.827  79.753  40.250  1.00 20.00           H
ATOM   3851  HN  SER     5      30.604  76.373  40.649  1.00 20.00           H
ATOM   3852  N   GLY     6      26.694  75.845  38.806  1.00 27.07           N
ATOM   3853  CA  GLY     6      26.016  75.160  37.720  1.00 27.82           C
ATOM   3854  C   GLY     6      25.799  73.670  37.948  1.00 28.74           C
ATOM   3855  O   GLY     6      25.215  72.980  37.101  1.00 29.97           O
ATOM   3856 1HA  GLY     6      25.041  75.616  37.549  1.00 20.00           H
ATOM   3857 2HA  GLY     6      26.588  75.276  36.799  1.00 20.00           H
ATOM   3858  HN  GLY     6      26.098  76.235  39.507  1.00 20.00           H
ATOM   3859  N   LYS     7      26.264  73.153  39.078  1.00 27.29           N
ATOM   3860  CA  LYS     7      26.099  71.721  39.360  1.00 26.84           C
ATOM   3861  C   LYS     7      24.909  71.495  40.289  1.00 26.23           C
ATOM   3862  O   LYS     7      24.648  72.307  41.175  1.00 27.17           O
ATOM   3863  HA  LYS     7      25.886  71.224  38.413  1.00 20.00           H
ATOM   3864  CB  LYS     7      27.368  71.153  40.023  1.00 26.36           C
ATOM   3865 1HB  LYS     7      27.632  71.757  40.891  1.00 20.00           H
ATOM   3866 2HB  LYS     7      27.173  70.143  40.385  1.00 20.00           H
ATOM   3867  CG  LYS     7      28.604  71.088  39.111  1.00 26.39           C
ATOM   3868 1HG  LYS     7      28.716  72.031  38.575  1.00 20.00           H
ATOM   3869 2HG  LYS     7      29.501  70.957  39.716  1.00 20.00           H
ATOM   3870  CD  LYS     7      28.509  69.946  38.102  1.00 26.06           C
ATOM   3871 1HD  LYS     7      28.108  69.057  38.589  1.00 20.00           H
ATOM   3872 2HD  LYS     7      27.813  70.215  37.307  1.00 20.00           H
ATOM   3873  CE  LYS     7      29.878  69.631  37.503  1.00 26.19           C
ATOM   3874 1HE  LYS     7      30.219  70.470  36.896  1.00 20.00           H
ATOM   3875 2HE  LYS     7      30.609  69.497  38.300  1.00 20.00           H
ATOM   3876  NZ  LYS     7      29.855  68.410  36.663  1.00 25.66           N
ATOM   3877 1HZ  LYS     7      30.787  68.011  36.620  1.00 20.00           H
ATOM   3878 2HZ  LYS     7      29.217  67.734  37.066  1.00 20.00           H
ATOM   3879 3HZ  LYS     7      29.547  68.649  35.727  1.00 20.00           H
ATOM   3880  HN  LYS     7      26.738  73.682  39.782  1.00 20.00           H
ATOM   3881  N   ARG     8      24.192  70.395  40.075  1.00 25.25           N
ATOM   3882  CA  ARG     8      23.049  70.041  40.918  1.00 26.22           C
ATOM   3883  C   ARG     8      23.407  68.705  41.577  1.00 22.84           C
ATOM   3884  O   ARG     8      23.505  67.685  40.902  1.00 20.84           O
ATOM   3885  HA  ARG     8      22.967  70.858  41.634  1.00 20.00           H
ATOM   3886  CB  ARG     8      21.787  69.886  40.067  1.00 27.54           C
ATOM   3887 1HB  ARG     8      22.029  69.358  39.144  1.00 20.00           H
ATOM   3888 2HB  ARG     8      21.057  69.277  40.600  1.00 20.00           H
ATOM   3889  CG  ARG     8      21.147  71.224  39.715  1.00 34.21           C
ATOM   3890 1HG  ARG     8      20.505  71.550  40.532  1.00 20.00           H
ATOM   3891 2HG  ARG     8      21.922  71.981  39.596  1.00 20.00           H
ATOM   3892  CD  ARG     8      20.350  71.077  38.440  1.00 38.36           C
ATOM   3893 1HD  ARG     8      21.007  71.182  37.576  1.00 20.00           H
ATOM   3894 2HD  ARG     8      19.913  70.080  38.387  1.00 20.00           H
ATOM   3895  NE  ARG     8      19.283  72.060  38.336  1.00 45.23           N
ATOM   3896  HE  ARG     8      19.338  72.874  38.914  1.00 20.00           H
ATOM   3897  CZ  ARG     8      18.242  71.931  37.514  1.00 47.78           C
ATOM   3898  NH1 ARG     8      18.137  70.857  36.730  1.00 48.22           N
ATOM   3899 1HH1 ARG     8      18.841  70.146  36.758  1.00 20.00           H
ATOM   3900 2HH1 ARG     8      17.355  70.762  36.114  1.00 20.00           H
ATOM   3901  NH2 ARG     8      17.300  72.866  37.492  1.00 49.34           N
ATOM   3902 1HH2 ARG     8      16.518  72.773  36.876  1.00 20.00           H
ATOM   3903 2HH2 ARG     8      17.373  73.663  38.090  1.00 20.00           H
ATOM   3904  HN  ARG     8      24.375  69.742  39.339  1.00 20.00           H
ATOM   3905  N   ILE     9      23.588  68.735  42.891  1.00 21.76           N
ATOM   3906  CA  ILE     9      24.003  67.542  43.616  1.00 22.89           C
ATOM   3907  C   ILE     9      23.073  67.146  44.756  1.00 21.37           C
ATOM   3908  O   ILE     9      22.656  67.986  45.557  1.00 21.62           O
ATOM   3909  HA  ILE     9      23.991  66.710  42.911  1.00 20.00           H
ATOM   3910  CB  ILE     9      25.453  67.753  44.172  1.00 23.41           C
ATOM   3911  HB  ILE     9      25.460  68.662  44.773  1.00 20.00           H
ATOM   3912  CG1 ILE     9      26.417  67.954  42.985  1.00 25.16           C
ATOM   3913 1HG1 ILE     9      26.563  67.006  42.466  1.00 20.00           H
ATOM   3914 2HG1 ILE     9      25.977  68.646  42.267  1.00 20.00           H
ATOM   3915  CG2 ILE     9      25.894  66.544  45.033  1.00 21.78           C
ATOM   3916 1HG2 ILE     9      25.390  66.582  45.998  1.00 20.00           H
ATOM   3917 2HG2 ILE     9      25.630  65.618  44.521  1.00 20.00           H
ATOM   3918 3HG2 ILE     9      26.973  66.580  45.184  1.00 20.00           H
ATOM   3919  CD1 ILE     9      27.766  68.485  43.382  1.00 28.14           C
ATOM   3920 1HD1 ILE     9      27.698  68.953  44.364  1.00 20.00           H
ATOM   3921 2HD1 ILE     9      28.483  67.664  43.419  1.00 20.00           H
ATOM   3922 3HD1 ILE     9      28.096  69.222  42.650  1.00 20.00           H
ATOM   3923  HN  ILE     9      23.457  69.550  43.455  1.00 20.00           H
ATOM   3924  N   LEU    10      22.775  65.852  44.824  1.00 19.74           N
ATOM   3925  CA  LEU    10      21.929  65.289  45.867  1.00 19.03           C
ATOM   3926  C   LEU    10      22.812  64.807  47.027  1.00 21.35           C
ATOM   3927  O   LEU    10      23.785  64.058  46.808  1.00 19.61           O
ATOM   3928  HA  LEU    10      21.285  66.088  46.231  1.00 20.00           H
ATOM   3929  CB  LEU    10      21.147  64.106  45.303  1.00 20.13           C
ATOM   3930 1HB  LEU    10      20.451  64.480  44.553  1.00 20.00           H
ATOM   3931 2HB  LEU    10      21.846  63.446  44.787  1.00 20.00           H
ATOM   3932  CG  LEU    10      20.365  63.287  46.346  1.00 21.03           C
ATOM   3933  HG  LEU    10      21.005  63.143  47.216  1.00 20.00           H
ATOM   3934  CD1 LEU    10      19.130  64.070  46.797  1.00 22.18           C
ATOM   3935 1HD1 LEU    10      19.419  64.800  47.553  1.00 20.00           H
ATOM   3936 2HD1 LEU    10      18.695  64.586  45.941  1.00 20.00           H
ATOM   3937 3HD1 LEU    10      18.397  63.381  47.217  1.00 20.00           H
ATOM   3938  CD2 LEU    10      19.945  61.976  45.732  1.00 22.46           C
ATOM   3939 1HD2 LEU    10      19.389  62.166  44.814  1.00 20.00           H
ATOM   3940 2HD2 LEU    10      20.830  61.381  45.504  1.00 20.00           H
ATOM   3941 3HD2 LEU    10      19.313  61.432  46.433  1.00 20.00           H
ATOM   3942  HN  LEU    10      23.103  65.167  44.172  1.00 20.00           H
ATOM   3943  N   VAL    11      22.478  65.221  48.248  1.00 19.19           N
ATOM   3944  CA  VAL    11      23.251  64.830  49.427  1.00 20.25           C
ATOM   3945  C   VAL    11      22.433  63.955  50.385  1.00 22.56           C
ATOM   3946  O   VAL    11      21.373  64.376  50.874  1.00 21.44           O
ATOM   3947  HA  VAL    11      24.099  64.237  49.083  1.00 20.00           H
ATOM   3948  CB  VAL    11      23.723  66.073  50.202  1.00 20.51           C
ATOM   3949  HB  VAL    11      22.840  66.642  50.492  1.00 20.00           H
ATOM   3950  CG1 VAL    11      24.464  65.665  51.478  1.00 20.88           C
ATOM   3951 1HG1 VAL    11      23.742  65.372  52.239  1.00 20.00           H
ATOM   3952 2HG1 VAL    11      25.125  64.825  51.261  1.00 20.00           H
ATOM   3953 3HG1 VAL    11      25.054  66.507  51.840  1.00 20.00           H
ATOM   3954  CG2 VAL    11      24.619  66.922  49.312  1.00 21.37           C
ATOM   3955 1HG2 VAL    11      25.496  66.343  49.021  1.00 20.00           H
ATOM   3956 2HG2 VAL    11      24.068  67.220  48.420  1.00 20.00           H
ATOM   3957 3HG2 VAL    11      24.936  67.811  49.857  1.00 20.00           H
ATOM   3958  HN  VAL    11      21.696  65.813  48.443  1.00 20.00           H
ATOM   3959  N   THR    12      22.913  62.738  50.653  1.00 19.89           N
ATOM   3960  CA  THR    12      22.229  61.845  51.586  1.00 20.52           C
ATOM   3961  C   THR    12      22.976  61.890  52.915  1.00 23.40           C
ATOM   3962  O   THR    12      24.050  62.484  53.006  1.00 23.74           O
ATOM   3963  HA  THR    12      21.221  62.226  51.749  1.00 20.00           H
ATOM   3964  CB  THR    12      22.261  60.392  51.107  1.00 21.19           C
ATOM   3965  HB  THR    12      21.608  59.767  51.715  1.00 20.00           H
ATOM   3966  OG1 THR    12      23.626  59.940  51.099  1.00 21.92           O
ATOM   3967  HG1 THR    12      24.182  60.539  50.522  1.00 20.00           H
ATOM   3968  CG2 THR    12      21.681  60.262  49.711  1.00 20.66           C
ATOM   3969 1HG2 THR    12      22.026  61.093  49.095  1.00 20.00           H
ATOM   3970 2HG2 THR    12      20.593  60.277  49.767  1.00 20.00           H
ATOM   3971 3HG2 THR    12      22.009  59.321  49.267  1.00 20.00           H
ATOM   3972  HN  THR    12      23.747  62.364  50.247  1.00 20.00           H
ATOM   3973  N   GLY    13      22.392  61.294  53.954  1.00 23.32           N
ATOM   3974  CA  GLY    13      23.065  61.198  55.240  1.00 22.38           C
ATOM   3975  C   GLY    13      23.179  62.318  56.254  1.00 23.43           C
ATOM   3976  O   GLY    13      23.910  62.148  57.226  1.00 21.79           O
ATOM   3977 1HA  GLY    13      22.612  60.404  55.833  1.00 20.00           H
ATOM   3978 2HA  GLY    13      24.110  60.926  55.088  1.00 20.00           H
ATOM   3979  HN  GLY    13      21.481  60.884  53.923  1.00 20.00           H
ATOM   3980  N   VAL    14      22.520  63.458  56.065  1.00 24.01           N
ATOM   3981  CA  VAL    14      22.633  64.482  57.081  1.00 26.23           C
ATOM   3982  C   VAL    14      21.733  64.048  58.253  1.00 28.78           C
ATOM   3983  O   VAL    14      20.558  63.762  58.048  1.00 29.88           O
ATOM   3984  HA  VAL    14      23.674  64.511  57.403  1.00 20.00           H
ATOM   3985  CB  VAL    14      22.165  65.864  56.568  1.00 26.52           C
ATOM   3986  HB  VAL    14      21.151  65.753  56.184  1.00 20.00           H
ATOM   3987  CG1 VAL    14      22.142  66.857  57.734  1.00 26.60           C
ATOM   3988 1HG1 VAL    14      22.174  66.311  58.676  1.00 20.00           H
ATOM   3989 2HG1 VAL    14      23.008  67.516  57.667  1.00 20.00           H
ATOM   3990 3HG1 VAL    14      21.229  67.450  57.687  1.00 20.00           H
ATOM   3991  CG2 VAL    14      23.117  66.373  55.473  1.00 27.60           C
ATOM   3992 1HG2 VAL    14      24.123  66.468  55.881  1.00 20.00           H
ATOM   3993 2HG2 VAL    14      23.128  65.666  54.643  1.00 20.00           H
ATOM   3994 3HG2 VAL    14      22.776  67.345  55.117  1.00 20.00           H
ATOM   3995  HN  VAL    14      21.953  63.649  55.264  1.00 20.00           H
ATOM   3996  N   ALA    15      22.286  63.952  59.458  1.00 28.76           N
ATOM   3997  CA  ALA    15      21.483  63.568  60.623  1.00 29.49           C
ATOM   3998  C   ALA    15      21.582  64.648  61.683  1.00 31.35           C
ATOM   3999  O   ALA    15      20.675  64.807  62.506  1.00 31.66           O
ATOM   4000  HA  ALA    15      20.446  63.485  60.298  1.00 20.00           H
ATOM   4001  CB  ALA    15      21.947  62.225  61.203  1.00 28.62           C
ATOM   4002 1HB  ALA    15      21.656  61.418  60.530  1.00 20.00           H
ATOM   4003 2HB  ALA    15      23.032  62.232  61.313  1.00 20.00           H
ATOM   4004 3HB  ALA    15      21.484  62.070  62.177  1.00 20.00           H
ATOM   4005  HN  ALA    15      23.253  64.128  59.645  1.00 20.00           H
ATOM   4006  N   SER    16      22.689  65.383  61.672  1.00 29.80           N
ATOM   4007  CA  SER    16      22.894  66.472  62.623  1.00 30.71           C
ATOM   4008  C   SER    16      23.993  67.384  62.105  1.00 31.07           C
ATOM   4009  O   SER    16      24.541  67.155  61.021  1.00 29.24           O
ATOM   4010  HA  SER    16      21.941  66.998  62.669  1.00 20.00           H
ATOM   4011  CB  SER    16      23.249  65.930  64.017  1.00 30.77           C
ATOM   4012 1HB  SER    16      22.989  66.672  64.771  1.00 20.00           H
ATOM   4013 2HB  SER    16      22.652  65.042  64.224  1.00 20.00           H
ATOM   4014  OG  SER    16      24.627  65.606  64.132  1.00 32.36           O
ATOM   4015  HG  SER    16      24.829  65.293  65.060  1.00 20.00           H
ATOM   4016  HN  SER    16      23.444  65.248  61.029  1.00 20.00           H
ATOM   4017  N   LYS    17      24.295  68.426  62.867  1.00 31.40           N
ATOM   4018  CA  LYS    17      25.330  69.371  62.479  1.00 33.64           C
ATOM   4019  C   LYS    17      26.723  68.739  62.569  1.00 31.49           C
ATOM   4020  O   LYS    17      27.693  69.300  62.067  1.00 30.81           O
ATOM   4021  HA  LYS    17      25.157  69.636  61.436  1.00 20.00           H
ATOM   4022  CB  LYS    17      25.275  70.610  63.378  1.00 37.29           C
ATOM   4023 1HB  LYS    17      24.550  70.453  64.176  1.00 20.00           H
ATOM   4024 2HB  LYS    17      26.244  70.762  63.853  1.00 20.00           H
ATOM   4025  CG  LYS    17      24.900  71.878  62.623  1.00 43.48           C
ATOM   4026 1HG  LYS    17      25.804  72.414  62.335  1.00 20.00           H
ATOM   4027 2HG  LYS    17      24.378  71.616  61.702  1.00 20.00           H
ATOM   4028  CD  LYS    17      24.016  72.798  63.456  1.00 48.28           C
ATOM   4029 1HD  LYS    17      22.988  72.436  63.436  1.00 20.00           H
ATOM   4030 2HD  LYS    17      24.342  72.777  64.496  1.00 20.00           H
ATOM   4031  CE  LYS    17      24.063  74.237  62.933  1.00 52.17           C
ATOM   4032 1HE  LYS    17      24.136  74.932  63.769  1.00 20.00           H
ATOM   4033 2HE  LYS    17      24.955  74.379  62.321  1.00 20.00           H
ATOM   4034  NZ  LYS    17      22.865  74.611  62.113  1.00 54.37           N
ATOM   4035 1HZ  LYS    17      22.977  75.556  61.762  1.00 20.00           H
ATOM   4036 2HZ  LYS    17      22.776  73.969  61.332  1.00 20.00           H
ATOM   4037 3HZ  LYS    17      22.032  74.560  62.689  1.00 20.00           H
ATOM   4038  HN  LYS    17      23.847  68.631  63.737  1.00 20.00           H
ATOM   4039  N   LEU    18      26.812  67.586  63.226  1.00 29.16           N
ATOM   4040  CA  LEU    18      28.086  66.879  63.367  1.00 28.60           C
ATOM   4041  C   LEU    18      28.344  65.951  62.184  1.00 26.95           C
ATOM   4042  O   LEU    18      29.477  65.509  61.980  1.00 27.40           O
ATOM   4043  HA  LEU    18      28.877  67.629  63.373  1.00 20.00           H
ATOM   4044  CB  LEU    18      28.096  66.038  64.643  1.00 28.53           C
ATOM   4045 1HB  LEU    18      27.277  65.321  64.588  1.00 20.00           H
ATOM   4046 2HB  LEU    18      29.022  65.463  64.668  1.00 20.00           H
ATOM   4047  CG  LEU    18      27.975  66.778  65.976  1.00 31.28           C
ATOM   4048  HG  LEU    18      26.975  67.206  66.039  1.00 20.00           H
ATOM   4049  CD1 LEU    18      28.134  65.785  67.123  1.00 31.94           C
ATOM   4050 1HD1 LEU    18      27.220  65.201  67.227  1.00 20.00           H
ATOM   4051 2HD1 LEU    18      28.969  65.117  66.912  1.00 20.00           H
ATOM   4052 3HD1 LEU    18      28.328  66.327  68.048  1.00 20.00           H
ATOM   4053  CD2 LEU    18      29.019  67.885  66.054  1.00 31.85           C
ATOM   4054 1HD2 LEU    18      29.621  67.882  65.145  1.00 20.00           H
ATOM   4055 2HD2 LEU    18      28.520  68.848  66.156  1.00 20.00           H
ATOM   4056 3HD2 LEU    18      29.664  67.716  66.916  1.00 20.00           H
ATOM   4057  HN  LEU    18      26.037  67.128  63.660  1.00 20.00           H
ATOM   4058  N   SER    19      27.291  65.650  61.428  1.00 24.32           N
ATOM   4059  CA  SER    19      27.365  64.740  60.283  1.00 22.98           C
ATOM   4060  C   SER    19      28.405  65.118  59.228  1.00 22.46           C
ATOM   4061  O   SER    19      28.529  66.280  58.840  1.00 21.04           O
ATOM   4062  HA  SER    19      27.637  63.771  60.701  1.00 20.00           H
ATOM   4063  CB  SER    19      25.997  64.644  59.576  1.00 23.40           C
ATOM   4064 1HB  SER    19      25.604  65.647  59.409  1.00 20.00           H
ATOM   4065 2HB  SER    19      26.127  64.186  58.595  1.00 20.00           H
ATOM   4066  OG  SER    19      25.069  63.889  60.335  1.00 23.72           O
ATOM   4067  HG  SER    19      25.251  62.912  60.223  1.00 20.00           H
ATOM   4068  HN  SER    19      26.373  66.016  61.577  1.00 20.00           H
ATOM   4069  N   ILE    20      29.140  64.119  58.743  1.00 20.89           N
ATOM   4070  CA  ILE    20      30.104  64.386  57.695  1.00 19.29           C
ATOM   4071  C   ILE    20      29.338  64.972  56.499  1.00 18.46           C
ATOM   4072  O   ILE    20      29.810  65.905  55.869  1.00 19.98           O
ATOM   4073  HA  ILE    20      30.802  65.132  58.075  1.00 20.00           H
ATOM   4074  CB  ILE    20      30.839  63.091  57.286  1.00 20.00           C
ATOM   4075  HB  ILE    20      30.111  62.280  57.253  1.00 20.00           H
ATOM   4076  CG1 ILE    20      31.879  62.751  58.351  1.00 19.25           C
ATOM   4077 1HG1 ILE    20      32.719  63.442  58.277  1.00 20.00           H
ATOM   4078 2HG1 ILE    20      31.446  62.880  59.342  1.00 20.00           H
ATOM   4079  CG2 ILE    20      31.498  63.265  55.925  1.00 19.11           C
ATOM   4080 1HG2 ILE    20      31.000  64.067  55.380  1.00 20.00           H
ATOM   4081 2HG2 ILE    20      32.550  63.516  56.060  1.00 20.00           H
ATOM   4082 3HG2 ILE    20      31.416  62.336  55.360  1.00 20.00           H
ATOM   4083  CD1 ILE    20      32.431  61.337  58.266  1.00 21.92           C
ATOM   4084 1HD1 ILE    20      31.626  60.647  58.014  1.00 20.00           H
ATOM   4085 2HD1 ILE    20      33.201  61.293  57.495  1.00 20.00           H
ATOM   4086 3HD1 ILE    20      32.862  61.057  59.227  1.00 20.00           H
ATOM   4087  HN  ILE    20      29.074  63.172  59.057  1.00 20.00           H
ATOM   4088  N   ALA    21      28.149  64.444  56.206  1.00 18.53           N
ATOM   4089  CA  ALA    21      27.341  64.948  55.085  1.00 20.07           C
ATOM   4090  C   ALA    21      27.014  66.446  55.246  1.00 20.12           C
ATOM   4091  O   ALA    21      26.848  67.159  54.249  1.00 20.65           O
ATOM   4092  HA  ALA    21      27.928  64.829  54.173  1.00 20.00           H
ATOM   4093  CB  ALA    21      26.024  64.135  54.938  1.00 19.41           C
ATOM   4094 1HB  ALA    21      26.262  63.095  54.711  1.00 20.00           H
ATOM   4095 2HB  ALA    21      25.461  64.184  55.870  1.00 20.00           H
ATOM   4096 3HB  ALA    21      25.426  64.555  54.129  1.00 20.00           H
ATOM   4097  HN  ALA    21      27.733  63.689  56.712  1.00 20.00           H
ATOM   4098  N   TYR    22      26.929  66.907  56.493  1.00 20.66           N
ATOM   4099  CA  TYR    22      26.651  68.321  56.778  1.00 22.91           C
ATOM   4100  C   TYR    22      27.856  69.187  56.357  1.00 22.99           C
ATOM   4101  O   TYR    22      27.695  70.245  55.731  1.00 22.09           O
ATOM   4102  HA  TYR    22      25.772  68.613  56.203  1.00 20.00           H
ATOM   4103  CB  TYR    22      26.362  68.512  58.275  1.00 27.22           C
ATOM   4104 1HB  TYR    22      25.558  67.837  58.568  1.00 20.00           H
ATOM   4105 2HB  TYR    22      27.245  68.222  58.845  1.00 20.00           H
ATOM   4106  CG  TYR    22      25.981  69.934  58.617  1.00 32.04           C
ATOM   4107  CD1 TYR    22      26.887  70.780  59.246  1.00 33.54           C
ATOM   4108  HD1 TYR    22      27.870  70.408  59.534  1.00 20.00           H
ATOM   4109  CD2 TYR    22      24.723  70.448  58.265  1.00 35.02           C
ATOM   4110  HD2 TYR    22      24.003  69.794  57.773  1.00 20.00           H
ATOM   4111  CE1 TYR    22      26.566  72.102  59.518  1.00 36.20           C
ATOM   4112  HE1 TYR    22      27.283  72.759  60.009  1.00 20.00           H
ATOM   4113  CE2 TYR    22      24.390  71.776  58.534  1.00 37.37           C
ATOM   4114  HE2 TYR    22      23.410  72.160  58.252  1.00 20.00           H
ATOM   4115  CZ  TYR    22      25.321  72.595  59.162  1.00 37.62           C
ATOM   4116  OH  TYR    22      25.024  73.912  59.428  1.00 40.13           O
ATOM   4117  HH  TYR    22      25.720  74.304  60.029  1.00 20.00           H
ATOM   4118  HN  TYR    22      27.045  66.339  57.308  1.00 20.00           H
ATOM   4119  N   GLY    23      29.063  68.728  56.699  1.00 21.15           N
ATOM   4120  CA  GLY    23      30.268  69.449  56.312  1.00 19.70           C
ATOM   4121  C   GLY    23      30.390  69.452  54.802  1.00 17.83           C
ATOM   4122  O   GLY    23      30.804  70.447  54.197  1.00 18.97           O
ATOM   4123 1HA  GLY    23      30.225  70.469  56.693  1.00 20.00           H
ATOM   4124 2HA  GLY    23      31.140  68.976  56.764  1.00 20.00           H
ATOM   4125  HN  GLY    23      29.215  67.890  57.223  1.00 20.00           H
ATOM   4126  N   ILE    24      30.022  68.344  54.170  1.00 17.52           N
ATOM   4127  CA  ILE    24      30.071  68.262  52.714  1.00 16.97           C
ATOM   4128  C   ILE    24      29.061  69.247  52.078  1.00 20.25           C
ATOM   4129  O   ILE    24      29.382  69.980  51.135  1.00 18.34           O
ATOM   4130  HA  ILE    24      31.072  68.562  52.403  1.00 20.00           H
ATOM   4131  CB  ILE    24      29.775  66.812  52.236  1.00 18.29           C
ATOM   4132  HB  ILE    24      28.891  66.452  52.762  1.00 20.00           H
ATOM   4133  CG1 ILE    24      30.960  65.897  52.615  1.00 17.34           C
ATOM   4134 1HG1 ILE    24      31.857  66.218  52.084  1.00 20.00           H
ATOM   4135 2HG1 ILE    24      31.170  65.990  53.680  1.00 20.00           H
ATOM   4136  CG2 ILE    24      29.525  66.781  50.706  1.00 16.47           C
ATOM   4137 1HG2 ILE    24      29.417  67.800  50.335  1.00 20.00           H
ATOM   4138 2HG2 ILE    24      30.369  66.301  50.209  1.00 20.00           H
ATOM   4139 3HG2 ILE    24      28.615  66.219  50.498  1.00 20.00           H
ATOM   4140  CD1 ILE    24      30.721  64.418  52.300  1.00 18.68           C
ATOM   4141 1HD1 ILE    24      29.766  64.106  52.723  1.00 20.00           H
ATOM   4142 2HD1 ILE    24      30.704  64.274  51.219  1.00 20.00           H
ATOM   4143 3HD1 ILE    24      31.523  63.820  52.733  1.00 20.00           H
ATOM   4144  HN  ILE    24      29.698  67.518  54.631  1.00 20.00           H
ATOM   4145  N   ALA    25      27.838  69.256  52.587  1.00 20.37           N
ATOM   4146  CA  ALA    25      26.820  70.159  52.050  1.00 22.34           C
ATOM   4147  C   ALA    25      27.276  71.627  52.165  1.00 20.81           C
ATOM   4148  O   ALA    25      27.148  72.398  51.223  1.00 21.63           O
ATOM   4149  HA  ALA    25      26.691  69.922  50.994  1.00 20.00           H
ATOM   4150  CB  ALA    25      25.489  69.935  52.789  1.00 22.07           C
ATOM   4151 1HB  ALA    25      24.969  69.083  52.350  1.00 20.00           H
ATOM   4152 2HB  ALA    25      25.688  69.737  53.842  1.00 20.00           H
ATOM   4153 3HB  ALA    25      24.868  70.826  52.697  1.00 20.00           H
ATOM   4154  HN  ALA    25      27.542  68.670  53.341  1.00 20.00           H
ATOM   4155  N   GLN    26      27.811  72.001  53.318  1.00 23.21           N
ATOM   4156  CA  GLN    26      28.295  73.364  53.541  1.00 26.09           C
ATOM   4157  C   GLN    26      29.346  73.779  52.510  1.00 25.52           C
ATOM   4158  O   GLN    26      29.262  74.855  51.924  1.00 24.08           O
ATOM   4159  HA  GLN    26      27.420  74.003  53.433  1.00 20.00           H
ATOM   4160  CB  GLN    26      28.931  73.477  54.927  1.00 30.67           C
ATOM   4161 1HB  GLN    26      29.317  72.505  55.234  1.00 20.00           H
ATOM   4162 2HB  GLN    26      29.781  74.158  54.886  1.00 20.00           H
ATOM   4163  CG  GLN    26      28.026  73.960  56.017  1.00 39.75           C
ATOM   4164 1HG  GLN    26      27.547  74.890  55.711  1.00 20.00           H
ATOM   4165 2HG  GLN    26      27.232  73.232  56.184  1.00 20.00           H
ATOM   4166  CD  GLN    26      28.783  74.188  57.319  1.00 45.42           C
ATOM   4167  OE1 GLN    26      29.453  73.283  57.836  1.00 48.68           O
ATOM   4168  NE2 GLN    26      28.689  75.402  57.852  1.00 47.72           N
ATOM   4169 1HE2 GLN    26      28.143  76.106  57.398  1.00 20.00           H
ATOM   4170 2HE2 GLN    26      29.165  75.611  58.706  1.00 20.00           H
ATOM   4171  HN  GLN    26      27.923  71.395  54.105  1.00 20.00           H
ATOM   4172  N   ALA    27      30.359  72.934  52.312  1.00 22.87           N
ATOM   4173  CA  ALA    27      31.434  73.233  51.366  1.00 22.08           C
ATOM   4174  C   ALA    27      30.932  73.331  49.931  1.00 21.97           C
ATOM   4175  O   ALA    27      31.340  74.237  49.181  1.00 21.98           O
ATOM   4176  HA  ALA    27      31.853  74.202  51.635  1.00 20.00           H
ATOM   4177  CB  ALA    27      32.554  72.152  51.480  1.00 22.10           C
ATOM   4178 1HB  ALA    27      32.486  71.659  52.449  1.00 20.00           H
ATOM   4179 2HB  ALA    27      32.429  71.414  50.687  1.00 20.00           H
ATOM   4180 3HB  ALA    27      33.530  72.628  51.382  1.00 20.00           H
ATOM   4181  HN  ALA    27      30.456  72.057  52.782  1.00 20.00           H
ATOM   4182  N   MET    28      30.045  72.417  49.533  1.00 20.92           N
ATOM   4183  CA  MET    28      29.509  72.449  48.176  1.00 22.11           C
ATOM   4184  C   MET    28      28.637  73.704  47.946  1.00 23.75           C
ATOM   4185  O   MET    28      28.636  74.286  46.859  1.00 23.44           O
ATOM   4186  HA  MET    28      30.378  72.479  47.518  1.00 20.00           H
ATOM   4187  CB  MET    28      28.686  71.189  47.904  1.00 22.33           C
ATOM   4188 1HB  MET    28      27.917  71.081  48.668  1.00 20.00           H
ATOM   4189 2HB  MET    28      28.174  71.284  46.946  1.00 20.00           H
ATOM   4190  CG  MET    28      29.515  69.890  47.874  1.00 22.04           C
ATOM   4191 1HG  MET    28      30.414  70.035  47.274  1.00 20.00           H
ATOM   4192 2HG  MET    28      29.843  69.634  48.881  1.00 20.00           H
ATOM   4193  SD  MET    28      28.557  68.531  47.195  1.00 24.69           S
ATOM   4194  CE  MET    28      29.883  67.302  46.943  1.00 23.57           C
ATOM   4195 1HE  MET    28      30.766  67.797  46.538  1.00 20.00           H
ATOM   4196 2HE  MET    28      30.133  66.836  47.896  1.00 20.00           H
ATOM   4197 3HE  MET    28      29.543  66.538  46.243  1.00 20.00           H
ATOM   4198  HN  MET    28      29.703  71.679  50.115  1.00 20.00           H
ATOM   4199  N   HIS    29      27.899  74.106  48.968  1.00 20.00           N
ATOM   4200  CA  HIS    29      27.045  75.303  48.857  1.00 20.00           C
ATOM   4201  C   HIS    29      27.962  76.516  48.694  1.00 20.00           C
ATOM   4202  O   HIS    29      27.721  77.384  47.862  1.00 20.00           O
ATOM   4203  HA  HIS    29      26.441  75.173  47.959  1.00 20.00           H
ATOM   4204  CB  HIS    29      26.197  75.481  50.118  1.00 20.00           C
ATOM   4205 1HB  HIS    29      25.478  74.664  50.177  1.00 20.00           H
ATOM   4206 2HB  HIS    29      26.843  75.400  50.992  1.00 20.00           H
ATOM   4207  CG  HIS    29      25.464  76.789  50.165  1.00 20.00           C
ATOM   4208  ND1 HIS    29      24.436  77.098  49.300  1.00 20.00           N
ATOM   4209  HD1 HIS    29      24.063  76.494  48.595  1.00 20.00           H
ATOM   4210  CD2 HIS    29      25.644  77.886  50.944  1.00 20.00           C
ATOM   4211  HD2 HIS    29      26.372  78.013  51.745  1.00 20.00           H
ATOM   4212  CE1 HIS    29      24.012  78.324  49.542  1.00 20.00           C
ATOM   4213  HE1 HIS    29      23.209  78.839  49.015  1.00 20.00           H
ATOM   4214  NE2 HIS    29      24.727  78.825  50.534  1.00 20.00           N
ATOM   4215  HN  HIS    29      27.871  73.642  49.853  1.00 20.00           H
ATOM   4216  N   ARG    30      29.017  76.560  49.503  1.00 28.30           N
ATOM   4217  CA  ARG    30      29.988  77.648  49.444  1.00 28.58           C
ATOM   4218  C   ARG    30      30.586  77.769  48.045  1.00 28.76           C
ATOM   4219  O   ARG    30      30.848  78.882  47.579  1.00 28.58           O
ATOM   4220  HA  ARG    30      29.421  78.542  49.701  1.00 20.00           H
ATOM   4221  CB  ARG    30      31.108  77.412  50.459  1.00 29.35           C
ATOM   4222 1HB  ARG    30      30.680  77.257  51.449  1.00 20.00           H
ATOM   4223 2HB  ARG    30      31.652  76.503  50.201  1.00 20.00           H
ATOM   4224  CG  ARG    30      32.102  78.548  50.546  1.00 31.24           C
ATOM   4225 1HG  ARG    30      32.331  78.913  49.544  1.00 20.00           H
ATOM   4226 2HG  ARG    30      31.662  79.379  51.096  1.00 20.00           H
ATOM   4227  CD  ARG    30      33.404  78.122  51.235  1.00 33.52           C
ATOM   4228 1HD  ARG    30      33.985  79.002  51.510  1.00 20.00           H
ATOM   4229 2HD  ARG    30      33.179  77.587  52.158  1.00 20.00           H
ATOM   4230  NE  ARG    30      34.205  77.265  50.360  1.00 34.63           N
ATOM   4231  HE  ARG    30      34.387  77.583  49.429  1.00 20.00           H
ATOM   4232  CZ  ARG    30      34.710  76.085  50.722  1.00 34.66           C
ATOM   4233  NH1 ARG    30      34.505  75.610  51.945  1.00 32.44           N
ATOM   4234 1HH1 ARG    30      33.969  76.138  52.603  1.00 20.00           H
ATOM   4235 2HH1 ARG    30      34.888  74.724  52.208  1.00 20.00           H
ATOM   4236  NH2 ARG    30      35.414  75.377  49.852  1.00 34.92           N
ATOM   4237 1HH2 ARG    30      35.795  74.491  50.119  1.00 20.00           H
ATOM   4238 2HH2 ARG    30      35.565  75.727  48.927  1.00 20.00           H
ATOM   4239  HN  ARG    30      29.220  75.868  50.195  1.00 20.00           H
ATOM   4240  N   GLU    31      30.795  76.636  47.372  1.00 25.81           N
ATOM   4241  CA  GLU    31      31.372  76.631  46.026  1.00 25.81           C
ATOM   4242  C   GLU    31      30.370  76.783  44.900  1.00 24.72           C
ATOM   4243  O   GLU    31      30.719  76.621  43.735  1.00 23.89           O
ATOM   4244  HA  GLU    31      32.041  77.491  45.994  1.00 20.00           H
ATOM   4245  CB  GLU    31      32.226  75.369  45.794  1.00 26.18           C
ATOM   4246 1HB  GLU    31      31.658  74.483  46.079  1.00 20.00           H
ATOM   4247 2HB  GLU    31      32.572  75.344  44.760  1.00 20.00           H
ATOM   4248  CG  GLU    31      33.495  75.335  46.643  1.00 27.14           C
ATOM   4249 1HG  GLU    31      33.230  75.334  47.700  1.00 20.00           H
ATOM   4250 2HG  GLU    31      34.041  74.411  46.450  1.00 20.00           H
ATOM   4251  CD  GLU    31      34.425  76.508  46.381  1.00 29.68           C
ATOM   4252  OE1 GLU    31      34.457  77.025  45.240  1.00 29.07           O
ATOM   4253  OE2 GLU    31      35.123  76.910  47.329  1.00 31.35           O
ATOM   4254  HN  GLU    31      30.579  75.726  47.727  1.00 20.00           H
ATOM   4255  N   GLY    32      29.117  77.074  45.245  1.00 26.20           N
ATOM   4256  CA  GLY    32      28.118  77.334  44.221  1.00 25.23           C
ATOM   4257  C   GLY    32      27.176  76.262  43.734  1.00 26.33           C
ATOM   4258  O   GLY    32      26.405  76.500  42.797  1.00 25.20           O
ATOM   4259 1HA  GLY    32      27.454  78.132  44.550  1.00 20.00           H
ATOM   4260 2HA  GLY    32      28.607  77.682  43.311  1.00 20.00           H
ATOM   4261  HN  GLY    32      28.796  77.130  46.190  1.00 20.00           H
ATOM   4262  N   ALA    33      27.220  75.081  44.336  1.00 24.42           N
ATOM   4263  CA  ALA    33      26.325  74.027  43.892  1.00 24.92           C
ATOM   4264  C   ALA    33      24.893  74.247  44.391  1.00 24.15           C
ATOM   4265  O   ALA    33      24.677  74.822  45.462  1.00 24.96           O
ATOM   4266  HA  ALA    33      26.305  74.045  42.802  1.00 20.00           H
ATOM   4267  CB  ALA    33      26.821  72.671  44.414  1.00 23.70           C
ATOM   4268 1HB  ALA    33      27.907  72.694  44.512  1.00 20.00           H
ATOM   4269 2HB  ALA    33      26.372  72.469  45.386  1.00 20.00           H
ATOM   4270 3HB  ALA    33      26.537  71.886  43.713  1.00 20.00           H
ATOM   4271  HN  ALA    33      27.839  74.860  45.089  1.00 20.00           H
ATOM   4272  N   GLU    34      23.932  73.770  43.611  1.00 24.39           N
ATOM   4273  CA  GLU    34      22.518  73.792  44.007  1.00 26.52           C
ATOM   4274  C   GLU    34      22.367  72.413  44.671  1.00 25.52           C
ATOM   4275  O   GLU    34      22.799  71.416  44.085  1.00 24.32           O
ATOM   4276  HA  GLU    34      22.426  74.623  44.706  1.00 20.00           H
ATOM   4277  CB  GLU    34      21.617  73.837  42.776  1.00 29.19           C
ATOM   4278 1HB  GLU    34      22.102  73.320  41.947  1.00 20.00           H
ATOM   4279 2HB  GLU    34      20.637  73.430  43.023  1.00 20.00           H
ATOM   4280  CG  GLU    34      21.332  75.238  42.255  1.00 36.47           C
ATOM   4281 1HG  GLU    34      20.791  75.807  43.010  1.00 20.00           H
ATOM   4282 2HG  GLU    34      22.272  75.760  42.074  1.00 20.00           H
ATOM   4283  CD  GLU    34      20.520  75.201  40.972  1.00 39.97           C
ATOM   4284  OE1 GLU    34      19.395  74.652  40.996  1.00 41.71           O
ATOM   4285  OE2 GLU    34      21.008  75.705  39.938  1.00 43.13           O
ATOM   4286  HN  GLU    34      24.092  73.366  42.710  1.00 20.00           H
ATOM   4287  N   LEU    35      21.749  72.343  45.848  1.00 23.09           N
ATOM   4288  CA  LEU    35      21.616  71.072  46.561  1.00 24.48           C
ATOM   4289  C   LEU    35      20.189  70.572  46.783  1.00 25.20           C
ATOM   4290  O   LEU    35      19.223  71.344  46.727  1.00 24.02           O
ATOM   4291  HA  LEU    35      22.099  70.305  45.954  1.00 20.00           H
ATOM   4292  CB  LEU    35      22.297  71.183  47.935  1.00 24.71           C
ATOM   4293 1HB  LEU    35      21.673  71.802  48.579  1.00 20.00           H
ATOM   4294 2HB  LEU    35      22.331  70.190  48.382  1.00 20.00           H
ATOM   4295  CG  LEU    35      23.716  71.763  47.933  1.00 27.02           C
ATOM   4296  HG  LEU    35      23.694  72.718  47.409  1.00 20.00           H
ATOM   4297  CD1 LEU    35      24.193  72.038  49.361  1.00 26.47           C
ATOM   4298 1HD1 LEU    35      23.639  72.880  49.773  1.00 20.00           H
ATOM   4299 2HD1 LEU    35      24.024  71.155  49.977  1.00 20.00           H
ATOM   4300 3HD1 LEU    35      25.257  72.274  49.349  1.00 20.00           H
ATOM   4301  CD2 LEU    35      24.641  70.775  47.236  1.00 26.52           C
ATOM   4302 1HD2 LEU    35      24.511  69.785  47.673  1.00 20.00           H
ATOM   4303 2HD2 LEU    35      24.399  70.737  46.173  1.00 20.00           H
ATOM   4304 3HD2 LEU    35      25.676  71.095  47.361  1.00 20.00           H
ATOM   4305  HN  LEU    35      21.344  73.129  46.314  1.00 20.00           H
ATOM   4306  N   ALA    36      20.087  69.271  47.050  1.00 23.61           N
ATOM   4307  CA  ALA    36      18.838  68.578  47.354  1.00 23.84           C
ATOM   4308  C   ALA    36      19.244  67.591  48.454  1.00 25.84           C
ATOM   4309  O   ALA    36      20.384  67.087  48.448  1.00 25.32           O
ATOM   4310  HA  ALA    36      18.128  69.319  47.719  1.00 20.00           H
ATOM   4311  CB  ALA    36      18.316  67.834  46.123  1.00 22.43           C
ATOM   4312 1HB  ALA    36      18.850  68.178  45.237  1.00 20.00           H
ATOM   4313 2HB  ALA    36      18.477  66.763  46.250  1.00 20.00           H
ATOM   4314 3HB  ALA    36      17.251  68.030  46.004  1.00 20.00           H
ATOM   4315  HN  ALA    36      20.864  68.641  47.067  1.00 20.00           H
ATOM   4316  N   PHE    37      18.341  67.312  49.395  1.00 24.22           N
ATOM   4317  CA  PHE    37      18.651  66.413  50.503  1.00 24.02           C
ATOM   4318  C   PHE    37      17.665  65.281  50.722  1.00 25.49           C
ATOM   4319  O   PHE    37      16.499  65.413  50.368  1.00 26.27           O
ATOM   4320  HA  PHE    37      19.620  65.960  50.290  1.00 20.00           H
ATOM   4321  CB  PHE    37      18.703  67.206  51.802  1.00 24.37           C
ATOM   4322 1HB  PHE    37      17.709  67.598  52.016  1.00 20.00           H
ATOM   4323 2HB  PHE    37      18.962  66.531  52.617  1.00 20.00           H
ATOM   4324  CG  PHE    37      19.677  68.338  51.783  1.00 25.59           C
ATOM   4325  CD1 PHE    37      20.910  68.215  52.422  1.00 27.58           C
ATOM   4326  HD1 PHE    37      21.174  67.284  52.924  1.00 20.00           H
ATOM   4327  CD2 PHE    37      19.368  69.533  51.146  1.00 25.27           C
ATOM   4328  HD2 PHE    37      18.406  69.631  50.643  1.00 20.00           H
ATOM   4329  CE1 PHE    37      21.829  69.279  52.431  1.00 27.96           C
ATOM   4330  HE1 PHE    37      22.788  69.166  52.937  1.00 20.00           H
ATOM   4331  CE2 PHE    37      20.269  70.601  51.144  1.00 26.39           C
ATOM   4332  HE2 PHE    37      20.009  71.531  50.639  1.00 20.00           H
ATOM   4333  CZ  PHE    37      21.506  70.476  51.790  1.00 27.71           C
ATOM   4334  HZ  PHE    37      22.214  71.305  51.794  1.00 20.00           H
ATOM   4335  HN  PHE    37      17.414  67.687  49.409  1.00 20.00           H
ATOM   4336  N   THR    38      18.125  64.160  51.289  1.00 24.08           N
ATOM   4337  CA  THR    38      17.205  63.077  51.632  1.00 23.04           C
ATOM   4338  C   THR    38      17.266  62.912  53.145  1.00 24.29           C
ATOM   4339  O   THR    38      18.182  63.419  53.799  1.00 25.11           O
ATOM   4340  HA  THR    38      16.197  63.382  51.353  1.00 20.00           H
ATOM   4341  CB  THR    38      17.558  61.709  50.996  1.00 23.39           C
ATOM   4342  HB  THR    38      16.788  60.968  51.213  1.00 20.00           H
ATOM   4343  OG1 THR    38      18.861  61.287  51.431  1.00 22.01           O
ATOM   4344  HG1 THR    38      18.940  61.388  52.422  1.00 20.00           H
ATOM   4345  CG2 THR    38      17.484  61.782  49.484  1.00 23.43           C
ATOM   4346 1HG2 THR    38      18.395  62.239  49.097  1.00 20.00           H
ATOM   4347 2HG2 THR    38      16.623  62.382  49.191  1.00 20.00           H
ATOM   4348 3HG2 THR    38      17.382  60.776  49.076  1.00 20.00           H
ATOM   4349  HN  THR    38      19.088  63.997  51.505  1.00 20.00           H
ATOM   4350  N   TYR    39      16.272  62.243  53.719  1.00 24.72           N
ATOM   4351  CA  TYR    39      16.288  61.980  55.155  1.00 25.73           C
ATOM   4352  C   TYR    39      15.764  60.556  55.288  1.00 25.55           C
ATOM   4353  O   TYR    39      14.927  60.110  54.495  1.00 25.67           O
ATOM   4354  HA  TYR    39      17.317  62.072  55.502  1.00 20.00           H
ATOM   4355  CB  TYR    39      15.452  62.996  55.950  1.00 28.08           C
ATOM   4356 1HB  TYR    39      15.484  62.729  57.006  1.00 20.00           H
ATOM   4357 2HB  TYR    39      15.910  63.980  55.855  1.00 20.00           H
ATOM   4358  CG  TYR    39      14.007  63.109  55.538  1.00 30.07           C
ATOM   4359  CD1 TYR    39      13.609  64.044  54.584  1.00 30.66           C
ATOM   4360  HD1 TYR    39      14.344  64.714  54.138  1.00 20.00           H
ATOM   4361  CD2 TYR    39      13.037  62.268  56.093  1.00 32.77           C
ATOM   4362  HD2 TYR    39      13.342  61.537  56.842  1.00 20.00           H
ATOM   4363  CE1 TYR    39      12.273  64.136  54.187  1.00 33.84           C
ATOM   4364  HE1 TYR    39      11.963  64.867  53.441  1.00 20.00           H
ATOM   4365  CE2 TYR    39      11.700  62.351  55.703  1.00 32.70           C
ATOM   4366  HE2 TYR    39      10.962  61.684  56.148  1.00 20.00           H
ATOM   4367  CZ  TYR    39      11.328  63.282  54.752  1.00 33.51           C
ATOM   4368  OH  TYR    39      10.020  63.348  54.351  1.00 34.37           O
ATOM   4369  HH  TYR    39       9.923  64.014  53.611  1.00 20.00           H
ATOM   4370  HN  TYR    39      15.478  61.889  53.225  1.00 20.00           H
ATOM   4371  N   GLN    40      16.282  59.834  56.267  1.00 26.35           N
ATOM   4372  CA  GLN    40      15.917  58.431  56.428  1.00 28.22           C
ATOM   4373  C   GLN    40      14.476  58.195  56.847  1.00 29.42           C
ATOM   4374  O   GLN    40      13.798  57.349  56.273  1.00 29.11           O
ATOM   4375  HA  GLN    40      16.059  57.980  55.445  1.00 20.00           H
ATOM   4376  CB  GLN    40      16.847  57.759  57.438  1.00 26.06           C
ATOM   4377 1HB  GLN    40      17.884  57.985  57.189  1.00 20.00           H
ATOM   4378 2HB  GLN    40      16.663  58.163  58.433  1.00 20.00           H
ATOM   4379  CG  GLN    40      16.686  56.235  57.499  1.00 28.13           C
ATOM   4380 1HG  GLN    40      15.649  55.984  57.718  1.00 20.00           H
ATOM   4381 2HG  GLN    40      16.921  55.801  56.526  1.00 20.00           H
ATOM   4382  CD  GLN    40      17.587  55.594  58.559  1.00 29.09           C
ATOM   4383  OE1 GLN    40      18.500  56.234  59.090  1.00 28.42           O
ATOM   4384  NE2 GLN    40      17.327  54.327  58.866  1.00 28.85           N
ATOM   4385 1HE2 GLN    40      16.577  53.846  58.411  1.00 20.00           H
ATOM   4386 2HE2 GLN    40      17.882  53.854  59.551  1.00 20.00           H
ATOM   4387  HN  GLN    40      16.935  60.187  56.937  1.00 20.00           H
ATOM   4388  N   ASN    41      14.028  58.938  57.853  1.00 31.81           N
ATOM   4389  CA  ASN    41      12.666  58.788  58.371  1.00 35.20           C
ATOM   4390  C   ASN    41      12.193  60.064  59.078  1.00 36.34           C
ATOM   4391  O   ASN    41      12.943  61.034  59.194  1.00 35.04           O
ATOM   4392  HA  ASN    41      12.052  58.562  57.499  1.00 20.00           H
ATOM   4393  CB  ASN    41      12.631  57.623  59.348  1.00 33.64           C
ATOM   4394 1HB  ASN    41      11.672  57.605  59.864  1.00 20.00           H
ATOM   4395 2HB  ASN    41      12.717  56.683  58.802  1.00 20.00           H
ATOM   4396  CG  ASN    41      13.730  57.707  60.357  1.00 33.74           C
ATOM   4397  OD1 ASN    41      13.955  58.755  60.965  1.00 33.52           O
ATOM   4398  ND2 ASN    41      14.447  56.603  60.540  1.00 36.32           N
ATOM   4399 1HD2 ASN    41      14.238  55.778  60.015  1.00 20.00           H
ATOM   4400 2HD2 ASN    41      15.197  56.597  61.202  1.00 20.00           H
ATOM   4401  HN  ASN    41      14.573  59.635  58.318  1.00 20.00           H
ATOM   4402  N   ASP    42      10.956  60.052  59.572  1.00 39.77           N
ATOM   4403  CA  ASP    42      10.393  61.232  60.242  1.00 42.80           C
ATOM   4404  C   ASP    42      11.165  61.659  61.471  1.00 43.77           C
ATOM   4405  O   ASP    42      11.149  62.826  61.843  1.00 43.40           O
ATOM   4406  HA  ASP    42      10.406  62.021  59.490  1.00 20.00           H
ATOM   4407  CB  ASP    42       8.933  60.983  60.614  1.00 44.99           C
ATOM   4408 1HB  ASP    42       8.853  60.061  61.190  1.00 20.00           H
ATOM   4409 2HB  ASP    42       8.574  61.790  61.252  1.00 20.00           H
ATOM   4410  CG  ASP    42       8.044  60.883  59.400  1.00 47.42           C
ATOM   4411  OD1 ASP    42       6.926  60.349  59.528  1.00 50.40           O
ATOM   4412  OD2 ASP    42       8.465  61.338  58.314  1.00 50.10           O
ATOM   4413  HN  ASP    42      10.342  59.264  59.523  1.00 20.00           H
ATOM   4414  N   LYS    43      11.846  60.725  62.114  1.00 45.46           N
ATOM   4415  CA  LYS    43      12.632  61.085  63.290  1.00 48.56           C
ATOM   4416  C   LYS    43      13.672  62.165  62.927  1.00 48.89           C
ATOM   4417  O   LYS    43      14.130  62.901  63.802  1.00 48.90           O
ATOM   4418  HA  LYS    43      11.947  61.509  64.023  1.00 20.00           H
ATOM   4419  CB  LYS    43      13.362  59.853  63.835  1.00 51.44           C
ATOM   4420 1HB  LYS    43      13.293  59.036  63.116  1.00 20.00           H
ATOM   4421 2HB  LYS    43      14.422  60.078  63.959  1.00 20.00           H
ATOM   4422  CG  LYS    43      12.841  59.337  65.170  1.00 56.06           C
ATOM   4423 1HG  LYS    43      11.926  59.866  65.436  1.00 20.00           H
ATOM   4424 2HG  LYS    43      12.585  58.281  65.080  1.00 20.00           H
ATOM   4425  CD  LYS    43      13.869  59.512  66.296  1.00 59.72           C
ATOM   4426 1HD  LYS    43      14.722  58.856  66.119  1.00 20.00           H
ATOM   4427 2HD  LYS    43      14.247  60.534  66.292  1.00 20.00           H
ATOM   4428  CE  LYS    43      13.258  59.197  67.673  1.00 61.69           C
ATOM   4429 1HE  LYS    43      12.226  58.867  67.552  1.00 20.00           H
ATOM   4430 2HE  LYS    43      13.803  58.376  68.139  1.00 20.00           H
ATOM   4431  NZ  LYS    43      13.267  60.356  68.619  1.00 62.92           N
ATOM   4432 1HZ  LYS    43      12.548  60.224  69.321  1.00 20.00           H
ATOM   4433 2HZ  LYS    43      14.173  60.417  69.070  1.00 20.00           H
ATOM   4434 3HZ  LYS    43      13.087  61.212  68.106  1.00 20.00           H
ATOM   4435  HN  LYS    43      11.864  59.761  61.846  1.00 20.00           H
ATOM   4436  N   LEU    44      14.028  62.264  61.643  1.00 48.94           N
ATOM   4437  CA  LEU    44      15.035  63.227  61.188  1.00 49.02           C
ATOM   4438  C   LEU    44      14.558  64.329  60.249  1.00 49.42           C
ATOM   4439  O   LEU    44      15.301  65.264  59.946  1.00 49.84           O
ATOM   4440  HA  LEU    44      15.409  63.750  62.068  1.00 20.00           H
ATOM   4441  CB  LEU    44      16.193  62.491  60.506  1.00 48.47           C
ATOM   4442 1HB  LEU    44      15.816  62.025  59.596  1.00 20.00           H
ATOM   4443 2HB  LEU    44      16.937  63.227  60.201  1.00 20.00           H
ATOM   4444  CG  LEU    44      16.917  61.414  61.304  1.00 48.22           C
ATOM   4445  HG  LEU    44      16.179  60.690  61.648  1.00 20.00           H
ATOM   4446  CD1 LEU    44      17.896  60.691  60.391  1.00 48.79           C
ATOM   4447 1HD1 LEU    44      17.344  60.106  59.655  1.00 20.00           H
ATOM   4448 2HD1 LEU    44      18.522  61.421  59.878  1.00 20.00           H
ATOM   4449 3HD1 LEU    44      18.525  60.027  60.985  1.00 20.00           H
ATOM   4450  CD2 LEU    44      17.644  62.052  62.474  1.00 48.57           C
ATOM   4451 1HD2 LEU    44      18.570  62.507  62.121  1.00 20.00           H
ATOM   4452 2HD2 LEU    44      17.010  62.817  62.922  1.00 20.00           H
ATOM   4453 3HD2 LEU    44      17.875  61.289  63.217  1.00 20.00           H
ATOM   4454  HN  LEU    44      13.644  61.701  60.911  1.00 20.00           H
ATOM   4455  N   LYS    45      13.333  64.215  59.762  1.00 49.78           N
ATOM   4456  CA  LYS    45      12.789  65.186  58.821  1.00 50.43           C
ATOM   4457  C   LYS    45      12.932  66.656  59.212  1.00 51.34           C
ATOM   4458  O   LYS    45      13.302  67.492  58.381  1.00 50.95           O
ATOM   4459  HA  LYS    45      13.343  65.082  57.887  1.00 20.00           H
ATOM   4460  CB  LYS    45      11.320  64.879  58.567  1.00 50.98           C
ATOM   4461 1HB  LYS    45      11.208  63.835  58.273  1.00 20.00           H
ATOM   4462 2HB  LYS    45      10.753  65.013  59.487  1.00 20.00           H
ATOM   4463  CG  LYS    45      10.692  65.736  57.499  1.00 52.25           C
ATOM   4464 1HG  LYS    45      10.813  66.788  57.755  1.00 20.00           H
ATOM   4465 2HG  LYS    45      11.207  65.577  56.551  1.00 20.00           H
ATOM   4466  CD  LYS    45       9.220  65.406  57.349  1.00 54.66           C
ATOM   4467 1HD  LYS    45       9.076  64.328  57.424  1.00 20.00           H
ATOM   4468 2HD  LYS    45       8.657  65.861  58.163  1.00 20.00           H
ATOM   4469  CE  LYS    45       8.667  65.895  56.021  1.00 55.37           C
ATOM   4470 1HE  LYS    45       9.486  66.074  55.323  1.00 20.00           H
ATOM   4471 2HE  LYS    45       8.034  65.126  55.578  1.00 20.00           H
ATOM   4472  NZ  LYS    45       7.873  67.151  56.172  1.00 56.58           N
ATOM   4473 1HZ  LYS    45       7.620  67.503  55.255  1.00 20.00           H
ATOM   4474 2HZ  LYS    45       7.032  66.957  56.704  1.00 20.00           H
ATOM   4475 3HZ  LYS    45       8.429  67.845  56.659  1.00 20.00           H
ATOM   4476  HN  LYS    45      12.705  63.473  59.996  1.00 20.00           H
ATOM   4477  N   GLY    46      12.642  66.968  60.471  1.00 51.31           N
ATOM   4478  CA  GLY    46      12.714  68.341  60.939  1.00 50.87           C
ATOM   4479  C   GLY    46      14.075  68.993  60.826  1.00 50.25           C
ATOM   4480  O   GLY    46      14.204  70.080  60.270  1.00 50.07           O
ATOM   4481 1HA  GLY    46      12.010  68.957  60.379  1.00 20.00           H
ATOM   4482 2HA  GLY    46      12.416  68.388  61.986  1.00 20.00           H
ATOM   4483  HN  GLY    46      12.363  66.301  61.162  1.00 20.00           H
ATOM   4484  N   ARG    47      15.092  68.332  61.363  1.00 50.16           N
ATOM   4485  CA  ARG    47      16.444  68.855  61.316  1.00 50.10           C
ATOM   4486  C   ARG    47      16.925  69.045  59.881  1.00 47.17           C
ATOM   4487  O   ARG    47      17.537  70.064  59.554  1.00 46.60           O
ATOM   4488  HA  ARG    47      16.390  69.814  61.830  1.00 20.00           H
ATOM   4489  CB  ARG    47      17.393  67.916  62.051  1.00 54.42           C
ATOM   4490 1HB  ARG    47      16.881  66.981  62.279  1.00 20.00           H
ATOM   4491 2HB  ARG    47      18.237  67.668  61.406  1.00 20.00           H
ATOM   4492  CG  ARG    47      17.939  68.482  63.346  1.00 62.17           C
ATOM   4493 1HG  ARG    47      18.605  69.317  63.129  1.00 20.00           H
ATOM   4494 2HG  ARG    47      17.121  68.874  63.949  1.00 20.00           H
ATOM   4495  CD  ARG    47      18.691  67.414  64.131  1.00 69.11           C
ATOM   4496 1HD  ARG    47      18.952  66.584  63.474  1.00 20.00           H
ATOM   4497 2HD  ARG    47      19.626  67.823  64.513  1.00 20.00           H
ATOM   4498  NE  ARG    47      17.913  66.894  65.256  1.00 75.49           N
ATOM   4499  HE  ARG    47      18.210  67.131  66.180  1.00 20.00           H
ATOM   4500  CZ  ARG    47      16.833  66.124  65.136  1.00 78.32           C
ATOM   4501  NH1 ARG    47      16.387  65.775  63.932  1.00 80.09           N
ATOM   4502 1HH1 ARG    47      16.864  66.091  63.111  1.00 20.00           H
ATOM   4503 2HH1 ARG    47      15.576  65.196  63.847  1.00 20.00           H
ATOM   4504  NH2 ARG    47      16.196  65.700  66.222  1.00 79.86           N
ATOM   4505 1HH2 ARG    47      15.385  65.121  66.132  1.00 20.00           H
ATOM   4506 2HH2 ARG    47      16.528  65.959  67.129  1.00 20.00           H
ATOM   4507  HN  ARG    47      15.004  67.450  61.826  1.00 20.00           H
ATOM   4508  N   VAL    48      16.654  68.068  59.023  1.00 43.43           N
ATOM   4509  CA  VAL    48      17.091  68.167  57.634  1.00 40.42           C
ATOM   4510  C   VAL    48      16.386  69.305  56.907  1.00 39.40           C
ATOM   4511  O   VAL    48      17.000  70.033  56.134  1.00 37.12           O
ATOM   4512  HA  VAL    48      18.159  68.387  57.639  1.00 20.00           H
ATOM   4513  CB  VAL    48      16.862  66.852  56.870  1.00 39.06           C
ATOM   4514  HB  VAL    48      15.795  66.632  56.893  1.00 20.00           H
ATOM   4515  CG1 VAL    48      17.289  67.018  55.410  1.00 38.18           C
ATOM   4516 1HG1 VAL    48      16.483  67.488  54.846  1.00 20.00           H
ATOM   4517 2HG1 VAL    48      18.180  67.644  55.361  1.00 20.00           H
ATOM   4518 3HG1 VAL    48      17.509  66.039  54.982  1.00 20.00           H
ATOM   4519  CG2 VAL    48      17.670  65.736  57.516  1.00 38.65           C
ATOM   4520 1HG2 VAL    48      18.729  65.993  57.491  1.00 20.00           H
ATOM   4521 2HG2 VAL    48      17.351  65.608  58.550  1.00 20.00           H
ATOM   4522 3HG2 VAL    48      17.509  64.807  56.968  1.00 20.00           H
ATOM   4523  HN  VAL    48      16.154  67.236  59.262  1.00 20.00           H
ATOM   4524  N   GLU    49      15.096  69.472  57.160  1.00 39.60           N
ATOM   4525  CA  GLU    49      14.368  70.551  56.507  1.00 40.92           C
ATOM   4526  C   GLU    49      14.988  71.900  56.876  1.00 39.84           C
ATOM   4527  O   GLU    49      15.187  72.759  56.016  1.00 38.50           O
ATOM   4528  HA  GLU    49      14.480  70.370  55.438  1.00 20.00           H
ATOM   4529  CB  GLU    49      12.892  70.511  56.910  1.00 43.64           C
ATOM   4530 1HB  GLU    49      12.661  69.546  57.361  1.00 20.00           H
ATOM   4531 2HB  GLU    49      12.666  71.356  57.559  1.00 20.00           H
ATOM   4532  CG  GLU    49      11.949  70.649  55.728  1.00 49.17           C
ATOM   4533 1HG  GLU    49      11.525  71.653  55.712  1.00 20.00           H
ATOM   4534 2HG  GLU    49      12.505  70.523  54.798  1.00 20.00           H
ATOM   4535  CD  GLU    49      10.811  69.643  55.752  1.00 52.66           C
ATOM   4536  OE1 GLU    49      10.537  69.039  54.690  1.00 54.43           O
ATOM   4537  OE2 GLU    49      10.190  69.458  56.826  1.00 54.11           O
ATOM   4538  HN  GLU    49      14.570  68.895  57.784  1.00 20.00           H
ATOM   4539  N   GLU    50      15.308  72.068  58.155  1.00 39.89           N
ATOM   4540  CA  GLU    50      15.913  73.300  58.658  1.00 42.03           C
ATOM   4541  C   GLU    50      17.289  73.579  58.039  1.00 40.44           C
ATOM   4542  O   GLU    50      17.568  74.698  57.599  1.00 39.43           O
ATOM   4543  HA  GLU    50      15.230  74.097  58.368  1.00 20.00           H
ATOM   4544  CB  GLU    50      16.036  73.219  60.181  1.00 46.17           C
ATOM   4545 1HB  GLU    50      15.054  73.043  60.620  1.00 20.00           H
ATOM   4546 2HB  GLU    50      16.771  72.459  60.450  1.00 20.00           H
ATOM   4547  CG  GLU    50      16.539  74.488  60.842  1.00 53.33           C
ATOM   4548 1HG  GLU    50      17.141  75.057  60.133  1.00 20.00           H
ATOM   4549 2HG  GLU    50      15.694  75.117  61.120  1.00 20.00           H
ATOM   4550  CD  GLU    50      17.371  74.200  62.079  1.00 58.38           C
ATOM   4551  OE1 GLU    50      18.159  75.088  62.483  1.00 61.70           O
ATOM   4552  OE2 GLU    50      17.239  73.084  62.644  1.00 61.07           O
ATOM   4553  HN  GLU    50      15.163  71.377  58.863  1.00 20.00           H
ATOM   4554  N   PHE    51      18.148  72.562  58.016  1.00 38.61           N
ATOM   4555  CA  PHE    51      19.474  72.712  57.428  1.00 37.13           C
ATOM   4556  C   PHE    51      19.370  73.073  55.948  1.00 35.89           C
ATOM   4557  O   PHE    51      20.049  73.987  55.469  1.00 35.54           O
ATOM   4558  HA  PHE    51      19.977  73.516  57.964  1.00 20.00           H
ATOM   4559  CB  PHE    51      20.269  71.415  57.584  1.00 39.66           C
ATOM   4560 1HB  PHE    51      19.722  70.605  57.101  1.00 20.00           H
ATOM   4561 2HB  PHE    51      21.218  71.517  57.057  1.00 20.00           H
ATOM   4562  CG  PHE    51      20.541  71.038  59.016  1.00 42.01           C
ATOM   4563  CD1 PHE    51      20.619  69.701  59.398  1.00 42.47           C
ATOM   4564  HD1 PHE    51      20.465  68.913  58.660  1.00 20.00           H
ATOM   4565  CD2 PHE    51      20.740  72.023  59.985  1.00 43.59           C
ATOM   4566  HD2 PHE    51      20.679  73.072  59.694  1.00 20.00           H
ATOM   4567  CE1 PHE    51      20.895  69.344  60.725  1.00 43.77           C
ATOM   4568  HE1 PHE    51      20.954  68.292  61.005  1.00 20.00           H
ATOM   4569  CE2 PHE    51      21.017  71.678  61.319  1.00 44.53           C
ATOM   4570  HE2 PHE    51      21.171  72.458  62.064  1.00 20.00           H
ATOM   4571  CZ  PHE    51      21.095  70.337  61.689  1.00 43.63           C
ATOM   4572  HZ  PHE    51      21.311  70.059  62.720  1.00 20.00           H
ATOM   4573  HN  PHE    51      17.951  71.655  58.387  1.00 20.00           H
ATOM   4574  N   ALA    52      18.511  72.366  55.222  1.00 34.16           N
ATOM   4575  CA  ALA    52      18.347  72.622  53.792  1.00 34.82           C
ATOM   4576  C   ALA    52      17.962  74.073  53.526  1.00 36.19           C
ATOM   4577  O   ALA    52      18.403  74.681  52.545  1.00 35.55           O
ATOM   4578  HA  ALA    52      19.306  72.434  53.309  1.00 20.00           H
ATOM   4579  CB  ALA    52      17.291  71.695  53.209  1.00 34.24           C
ATOM   4580 1HB  ALA    52      17.604  70.659  53.342  1.00 20.00           H
ATOM   4581 2HB  ALA    52      16.343  71.857  53.721  1.00 20.00           H
ATOM   4582 3HB  ALA    52      17.171  71.904  52.146  1.00 20.00           H
ATOM   4583  HN  ALA    52      17.937  71.635  55.590  1.00 20.00           H
ATOM   4584  N   ALA    53      17.114  74.618  54.397  1.00 37.03           N
ATOM   4585  CA  ALA    53      16.669  76.003  54.259  1.00 38.28           C
ATOM   4586  C   ALA    53      17.874  76.930  54.387  1.00 39.25           C
ATOM   4587  O   ALA    53      18.085  77.808  53.548  1.00 39.65           O
ATOM   4588  HA  ALA    53      16.237  76.115  53.264  1.00 20.00           H
ATOM   4589  CB  ALA    53      15.623  76.337  55.343  1.00 37.24           C
ATOM   4590 1HB  ALA    53      14.732  75.728  55.187  1.00 20.00           H
ATOM   4591 2HB  ALA    53      16.040  76.125  56.327  1.00 20.00           H
ATOM   4592 3HB  ALA    53      15.359  77.392  55.279  1.00 20.00           H
ATOM   4593  HN  ALA    53      16.733  74.133  55.184  1.00 20.00           H
ATOM   4594  N   GLN    54      18.659  76.734  55.443  1.00 40.72           N
ATOM   4595  CA  GLN    54      19.844  77.549  55.666  1.00 43.06           C
ATOM   4596  C   GLN    54      20.784  77.516  54.461  1.00 42.54           C
ATOM   4597  O   GLN    54      21.517  78.474  54.230  1.00 43.40           O
ATOM   4598  HA  GLN    54      19.475  78.564  55.806  1.00 20.00           H
ATOM   4599  CB  GLN    54      20.594  77.071  56.910  1.00 46.28           C
ATOM   4600 1HB  GLN    54      20.793  76.002  56.831  1.00 20.00           H
ATOM   4601 2HB  GLN    54      21.561  77.570  56.970  1.00 20.00           H
ATOM   4602  CG  GLN    54      19.856  77.317  58.210  1.00 52.63           C
ATOM   4603 1HG  GLN    54      19.849  78.384  58.431  1.00 20.00           H
ATOM   4604 2HG  GLN    54      18.817  77.005  58.106  1.00 20.00           H
ATOM   4605  CD  GLN    54      20.475  76.576  59.388  1.00 56.85           C
ATOM   4606  OE1 GLN    54      19.909  76.553  60.484  1.00 59.23           O
ATOM   4607  NE2 GLN    54      21.639  75.961  59.168  1.00 57.96           N
ATOM   4608 1HE2 GLN    54      22.063  76.001  58.263  1.00 20.00           H
ATOM   4609 2HE2 GLN    54      22.088  75.460  59.908  1.00 20.00           H
ATOM   4610  HN  GLN    54      18.497  76.034  56.138  1.00 20.00           H
ATOM   4611  N   LEU    55      20.763  76.422  53.697  1.00 41.23           N
ATOM   4612  CA  LEU    55      21.627  76.283  52.520  1.00 39.73           C
ATOM   4613  C   LEU    55      20.892  76.578  51.210  1.00 39.69           C
ATOM   4614  O   LEU    55      21.301  76.137  50.129  1.00 39.83           O
ATOM   4615  HA  LEU    55      22.424  77.022  52.610  1.00 20.00           H
ATOM   4616  CB  LEU    55      22.237  74.880  52.469  1.00 39.52           C
ATOM   4617 1HB  LEU    55      21.426  74.152  52.485  1.00 20.00           H
ATOM   4618 2HB  LEU    55      22.751  74.763  51.514  1.00 20.00           H
ATOM   4619  CG  LEU    55      23.219  74.547  53.599  1.00 40.04           C
ATOM   4620  HG  LEU    55      22.692  74.641  54.548  1.00 20.00           H
ATOM   4621  CD1 LEU    55      23.678  73.114  53.464  1.00 39.92           C
ATOM   4622 1HD1 LEU    55      22.889  72.445  53.809  1.00 20.00           H
ATOM   4623 2HD1 LEU    55      23.903  72.901  52.418  1.00 20.00           H
ATOM   4624 3HD1 LEU    55      24.574  72.961  54.066  1.00 20.00           H
ATOM   4625  CD2 LEU    55      24.415  75.497  53.557  1.00 38.88           C
ATOM   4626 1HD2 LEU    55      24.915  75.410  52.592  1.00 20.00           H
ATOM   4627 2HD2 LEU    55      24.071  76.521  53.697  1.00 20.00           H
ATOM   4628 3HD2 LEU    55      25.114  75.237  54.352  1.00 20.00           H
ATOM   4629  HN  LEU    55      20.171  75.633  53.865  1.00 20.00           H
ATOM   4630  N   GLY    56      19.792  77.317  51.323  1.00 38.53           N
ATOM   4631  CA  GLY    56      19.025  77.712  50.156  1.00 37.17           C
ATOM   4632  C   GLY    56      18.335  76.631  49.359  1.00 36.78           C
ATOM   4633  O   GLY    56      18.103  76.796  48.162  1.00 36.68           O
ATOM   4634 1HA  GLY    56      18.243  78.411  50.450  1.00 20.00           H
ATOM   4635 2HA  GLY    56      19.672  78.235  49.451  1.00 20.00           H
ATOM   4636  HN  GLY    56      19.425  77.644  52.193  1.00 20.00           H
ATOM   4637  N   SER    57      17.987  75.526  50.009  1.00 36.31           N
ATOM   4638  CA  SER    57      17.320  74.455  49.297  1.00 35.48           C
ATOM   4639  C   SER    57      15.975  74.112  49.895  1.00 35.20           C
ATOM   4640  O   SER    57      15.798  74.118  51.115  1.00 34.29           O
ATOM   4641  HA  SER    57      17.182  74.826  48.281  1.00 20.00           H
ATOM   4642  CB  SER    57      18.191  73.193  49.297  1.00 35.41           C
ATOM   4643 1HB  SER    57      19.055  73.348  48.650  1.00 20.00           H
ATOM   4644 2HB  SER    57      18.574  73.016  50.302  1.00 20.00           H
ATOM   4645  OG  SER    57      17.447  72.071  48.854  1.00 34.66           O
ATOM   4646  HG  SER    57      18.027  71.256  48.851  1.00 20.00           H
ATOM   4647  HN  SER    57      18.156  75.373  50.982  1.00 20.00           H
ATOM   4648  N   ASP    58      15.026  73.799  49.025  1.00 36.38           N
ATOM   4649  CA  ASP    58      13.708  73.392  49.485  1.00 37.97           C
ATOM   4650  C   ASP    58      13.379  71.989  48.943  1.00 37.35           C
ATOM   4651  O   ASP    58      12.217  71.569  48.959  1.00 36.44           O
ATOM   4652  HA  ASP    58      13.766  73.412  50.573  1.00 20.00           H
ATOM   4653  CB  ASP    58      12.638  74.407  49.060  1.00 42.14           C
ATOM   4654 1HB  ASP    58      11.657  74.066  49.390  1.00 20.00           H
ATOM   4655 2HB  ASP    58      12.825  75.363  49.548  1.00 20.00           H
ATOM   4656  CG  ASP    58      12.598  74.625  47.565  1.00 46.68           C
ATOM   4657  OD1 ASP    58      13.189  73.811  46.823  1.00 49.09           O
ATOM   4658  OD2 ASP    58      11.970  75.614  47.127  1.00 50.98           O
ATOM   4659  HN  ASP    58      15.148  73.821  48.032  1.00 20.00           H
ATOM   4660  N   ILE    59      14.400  71.270  48.457  1.00 33.24           N
ATOM   4661  CA  ILE    59      14.196  69.903  47.960  1.00 31.14           C
ATOM   4662  C   ILE    59      14.686  68.965  49.070  1.00 31.31           C
ATOM   4663  O   ILE    59      15.890  68.768  49.241  1.00 28.56           O
ATOM   4664  HA  ILE    59      13.126  69.767  47.807  1.00 20.00           H
ATOM   4665  CB  ILE    59      14.988  69.633  46.646  1.00 30.99           C
ATOM   4666  HB  ILE    59      16.053  69.649  46.879  1.00 20.00           H
ATOM   4667  CG1 ILE    59      14.715  70.752  45.633  1.00 29.44           C
ATOM   4668 1HG1 ILE    59      13.687  70.683  45.278  1.00 20.00           H
ATOM   4669 2HG1 ILE    59      14.821  71.721  46.119  1.00 20.00           H
ATOM   4670  CG2 ILE    59      14.579  68.289  46.047  1.00 28.34           C
ATOM   4671 1HG2 ILE    59      15.252  67.510  46.407  1.00 20.00           H
ATOM   4672 2HG2 ILE    59      13.558  68.053  46.346  1.00 20.00           H
ATOM   4673 3HG2 ILE    59      14.636  68.343  44.959  1.00 20.00           H
ATOM   4674  CD1 ILE    59      15.641  70.736  44.404  1.00 29.82           C
ATOM   4675 1HD1 ILE    59      16.669  70.910  44.721  1.00 20.00           H
ATOM   4676 2HD1 ILE    59      15.573  69.766  43.910  1.00 20.00           H
ATOM   4677 3HD1 ILE    59      15.337  71.519  43.709  1.00 20.00           H
ATOM   4678  HN  ILE    59      15.342  71.602  48.400  1.00 20.00           H
ATOM   4679  N   VAL    60      13.741  68.424  49.843  1.00 29.05           N
ATOM   4680  CA  VAL    60      14.026  67.538  50.969  1.00 28.89           C
ATOM   4681  C   VAL    60      13.101  66.332  50.804  1.00 30.45           C
ATOM   4682  O   VAL    60      11.882  66.456  50.955  1.00 29.04           O
ATOM   4683  HA  VAL    60      15.068  67.227  50.887  1.00 20.00           H
ATOM   4684  CB  VAL    60      13.742  68.276  52.303  1.00 28.70           C
ATOM   4685  HB  VAL    60      12.703  68.603  52.290  1.00 20.00           H
ATOM   4686  CG1 VAL    60      13.922  67.350  53.490  1.00 28.66           C
ATOM   4687 1HG1 VAL    60      13.068  66.676  53.557  1.00 20.00           H
ATOM   4688 2HG1 VAL    60      14.835  66.768  53.361  1.00 20.00           H
ATOM   4689 3HG1 VAL    60      13.993  67.940  54.403  1.00 20.00           H
ATOM   4690  CG2 VAL    60      14.656  69.493  52.424  1.00 28.25           C
ATOM   4691 1HG2 VAL    60      15.697  69.172  52.375  1.00 20.00           H
ATOM   4692 2HG2 VAL    60      14.451  70.184  51.606  1.00 20.00           H
ATOM   4693 3HG2 VAL    60      14.474  69.991  53.376  1.00 20.00           H
ATOM   4694  HN  VAL    60      12.761  68.578  49.718  1.00 20.00           H
ATOM   4695  N   LEU    61      13.675  65.172  50.485  1.00 27.33           N
ATOM   4696  CA  LEU    61      12.898  63.963  50.229  1.00 27.24           C
ATOM   4697  C   LEU    61      13.259  62.792  51.124  1.00 30.03           C
ATOM   4698  O   LEU    61      14.419  62.623  51.513  1.00 27.87           O
ATOM   4699  HA  LEU    61      11.854  64.195  50.438  1.00 20.00           H
ATOM   4700  CB  LEU    61      13.079  63.543  48.766  1.00 27.29           C
ATOM   4701 1HB  LEU    61      14.071  63.103  48.654  1.00 20.00           H
ATOM   4702 2HB  LEU    61      12.356  62.759  48.541  1.00 20.00           H
ATOM   4703  CG  LEU    61      12.920  64.672  47.743  1.00 27.90           C
ATOM   4704  HG  LEU    61      13.571  65.495  48.038  1.00 20.00           H
ATOM   4705  CD1 LEU    61      13.370  64.206  46.364  1.00 28.77           C
ATOM   4706 1HD1 LEU    61      14.246  63.564  46.465  1.00 20.00           H
ATOM   4707 2HD1 LEU    61      12.564  63.648  45.888  1.00 20.00           H
ATOM   4708 3HD1 LEU    61      13.623  65.072  45.752  1.00 20.00           H
ATOM   4709  CD2 LEU    61      11.464  65.096  47.706  1.00 28.88           C
ATOM   4710 1HD2 LEU    61      11.057  64.909  46.712  1.00 20.00           H
ATOM   4711 2HD2 LEU    61      10.901  64.524  48.443  1.00 20.00           H
ATOM   4712 3HD2 LEU    61      11.390  66.159  47.935  1.00 20.00           H
ATOM   4713  HN  LEU    61      14.663  65.042  50.398  1.00 20.00           H
ATOM   4714  N   GLN    62      12.265  61.972  51.448  1.00 30.29           N
ATOM   4715  CA  GLN    62      12.507  60.816  52.299  1.00 31.03           C
ATOM   4716  C   GLN    62      13.109  59.686  51.478  1.00 28.57           C
ATOM   4717  O   GLN    62      12.759  59.485  50.318  1.00 27.68           O
ATOM   4718  HA  GLN    62      13.222  61.153  53.049  1.00 20.00           H
ATOM   4719  CB  GLN    62      11.205  60.338  52.944  1.00 35.80           C
ATOM   4720 1HB  GLN    62      11.224  60.554  54.012  1.00 20.00           H
ATOM   4721 2HB  GLN    62      10.363  60.887  52.522  1.00 20.00           H
ATOM   4722  CG  GLN    62      10.934  58.847  52.767  1.00 44.18           C
ATOM   4723 1HG  GLN    62      10.020  58.706  52.190  1.00 20.00           H
ATOM   4724 2HG  GLN    62      11.744  58.391  52.197  1.00 20.00           H
ATOM   4725  CD  GLN    62      10.795  58.112  54.090  1.00 49.44           C
ATOM   4726  OE1 GLN    62      11.520  57.143  54.362  1.00 52.40           O
ATOM   4727  NE2 GLN    62       9.858  58.567  54.923  1.00 51.33           N
ATOM   4728 1HE2 GLN    62       9.295  59.350  54.661  1.00 20.00           H
ATOM   4729 2HE2 GLN    62       9.719  58.124  55.808  1.00 20.00           H
ATOM   4730  HN  GLN    62      11.321  62.089  51.141  1.00 20.00           H
ATOM   4731  N   CYS    63      14.028  58.949  52.078  1.00 27.67           N
ATOM   4732  CA  CYS    63      14.625  57.828  51.374  1.00 27.57           C
ATOM   4733  C   CYS    63      15.313  56.892  52.343  1.00 26.19           C
ATOM   4734  O   CYS    63      16.245  57.291  53.048  1.00 25.29           O
ATOM   4735  HA  CYS    63      13.812  57.304  50.872  1.00 20.00           H
ATOM   4736  CB  CYS    63      15.633  58.310  50.326  1.00 27.39           C
ATOM   4737 1HB  CYS    63      15.159  59.026  49.655  1.00 20.00           H
ATOM   4738 2HB  CYS    63      16.458  58.829  50.814  1.00 20.00           H
ATOM   4739  SG  CYS    63      16.292  56.923  49.351  1.00 28.61           S
ATOM   4740  HG  CYS    63      17.435  57.517  49.018  1.00 20.00           H
ATOM   4741  HN  CYS    63      14.354  59.110  53.009  1.00 20.00           H
ATOM   4742  N   ASP    64      14.817  55.662  52.404  1.00 26.13           N
ATOM   4743  CA  ASP    64      15.399  54.635  53.261  1.00 26.97           C
ATOM   4744  C   ASP    64      15.957  53.642  52.250  1.00 26.02           C
ATOM   4745  O   ASP    64      15.193  52.995  51.517  1.00 24.68           O
ATOM   4746  HA  ASP    64      16.143  55.154  53.865  1.00 20.00           H
ATOM   4747  CB  ASP    64      14.333  53.977  54.136  1.00 30.19           C
ATOM   4748 1HB  ASP    64      13.814  54.738  54.717  1.00 20.00           H
ATOM   4749 2HB  ASP    64      13.587  53.494  53.505  1.00 20.00           H
ATOM   4750  CG  ASP    64      14.926  52.948  55.081  1.00 33.33           C
ATOM   4751  OD1 ASP    64      14.499  52.890  56.255  1.00 34.91           O
ATOM   4752  OD2 ASP    64      15.830  52.205  54.646  1.00 31.89           O
ATOM   4753  HN  ASP    64      14.025  55.352  51.879  1.00 20.00           H
ATOM   4754  N   VAL    65      17.288  53.519  52.207  1.00 23.11           N
ATOM   4755  CA  VAL    65      17.913  52.668  51.211  1.00 22.01           C
ATOM   4756  C   VAL    65      17.778  51.167  51.413  1.00 22.59           C
ATOM   4757  O   VAL    65      18.285  50.399  50.597  1.00 22.29           O
ATOM   4758  HA  VAL    65      17.433  52.873  50.254  1.00 20.00           H
ATOM   4759  CB  VAL    65      19.423  53.060  51.006  1.00 22.39           C
ATOM   4760  HB  VAL    65      19.822  52.446  50.198  1.00 20.00           H
ATOM   4761  CG1 VAL    65      19.522  54.545  50.589  1.00 20.23           C
ATOM   4762 1HG1 VAL    65      19.494  54.620  49.502  1.00 20.00           H
ATOM   4763 2HG1 VAL    65      18.685  55.098  51.013  1.00 20.00           H
ATOM   4764 3HG1 VAL    65      20.459  54.964  50.957  1.00 20.00           H
ATOM   4765  CG2 VAL    65      20.203  52.825  52.285  1.00 19.52           C
ATOM   4766 1HG2 VAL    65      20.004  53.635  52.986  1.00 20.00           H
ATOM   4767 2HG2 VAL    65      19.897  51.877  52.728  1.00 20.00           H
ATOM   4768 3HG2 VAL    65      21.269  52.793  52.059  1.00 20.00           H
ATOM   4769  HN  VAL    65      17.914  53.986  52.832  1.00 20.00           H
ATOM   4770  N   ALA    66      17.109  50.738  52.488  1.00 22.64           N
ATOM   4771  CA  ALA    66      16.887  49.310  52.693  1.00 23.97           C
ATOM   4772  C   ALA    66      15.806  48.824  51.718  1.00 25.68           C
ATOM   4773  O   ALA    66      15.686  47.612  51.464  1.00 26.36           O
ATOM   4774  HA  ALA    66      17.822  48.794  52.474  1.00 20.00           H
ATOM   4775  CB  ALA    66      16.442  49.018  54.144  1.00 23.28           C
ATOM   4776 1HB  ALA    66      16.959  49.694  54.825  1.00 20.00           H
ATOM   4777 2HB  ALA    66      15.366  49.167  54.231  1.00 20.00           H
ATOM   4778 3HB  ALA    66      16.688  47.987  54.399  1.00 20.00           H
ATOM   4779  HN  ALA    66      16.734  51.342  53.191  1.00 20.00           H
ATOM   4780  N   GLU    67      15.045  49.764  51.153  1.00 26.83           N
ATOM   4781  CA  GLU    67      13.944  49.431  50.229  1.00 28.93           C
ATOM   4782  C   GLU    67      14.075  49.962  48.805  1.00 26.58           C
ATOM   4783  O   GLU    67      14.154  51.176  48.600  1.00 27.14           O
ATOM   4784  HA  GLU    67      13.937  48.342  50.167  1.00 20.00           H
ATOM   4785  CB  GLU    67      12.619  49.963  50.804  1.00 32.66           C
ATOM   4786 1HB  GLU    67      12.722  51.020  51.046  1.00 20.00           H
ATOM   4787 2HB  GLU    67      11.807  49.758  50.106  1.00 20.00           H
ATOM   4788  CG  GLU    67      12.179  49.306  52.104  1.00 39.45           C
ATOM   4789 1HG  GLU    67      12.995  49.338  52.826  1.00 20.00           H
ATOM   4790 2HG  GLU    67      11.349  49.865  52.535  1.00 20.00           H
ATOM   4791  CD  GLU    67      11.750  47.854  51.905  1.00 44.50           C
ATOM   4792  OE1 GLU    67      11.503  47.443  50.743  1.00 47.52           O
ATOM   4793  OE2 GLU    67      11.661  47.118  52.915  1.00 48.16           O
ATOM   4794  HN  GLU    67      15.160  50.745  51.309  1.00 20.00           H
ATOM   4795  N   ASP    68      14.052  49.069  47.824  1.00 24.66           N
ATOM   4796  CA  ASP    68      14.144  49.478  46.424  1.00 26.29           C
ATOM   4797  C   ASP    68      13.025  50.475  46.073  1.00 27.04           C
ATOM   4798  O   ASP    68      13.231  51.433  45.328  1.00 25.85           O
ATOM   4799  HA  ASP    68      15.133  49.925  46.320  1.00 20.00           H
ATOM   4800  CB  ASP    68      14.003  48.270  45.507  1.00 26.85           C
ATOM   4801 1HB  ASP    68      13.154  47.665  45.824  1.00 20.00           H
ATOM   4802 2HB  ASP    68      13.796  48.603  44.490  1.00 20.00           H
ATOM   4803  CG  ASP    68      15.250  47.392  45.490  1.00 31.00           C
ATOM   4804  OD1 ASP    68      16.280  47.777  46.085  1.00 29.59           O
ATOM   4805  OD2 ASP    68      15.191  46.307  44.868  1.00 31.81           O
ATOM   4806  HN  ASP    68      13.973  48.082  47.967  1.00 20.00           H
ATOM   4807  N   ALA    69      11.833  50.229  46.611  1.00 27.03           N
ATOM   4808  CA  ALA    69      10.677  51.096  46.339  1.00 27.31           C
ATOM   4809  C   ALA    69      10.910  52.520  46.816  1.00 25.49           C
ATOM   4810  O   ALA    69      10.526  53.464  46.140  1.00 26.07           O
ATOM   4811  HA  ALA    69      10.532  51.126  45.259  1.00 20.00           H
ATOM   4812  CB  ALA    69       9.410  50.519  47.007  1.00 28.48           C
ATOM   4813 1HB  ALA    69       9.592  49.484  47.298  1.00 20.00           H
ATOM   4814 2HB  ALA    69       9.166  51.107  47.891  1.00 20.00           H
ATOM   4815 3HB  ALA    69       8.579  50.557  46.303  1.00 20.00           H
ATOM   4816  HN  ALA    69      11.643  49.459  47.221  1.00 20.00           H
ATOM   4817  N   SER    70      11.513  52.671  47.993  1.00 24.85           N
ATOM   4818  CA  SER    70      11.784  53.996  48.546  1.00 25.19           C
ATOM   4819  C   SER    70      12.774  54.766  47.673  1.00 25.46           C
ATOM   4820  O   SER    70      12.620  55.971  47.474  1.00 25.86           O
ATOM   4821  HA  SER    70      10.821  54.506  48.557  1.00 20.00           H
ATOM   4822  CB  SER    70      12.321  53.871  49.970  1.00 25.35           C
ATOM   4823 1HB  SER    70      11.604  53.323  50.581  1.00 20.00           H
ATOM   4824 2HB  SER    70      13.242  53.287  49.960  1.00 20.00           H
ATOM   4825  OG  SER    70      12.569  55.145  50.551  1.00 27.41           O
ATOM   4826  HG  SER    70      11.717  55.533  50.900  1.00 20.00           H
ATOM   4827  HN  SER    70      11.816  51.910  48.567  1.00 20.00           H
ATOM   4828  N   ILE    71      13.788  54.071  47.156  1.00 24.36           N
ATOM   4829  CA  ILE    71      14.785  54.708  46.300  1.00 23.56           C
ATOM   4830  C   ILE    71      14.132  55.140  44.967  1.00 24.86           C
ATOM   4831  O   ILE    71      14.330  56.267  44.506  1.00 23.97           O
ATOM   4832  HA  ILE    71      15.134  55.603  46.814  1.00 20.00           H
ATOM   4833  CB  ILE    71      15.964  53.733  46.009  1.00 23.70           C
ATOM   4834  HB  ILE    71      15.547  52.781  45.679  1.00 20.00           H
ATOM   4835  CG1 ILE    71      16.753  53.478  47.302  1.00 22.57           C
ATOM   4836 1HG1 ILE    71      17.344  54.359  47.551  1.00 20.00           H
ATOM   4837 2HG1 ILE    71      16.061  53.314  48.128  1.00 20.00           H
ATOM   4838  CG2 ILE    71      16.889  54.321  44.924  1.00 23.91           C
ATOM   4839 1HG2 ILE    71      16.360  54.349  43.971  1.00 20.00           H
ATOM   4840 2HG2 ILE    71      17.183  55.332  45.206  1.00 20.00           H
ATOM   4841 3HG2 ILE    71      17.778  53.697  44.827  1.00 20.00           H
ATOM   4842  CD1 ILE    71      17.711  52.255  47.216  1.00 22.98           C
ATOM   4843 1HD1 ILE    71      17.144  51.368  46.934  1.00 20.00           H
ATOM   4844 2HD1 ILE    71      18.480  52.447  46.467  1.00 20.00           H
ATOM   4845 3HD1 ILE    71      18.181  52.092  48.186  1.00 20.00           H
ATOM   4846  HN  ILE    71      13.934  53.094  47.312  1.00 20.00           H
ATOM   4847  N   ASP    72      13.356  54.248  44.358  1.00 24.97           N
ATOM   4848  CA  ASP    72      12.701  54.572  43.096  1.00 28.16           C
ATOM   4849  C   ASP    72      11.754  55.768  43.227  1.00 28.47           C
ATOM   4850  O   ASP    72      11.716  56.642  42.359  1.00 28.16           O
ATOM   4851  HA  ASP    72      13.512  54.786  42.399  1.00 20.00           H
ATOM   4852  CB  ASP    72      11.913  53.374  42.582  1.00 31.18           C
ATOM   4853 1HB  ASP    72      11.366  52.914  43.404  1.00 20.00           H
ATOM   4854 2HB  ASP    72      11.174  53.706  41.853  1.00 20.00           H
ATOM   4855  CG  ASP    72      12.800  52.334  41.942  1.00 34.64           C
ATOM   4856  OD1 ASP    72      13.934  52.685  41.550  1.00 36.57           O
ATOM   4857  OD2 ASP    72      12.366  51.168  41.829  1.00 37.33           O
ATOM   4858  HN  ASP    72      13.176  53.329  44.711  1.00 20.00           H
ATOM   4859  N   THR    73      11.002  55.808  44.320  1.00 27.45           N
ATOM   4860  CA  THR    73      10.057  56.895  44.545  1.00 29.15           C
ATOM   4861  C   THR    73      10.762  58.232  44.749  1.00 29.15           C
ATOM   4862  O   THR    73      10.341  59.260  44.198  1.00 29.65           O
ATOM   4863  HA  THR    73       9.443  57.006  43.651  1.00 20.00           H
ATOM   4864  CB  THR    73       9.164  56.589  45.773  1.00 29.00           C
ATOM   4865  HB  THR    73       9.769  56.460  46.671  1.00 20.00           H
ATOM   4866  OG1 THR    73       8.351  55.450  45.475  1.00 29.63           O
ATOM   4867  HG1 THR    73       8.919  54.627  45.428  1.00 20.00           H
ATOM   4868  CG2 THR    73       8.267  57.779  46.122  1.00 30.16           C
ATOM   4869 1HG2 THR    73       8.297  58.506  45.311  1.00 20.00           H
ATOM   4870 2HG2 THR    73       8.623  58.244  47.041  1.00 20.00           H
ATOM   4871 3HG2 THR    73       7.243  57.433  46.262  1.00 20.00           H
ATOM   4872  HN  THR    73      11.030  55.118  45.043  1.00 20.00           H
ATOM   4873  N   MET    74      11.823  58.228  45.555  1.00 27.72           N
ATOM   4874  CA  MET    74      12.560  59.456  45.802  1.00 25.43           C
ATOM   4875  C   MET    74      13.071  60.030  44.479  1.00 25.03           C
ATOM   4876  O   MET    74      12.930  61.226  44.228  1.00 25.12           O
ATOM   4877  HA  MET    74      11.846  60.139  46.261  1.00 20.00           H
ATOM   4878  CB  MET    74      13.727  59.203  46.769  1.00 25.60           C
ATOM   4879 1HB  MET    74      13.350  58.767  47.694  1.00 20.00           H
ATOM   4880 2HB  MET    74      14.415  58.478  46.332  1.00 20.00           H
ATOM   4881  CG  MET    74      14.529  60.447  47.133  1.00 26.18           C
ATOM   4882 1HG  MET    74      13.871  61.314  47.177  1.00 20.00           H
ATOM   4883 2HG  MET    74      14.969  60.329  48.123  1.00 20.00           H
ATOM   4884  SD  MET    74      15.863  60.754  45.903  1.00 26.25           S
ATOM   4885  CE  MET    74      16.948  59.239  46.150  1.00 24.57           C
ATOM   4886 1HE  MET    74      16.991  58.992  47.210  1.00 20.00           H
ATOM   4887 2HE  MET    74      16.529  58.398  45.597  1.00 20.00           H
ATOM   4888 3HE  MET    74      17.954  59.448  45.784  1.00 20.00           H
ATOM   4889  HN  MET    74      12.167  57.413  46.022  1.00 20.00           H
ATOM   4890  N   PHE    75      13.637  59.193  43.616  1.00 24.59           N
ATOM   4891  CA  PHE    75      14.153  59.714  42.356  1.00 25.06           C
ATOM   4892  C   PHE    75      13.041  60.184  41.421  1.00 26.94           C
ATOM   4893  O   PHE    75      13.225  61.167  40.703  1.00 26.31           O
ATOM   4894  HA  PHE    75      14.792  60.564  42.595  1.00 20.00           H
ATOM   4895  CB  PHE    75      15.058  58.691  41.670  1.00 24.15           C
ATOM   4896 1HB  PHE    75      14.637  57.695  41.811  1.00 20.00           H
ATOM   4897 2HB  PHE    75      15.062  58.886  40.597  1.00 20.00           H
ATOM   4898  CG  PHE    75      16.489  58.713  42.193  1.00 23.82           C
ATOM   4899  CD1 PHE    75      17.211  59.908  42.240  1.00 22.52           C
ATOM   4900  HD1 PHE    75      16.764  60.830  41.868  1.00 20.00           H
ATOM   4901  CD2 PHE    75      17.091  57.555  42.669  1.00 24.47           C
ATOM   4902  HD2 PHE    75      16.537  56.617  42.631  1.00 20.00           H
ATOM   4903  CE1 PHE    75      18.518  59.948  42.763  1.00 21.69           C
ATOM   4904  HE1 PHE    75      19.064  60.891  42.793  1.00 20.00           H
ATOM   4905  CE2 PHE    75      18.401  57.580  43.193  1.00 22.77           C
ATOM   4906  HE2 PHE    75      18.863  56.664  43.561  1.00 20.00           H
ATOM   4907  CZ  PHE    75      19.106  58.783  43.238  1.00 23.11           C
ATOM   4908  HZ  PHE    75      20.117  58.809  43.645  1.00 20.00           H
ATOM   4909  HN  PHE    75      13.736  58.210  43.773  1.00 20.00           H
ATOM   4910  N   ALA    76      11.890  59.506  41.431  1.00 27.71           N
ATOM   4911  CA  ALA    76      10.768  59.948  40.585  1.00 29.41           C
ATOM   4912  C   ALA    76      10.337  61.343  41.053  1.00 29.98           C
ATOM   4913  O   ALA    76      10.010  62.201  40.232  1.00 31.06           O
ATOM   4914  HA  ALA    76      11.129  60.003  39.557  1.00 20.00           H
ATOM   4915  CB  ALA    76       9.596  58.964  40.676  1.00 29.53           C
ATOM   4916 1HB  ALA    76       9.966  57.946  40.551  1.00 20.00           H
ATOM   4917 2HB  ALA    76       9.117  59.059  41.650  1.00 20.00           H
ATOM   4918 3HB  ALA    76       8.873  59.186  39.891  1.00 20.00           H
ATOM   4919  HN  ALA    76      11.725  58.692  41.988  1.00 20.00           H
ATOM   4920  N   GLU    77      10.342  61.569  42.370  1.00 30.69           N
ATOM   4921  CA  GLU    77       9.988  62.874  42.931  1.00 31.62           C
ATOM   4922  C   GLU    77      11.056  63.915  42.588  1.00 32.29           C
ATOM   4923  O   GLU    77      10.741  65.043  42.205  1.00 30.30           O
ATOM   4924  HA  GLU    77       9.045  63.146  42.458  1.00 20.00           H
ATOM   4925  CB  GLU    77       9.861  62.804  44.454  1.00 35.40           C
ATOM   4926 1HB  GLU    77      10.702  62.246  44.867  1.00 20.00           H
ATOM   4927 2HB  GLU    77       9.771  63.810  44.861  1.00 20.00           H
ATOM   4928  CG  GLU    77       8.628  62.079  44.962  1.00 41.64           C
ATOM   4929 1HG  GLU    77       8.710  61.015  44.738  1.00 20.00           H
ATOM   4930 2HG  GLU    77       8.568  62.173  46.046  1.00 20.00           H
ATOM   4931  CD  GLU    77       7.338  62.613  44.349  1.00 47.31           C
ATOM   4932  OE1 GLU    77       6.569  61.797  43.786  1.00 49.86           O
ATOM   4933  OE2 GLU    77       7.095  63.844  44.428  1.00 47.80           O
ATOM   4934  HN  GLU    77      10.582  60.880  43.054  1.00 20.00           H
ATOM   4935  N   LEU    78      12.330  63.549  42.738  1.00 29.76           N
ATOM   4936  CA  LEU    78      13.403  64.491  42.427  1.00 27.82           C
ATOM   4937  C   LEU    78      13.309  64.895  40.957  1.00 27.65           C
ATOM   4938  O   LEU    78      13.564  66.049  40.604  1.00 28.35           O
ATOM   4939  HA  LEU    78      13.247  65.378  43.039  1.00 20.00           H
ATOM   4940  CB  LEU    78      14.784  63.850  42.712  1.00 27.42           C
ATOM   4941 1HB  LEU    78      14.795  63.502  43.745  1.00 20.00           H
ATOM   4942 2HB  LEU    78      14.892  62.970  42.078  1.00 20.00           H
ATOM   4943  CG  LEU    78      16.011  64.750  42.496  1.00 26.35           C
ATOM   4944  HG  LEU    78      15.928  65.211  41.511  1.00 20.00           H
ATOM   4945  CD1 LEU    78      16.031  65.872  43.529  1.00 26.87           C
ATOM   4946 1HD1 LEU    78      15.655  66.789  43.076  1.00 20.00           H
ATOM   4947 2HD1 LEU    78      15.400  65.598  44.374  1.00 20.00           H
ATOM   4948 3HD1 LEU    78      17.053  66.030  43.874  1.00 20.00           H
ATOM   4949  CD2 LEU    78      17.293  63.908  42.611  1.00 26.92           C
ATOM   4950 1HD2 LEU    78      17.185  63.190  43.424  1.00 20.00           H
ATOM   4951 2HD2 LEU    78      17.463  63.374  41.675  1.00 20.00           H
ATOM   4952 3HD2 LEU    78      18.141  64.562  42.814  1.00 20.00           H
ATOM   4953  HN  LEU    78      12.619  62.646  43.058  1.00 20.00           H
ATOM   4954  N   GLY    79      12.952  63.939  40.105  1.00 26.90           N
ATOM   4955  CA  GLY    79      12.836  64.203  38.680  1.00 30.14           C
ATOM   4956  C   GLY    79      11.814  65.275  38.303  1.00 32.58           C
ATOM   4957  O   GLY    79      11.896  65.841  37.217  1.00 32.46           O
ATOM   4958 1HA  GLY    79      13.803  64.516  38.284  1.00 20.00           H
ATOM   4959 2HA  GLY    79      12.560  63.287  38.158  1.00 20.00           H
ATOM   4960  HN  GLY    79      12.744  62.998  40.374  1.00 20.00           H
ATOM   4961  N   LYS    80      10.859  65.558  39.185  1.00 34.35           N
ATOM   4962  CA  LYS    80       9.852  66.584  38.905  1.00 36.95           C
ATOM   4963  C   LYS    80      10.479  67.966  38.948  1.00 37.42           C
ATOM   4964  O   LYS    80       9.974  68.907  38.337  1.00 38.32           O
ATOM   4965  HA  LYS    80       9.484  66.413  37.893  1.00 20.00           H
ATOM   4966  CB  LYS    80       8.710  66.522  39.923  1.00 38.85           C
ATOM   4967 1HB  LYS    80       9.110  66.627  40.931  1.00 20.00           H
ATOM   4968 2HB  LYS    80       8.029  67.357  39.762  1.00 20.00           H
ATOM   4969  CG  LYS    80       7.905  65.235  39.864  1.00 43.57           C
ATOM   4970 1HG  LYS    80       7.542  65.075  38.848  1.00 20.00           H
ATOM   4971 2HG  LYS    80       8.547  64.389  40.109  1.00 20.00           H
ATOM   4972  CD  LYS    80       6.729  65.279  40.825  1.00 47.17           C
ATOM   4973 1HD  LYS    80       7.087  65.486  41.833  1.00 20.00           H
ATOM   4974 2HD  LYS    80       6.061  66.094  40.550  1.00 20.00           H
ATOM   4975  CE  LYS    80       5.982  63.960  40.797  1.00 50.64           C
ATOM   4976 1HE  LYS    80       5.660  63.739  39.779  1.00 20.00           H
ATOM   4977 2HE  LYS    80       6.647  63.152  41.103  1.00 20.00           H
ATOM   4978  NZ  LYS    80       4.790  63.962  41.687  1.00 53.27           N
ATOM   4979 1HZ  LYS    80       4.572  63.010  41.961  1.00 20.00           H
ATOM   4980 2HZ  LYS    80       4.986  64.516  42.513  1.00 20.00           H
ATOM   4981 3HZ  LYS    80       4.000  64.360  41.192  1.00 20.00           H
ATOM   4982  HN  LYS    80      10.765  65.105  40.071  1.00 20.00           H
ATOM   4983  N   VAL    81      11.583  68.099  39.674  1.00 36.05           N
[truncated: 897,682 more chars]
