# Supplementary material for: Elucidation of transient protein-protein interactions within carrier protein-dependent biosynthesis
Source: Commun Biol. 2021 Mar 16;4:340. doi: 10.1038/s42003-021-01838-3 (PMC7966745; doi:10.1038/s42003-021-01838-3)
Supplement: Supplementary file 5 — Supplementary Data 5 [file 42003_2021_1838_MOESM5_ESM.zip › Protein_protein_docked_models/Protein_protein_docked_models/FabI/FabIRank3.pdb]

HEADER                                                        FABISPEC3POS3
EXPDTA    THEORETICAL MODEL
REMARK   3                                                              
REMARK   3 REFINEMENT OR HYDROGEN PLACEMENT:                            
REMARK   3   PROGRAM 1                  ICM 3.8                     
REMARK   3   AUTHORS 1      R.ABAGYAN, M.TOTROV                         
REMARK 800                                                             
REMARK 800 SITE                                                        
REMARK 800 SITE_IDENTIFIER: AC1                                    
REMARK 800 SITE_DESCRIPTION: ID:AC5 binding site for residue zn a 405                    
REMARK 800                                                             
REMARK 800 SITE                                                        
REMARK 800 SITE_IDENTIFIER: AC2                                    
REMARK 800 SITE_DESCRIPTION: ID:AC7 binding site for residue zn a 407                    
REMARK 800                                                             
REMARK 800 SITE                                                        
REMARK 800 SITE_IDENTIFIER: AC3                                    
REMARK 800 SITE_DESCRIPTION: ID:BC1 binding site for residue pm5 a 301                   
SITE     1 AC1  1 ASP A  56  
SITE     1 AC2  1 ALA A  77  
SITE     1 AC3  9 PHE A  28  SER A  36  THR A  39  VAL A  43  
SITE     2 AC3  9 LEU A  46  THR A  52  ALA A  59  GLU A  60  
SITE     3 AC3  9 ILE A  62  
SEQRES   1   1028  GLY PHE LEU SER GLY LYS ARG ILE LEU VAL THR GLY VAL 
SEQRES   2   1028  ALA SER LYS LEU SER ILE ALA TYR GLY ILE ALA GLN ALA 
SEQRES   3   1028  MET HIS ARG GLU GLY ALA GLU LEU ALA PHE THR TYR GLN 
SEQRES   4   1028  ASN ASP LYS LEU LYS GLY ARG VAL GLU GLU PHE ALA ALA 
SEQRES   5   1028  GLN LEU GLY SER ASP ILE VAL LEU GLN CYS ASP VAL ALA 
SEQRES   6   1028  GLU ASP ALA SER ILE ASP THR MET PHE ALA GLU LEU GLY 
SEQRES   7   1028  LYS VAL TRP PRO LYS PHE ASP GLY PHE VAL HIS SER ILE 
SEQRES   8   1028  GLY PHE ALA PRO GLY ASP GLN LEU ASP GLY ASP TYR VAL 
SEQRES   9   1028  ASN ALA VAL THR ARG GLU GLY PHE LYS ILE ALA HIS ASP 
SEQRES  10   1028  ILE SER SER TYR SER PHE VAL ALA MET ALA LYS ALA CYS 
SEQRES  11   1028  ARG SER MET LEU ASN PRO GLY SER ALA LEU LEU THR LEU 
SEQRES  12   1028  SER TYR LEU GLY ALA GLU ARG ALA ILE PRO ASN TYR ASN 
SEQRES  13   1028  VAL MET GLY LEU ALA LYS ALA SER LEU GLU ALA ASN VAL 
SEQRES  14   1028  ARG TYR MET ALA ASN ALA MET GLY PRO GLU GLY VAL ARG 
SEQRES  15   1028  VAL ASN ALA ILE SER ALA GLY PRO ILE ARG THR LEU ALA 
SEQRES  16   1028  ALA SER GLY ILE LYS ASP PHE ARG LYS MET LEU ALA HIE 
SEQRES  17   1028  CYS GLU ALA VAL THR PRO ILE ARG ARG THR VAL THR ILE 
SEQRES  18   1028  GLU ASP VAL GLY ASN SER ALA ALA PHE LEU CYS SER ASP 
SEQRES  19   1028  LEU SER ALA GLY ILE SER GLY GLU VAL VAL HIS VAL ASP 
SEQRES  20   1028  GLY GLY PHE SER ILE ALA ALA MET ASN GLU GLY PHE LEU 
SEQRES  21   1028  SER GLY LYS ARG ILE LEU VAL THR GLY VAL ALA SER LYS 
SEQRES  22   1028  LEU SER ILE ALA TYR GLY ILE ALA GLN ALA MET HIS ARG 
SEQRES  23   1028  GLU GLY ALA GLU LEU ALA PHE THR TYR GLN ASN ASP LYS 
SEQRES  24   1028  LEU LYS GLY ARG VAL GLU GLU PHE ALA ALA GLN LEU GLY 
SEQRES  25   1028  SER ASP ILE VAL LEU GLN CYS ASP VAL ALA GLU ASP ALA 
SEQRES  26   1028  SER ILE ASP THR MET PHE ALA GLU LEU GLY LYS VAL TRP 
SEQRES  27   1028  PRO LYS PHE ASP GLY PHE VAL HIS SER ILE GLY PHE ALA 
SEQRES  28   1028  PRO GLY ASP GLN LEU ASP GLY ASP TYR VAL ASN ALA VAL 
SEQRES  29   1028  THR ARG GLU GLY PHE LYS ILE ALA HIS ASP ILE SER SER 
SEQRES  30   1028  TYR SER PHE VAL ALA MET ALA LYS ALA CYS ARG SER MET 
SEQRES  31   1028  LEU ASN PRO GLY SER ALA LEU LEU THR LEU SER TYR LEU 
SEQRES  32   1028  GLY ALA GLU ARG ALA ILE PRO ASN TYR ASN VAL MET GLY 
SEQRES  33   1028  LEU ALA LYS ALA SER LEU GLU ALA ASN VAL ARG TYR MET 
SEQRES  34   1028  ALA ASN ALA MET GLY PRO GLU GLY VAL ARG VAL ASN ALA 
SEQRES  35   1028  ILE SER ALA GLY PRO ILE ARG THR LEU ALA ALA SER GLY 
SEQRES  36   1028  ILE LYS ASP PHE ARG LYS MET LEU ALA HIE CYS GLU ALA 
SEQRES  37   1028  VAL THR PRO ILE ARG ARG THR VAL THR ILE GLU ASP VAL 
SEQRES  38   1028  GLY ASN SER ALA ALA PHE LEU CYS SER ASP LEU SER ALA 
SEQRES  39   1028  GLY ILE SER GLY GLU VAL VAL HIS VAL ASP GLY GLY PHE 
SEQRES  40   1028  SER ILE ALA ALA MET ASN GLU GLY PHE LEU SER GLY LYS 
SEQRES  41   1028  ARG ILE LEU VAL THR GLY VAL ALA SER LYS LEU SER ILE 
SEQRES  42   1028  ALA TYR GLY ILE ALA GLN ALA MET HIS ARG GLU GLY ALA 
SEQRES  43   1028  GLU LEU ALA PHE THR TYR GLN ASN ASP LYS LEU LYS GLY 
SEQRES  44   1028  ARG VAL GLU GLU PHE ALA ALA GLN LEU GLY SER ASP ILE 
SEQRES  45   1028  VAL LEU GLN CYS ASP VAL ALA GLU ASP ALA SER ILE ASP 
SEQRES  46   1028  THR MET PHE ALA GLU LEU GLY LYS VAL TRP PRO LYS PHE 
SEQRES  47   1028  ASP GLY PHE VAL HIS SER ILE GLY PHE ALA PRO GLY ASP 
SEQRES  48   1028  GLN LEU ASP GLY ASP TYR VAL ASN ALA VAL THR ARG GLU 
SEQRES  49   1028  GLY PHE LYS ILE ALA HIS ASP ILE SER SER TYR SER PHE 
SEQRES  50   1028  VAL ALA MET ALA LYS ALA CYS ARG SER MET LEU ASN PRO 
SEQRES  51   1028  GLY SER ALA LEU LEU THR LEU SER TYR LEU GLY ALA GLU 
SEQRES  52   1028  ARG ALA ILE PRO ASN TYR ASN VAL MET GLY LEU ALA LYS 
SEQRES  53   1028  ALA SER LEU GLU ALA ASN VAL ARG TYR MET ALA ASN ALA 
SEQRES  54   1028  MET GLY PRO GLU GLY VAL ARG VAL ASN ALA ILE SER ALA 
SEQRES  55   1028  GLY PRO ILE ARG THR LEU ALA ALA SER GLY ILE LYS ASP 
SEQRES  56   1028  PHE ARG LYS MET LEU ALA HIE CYS GLU ALA VAL THR PRO 
SEQRES  57   1028  ILE ARG ARG THR VAL THR ILE GLU ASP VAL GLY ASN SER 
SEQRES  58   1028  ALA ALA PHE LEU CYS SER ASP LEU SER ALA GLY ILE SER 
SEQRES  59   1028  GLY GLU VAL VAL HIS VAL ASP GLY GLY PHE SER ILE ALA 
SEQRES  60   1028  ALA MET ASN GLU GLY PHE LEU SER GLY LYS ARG ILE LEU 
SEQRES  61   1028  VAL THR GLY VAL ALA SER LYS LEU SER ILE ALA TYR GLY 
SEQRES  62   1028  ILE ALA GLN ALA MET HIS ARG GLU GLY ALA GLU LEU ALA 
SEQRES  63   1028  PHE THR TYR GLN ASN ASP LYS LEU LYS GLY ARG VAL GLU 
SEQRES  64   1028  GLU PHE ALA ALA GLN LEU GLY SER ASP ILE VAL LEU GLN 
SEQRES  65   1028  CYS ASP VAL ALA GLU ASP ALA SER ILE ASP THR MET PHE 
SEQRES  66   1028  ALA GLU LEU GLY LYS VAL TRP PRO LYS PHE ASP GLY PHE 
SEQRES  67   1028  VAL HIS SER ILE GLY PHE ALA PRO GLY ASP GLN LEU ASP 
SEQRES  68   1028  GLY ASP TYR VAL ASN ALA VAL THR ARG GLU GLY PHE LYS 
SEQRES  69   1028  ILE ALA HIS ASP ILE SER SER TYR SER PHE VAL ALA MET 
SEQRES  70   1028  ALA LYS ALA CYS ARG SER MET LEU ASN PRO GLY SER ALA 
SEQRES  71   1028  LEU LEU THR LEU SER TYR LEU GLY ALA GLU ARG ALA ILE 
SEQRES  72   1028  PRO ASN TYR ASN VAL MET GLY LEU ALA LYS ALA SER LEU 
SEQRES  73   1028  GLU ALA ASN VAL ARG TYR MET ALA ASN ALA MET GLY PRO 
SEQRES  74   1028  GLU GLY VAL ARG VAL ASN ALA ILE SER ALA GLY PRO ILE 
SEQRES  75   1028  ARG THR LEU ALA ALA SER GLY ILE LYS ASP PHE ARG LYS 
SEQRES  76   1028  MET LEU ALA HIE CYS GLU ALA VAL THR PRO ILE ARG ARG 
SEQRES  77   1028  THR VAL THR ILE GLU ASP VAL GLY ASN SER ALA ALA PHE 
SEQRES  78   1028  LEU CYS SER ASP LEU SER ALA GLY ILE SER GLY GLU VAL 
SEQRES  79   1028  VAL HIS VAL ASP GLY GLY PHE SER ILE ALA ALA MET ASN 
SEQRES  80   1028  GLU                                                 
SEQRES   1 A   77  SER THR ILE GLU GLU ARG VAL LYS LYS ILE ILE GLY GLU 
SEQRES   2 A   77  GLN LEU GLY VAL LYS GLN GLU GLU VAL THR ASN ASN ALA 
SEQRES   3 A   77  SER PHE VAL GLU ASP LEU GLY ALA ASP SER LEU ASP THR 
SEQRES   4 A   77  VAL GLU LEU VAL MET ALA LEU GLU GLU GLU PHE ASP THR 
SEQRES   5 A   77  GLU ILE PRO ASP GLU GLU ALA GLU LYS ILE THR THR VAL 
SEQRES   6 A   77  GLN ALA ALA ILE ASP TYR ILE ASN GLY HIS GLN ALA     
HELIX    1  HA ILE     20  ARG     30  1
HELIX    2  HB ASP     42  LYS     43  1
HELIX    3  HC LYS     45  GLN     54  1
HELIX    4  HD ASP     68  SER     70  1
HELIX    5  HE ASP     72  LEU     78  1
HELIX    6  HF GLY     79  LYS     80  1
HELIX    7  HG PHE     85  PHE     85  9
HELIX    8  HH GLY     97  LEU    100  1
HELIX    9  HI TYR    104  ALA    107  1
HELIX   10  HJ ARG    110  HIS    117  1
HELIX   11  HK ASP    118  TYR    122  1
HELIX   12  HL SER    123  CYS    131  1
HELIX   13  HM ARG    132  MET    134  1
HELIX   14  HN LEU    135  LEU    135  9
HELIX   15  HO LEU    147  ALA    149  1
HELIX   16  HP ALA    152  ALA    152  9
HELIX   17  HQ ASN    157  ASN    157  5
HELIX   18  HR VAL    158  MET    177  1
HELIX   19  HS GLY    178  GLU    180  1
HELIX   20  HT ALA    196  GLY    199  1
HELIX   21  HU PHE    203  VAL    213  1
HELIX   22  HV ILE    222  CYS    233  1
HELIX   23  HW ASP    235  SER    237  1
HELIX   24  HX PHE    251  ILE    253  1
HELIX   25  HY ALA    254  ALA    254  9
HELIX    0  H@ ILE     20  ARG     30  1
HELIX    1  HA ASP     42  LYS     43  1
HELIX    2  HB LYS     45  GLN     54  1
HELIX    3  HC ASP     68  SER     70  1
HELIX    4  HD ASP     72  LEU     78  1
HELIX    5  HE GLY     79  LYS     80  1
HELIX    6  HF PHE     85  PHE     85  9
HELIX    7  HG GLY     97  LEU    100  1
HELIX    8  HH TYR    104  ALA    107  1
HELIX    9  HI ARG    110  HIS    117  1
HELIX   10  HJ ASP    118  TYR    122  1
HELIX   11  HK SER    123  CYS    131  1
HELIX   12  HL ARG    132  MET    134  1
HELIX   13  HM LEU    135  LEU    135  9
HELIX   14  HN LEU    147  ALA    149  1
HELIX   15  HO ALA    152  ALA    152  9
HELIX   16  HP ASN    157  ASN    157  5
HELIX   17  HQ VAL    158  MET    177  1
HELIX   18  HR GLY    178  GLU    180  1
HELIX   19  HS ALA    196  GLY    199  1
HELIX   20  HT PHE    203  VAL    213  1
HELIX   21  HU ILE    222  CYS    233  1
HELIX   22  HV ASP    235  SER    237  1
HELIX   23  HW PHE    251  ILE    253  1
HELIX   24  HX ALA    254  ALA    254  9
HELIX   25  HY ILE     20  ARG     30  1
HELIX    0  H@ ASP     42  LYS     43  1
HELIX    1  HA LYS     45  GLN     54  1
HELIX    2  HB ASP     68  SER     70  1
HELIX    3  HC ASP     72  LEU     78  1
HELIX    4  HD GLY     79  LYS     80  1
HELIX    5  HE PHE     85  PHE     85  9
HELIX    6  HF GLY     97  LEU    100  1
HELIX    7  HG TYR    104  ALA    107  1
HELIX    8  HH ARG    110  HIS    117  1
HELIX    9  HI ASP    118  TYR    122  1
HELIX   10  HJ SER    123  CYS    131  1
HELIX   11  HK ARG    132  MET    134  1
HELIX   12  HL LEU    135  LEU    135  9
HELIX   13  HM LEU    147  ALA    149  1
HELIX   14  HN ALA    152  ALA    152  9
HELIX   15  HO ASN    157  ASN    157  5
HELIX   16  HP VAL    158  MET    177  1
HELIX   17  HQ GLY    178  GLU    180  1
HELIX   18  HR ALA    196  GLY    199  1
HELIX   19  HS PHE    203  VAL    213  1
HELIX   20  HT ILE    222  CYS    233  1
HELIX   21  HU ASP    235  SER    237  1
HELIX   22  HV PHE    251  ILE    253  1
HELIX   23  HW ALA    254  ALA    254  9
HELIX   24  HX ILE     20  ARG     30  1
HELIX   25  HY ASP     42  LYS     43  1
HELIX    0  H@ LYS     45  GLN     54  1
HELIX    1  HA ASP     68  SER     70  1
HELIX    2  HB ASP     72  LEU     78  1
HELIX    3  HC GLY     79  LYS     80  1
HELIX    4  HD PHE     85  PHE     85  9
HELIX    5  HE GLY     97  LEU    100  1
HELIX    6  HF TYR    104  ALA    107  1
HELIX    7  HG ARG    110  HIS    117  1
HELIX    8  HH ASP    118  TYR    122  1
HELIX    9  HI SER    123  CYS    131  1
HELIX   10  HJ ARG    132  MET    134  1
HELIX   11  HK LEU    135  LEU    135  9
HELIX   12  HL LEU    147  ALA    149  1
HELIX   13  HM ALA    152  ALA    152  9
HELIX   14  HN ASN    157  ASN    157  5
HELIX   15  HO VAL    158  MET    177  1
HELIX   16  HP GLY    178  GLU    180  1
HELIX   17  HQ ALA    196  GLY    199  1
HELIX   18  HR PHE    203  VAL    213  1
HELIX   19  HS ILE    222  CYS    233  1
HELIX   20  HT ASP    235  SER    237  1
HELIX   21  HU PHE    251  ILE    253  1
HELIX   22  HV ALA    254  ALA    254  9
HELIX   23  HW ILE A    3  LEU A   15  1
HELIX   24  HX GLN A   19  GLU A   21  1
HELIX   25  HY SER A   27  SER A   27  9
HELIX    0  H@ SER A   36  GLU A   49  1
HELIX    1  HA ASP A   56  LYS A   61  1
HELIX    2  HB THR A   64  THR A   64  9
HELIX    3  HC VAL A   65  ALA A   68  1
HELIX    4  HD ASP A   70  HIE A   75  1
SHEET    1  SA 1 ARG     8  VAL    11  0
SHEET    2  SB 1 GLU    34  TYR    39  0
SHEET    3  SC 1 VAL    60  GLN    62  0
SHEET    4  SD 1 PHE    88  HIS    90  0
SHEET    5  SE 1 SER   139  SER   145  0
SHEET    6  SF 1 VAL   182  ALA   189  0
SHEET    7  SG 1 VAL   244  VAL   247  0
SHEET    8  SH 1 ARG     8  VAL    11  0
SHEET    9  SI 1 GLU    34  TYR    39  0
SHEET   10  SJ 1 VAL    60  GLN    62  0
SHEET   11  SK 1 PHE    88  HIS    90  0
SHEET   12  SL 1 SER   139  SER   145  0
SHEET   13  SM 1 VAL   182  ALA   189  0
SHEET   14  SN 1 VAL   244  VAL   247  0
SHEET   15  SO 1 ARG     8  VAL    11  0
SHEET   16  SP 1 GLU    34  TYR    39  0
SHEET   17  SQ 1 VAL    60  GLN    62  0
SHEET   18  SR 1 PHE    88  HIS    90  0
SHEET   19  SS 1 SER   139  SER   145  0
SHEET   20  ST 1 VAL   182  ALA   189  0
SHEET   21  SU 1 VAL   244  VAL   247  0
SHEET   22  SV 1 ARG     8  VAL    11  0
SHEET   23  SW 1 GLU    34  TYR    39  0
SHEET   24  SX 1 VAL    60  GLN    62  0
SHEET   25  SY 1 PHE    88  HIS    90  0
SHEET    0  S@ 1 SER   139  SER   145  0
SHEET    1  SA 1 VAL   182  ALA   189  0
SHEET    2  SB 1 VAL   244  VAL   247  0
ATOM      1  N   GLY     2      56.061  13.796  54.958  1.00 33.28           N
ATOM      2  CA  GLY     2      55.723  15.093  54.407  1.00 30.12           C
ATOM      3  C   GLY     2      55.627  16.137  55.510  1.00 29.10           C
ATOM      4  O   GLY     2      55.566  15.793  56.698  1.00 28.73           O
ATOM      5 1HA  GLY     2      56.479  15.391  53.679  1.00 20.00           H
ATOM      6 2HA  GLY     2      54.775  15.029  53.873  1.00 20.00           H
ATOM      7  HN  GLY     2      56.179  13.776  55.951  1.00 20.00           H
ATOM      8  N   PHE     3      55.586  17.416  55.142  1.00 26.90           N
ATOM      9  CA  PHE     3      55.531  18.440  56.169  1.00 26.61           C
ATOM     10  C   PHE     3      54.145  18.650  56.796  1.00 26.00           C
ATOM     11  O   PHE     3      53.987  19.540  57.627  1.00 26.12           O
ATOM     12  HA  PHE     3      56.210  18.135  56.966  1.00 20.00           H
ATOM     13  CB  PHE     3      56.101  19.773  55.642  1.00 25.56           C
ATOM     14 1HB  PHE     3      55.960  20.542  56.401  1.00 20.00           H
ATOM     15 2HB  PHE     3      57.176  19.664  55.494  1.00 20.00           H
ATOM     16  CG  PHE     3      55.486  20.248  54.357  1.00 24.83           C
ATOM     17  CD1 PHE     3      54.233  20.869  54.355  1.00 23.23           C
ATOM     18  HD1 PHE     3      53.666  20.954  55.281  1.00 20.00           H
ATOM     19  CD2 PHE     3      56.193  20.145  53.157  1.00 24.80           C
ATOM     20  HD2 PHE     3      57.170  19.660  53.154  1.00 20.00           H
ATOM     21  CE1 PHE     3      53.689  21.384  53.190  1.00 22.80           C
ATOM     22  HE1 PHE     3      52.711  21.863  53.211  1.00 20.00           H
ATOM     23  CE2 PHE     3      55.670  20.656  51.981  1.00 24.80           C
ATOM     24  HE2 PHE     3      56.231  20.575  51.050  1.00 20.00           H
ATOM     25  CZ  PHE     3      54.406  21.282  51.991  1.00 24.00           C
ATOM     26  HZ  PHE     3      53.987  21.686  51.069  1.00 20.00           H
ATOM     27  HN  PHE     3      55.591  17.724  54.190  1.00 20.00           H
ATOM     28  N   LEU     4      53.160  17.831  56.414  1.00 25.07           N
ATOM     29  CA  LEU     4      51.810  17.896  56.989  1.00 25.73           C
ATOM     30  C   LEU     4      51.512  16.648  57.862  1.00 27.67           C
ATOM     31  O   LEU     4      50.382  16.442  58.329  1.00 26.36           O
ATOM     32  HA  LEU     4      51.774  18.770  57.639  1.00 20.00           H
ATOM     33  CB  LEU     4      50.756  18.017  55.871  1.00 24.73           C
ATOM     34 1HB  LEU     4      50.997  17.293  55.092  1.00 20.00           H
ATOM     35 2HB  LEU     4      49.787  17.734  56.280  1.00 20.00           H
ATOM     36  CG  LEU     4      50.645  19.416  55.239  1.00 24.87           C
ATOM     37  HG  LEU     4      51.559  19.610  54.677  1.00 20.00           H
ATOM     38  CD1 LEU     4      49.495  19.487  54.253  1.00 22.11           C
ATOM     39 1HD1 LEU     4      49.468  18.573  53.659  1.00 20.00           H
ATOM     40 2HD1 LEU     4      48.557  19.595  54.796  1.00 20.00           H
ATOM     41 3HD1 LEU     4      49.634  20.344  53.593  1.00 20.00           H
ATOM     42  CD2 LEU     4      50.442  20.436  56.350  1.00 23.99           C
ATOM     43 1HD2 LEU     4      49.760  20.029  57.096  1.00 20.00           H
ATOM     44 2HD2 LEU     4      51.401  20.659  56.817  1.00 20.00           H
ATOM     45 3HD2 LEU     4      50.020  21.349  55.931  1.00 20.00           H
ATOM     46  HN  LEU     4      53.262  17.120  55.717  1.00 20.00           H
ATOM     47  N   SER     5      52.526  15.816  58.093  1.00 26.54           N
ATOM     48  CA  SER     5      52.333  14.621  58.914  1.00 27.93           C
ATOM     49  C   SER     5      51.793  14.993  60.291  1.00 27.23           C
ATOM     50  O   SER     5      52.309  15.897  60.946  1.00 27.56           O
ATOM     51  HA  SER     5      51.605  14.015  58.374  1.00 20.00           H
ATOM     52  CB  SER     5      53.661  13.860  59.100  1.00 29.68           C
ATOM     53 1HB  SER     5      54.441  14.559  59.402  1.00 20.00           H
ATOM     54 2HB  SER     5      53.554  13.134  59.906  1.00 20.00           H
ATOM     55  OG  SER     5      54.029  13.207  57.902  1.00 31.46           O
ATOM     56  HG  SER     5      54.998  12.958  57.931  1.00 20.00           H
ATOM     57  HN  SER     5      53.451  15.947  57.734  1.00 20.00           H
ATOM     58  N   GLY     6      50.751  14.293  60.725  1.00 27.07           N
ATOM     59  CA  GLY     6      50.175  14.561  62.030  1.00 27.82           C
ATOM     60  C   GLY     6      49.080  15.620  62.034  1.00 28.74           C
ATOM     61  O   GLY     6      48.499  15.923  63.085  1.00 29.97           O
ATOM     62 1HA  GLY     6      49.753  13.643  62.440  1.00 20.00           H
ATOM     63 2HA  GLY     6      50.957  14.887  62.716  1.00 20.00           H
ATOM     64  HN  GLY     6      50.311  13.563  60.202  1.00 20.00           H
ATOM     65  N   LYS     7      48.787  16.197  60.876  1.00 27.29           N
ATOM     66  CA  LYS     7      47.749  17.233  60.807  1.00 26.84           C
ATOM     67  C   LYS     7      46.434  16.637  60.313  1.00 26.23           C
ATOM     68  O   LYS     7      46.434  15.742  59.469  1.00 27.17           O
ATOM     69  HA  LYS     7      47.591  17.604  61.819  1.00 20.00           H
ATOM     70  CB  LYS     7      48.178  18.363  59.852  1.00 26.36           C
ATOM     71 1HB  LYS     7      48.461  17.941  58.887  1.00 20.00           H
ATOM     72 2HB  LYS     7      47.337  19.032  59.672  1.00 20.00           H
ATOM     73  CG  LYS     7      49.355  19.220  60.347  1.00 26.39           C
ATOM     74 1HG  LYS     7      50.148  18.573  60.722  1.00 20.00           H
ATOM     75 2HG  LYS     7      49.774  19.785  59.514  1.00 20.00           H
ATOM     76  CD  LYS     7      48.933  20.188  61.449  1.00 26.06           C
ATOM     77 1HD  LYS     7      47.967  20.627  61.201  1.00 20.00           H
ATOM     78 2HD  LYS     7      48.806  19.645  62.385  1.00 20.00           H
ATOM     79  CE  LYS     7      49.970  21.294  61.632  1.00 26.19           C
ATOM     80 1HE  LYS     7      50.899  20.870  62.015  1.00 20.00           H
ATOM     81 2HE  LYS     7      50.201  21.747  60.668  1.00 20.00           H
ATOM     82  NZ  LYS     7      49.504  22.351  62.561  1.00 25.66           N
ATOM     83 1HZ  LYS     7      49.984  23.219  62.352  1.00 20.00           H
ATOM     84 2HZ  LYS     7      48.505  22.482  62.450  1.00 20.00           H
ATOM     85 3HZ  LYS     7      49.705  22.074  63.515  1.00 20.00           H
ATOM     86  HN  LYS     7      49.236  15.973  60.010  1.00 20.00           H
ATOM     87  N   ARG     8      45.321  17.134  60.847  1.00 25.25           N
ATOM     88  CA  ARG     8      43.994  16.677  60.433  1.00 26.22           C
ATOM     89  C   ARG     8      43.291  17.902  59.838  1.00 22.84           C
ATOM     90  O   ARG     8      42.983  18.850  60.553  1.00 20.84           O
ATOM     91  HA  ARG     8      44.186  15.897  59.695  1.00 20.00           H
ATOM     92  CB  ARG     8      43.210  16.155  61.639  1.00 27.54           C
ATOM     93 1HB  ARG     8      43.371  16.812  62.493  1.00 20.00           H
ATOM     94 2HB  ARG     8      42.143  16.173  61.419  1.00 20.00           H
ATOM     95  CG  ARG     8      43.606  14.736  62.029  1.00 34.21           C
ATOM     96 1HG  ARG     8      43.058  14.020  61.416  1.00 20.00           H
ATOM     97 2HG  ARG     8      44.666  14.582  61.827  1.00 20.00           H
ATOM     98  CD  ARG     8      43.308  14.518  63.494  1.00 38.36           C
ATOM     99 1HD  ARG     8      44.131  14.897  64.101  1.00 20.00           H
ATOM    100 2HD  ARG     8      42.417  15.077  63.779  1.00 20.00           H
ATOM    101  NE  ARG     8      43.100  13.115  63.815  1.00 45.23           N
ATOM    102  HE  ARG     8      43.435  12.431  63.166  1.00 20.00           H
ATOM    103  CZ  ARG     8      42.490  12.697  64.923  1.00 47.78           C
ATOM    104  NH1 ARG     8      42.030  13.582  65.809  1.00 48.22           N
ATOM    105 1HH1 ARG     8      42.143  14.561  65.642  1.00 20.00           H
ATOM    106 2HH1 ARG     8      41.573  13.266  66.640  1.00 20.00           H
ATOM    107  NH2 ARG     8      42.324  11.397  65.134  1.00 49.34           N
ATOM    108 1HH2 ARG     8      41.867  11.079  65.964  1.00 20.00           H
ATOM    109 2HH2 ARG     8      42.657  10.735  64.462  1.00 20.00           H
ATOM    110  HN  ARG     8      45.308  17.840  61.554  1.00 20.00           H
ATOM    111  N   ILE     9      43.043  17.854  58.536  1.00 21.76           N
ATOM    112  CA  ILE     9      42.446  18.989  57.846  1.00 22.89           C
ATOM    113  C   ILE     9      41.165  18.661  57.090  1.00 21.37           C
ATOM    114  O   ILE     9      41.089  17.661  56.372  1.00 21.62           O
ATOM    115  HA  ILE     9      42.172  19.724  58.602  1.00 20.00           H
ATOM    116  CB  ILE     9      43.495  19.603  56.857  1.00 23.41           C
ATOM    117  HB  ILE     9      43.842  18.812  56.191  1.00 20.00           H
ATOM    118  CG1 ILE     9      44.704  20.114  57.667  1.00 25.16           C
ATOM    119 1HG1 ILE     9      44.426  21.016  58.211  1.00 20.00           H
ATOM    120 2HG1 ILE     9      44.990  19.369  58.409  1.00 20.00           H
ATOM    121  CG2 ILE     9      42.867  20.754  56.032  1.00 21.78           C
ATOM    122 1HG2 ILE     9      42.104  20.350  55.366  1.00 20.00           H
ATOM    123 2HG2 ILE     9      42.413  21.479  56.707  1.00 20.00           H
ATOM    124 3HG2 ILE     9      43.642  21.242  55.441  1.00 20.00           H
ATOM    125  CD1 ILE     9      45.910  20.426  56.826  1.00 28.14           C
ATOM    126 1HD1 ILE     9      46.660  19.646  56.962  1.00 20.00           H
ATOM    127 2HD1 ILE     9      45.620  20.470  55.776  1.00 20.00           H
ATOM    128 3HD1 ILE     9      46.326  21.387  57.128  1.00 20.00           H
ATOM    129  HN  ILE     9      43.242  17.062  57.957  1.00 20.00           H
ATOM    130  N   LEU    10      40.171  19.530  57.251  1.00 19.74           N
ATOM    131  CA  LEU    10      38.886  19.394  56.578  1.00 19.03           C
ATOM    132  C   LEU    10      38.921  20.182  55.261  1.00 21.35           C
ATOM    133  O   LEU    10      39.292  21.373  55.250  1.00 19.61           O
ATOM    134  HA  LEU    10      38.749  18.338  56.346  1.00 20.00           H
ATOM    135  CB  LEU    10      37.784  19.955  57.472  1.00 20.13           C
ATOM    136 1HB  LEU    10      37.703  19.321  58.355  1.00 20.00           H
ATOM    137 2HB  LEU    10      38.090  20.943  57.815  1.00 20.00           H
ATOM    138  CG  LEU    10      36.400  20.064  56.807  1.00 21.03           C
ATOM    139  HG  LEU    10      36.535  20.465  55.802  1.00 20.00           H
ATOM    140  CD1 LEU    10      35.779  18.671  56.675  1.00 22.18           C
ATOM    141 1HD1 LEU    10      36.363  18.078  55.970  1.00 20.00           H
ATOM    142 2HD1 LEU    10      35.778  18.180  57.648  1.00 20.00           H
ATOM    143 3HD1 LEU    10      34.755  18.762  56.312  1.00 20.00           H
ATOM    144  CD2 LEU    10      35.513  20.942  57.652  1.00 22.46           C
ATOM    145 1HD2 LEU    10      36.000  21.138  58.607  1.00 20.00           H
ATOM    146 2HD2 LEU    10      35.336  21.884  57.134  1.00 20.00           H
ATOM    147 3HD2 LEU    10      34.562  20.438  57.825  1.00 20.00           H
ATOM    148  HN  LEU    10      40.224  20.337  57.839  1.00 20.00           H
ATOM    149  N   VAL    11      38.534  19.535  54.163  1.00 19.19           N
ATOM    150  CA  VAL    11      38.532  20.184  52.852  1.00 20.25           C
ATOM    151  C   VAL    11      37.114  20.326  52.285  1.00 22.56           C
ATOM    152  O   VAL    11      36.405  19.324  52.100  1.00 21.44           O
ATOM    153  HA  VAL    11      38.937  21.188  52.981  1.00 20.00           H
ATOM    154  CB  VAL    11      39.370  19.375  51.846  1.00 20.51           C
ATOM    155  HB  VAL    11      38.942  18.374  51.781  1.00 20.00           H
ATOM    156  CG1 VAL    11      39.304  20.010  50.455  1.00 20.88           C
ATOM    157 1HG1 VAL    11      38.362  19.742  49.977  1.00 20.00           H
ATOM    158 2HG1 VAL    11      39.370  21.094  50.547  1.00 20.00           H
ATOM    159 3HG1 VAL    11      40.134  19.645  49.849  1.00 20.00           H
ATOM    160  CG2 VAL    11      40.811  19.293  52.329  1.00 21.37           C
ATOM    161 1HG2 VAL    11      41.219  20.299  52.428  1.00 20.00           H
ATOM    162 2HG2 VAL    11      40.843  18.791  53.296  1.00 20.00           H
ATOM    163 3HG2 VAL    11      41.405  18.730  51.608  1.00 20.00           H
ATOM    164  HN  VAL    11      38.225  18.584  54.154  1.00 20.00           H
ATOM    165  N   THR    12      36.692  21.563  52.011  1.00 19.89           N
ATOM    166  CA  THR    12      35.373  21.799  51.427  1.00 20.52           C
ATOM    167  C   THR    12      35.558  22.066  49.937  1.00 23.40           C
ATOM    168  O   THR    12      36.686  22.197  49.463  1.00 23.74           O
ATOM    169  HA  THR    12      34.781  20.891  51.538  1.00 20.00           H
ATOM    170  CB  THR    12      34.705  23.041  52.021  1.00 21.19           C
ATOM    171  HB  THR    12      33.663  23.109  51.708  1.00 20.00           H
ATOM    172  OG1 THR    12      35.479  24.198  51.660  1.00 21.92           O
ATOM    173  HG1 THR    12      36.349  24.195  52.154  1.00 20.00           H
ATOM    174  CG2 THR    12      34.618  22.947  53.533  1.00 20.66           C
ATOM    175 1HG2 THR    12      35.591  22.663  53.936  1.00 20.00           H
ATOM    176 2HG2 THR    12      33.878  22.195  53.808  1.00 20.00           H
ATOM    177 3HG2 THR    12      34.324  23.914  53.940  1.00 20.00           H
ATOM    178  HN  THR    12      37.231  22.388  52.180  1.00 20.00           H
ATOM    179  N   GLY    13      34.454  22.109  49.192  1.00 23.32           N
ATOM    180  CA  GLY    13      34.514  22.451  47.779  1.00 22.38           C
ATOM    181  C   GLY    13      34.937  21.511  46.669  1.00 23.43           C
ATOM    182  O   GLY    13      35.094  21.977  45.544  1.00 21.79           O
ATOM    183 1HA  GLY    13      33.531  22.773  47.437  1.00 20.00           H
ATOM    184 2HA  GLY    13      35.194  23.290  47.632  1.00 20.00           H
ATOM    185  HN  GLY    13      33.537  21.915  49.540  1.00 20.00           H
ATOM    186  N   VAL    14      35.154  20.225  46.930  1.00 24.01           N
ATOM    187  CA  VAL    14      35.520  19.362  45.828  1.00 26.23           C
ATOM    188  C   VAL    14      34.230  19.079  45.037  1.00 28.78           C
ATOM    189  O   VAL    14      33.238  18.650  45.618  1.00 29.88           O
ATOM    190  HA  VAL    14      36.227  19.908  45.202  1.00 20.00           H
ATOM    191  CB  VAL    14      36.122  18.022  46.313  1.00 26.52           C
ATOM    192  HB  VAL    14      35.409  17.562  46.996  1.00 20.00           H
ATOM    193  CG1 VAL    14      36.321  17.091  45.114  1.00 26.60           C
ATOM    194 1HG1 VAL    14      35.806  17.501  44.245  1.00 20.00           H
ATOM    195 2HG1 VAL    14      37.386  17.001  44.896  1.00 20.00           H
ATOM    196 3HG1 VAL    14      35.914  16.107  45.346  1.00 20.00           H
ATOM    197  CG2 VAL    14      37.471  18.268  47.008  1.00 27.60           C
ATOM    198 1HG2 VAL    14      38.213  18.565  46.266  1.00 20.00           H
ATOM    199 2HG2 VAL    14      37.360  19.060  47.748  1.00 20.00           H
ATOM    200 3HG2 VAL    14      37.798  17.352  47.501  1.00 20.00           H
ATOM    201  HN  VAL    14      35.080  19.819  47.840  1.00 20.00           H
ATOM    202  N   ALA    15      34.224  19.359  43.737  1.00 28.76           N
ATOM    203  CA  ALA    15      33.038  19.092  42.918  1.00 29.49           C
ATOM    204  C   ALA    15      33.412  18.171  41.773  1.00 31.35           C
ATOM    205  O   ALA    15      32.566  17.437  41.253  1.00 31.66           O
ATOM    206  HA  ALA    15      32.305  18.591  43.549  1.00 20.00           H
ATOM    207  CB  ALA    15      32.436  20.391  42.366  1.00 28.62           C
ATOM    208 1HB  ALA    15      31.523  20.629  42.912  1.00 20.00           H
ATOM    209 2HB  ALA    15      33.153  21.203  42.485  1.00 20.00           H
ATOM    210 3HB  ALA    15      32.205  20.263  41.308  1.00 20.00           H
ATOM    211  HN  ALA    15      35.000  19.756  43.247  1.00 20.00           H
ATOM    212  N   SER    16      34.678  18.217  41.370  1.00 29.80           N
ATOM    213  CA  SER    16      35.171  17.362  40.295  1.00 30.71           C
ATOM    214  C   SER    16      36.688  17.310  40.357  1.00 31.07           C
ATOM    215  O   SER    16      37.302  17.918  41.240  1.00 29.24           O
ATOM    216  HA  SER    16      34.740  16.379  40.486  1.00 20.00           H
ATOM    217  CB  SER    16      34.700  17.870  38.923  1.00 30.77           C
ATOM    218 1HB  SER    16      34.701  17.044  38.211  1.00 20.00           H
ATOM    219 2HB  SER    16      33.672  18.222  39.000  1.00 20.00           H
ATOM    220  OG  SER    16      35.520  18.918  38.428  1.00 32.36           O
ATOM    221  HG  SER    16      35.669  18.801  37.446  1.00 20.00           H
ATOM    222  HN  SER    16      35.369  18.824  41.763  1.00 20.00           H
ATOM    223  N   LYS    17      37.285  16.566  39.436  1.00 31.40           N
ATOM    224  CA  LYS    17      38.733  16.438  39.390  1.00 33.64           C
ATOM    225  C   LYS    17      39.394  17.747  38.947  1.00 31.49           C
ATOM    226  O   LYS    17      40.606  17.903  39.069  1.00 30.81           O
ATOM    227  HA  LYS    17      39.075  16.224  40.402  1.00 20.00           H
ATOM    228  CB  LYS    17      39.132  15.315  38.428  1.00 37.29           C
ATOM    229 1HB  LYS    17      38.249  14.944  37.908  1.00 20.00           H
ATOM    230 2HB  LYS    17      39.808  15.706  37.667  1.00 20.00           H
ATOM    231  CG  LYS    17      39.812  14.145  39.126  1.00 43.48           C
ATOM    232 1HG  LYS    17      40.895  14.261  39.068  1.00 20.00           H
ATOM    233 2HG  LYS    17      39.548  14.144  40.183  1.00 20.00           H
ATOM    234  CD  LYS    17      39.419  12.807  38.511  1.00 48.28           C
ATOM    235 1HD  LYS    17      38.439  12.507  38.880  1.00 20.00           H
ATOM    236 2HD  LYS    17      39.335  12.910  37.429  1.00 20.00           H
ATOM    237  CE  LYS    17      40.446  11.720  38.843  1.00 52.17           C
ATOM    238 1HE  LYS    17      40.647  11.118  37.956  1.00 20.00           H
ATOM    239 2HE  LYS    17      41.390  12.180  39.135  1.00 20.00           H
ATOM    240  NZ  LYS    17      40.007  10.804  39.945  1.00 54.37           N
ATOM    241 1HZ  LYS    17      40.775  10.193  40.202  1.00 20.00           H
ATOM    242 2HZ  LYS    17      39.728  11.353  40.750  1.00 20.00           H
ATOM    243 3HZ  LYS    17      39.222  10.245  39.628  1.00 20.00           H
ATOM    244  HN  LYS    17      36.798  16.054  38.728  1.00 20.00           H
ATOM    245  N   LEU    18      38.595  18.668  38.417  1.00 29.16           N
ATOM    246  CA  LEU    18      39.107  19.964  37.969  1.00 28.60           C
ATOM    247  C   LEU    18      39.129  20.980  39.107  1.00 26.95           C
ATOM    248  O   LEU    18      39.793  22.013  39.001  1.00 27.40           O
ATOM    249  HA  LEU    18      40.137  19.814  37.644  1.00 20.00           H
ATOM    250  CB  LEU    18      38.239  20.526  36.844  1.00 28.53           C
ATOM    251 1HB  LEU    18      37.222  20.638  37.218  1.00 20.00           H
ATOM    252 2HB  LEU    18      38.600  21.524  36.597  1.00 20.00           H
ATOM    253  CG  LEU    18      38.166  19.727  35.542  1.00 31.28           C
ATOM    254  HG  LEU    18      37.637  18.795  35.742  1.00 20.00           H
ATOM    255  CD1 LEU    18      37.362  20.511  34.511  1.00 31.94           C
ATOM    256 1HD1 LEU    18      36.315  20.213  34.563  1.00 20.00           H
ATOM    257 2HD1 LEU    18      37.447  21.577  34.718  1.00 20.00           H
ATOM    258 3HD1 LEU    18      37.750  20.302  33.513  1.00 20.00           H
ATOM    259  CD2 LEU    18      39.572  19.427  35.037  1.00 31.85           C
ATOM    260 1HD2 LEU    18      40.063  20.358  34.753  1.00 20.00           H
ATOM    261 2HD2 LEU    18      40.146  18.940  35.825  1.00 20.00           H
ATOM    262 3HD2 LEU    18      39.514  18.768  34.170  1.00 20.00           H
ATOM    263  HN  LEU    18      37.611  18.547  38.288  1.00 20.00           H
ATOM    264  N   SER    19      38.389  20.688  40.174  1.00 24.32           N
ATOM    265  CA  SER    19      38.270  21.579  41.330  1.00 22.98           C
ATOM    266  C   SER    19      39.598  21.978  41.974  1.00 22.46           C
ATOM    267  O   SER    19      40.482  21.146  42.183  1.00 21.04           O
ATOM    268  HA  SER    19      37.788  22.480  40.951  1.00 20.00           H
ATOM    269  CB  SER    19      37.396  20.934  42.425  1.00 23.40           C
ATOM    270 1HB  SER    19      37.729  19.910  42.598  1.00 20.00           H
ATOM    271 2HB  SER    19      37.531  21.475  43.361  1.00 20.00           H
ATOM    272  OG  SER    19      36.025  20.935  42.067  1.00 23.72           O
ATOM    273  HG  SER    19      35.634  21.843  42.215  1.00 20.00           H
ATOM    274  HN  SER    19      37.859  19.845  40.273  1.00 20.00           H
ATOM    275  N   ILE    20      39.726  23.259  42.313  1.00 20.89           N
ATOM    276  CA  ILE    20      40.930  23.703  42.984  1.00 19.29           C
ATOM    277  C   ILE    20      41.055  22.902  44.289  1.00 18.46           C
ATOM    278  O   ILE    20      42.145  22.481  44.646  1.00 19.98           O
ATOM    279  HA  ILE    20      41.773  23.465  42.334  1.00 20.00           H
ATOM    280  CB  ILE    20      40.864  25.217  43.282  1.00 20.00           C
ATOM    281  HB  ILE    20      39.855  25.455  43.618  1.00 20.00           H
ATOM    282  CG1 ILE    20      41.129  25.990  41.992  1.00 19.25           C
ATOM    283 1HG1 ILE    20      42.187  25.924  41.735  1.00 20.00           H
ATOM    284 2HG1 ILE    20      40.573  25.536  41.171  1.00 20.00           H
ATOM    285  CG2 ILE    20      41.880  25.590  44.352  1.00 19.11           C
ATOM    286 1HG2 ILE    20      41.361  25.989  45.223  1.00 20.00           H
ATOM    287 2HG2 ILE    20      42.446  24.704  44.640  1.00 20.00           H
ATOM    288 3HG2 ILE    20      42.562  26.344  43.958  1.00 20.00           H
ATOM    289  CD1 ILE    20      40.755  27.463  42.051  1.00 21.92           C
ATOM    290 1HD1 ILE    20      39.716  27.561  42.365  1.00 20.00           H
ATOM    291 2HD1 ILE    20      41.401  27.973  42.765  1.00 20.00           H
ATOM    292 3HD1 ILE    20      40.880  27.909  41.064  1.00 20.00           H
ATOM    293  HN  ILE    20      39.033  23.957  42.133  1.00 20.00           H
ATOM    294  N   ALA    21      39.940  22.670  44.983  1.00 18.53           N
ATOM    295  CA  ALA    21      39.963  21.904  46.238  1.00 20.07           C
ATOM    296  C   ALA    21      40.532  20.486  46.030  1.00 20.12           C
ATOM    297  O   ALA    21      41.123  19.909  46.951  1.00 20.65           O
ATOM    298  HA  ALA    21      40.617  22.428  46.934  1.00 20.00           H
ATOM    299  CB  ALA    21      38.542  21.814  46.862  1.00 19.41           C
ATOM    300 1HB  ALA    21      38.165  22.818  47.052  1.00 20.00           H
ATOM    301 2HB  ALA    21      37.874  21.300  46.171  1.00 20.00           H
ATOM    302 3HB  ALA    21      38.592  21.260  47.799  1.00 20.00           H
ATOM    303  HN  ALA    21      39.034  22.990  44.708  1.00 20.00           H
ATOM    304  N   TYR    22      40.352  19.942  44.828  1.00 20.66           N
ATOM    305  CA  TYR    22      40.871  18.608  44.496  1.00 22.91           C
ATOM    306  C   TYR    22      42.412  18.645  44.439  1.00 22.99           C
ATOM    307  O   TYR    22      43.093  17.756  44.971  1.00 22.09           O
ATOM    308  HA  TYR    22      40.551  17.918  45.276  1.00 20.00           H
ATOM    309  CB  TYR    22      40.305  18.140  43.147  1.00 27.22           C
ATOM    310 1HB  TYR    22      39.217  18.192  43.183  1.00 20.00           H
ATOM    311 2HB  TYR    22      40.632  18.829  42.368  1.00 20.00           H
ATOM    312  CG  TYR    22      40.733  16.735  42.792  1.00 32.04           C
ATOM    313  CD1 TYR    22      41.715  16.513  41.833  1.00 33.54           C
ATOM    314  HD1 TYR    22      42.156  17.355  41.299  1.00 20.00           H
ATOM    315  CD2 TYR    22      40.186  15.625  43.454  1.00 35.02           C
ATOM    316  HD2 TYR    22      39.414  15.786  44.206  1.00 20.00           H
ATOM    317  CE1 TYR    22      42.152  15.230  41.536  1.00 36.20           C
ATOM    318  HE1 TYR    22      42.924  15.064  40.783  1.00 20.00           H
ATOM    319  CE2 TYR    22      40.618  14.331  43.164  1.00 37.37           C
ATOM    320  HE2 TYR    22      40.185  13.480  43.689  1.00 20.00           H
ATOM    321  CZ  TYR    22      41.604  14.145  42.201  1.00 37.62           C
ATOM    322  OH  TYR    22      42.059  12.881  41.903  1.00 40.13           O
ATOM    323  HH  TYR    22      42.924  12.708  42.375  1.00 20.00           H
ATOM    324  HN  TYR    22      39.863  20.389  44.079  1.00 20.00           H
ATOM    325  N   GLY    23      42.956  19.682  43.795  1.00 21.15           N
ATOM    326  CA  GLY    23      44.403  19.833  43.720  1.00 19.70           C
ATOM    327  C   GLY    23      44.959  20.049  45.113  1.00 17.83           C
ATOM    328  O   GLY    23      46.032  19.542  45.457  1.00 18.97           O
ATOM    329 1HA  GLY    23      44.842  18.944  43.267  1.00 20.00           H
ATOM    330 2HA  GLY    23      44.652  20.675  43.074  1.00 20.00           H
ATOM    331  HN  GLY    23      42.427  20.397  43.338  1.00 20.00           H
ATOM    332  N   ILE    24      44.234  20.794  45.938  1.00 17.52           N
ATOM    333  CA  ILE    24      44.669  21.031  47.311  1.00 16.97           C
ATOM    334  C   ILE    24      44.668  19.711  48.118  1.00 20.25           C
ATOM    335  O   ILE    24      45.623  19.395  48.838  1.00 18.34           O
ATOM    336  HA  ILE    24      45.695  21.397  47.270  1.00 20.00           H
ATOM    337  CB  ILE    24      43.754  22.080  48.003  1.00 18.29           C
ATOM    338  HB  ILE    24      42.717  21.808  47.810  1.00 20.00           H
ATOM    339  CG1 ILE    24      44.006  23.470  47.378  1.00 17.34           C
ATOM    340 1HG1 ILE    24      45.033  23.780  47.574  1.00 20.00           H
ATOM    341 2HG1 ILE    24      43.892  23.412  46.295  1.00 20.00           H
ATOM    342  CG2 ILE    24      44.015  22.110  49.531  1.00 16.47           C
ATOM    343 1HG2 ILE    24      44.376  21.134  49.857  1.00 20.00           H
ATOM    344 2HG2 ILE    24      44.765  22.869  49.756  1.00 20.00           H
ATOM    345 3HG2 ILE    24      43.089  22.347  50.053  1.00 20.00           H
ATOM    346  CD1 ILE    24      43.067  24.560  47.902  1.00 18.68           C
ATOM    347 1HD1 ILE    24      42.052  24.167  47.961  1.00 20.00           H
ATOM    348 2HD1 ILE    24      43.394  24.874  48.893  1.00 20.00           H
ATOM    349 3HD1 ILE    24      43.088  25.413  47.224  1.00 20.00           H
ATOM    350  HN  ILE    24      43.370  21.229  45.685  1.00 20.00           H
ATOM    351  N   ALA    25      43.592  18.946  48.007  1.00 20.37           N
ATOM    352  CA  ALA    25      43.508  17.679  48.732  1.00 22.34           C
ATOM    353  C   ALA    25      44.666  16.742  48.333  1.00 20.81           C
ATOM    354  O   ALA    25      45.303  16.136  49.184  1.00 21.63           O
ATOM    355  HA  ALA    25      43.597  17.899  49.796  1.00 20.00           H
ATOM    356  CB  ALA    25      42.145  17.017  48.460  1.00 22.07           C
ATOM    357 1HB  ALA    25      41.355  17.608  48.922  1.00 20.00           H
ATOM    358 2HB  ALA    25      41.976  16.962  47.384  1.00 20.00           H
ATOM    359 3HB  ALA    25      42.140  16.011  48.880  1.00 20.00           H
ATOM    360  HN  ALA    25      42.799  19.175  47.443  1.00 20.00           H
ATOM    361  N   GLN    26      44.934  16.637  47.039  1.00 23.21           N
ATOM    362  CA  GLN    26      46.019  15.791  46.540  1.00 26.09           C
ATOM    363  C   GLN    26      47.370  16.164  47.154  1.00 25.52           C
ATOM    364  O   GLN    26      48.107  15.301  47.623  1.00 24.08           O
ATOM    365  HA  GLN    26      45.759  14.777  46.843  1.00 20.00           H
ATOM    366  CB  GLN    26      46.141  15.933  45.023  1.00 30.67           C
ATOM    367 1HB  GLN    26      45.777  16.913  44.715  1.00 20.00           H
ATOM    368 2HB  GLN    26      47.190  15.877  44.732  1.00 20.00           H
ATOM    369  CG  GLN    26      45.402  14.912  44.216  1.00 39.75           C
ATOM    370 1HG  GLN    26      45.671  13.911  44.555  1.00 20.00           H
ATOM    371 2HG  GLN    26      44.330  15.025  44.373  1.00 20.00           H
ATOM    372  CD  GLN    26      45.708  15.038  42.729  1.00 45.42           C
ATOM    373  OE1 GLN    26      45.534  16.108  42.129  1.00 48.68           O
ATOM    374  NE2 GLN    26      46.175  13.949  42.127  1.00 47.72           N
ATOM    375 1HE2 GLN    26      46.308  13.106  42.649  1.00 20.00           H
ATOM    376 2HE2 GLN    26      46.394  13.972  41.151  1.00 20.00           H
ATOM    377  HN  GLN    26      44.428  17.116  46.322  1.00 20.00           H
ATOM    378  N   ALA    27      47.709  17.454  47.121  1.00 22.87           N
ATOM    379  CA  ALA    27      48.985  17.926  47.659  1.00 22.08           C
ATOM    380  C   ALA    27      49.101  17.696  49.160  1.00 21.97           C
ATOM    381  O   ALA    27      50.162  17.272  49.653  1.00 21.98           O
ATOM    382  HA  ALA    27      49.780  17.356  47.176  1.00 20.00           H
ATOM    383  CB  ALA    27      49.173  19.438  47.322  1.00 22.10           C
ATOM    384 1HB  ALA    27      48.513  19.711  46.498  1.00 20.00           H
ATOM    385 2HB  ALA    27      48.929  20.038  48.198  1.00 20.00           H
ATOM    386 3HB  ALA    27      50.209  19.620  47.033  1.00 20.00           H
ATOM    387  HN  ALA    27      47.132  18.174  46.736  1.00 20.00           H
ATOM    388  N   MET    28      48.023  17.961  49.901  1.00 20.92           N
ATOM    389  CA  MET    28      48.051  17.758  51.346  1.00 22.11           C
ATOM    390  C   MET    28      48.187  16.260  51.699  1.00 23.75           C
ATOM    391  O   MET    28      48.855  15.893  52.669  1.00 23.44           O
ATOM    392  HA  MET    28      48.927  18.300  51.701  1.00 20.00           H
ATOM    393  CB  MET    28      46.784  18.329  51.984  1.00 22.33           C
ATOM    394 1HB  MET    28      45.906  17.897  51.505  1.00 20.00           H
ATOM    395 2HB  MET    28      46.745  18.048  53.036  1.00 20.00           H
ATOM    396  CG  MET    28      46.670  19.863  51.895  1.00 22.04           C
ATOM    397 1HG  MET    28      47.618  20.323  52.175  1.00 20.00           H
ATOM    398 2HG  MET    28      46.462  20.161  50.867  1.00 20.00           H
ATOM    399  SD  MET    28      45.368  20.475  52.970  1.00 24.69           S
ATOM    400  CE  MET    28      45.739  22.262  52.932  1.00 23.57           C
ATOM    401 1HE  MET    28      46.752  22.430  53.297  1.00 20.00           H
ATOM    402 2HE  MET    28      45.656  22.628  51.908  1.00 20.00           H
ATOM    403 3HE  MET    28      45.031  22.793  53.567  1.00 20.00           H
ATOM    404  HN  MET    28      47.160  18.302  49.529  1.00 20.00           H
ATOM    405  N   HIS    29      47.548  15.407  50.914  1.00 20.00           N
ATOM    406  CA  HIS    29      47.627  13.955  51.156  1.00 20.00           C
ATOM    407  C   HIS    29      49.071  13.519  50.906  1.00 20.00           C
ATOM    408  O   HIS    29      49.645  12.758  51.677  1.00 20.00           O
ATOM    409  HA  HIS    29      47.370  13.798  52.203  1.00 20.00           H
ATOM    410  CB  HIS    29      46.702  13.197  50.201  1.00 20.00           C
ATOM    411 1HB  HIS    29      45.668  13.435  50.448  1.00 20.00           H
ATOM    412 2HB  HIS    29      46.877  13.551  49.185  1.00 20.00           H
ATOM    413  CG  HIS    29      46.889  11.709  50.244  1.00 20.00           C
ATOM    414  ND1 HIS    29      46.554  10.948  51.344  1.00 20.00           N
ATOM    415  HD1 HIS    29      46.139  11.289  52.187  1.00 20.00           H
ATOM    416  CD2 HIS    29      47.420  10.849  49.339  1.00 20.00           C
ATOM    417  HD2 HIS    29      47.800  11.089  48.345  1.00 20.00           H
ATOM    418  CE1 HIS    29      46.867   9.686  51.117  1.00 20.00           C
ATOM    419  HE1 HIS    29      46.718   8.855  51.806  1.00 20.00           H
ATOM    420  NE2 HIS    29      47.394   9.598  49.909  1.00 20.00           N
ATOM    421  HN  HIS    29      46.988  15.679  50.131  1.00 20.00           H
ATOM    422  N   ARG    30      49.648  14.015  49.814  1.00 28.30           N
ATOM    423  CA  ARG    30      51.029  13.702  49.462  1.00 28.58           C
ATOM    424  C   ARG    30      51.980  14.086  50.593  1.00 28.76           C
ATOM    425  O   ARG    30      52.963  13.382  50.839  1.00 28.58           O
ATOM    426  HA  ARG    30      51.038  12.624  49.297  1.00 20.00           H
ATOM    427  CB  ARG    30      51.430  14.442  48.185  1.00 29.35           C
ATOM    428 1HB  ARG    30      50.714  14.222  47.393  1.00 20.00           H
ATOM    429 2HB  ARG    30      51.395  15.517  48.357  1.00 20.00           H
ATOM    430  CG  ARG    30      52.811  14.089  47.683  1.00 31.24           C
ATOM    431 1HG  ARG    30      53.502  14.023  48.523  1.00 20.00           H
ATOM    432 2HG  ARG    30      52.790  13.107  47.210  1.00 20.00           H
ATOM    433  CD  ARG    30      53.339  15.120  46.678  1.00 33.52           C
ATOM    434 1HD  ARG    30      54.203  14.716  46.149  1.00 20.00           H
ATOM    435 2HD  ARG    30      52.578  15.332  45.927  1.00 20.00           H
ATOM    436  NE  ARG    30      53.718  16.363  47.352  1.00 34.63           N
ATOM    437  HE  ARG    30      54.324  16.300  48.145  1.00 20.00           H
ATOM    438  CZ  ARG    30      53.308  17.575  46.977  1.00 34.66           C
ATOM    439  NH1 ARG    30      52.504  17.722  45.931  1.00 32.44           N
ATOM    440 1HH1 ARG    30      52.201  16.919  45.416  1.00 20.00           H
ATOM    441 2HH1 ARG    30      52.202  18.635  45.657  1.00 20.00           H
ATOM    442  NH2 ARG    30      53.698  18.640  47.660  1.00 34.92           N
ATOM    443 1HH2 ARG    30      53.394  19.551  47.382  1.00 20.00           H
ATOM    444 2HH2 ARG    30      54.298  18.533  48.453  1.00 20.00           H
ATOM    445  HN  ARG    30      49.190  14.625  49.167  1.00 20.00           H
ATOM    446  N   GLU    31      51.689  15.190  51.284  1.00 25.81           N
ATOM    447  CA  GLU    31      52.535  15.659  52.383  1.00 25.81           C
ATOM    448  C   GLU    31      52.209  15.066  53.739  1.00 24.72           C
ATOM    449  O   GLU    31      52.736  15.513  54.753  1.00 23.89           O
ATOM    450  HA  GLU    31      53.548  15.352  52.120  1.00 20.00           H
ATOM    451  CB  GLU    31      52.523  17.198  52.474  1.00 26.18           C
ATOM    452 1HB  GLU    31      51.495  17.558  52.468  1.00 20.00           H
ATOM    453 2HB  GLU    31      53.087  17.518  53.350  1.00 20.00           H
ATOM    454  CG  GLU    31      53.204  17.877  51.287  1.00 27.14           C
ATOM    455 1HG  GLU    31      52.679  17.621  50.366  1.00 20.00           H
ATOM    456 2HG  GLU    31      53.143  18.959  51.398  1.00 20.00           H
ATOM    457  CD  GLU    31      54.666  17.491  51.131  1.00 29.68           C
ATOM    458  OE1 GLU    31      55.338  17.202  52.148  1.00 29.07           O
ATOM    459  OE2 GLU    31      55.136  17.477  49.980  1.00 31.35           O
ATOM    460  HN  GLU    31      50.891  15.766  51.107  1.00 20.00           H
ATOM    461  N   GLY    32      51.323  14.072  53.763  1.00 26.20           N
ATOM    462  CA  GLY    32      51.031  13.383  55.010  1.00 25.23           C
ATOM    463  C   GLY    32      49.848  13.753  55.868  1.00 26.33           C
ATOM    464  O   GLY    32      49.689  13.206  56.965  1.00 25.20           O
ATOM    465 1HA  GLY    32      50.889  12.319  54.817  1.00 20.00           H
ATOM    466 2HA  GLY    32      51.881  13.473  55.687  1.00 20.00           H
ATOM    467  HN  GLY    32      50.823  13.749  52.959  1.00 20.00           H
ATOM    468  N   ALA    33      49.015  14.677  55.407  1.00 24.42           N
ATOM    469  CA  ALA    33      47.865  15.055  56.208  1.00 24.92           C
ATOM    470  C   ALA    33      46.756  14.000  56.149  1.00 24.15           C
ATOM    471  O   ALA    33      46.597  13.305  55.141  1.00 24.96           O
ATOM    472  HA  ALA    33      48.194  15.134  57.244  1.00 20.00           H
ATOM    473  CB  ALA    33      47.297  16.389  55.703  1.00 23.70           C
ATOM    474 1HB  ALA    33      48.103  16.990  55.280  1.00 20.00           H
ATOM    475 2HB  ALA    33      46.547  16.197  54.936  1.00 20.00           H
ATOM    476 3HB  ALA    33      46.840  16.926  56.533  1.00 20.00           H
ATOM    477  HN  ALA    33      49.126  15.141  54.528  1.00 20.00           H
ATOM    478  N   GLU    34      45.992  13.906  57.229  1.00 24.39           N
ATOM    479  CA  GLU    34      44.813  13.031  57.282  1.00 26.52           C
ATOM    480  C   GLU    34      43.699  13.996  56.841  1.00 25.52           C
ATOM    481  O   GLU    34      43.629  15.110  57.368  1.00 24.32           O
ATOM    482  HA  GLU    34      45.010  12.236  56.562  1.00 20.00           H
ATOM    483  CB  GLU    34      44.534  12.594  58.717  1.00 29.19           C
ATOM    484 1HB  GLU    34      44.857  13.373  59.407  1.00 20.00           H
ATOM    485 2HB  GLU    34      43.482  12.332  58.823  1.00 20.00           H
ATOM    486  CG  GLU    34      45.287  11.345  59.152  1.00 36.47           C
ATOM    487 1HG  GLU    34      44.975  10.497  58.542  1.00 20.00           H
ATOM    488 2HG  GLU    34      46.355  11.482  58.983  1.00 20.00           H
ATOM    489  CD  GLU    34      45.044  11.030  60.618  1.00 39.97           C
ATOM    490  OE1 GLU    34      43.868  10.821  60.994  1.00 41.71           O
ATOM    491  OE2 GLU    34      46.021  11.005  61.397  1.00 43.13           O
ATOM    492  HN  GLU    34      46.155  14.413  58.075  1.00 20.00           H
ATOM    493  N   LEU    35      42.831  13.580  55.922  1.00 23.09           N
ATOM    494  CA  LEU    35      41.777  14.463  55.419  1.00 24.48           C
ATOM    495  C   LEU    35      40.341  14.021  55.694  1.00 25.20           C
ATOM    496  O   LEU    35      40.073  12.842  55.961  1.00 24.02           O
ATOM    497  HA  LEU    35      41.885  15.422  55.926  1.00 20.00           H
ATOM    498  CB  LEU    35      41.936  14.633  53.899  1.00 24.71           C
ATOM    499 1HB  LEU    35      41.624  13.707  53.415  1.00 20.00           H
ATOM    500 2HB  LEU    35      41.251  15.413  53.567  1.00 20.00           H
ATOM    501  CG  LEU    35      43.346  14.985  53.409  1.00 27.02           C
ATOM    502  HG  LEU    35      44.042  14.249  53.812  1.00 20.00           H
ATOM    503  CD1 LEU    35      43.429  14.899  51.883  1.00 26.47           C
ATOM    504 1HD1 LEU    35      43.379  13.854  51.574  1.00 20.00           H
ATOM    505 2HD1 LEU    35      42.597  15.448  51.442  1.00 20.00           H
ATOM    506 3HD1 LEU    35      44.371  15.333  51.545  1.00 20.00           H
ATOM    507  CD2 LEU    35      43.688  16.388  53.890  1.00 26.52           C
ATOM    508 1HD2 LEU    35      42.852  17.056  53.685  1.00 20.00           H
ATOM    509 2HD2 LEU    35      43.882  16.367  54.962  1.00 20.00           H
ATOM    510 3HD2 LEU    35      44.576  16.745  53.367  1.00 20.00           H
ATOM    511  HN  LEU    35      42.837  12.663  55.522  1.00 20.00           H
ATOM    512  N   ALA    36      39.431  14.989  55.607  1.00 23.61           N
ATOM    513  CA  ALA    36      37.992  14.798  55.770  1.00 23.84           C
ATOM    514  C   ALA    36      37.392  15.724  54.707  1.00 25.84           C
ATOM    515  O   ALA    36      37.966  16.793  54.418  1.00 25.32           O
ATOM    516  HA  ALA    36      37.771  13.751  55.563  1.00 20.00           H
ATOM    517  CB  ALA    36      37.544  15.218  57.172  1.00 22.43           C
ATOM    518 1HB  ALA    36      37.889  14.482  57.899  1.00 20.00           H
ATOM    519 2HB  ALA    36      37.969  16.192  57.412  1.00 20.00           H
ATOM    520 3HB  ALA    36      36.456  15.278  57.203  1.00 20.00           H
ATOM    521  HN  ALA    36      39.650  15.946  55.420  1.00 20.00           H
ATOM    522  N   PHE    37      36.260  15.336  54.120  1.00 24.22           N
ATOM    523  CA  PHE    37      35.636  16.135  53.069  1.00 24.02           C
ATOM    524  C   PHE    37      34.169  16.460  53.279  1.00 25.49           C
ATOM    525  O   PHE    37      33.472  15.713  53.955  1.00 26.27           O
ATOM    526  HA  PHE    37      36.173  17.082  53.021  1.00 20.00           H
ATOM    527  CB  PHE    37      35.736  15.397  51.741  1.00 24.37           C
ATOM    528 1HB  PHE    37      35.145  14.483  51.799  1.00 20.00           H
ATOM    529 2HB  PHE    37      35.293  16.014  50.959  1.00 20.00           H
ATOM    530  CG  PHE    37      37.133  15.046  51.346  1.00 25.59           C
ATOM    531  CD1 PHE    37      37.799  15.796  50.378  1.00 27.58           C
ATOM    532  HD1 PHE    37      37.307  16.652  49.918  1.00 20.00           H
ATOM    533  CD2 PHE    37      37.784  13.961  51.920  1.00 25.27           C
ATOM    534  HD2 PHE    37      37.267  13.373  52.678  1.00 20.00           H
ATOM    535  CE1 PHE    37      39.106  15.466  49.980  1.00 27.96           C
ATOM    536  HE1 PHE    37      39.612  16.062  49.220  1.00 20.00           H
ATOM    537  CE2 PHE    37      39.084  13.618  51.537  1.00 26.39           C
ATOM    538  HE2 PHE    37      39.580  12.763  51.997  1.00 20.00           H
ATOM    539  CZ  PHE    37      39.750  14.372  50.562  1.00 27.71           C
ATOM    540  HZ  PHE    37      40.764  14.110  50.257  1.00 20.00           H
ATOM    541  HN  PHE    37      35.771  14.494  54.350  1.00 20.00           H
ATOM    542  N   THR    38      33.696  17.579  52.717  1.00 24.08           N
ATOM    543  CA  THR    38      32.269  17.890  52.785  1.00 23.04           C
ATOM    544  C   THR    38      31.757  17.911  51.350  1.00 24.29           C
ATOM    545  O   THR    38      32.543  17.967  50.400  1.00 25.11           O
ATOM    546  HA  THR    38      31.768  17.086  53.324  1.00 20.00           H
ATOM    547  CB  THR    38      31.941  19.264  53.421  1.00 23.39           C
ATOM    548  HB  THR    38      30.865  19.397  53.526  1.00 20.00           H
ATOM    549  OG1 THR    38      32.550  20.317  52.656  1.00 22.01           O
ATOM    550  HG1 THR    38      32.249  21.207  52.998  1.00 20.00           H
ATOM    551  CG2 THR    38      32.390  19.309  54.868  1.00 23.43           C
ATOM    552 1HG2 THR    38      33.462  19.502  54.910  1.00 20.00           H
ATOM    553 2HG2 THR    38      32.174  18.353  55.345  1.00 20.00           H
ATOM    554 3HG2 THR    38      31.858  20.104  55.389  1.00 20.00           H
ATOM    555  HN  THR    38      34.264  18.246  52.235  1.00 20.00           H
ATOM    556  N   TYR    39      30.443  17.822  51.178  1.00 24.72           N
ATOM    557  CA  TYR    39      29.863  17.904  49.841  1.00 25.73           C
ATOM    558  C   TYR    39      28.604  18.741  50.021  1.00 25.55           C
ATOM    559  O   TYR    39      27.955  18.695  51.073  1.00 25.67           O
ATOM    560  HA  TYR    39      30.589  18.390  49.188  1.00 20.00           H
ATOM    561  CB  TYR    39      29.574  16.520  49.237  1.00 28.08           C
ATOM    562 1HB  TYR    39      29.121  16.651  48.254  1.00 20.00           H
ATOM    563 2HB  TYR    39      30.518  15.996  49.085  1.00 20.00           H
ATOM    564  CG  TYR    39      28.672  15.633  50.055  1.00 30.07           C
ATOM    565  CD1 TYR    39      29.203  14.738  50.983  1.00 30.66           C
ATOM    566  HD1 TYR    39      30.283  14.663  51.112  1.00 20.00           H
ATOM    567  CD2 TYR    39      27.282  15.698  49.911  1.00 32.77           C
ATOM    568  HD2 TYR    39      26.861  16.392  49.184  1.00 20.00           H
ATOM    569  CE1 TYR    39      28.367  13.929  51.756  1.00 33.84           C
ATOM    570  HE1 TYR    39      28.783  13.229  52.481  1.00 20.00           H
ATOM    571  CE2 TYR    39      26.438  14.895  50.679  1.00 32.70           C
ATOM    572  HE2 TYR    39      25.358  14.964  50.550  1.00 20.00           H
ATOM    573  CZ  TYR    39      26.985  14.019  51.596  1.00 33.51           C
ATOM    574  OH  TYR    39      26.156  13.248  52.367  1.00 34.37           O
ATOM    575  HH  TYR    39      25.223  13.604  52.327  1.00 20.00           H
ATOM    576  HN  TYR    39      29.789  17.697  51.923  1.00 20.00           H
ATOM    577  N   GLN    40      28.279  19.530  49.011  1.00 26.35           N
ATOM    578  CA  GLN    40      27.143  20.439  49.115  1.00 28.22           C
ATOM    579  C   GLN    40      25.788  19.755  49.181  1.00 29.42           C
ATOM    580  O   GLN    40      24.962  20.104  50.018  1.00 29.11           O
ATOM    581  HA  GLN    40      27.291  20.981  50.049  1.00 20.00           H
ATOM    582  CB  GLN    40      27.149  21.423  47.945  1.00 26.06           C
ATOM    583 1HB  GLN    40      28.141  21.864  47.841  1.00 20.00           H
ATOM    584 2HB  GLN    40      26.939  20.891  47.017  1.00 20.00           H
ATOM    585  CG  GLN    40      26.128  22.558  48.094  1.00 28.13           C
ATOM    586 1HG  GLN    40      25.131  22.139  48.228  1.00 20.00           H
ATOM    587 2HG  GLN    40      26.353  23.139  48.988  1.00 20.00           H
ATOM    588  CD  GLN    40      26.115  23.495  46.882  1.00 29.09           C
ATOM    589  OE1 GLN    40      27.013  23.453  46.035  1.00 28.42           O
ATOM    590  NE2 GLN    40      25.093  24.340  46.801  1.00 28.85           N
ATOM    591 1HE2 GLN    40      24.387  24.339  47.508  1.00 20.00           H
ATOM    592 2HE2 GLN    40      25.031  24.976  46.032  1.00 20.00           H
ATOM    593  HN  GLN    40      28.771  19.556  48.140  1.00 20.00           H
ATOM    594  N   ASN    41      25.570  18.797  48.287  1.00 31.81           N
ATOM    595  CA  ASN    41      24.294  18.079  48.227  1.00 35.20           C
ATOM    596  C   ASN    41      24.457  16.704  47.569  1.00 36.34           C
ATOM    597  O   ASN    41      25.549  16.341  47.131  1.00 35.04           O
ATOM    598  HA  ASN    41      23.966  17.990  49.262  1.00 20.00           H
ATOM    599  CB  ASN    41      23.296  18.907  47.432  1.00 33.64           C
ATOM    600 1HB  ASN    41      22.402  18.315  47.236  1.00 20.00           H
ATOM    601 2HB  ASN    41      22.985  19.770  48.019  1.00 20.00           H
ATOM    602  CG  ASN    41      23.867  19.377  46.134  1.00 33.74           C
ATOM    603  OD1 ASN    41      24.457  18.599  45.381  1.00 33.52           O
ATOM    604  ND2 ASN    41      23.716  20.668  45.857  1.00 36.32           N
ATOM    605 1HD2 ASN    41      23.242  21.265  46.503  1.00 20.00           H
ATOM    606 2HD2 ASN    41      24.077  21.041  45.002  1.00 20.00           H
ATOM    607  HN  ASN    41      26.242  18.503  47.607  1.00 20.00           H
ATOM    608  N   ASP    42      23.363  15.949  47.479  1.00 39.77           N
ATOM    609  CA  ASP    42      23.413  14.603  46.894  1.00 42.80           C
ATOM    610  C   ASP    42      23.868  14.584  45.451  1.00 43.77           C
ATOM    611  O   ASP    42      24.416  13.594  44.983  1.00 43.40           O
ATOM    612  HA  ASP    42      24.109  14.044  47.520  1.00 20.00           H
ATOM    613  CB  ASP    42      22.051  13.923  47.011  1.00 44.99           C
ATOM    614 1HB  ASP    42      21.282  14.566  46.584  1.00 20.00           H
ATOM    615 2HB  ASP    42      22.051  12.999  46.432  1.00 20.00           H
ATOM    616  CG  ASP    42      21.692  13.608  48.441  1.00 47.42           C
ATOM    617  OD1 ASP    42      20.498  13.381  48.716  1.00 50.40           O
ATOM    618  OD2 ASP    42      22.606  13.589  49.295  1.00 50.10           O
ATOM    619  HN  ASP    42      22.458  16.236  47.793  1.00 20.00           H
ATOM    620  N   LYS    43      23.647  15.672  44.731  1.00 45.46           N
ATOM    621  CA  LYS    43      24.090  15.720  43.341  1.00 48.56           C
ATOM    622  C   LYS    43      25.611  15.483  43.257  1.00 48.89           C
ATOM    623  O   LYS    43      26.115  15.067  42.213  1.00 48.90           O
ATOM    624  HA  LYS    43      23.593  14.907  42.811  1.00 20.00           H
ATOM    625  CB  LYS    43      23.764  17.087  42.730  1.00 51.44           C
ATOM    626 1HB  LYS    43      23.461  17.778  43.516  1.00 20.00           H
ATOM    627 2HB  LYS    43      24.658  17.505  42.266  1.00 20.00           H
ATOM    628  CG  LYS    43      22.663  17.073  41.678  1.00 56.06           C
ATOM    629 1HG  LYS    43      22.195  16.089  41.649  1.00 20.00           H
ATOM    630 2HG  LYS    43      21.887  17.787  41.949  1.00 20.00           H
ATOM    631  CD  LYS    43      23.197  17.417  40.281  1.00 59.72           C
ATOM    632 1HD  LYS    43      23.518  18.458  40.256  1.00 20.00           H
ATOM    633 2HD  LYS    43      24.075  16.808  40.063  1.00 20.00           H
ATOM    634  CE  LYS    43      22.131  17.184  39.195  1.00 61.69           C
ATOM    635 1HE  LYS    43      21.197  16.865  39.656  1.00 20.00           H
ATOM    636 2HE  LYS    43      21.926  18.118  38.671  1.00 20.00           H
ATOM    637  NZ  LYS    43      22.518  16.158  38.177  1.00 62.92           N
ATOM    638 1HZ  LYS    43      21.783  16.075  37.484  1.00 20.00           H
ATOM    639 2HZ  LYS    43      23.380  16.440  37.723  1.00 20.00           H
ATOM    640 3HZ  LYS    43      22.655  15.263  38.634  1.00 20.00           H
ATOM    641  HN  LYS    43      23.186  16.488  45.078  1.00 20.00           H
ATOM    642  N   LEU    44      26.331  15.734  44.355  1.00 48.94           N
ATOM    643  CA  LEU    44      27.789  15.581  44.379  1.00 49.02           C
ATOM    644  C   LEU    44      28.352  14.504  45.300  1.00 49.42           C
ATOM    645  O   LEU    44      29.547  14.207  45.264  1.00 49.84           O
ATOM    646  HA  LEU    44      28.104  15.287  43.377  1.00 20.00           H
ATOM    647  CB  LEU    44      28.449  16.914  44.749  1.00 48.47           C
ATOM    648 1HB  LEU    44      28.173  17.161  45.774  1.00 20.00           H
ATOM    649 2HB  LEU    44      29.531  16.777  44.734  1.00 20.00           H
ATOM    650  CG  LEU    44      28.130  18.127  43.885  1.00 48.22           C
ATOM    651  HG  LEU    44      27.048  18.252  43.858  1.00 20.00           H
ATOM    652  CD1 LEU    44      28.732  19.368  44.526  1.00 48.79           C
ATOM    653 1HD1 LEU    44      28.234  19.565  45.474  1.00 20.00           H
ATOM    654 2HD1 LEU    44      29.796  19.206  44.701  1.00 20.00           H
ATOM    655 3HD1 LEU    44      28.599  20.221  43.861  1.00 20.00           H
ATOM    656  CD2 LEU    44      28.691  17.917  42.489  1.00 48.57           C
ATOM    657 1HD2 LEU    44      29.463  18.661  42.291  1.00 20.00           H
ATOM    658 2HD2 LEU    44      29.123  16.918  42.417  1.00 20.00           H
ATOM    659 3HD2 LEU    44      27.891  18.020  41.756  1.00 20.00           H
ATOM    660  HN  LEU    44      25.939  16.038  45.223  1.00 20.00           H
ATOM    661  N   LYS    45      27.508  13.935  46.146  1.00 49.78           N
ATOM    662  CA  LYS    45      27.945  12.926  47.102  1.00 50.43           C
ATOM    663  C   LYS    45      28.783  11.781  46.536  1.00 51.34           C
ATOM    664  O   LYS    45      29.800  11.398  47.124  1.00 50.95           O
ATOM    665  HA  LYS    45      28.589  13.421  47.828  1.00 20.00           H
ATOM    666  CB  LYS    45      26.734  12.349  47.821  1.00 50.98           C
ATOM    667 1HB  LYS    45      26.136  13.157  48.240  1.00 20.00           H
ATOM    668 2HB  LYS    45      26.101  11.821  47.108  1.00 20.00           H
ATOM    669  CG  LYS    45      27.081  11.396  48.934  1.00 52.25           C
ATOM    670 1HG  LYS    45      27.702  10.588  48.545  1.00 20.00           H
ATOM    671 2HG  LYS    45      27.670  11.914  49.691  1.00 20.00           H
ATOM    672  CD  LYS    45      25.822  10.826  49.559  1.00 54.66           C
ATOM    673 1HD  LYS    45      25.067  11.608  49.642  1.00 20.00           H
ATOM    674 2HD  LYS    45      25.409  10.052  48.912  1.00 20.00           H
ATOM    675  CE  LYS    45      26.093  10.240  50.934  1.00 55.37           C
ATOM    676 1HE  LYS    45      27.030  10.636  51.326  1.00 20.00           H
ATOM    677 2HE  LYS    45      25.306  10.539  51.625  1.00 20.00           H
ATOM    678  NZ  LYS    45      26.171   8.748  50.903  1.00 56.58           N
ATOM    679 1HZ  LYS    45      26.461   8.405  51.812  1.00 20.00           H
ATOM    680 2HZ  LYS    45      25.260   8.366  50.673  1.00 20.00           H
ATOM    681 3HZ  LYS    45      26.845   8.459  50.202  1.00 20.00           H
ATOM    682  HN  LYS    45      26.533  14.149  46.191  1.00 20.00           H
ATOM    683  N   GLY    46      28.358  11.237  45.400  1.00 51.31           N
ATOM    684  CA  GLY    46      29.063  10.122  44.793  1.00 50.87           C
ATOM    685  C   GLY    46      30.504  10.392  44.418  1.00 50.25           C
ATOM    686  O   GLY    46      31.399   9.641  44.793  1.00 50.07           O
ATOM    687 1HA  GLY    46      29.059   9.270  45.473  1.00 20.00           H
ATOM    688 2HA  GLY    46      28.545   9.809  43.886  1.00 20.00           H
ATOM    689  HN  GLY    46      27.550  11.547  44.899  1.00 20.00           H
ATOM    690  N   ARG    47      30.727  11.464  43.669  1.00 50.16           N
ATOM    691  CA  ARG    47      32.067  11.827  43.248  1.00 50.10           C
ATOM    692  C   ARG    47      32.980  12.091  44.441  1.00 47.17           C
ATOM    693  O   ARG    47      34.132  11.652  44.459  1.00 46.60           O
ATOM    694  HA  ARG    47      32.423  10.968  42.678  1.00 20.00           H
ATOM    695  CB  ARG    47      32.017  13.065  42.361  1.00 54.42           C
ATOM    696 1HB  ARG    47      31.020  13.503  42.397  1.00 20.00           H
ATOM    697 2HB  ARG    47      32.710  13.816  42.740  1.00 20.00           H
ATOM    698  CG  ARG    47      32.361  12.796  40.910  1.00 62.17           C
ATOM    699 1HG  ARG    47      33.414  12.525  40.826  1.00 20.00           H
ATOM    700 2HG  ARG    47      31.784  11.945  40.547  1.00 20.00           H
ATOM    701  CD  ARG    47      32.073  14.019  40.048  1.00 69.11           C
ATOM    702 1HD  ARG    47      31.992  14.906  40.676  1.00 20.00           H
ATOM    703 2HD  ARG    47      32.900  14.191  39.358  1.00 20.00           H
ATOM    704  NE  ARG    47      30.840  13.881  39.273  1.00 75.49           N
ATOM    705  HE  ARG    47      30.919  13.771  38.282  1.00 20.00           H
ATOM    706  CZ  ARG    47      29.614  13.891  39.795  1.00 78.32           C
ATOM    707  NH1 ARG    47      29.444  14.033  41.106  1.00 80.09           N
ATOM    708 1HH1 ARG    47      30.239  14.133  41.705  1.00 20.00           H
ATOM    709 2HH1 ARG    47      28.522  14.040  41.492  1.00 20.00           H
ATOM    710  NH2 ARG    47      28.555  13.760  39.004  1.00 79.86           N
ATOM    711 1HH2 ARG    47      27.635  13.767  39.395  1.00 20.00           H
ATOM    712 2HH2 ARG    47      28.678  13.654  38.017  1.00 20.00           H
ATOM    713  HN  ARG    47      30.009  12.082  43.349  1.00 20.00           H
ATOM    714  N   VAL    48      32.473  12.809  45.437  1.00 43.43           N
ATOM    715  CA  VAL    48      33.286  13.117  46.609  1.00 40.42           C
ATOM    716  C   VAL    48      33.632  11.859  47.395  1.00 39.40           C
ATOM    717  O   VAL    48      34.754  11.700  47.865  1.00 37.12           O
ATOM    718  HA  VAL    48      34.220  13.555  46.256  1.00 20.00           H
ATOM    719  CB  VAL    48      32.587  14.124  47.538  1.00 39.06           C
ATOM    720  HB  VAL    48      31.645  13.682  47.862  1.00 20.00           H
ATOM    721  CG1 VAL    48      33.453  14.379  48.774  1.00 38.18           C
ATOM    722 1HG1 VAL    48      33.172  13.683  49.564  1.00 20.00           H
ATOM    723 2HG1 VAL    48      34.503  14.234  48.518  1.00 20.00           H
ATOM    724 3HG1 VAL    48      33.301  15.401  49.119  1.00 20.00           H
ATOM    725  CG2 VAL    48      32.356  15.432  46.796  1.00 38.65           C
ATOM    726 1HG2 VAL    48      33.310  15.820  46.438  1.00 20.00           H
ATOM    727 2HG2 VAL    48      31.695  15.256  45.947  1.00 20.00           H
ATOM    728 3HG2 VAL    48      31.899  16.156  47.470  1.00 20.00           H
ATOM    729  HN  VAL    48      31.541  13.170  45.448  1.00 20.00           H
ATOM    730  N   GLU    49      32.675  10.952  47.530  1.00 39.60           N
ATOM    731  CA  GLU    49      32.948   9.721  48.258  1.00 40.92           C
ATOM    732  C   GLU    49      34.083   8.952  47.581  1.00 39.84           C
ATOM    733  O   GLU    49      34.993   8.455  48.246  1.00 38.50           O
ATOM    734  HA  GLU    49      33.256  10.036  49.255  1.00 20.00           H
ATOM    735  CB  GLU    49      31.684   8.860  48.330  1.00 43.64           C
ATOM    736 1HB  GLU    49      30.814   9.463  48.072  1.00 20.00           H
ATOM    737 2HB  GLU    49      31.802   7.981  47.696  1.00 20.00           H
ATOM    738  CG  GLU    49      31.412   8.318  49.722  1.00 49.17           C
ATOM    739 1HG  GLU    49      31.676   7.261  49.762  1.00 20.00           H
ATOM    740 2HG  GLU    49      32.044   8.832  50.446  1.00 20.00           H
ATOM    741  CD  GLU    49      29.962   8.472  50.149  1.00 52.66           C
ATOM    742  OE1 GLU    49      29.731   8.906  51.300  1.00 54.43           O
ATOM    743  OE2 GLU    49      29.057   8.158  49.340  1.00 54.11           O
ATOM    744  HN  GLU    49      31.753  11.053  47.158  1.00 20.00           H
ATOM    745  N   GLU    50      34.031   8.876  46.255  1.00 39.89           N
ATOM    746  CA  GLU    50      35.046   8.179  45.467  1.00 42.03           C
ATOM    747  C   GLU    50      36.438   8.810  45.606  1.00 40.44           C
ATOM    748  O   GLU    50      37.430   8.109  45.822  1.00 39.43           O
ATOM    749  HA  GLU    50      35.078   7.165  45.867  1.00 20.00           H
ATOM    750  CB  GLU    50      34.626   8.168  43.996  1.00 46.17           C
ATOM    751 1HB  GLU    50      33.647   7.699  43.897  1.00 20.00           H
ATOM    752 2HB  GLU    50      34.661   9.181  43.596  1.00 20.00           H
ATOM    753  CG  GLU    50      35.538   7.367  43.086  1.00 53.33           C
ATOM    754 1HG  GLU    50      36.539   7.323  43.515  1.00 20.00           H
ATOM    755 2HG  GLU    50      35.177   6.341  43.015  1.00 20.00           H
ATOM    756  CD  GLU    50      35.622   7.961  41.691  1.00 58.38           C
ATOM    757  OE1 GLU    50      36.608   7.659  40.977  1.00 61.70           O
ATOM    758  OE2 GLU    50      34.705   8.733  41.311  1.00 61.07           O
ATOM    759  HN  GLU    50      33.306   9.282  45.699  1.00 20.00           H
ATOM    760  N   PHE    51      36.508  10.133  45.472  1.00 38.61           N
ATOM    761  CA  PHE    51      37.778  10.836  45.610  1.00 37.13           C
ATOM    762  C   PHE    51      38.360  10.628  47.006  1.00 35.89           C
ATOM    763  O   PHE    51      39.549  10.327  47.158  1.00 35.54           O
ATOM    764  HA  PHE    51      38.459  10.422  44.866  1.00 20.00           H
ATOM    765  CB  PHE    51      37.582  12.331  45.354  1.00 39.66           C
ATOM    766 1HB  PHE    51      36.848  12.717  46.060  1.00 20.00           H
ATOM    767 2HB  PHE    51      38.520  12.849  45.553  1.00 20.00           H
ATOM    768  CG  PHE    51      37.132  12.654  43.954  1.00 42.01           C
ATOM    769  CD1 PHE    51      36.302  13.745  43.707  1.00 42.47           C
ATOM    770  HD1 PHE    51      35.957  14.365  44.534  1.00 20.00           H
ATOM    771  CD2 PHE    51      37.555  11.877  42.874  1.00 43.59           C
ATOM    772  HD2 PHE    51      38.204  11.020  43.058  1.00 20.00           H
ATOM    773  CE1 PHE    51      35.898  14.064  42.403  1.00 43.77           C
ATOM    774  HE1 PHE    51      35.249  14.921  42.228  1.00 20.00           H
ATOM    775  CE2 PHE    51      37.157  12.187  41.562  1.00 44.53           C
ATOM    776  HE2 PHE    51      37.497  11.571  40.728  1.00 20.00           H
ATOM    777  CZ  PHE    51      36.328  13.282  41.327  1.00 43.63           C
ATOM    778  HZ  PHE    51      36.015  13.530  40.313  1.00 20.00           H
ATOM    779  HN  PHE    51      35.721  10.717  45.274  1.00 20.00           H
ATOM    780  N   ALA    52      37.524  10.774  48.028  1.00 34.16           N
ATOM    781  CA  ALA    52      37.986  10.611  49.405  1.00 34.82           C
ATOM    782  C   ALA    52      38.614   9.239  49.624  1.00 36.19           C
ATOM    783  O   ALA    52      39.599   9.098  50.356  1.00 35.55           O
ATOM    784  HA  ALA    52      38.752  11.365  49.589  1.00 20.00           H
ATOM    785  CB  ALA    52      36.830  10.808  50.374  1.00 34.24           C
ATOM    786 1HB  ALA    52      36.410  11.804  50.239  1.00 20.00           H
ATOM    787 2HB  ALA    52      36.062  10.060  50.179  1.00 20.00           H
ATOM    788 3HB  ALA    52      37.191  10.700  51.396  1.00 20.00           H
ATOM    789  HN  ALA    52      36.555  10.997  47.929  1.00 20.00           H
ATOM    790  N   ALA    53      38.021   8.223  49.001  1.00 37.03           N
ATOM    791  CA  ALA    53      38.526   6.857  49.124  1.00 38.28           C
ATOM    792  C   ALA    53      39.934   6.791  48.540  1.00 39.25           C
ATOM    793  O   ALA    53      40.858   6.284  49.180  1.00 39.65           O
ATOM    794  HA  ALA    53      38.569   6.613  50.185  1.00 20.00           H
ATOM    795  CB  ALA    53      37.596   5.876  48.381  1.00 37.24           C
ATOM    796 1HB  ALA    53      36.584   5.967  48.774  1.00 20.00           H
ATOM    797 2HB  ALA    53      37.595   6.111  47.316  1.00 20.00           H
ATOM    798 3HB  ALA    53      37.953   4.856  48.527  1.00 20.00           H
ATOM    799  HN  ALA    53      37.212   8.318  48.421  1.00 20.00           H
ATOM    800  N   GLN    54      40.092   7.301  47.322  1.00 40.72           N
ATOM    801  CA  GLN    54      41.391   7.305  46.666  1.00 43.06           C
ATOM    802  C   GLN    54      42.452   7.994  47.524  1.00 42.54           C
ATOM    803  O   GLN    54      43.631   7.665  47.421  1.00 43.40           O
ATOM    804  HA  GLN    54      41.656   6.255  46.540  1.00 20.00           H
ATOM    805  CB  GLN    54      41.302   8.005  45.309  1.00 46.28           C
ATOM    806 1HB  GLN    54      40.860   8.993  45.433  1.00 20.00           H
ATOM    807 2HB  GLN    54      42.304   8.153  44.905  1.00 20.00           H
ATOM    808  CG  GLN    54      40.487   7.252  44.277  1.00 52.63           C
ATOM    809 1HG  GLN    54      41.030   6.361  43.958  1.00 20.00           H
ATOM    810 2HG  GLN    54      39.553   6.913  44.723  1.00 20.00           H
ATOM    811  CD  GLN    54      40.167   8.096  43.050  1.00 56.85           C
ATOM    812  OE1 GLN    54      39.390   7.680  42.186  1.00 59.23           O
ATOM    813  NE2 GLN    54      40.760   9.289  42.968  1.00 57.96           N
ATOM    814 1HE2 GLN    54      41.381   9.589  43.692  1.00 20.00           H
ATOM    815 2HE2 GLN    54      40.584   9.882  42.182  1.00 20.00           H
ATOM    816  HN  GLN    54      39.352   7.706  46.785  1.00 20.00           H
ATOM    817  N   LEU    55      42.038   8.942  48.367  1.00 41.23           N
ATOM    818  CA  LEU    55      42.972   9.669  49.234  1.00 39.73           C
ATOM    819  C   LEU    55      42.987   9.132  50.667  1.00 39.69           C
ATOM    820  O   LEU    55      43.373   9.832  51.612  1.00 39.83           O
ATOM    821  HA  LEU    55      43.974   9.523  48.830  1.00 20.00           H
ATOM    822  CB  LEU    55      42.638  11.163  49.241  1.00 39.52           C
ATOM    823 1HB  LEU    55      41.599  11.281  49.545  1.00 20.00           H
ATOM    824 2HB  LEU    55      43.250  11.648  50.001  1.00 20.00           H
ATOM    825  CG  LEU    55      42.844  11.891  47.907  1.00 40.04           C
ATOM    826  HG  LEU    55      42.210  11.417  47.157  1.00 20.00           H
ATOM    827  CD1 LEU    55      42.404  13.330  48.043  1.00 39.92           C
ATOM    828 1HD1 LEU    55      41.328  13.366  48.207  1.00 20.00           H
ATOM    829 2HD1 LEU    55      42.917  13.788  48.888  1.00 20.00           H
ATOM    830 3HD1 LEU    55      42.651  13.873  47.130  1.00 20.00           H
ATOM    831  CD2 LEU    55      44.310  11.818  47.485  1.00 38.88           C
ATOM    832 1HD2 LEU    55      44.946  12.077  48.332  1.00 20.00           H
ATOM    833 2HD2 LEU    55      44.543  10.806  47.152  1.00 20.00           H
ATOM    834 3HD2 LEU    55      44.489  12.518  46.669  1.00 20.00           H
ATOM    835  HN  LEU    55      41.084   9.221  48.469  1.00 20.00           H
ATOM    836  N   GLY    56      42.547   7.887  50.818  1.00 38.53           N
ATOM    837  CA  GLY    56      42.552   7.237  52.116  1.00 37.17           C
ATOM    838  C   GLY    56      41.649   7.790  53.192  1.00 36.78           C
ATOM    839  O   GLY    56      41.936   7.639  54.379  1.00 36.68           O
ATOM    840 1HA  GLY    56      42.275   6.189  52.003  1.00 20.00           H
ATOM    841 2HA  GLY    56      43.559   7.256  52.532  1.00 20.00           H
ATOM    842  HN  GLY    56      42.192   7.325  50.071  1.00 20.00           H
ATOM    843  N   SER    57      40.549   8.420  52.797  1.00 36.31           N
ATOM    844  CA  SER    57      39.643   8.971  53.785  1.00 35.48           C
ATOM    845  C   SER    57      38.244   8.412  53.663  1.00 35.20           C
ATOM    846  O   SER    57      37.740   8.186  52.561  1.00 34.29           O
ATOM    847  HA  SER    57      40.063   8.689  54.750  1.00 20.00           H
ATOM    848  CB  SER    57      39.573  10.497  53.650  1.00 35.41           C
ATOM    849 1HB  SER    57      40.515  10.934  53.982  1.00 20.00           H
ATOM    850 2HB  SER    57      39.452  10.763  52.600  1.00 20.00           H
ATOM    851  OG  SER    57      38.498  11.018  54.412  1.00 34.66           O
ATOM    852  HG  SER    57      38.784  11.855  54.878  1.00 20.00           H
ATOM    853  HN  SER    57      40.291   8.547  51.839  1.00 20.00           H
ATOM    854  N   ASP    58      37.612   8.201  54.808  1.00 36.38           N
ATOM    855  CA  ASP    58      36.238   7.723  54.815  1.00 37.97           C
ATOM    856  C   ASP    58      35.345   8.722  55.573  1.00 37.35           C
ATOM    857  O   ASP    58      34.218   8.388  55.955  1.00 36.44           O
ATOM    858  HA  ASP    58      35.961   7.634  53.764  1.00 20.00           H
ATOM    859  CB  ASP    58      36.145   6.323  55.438  1.00 42.14           C
ATOM    860 1HB  ASP    58      35.105   5.998  55.458  1.00 20.00           H
ATOM    861 2HB  ASP    58      36.690   5.609  54.820  1.00 20.00           H
ATOM    862  CG  ASP    58      36.698   6.270  56.844  1.00 46.68           C
ATOM    863  OD1 ASP    58      36.903   7.343  57.450  1.00 49.09           O
ATOM    864  OD2 ASP    58      36.929   5.148  57.347  1.00 50.98           O
ATOM    865  HN  ASP    58      38.021   8.350  55.708  1.00 20.00           H
ATOM    866  N   ILE    59      35.851   9.942  55.798  1.00 33.24           N
ATOM    867  CA  ILE    59      35.059  10.980  56.471  1.00 31.14           C
ATOM    868  C   ILE    59      34.548  11.914  55.368  1.00 31.31           C
ATOM    869  O   ILE    59      35.293  12.754  54.861  1.00 28.56           O
ATOM    870  HA  ILE    59      34.217  10.485  56.955  1.00 20.00           H
ATOM    871  CB  ILE    59      35.905  11.785  57.503  1.00 30.99           C
ATOM    872  HB  ILE    59      36.649  12.365  56.956  1.00 20.00           H
ATOM    873  CG1 ILE    59      36.655  10.819  58.429  1.00 29.44           C
ATOM    874 1HG1 ILE    59      35.946  10.313  59.084  1.00 20.00           H
ATOM    875 2HG1 ILE    59      37.147  10.048  57.835  1.00 20.00           H
ATOM    876  CG2 ILE    59      35.002  12.694  58.333  1.00 28.34           C
ATOM    877 1HG2 ILE    59      34.027  12.774  57.852  1.00 20.00           H
ATOM    878 2HG2 ILE    59      34.882  12.273  59.331  1.00 20.00           H
ATOM    879 3HG2 ILE    59      35.453  13.683  58.408  1.00 20.00           H
ATOM    880  CD1 ILE    59      37.722  11.488  59.313  1.00 29.82           C
ATOM    881 1HD1 ILE    59      38.367  12.112  58.694  1.00 20.00           H
ATOM    882 2HD1 ILE    59      37.234  12.104  60.067  1.00 20.00           H
ATOM    883 3HD1 ILE    59      38.322  10.720  59.802  1.00 20.00           H
ATOM    884  HN  ILE    59      36.774  10.222  55.532  1.00 20.00           H
ATOM    885  N   VAL    60      33.284  11.730  54.980  1.00 29.05           N
ATOM    886  CA  VAL    60      32.643  12.503  53.918  1.00 28.89           C
ATOM    887  C   VAL    60      31.297  12.960  54.481  1.00 30.45           C
ATOM    888  O   VAL    60      30.400  12.140  54.695  1.00 29.04           O
ATOM    889  HA  VAL    60      33.277  13.365  53.710  1.00 20.00           H
ATOM    890  CB  VAL    60      32.446  11.611  52.665  1.00 28.70           C
ATOM    891  HB  VAL    60      31.852  10.746  52.959  1.00 20.00           H
ATOM    892  CG1 VAL    60      31.685  12.349  51.582  1.00 28.66           C
ATOM    893 1HG1 VAL    60      30.623  12.359  51.826  1.00 20.00           H
ATOM    894 2HG1 VAL    60      32.052  13.373  51.513  1.00 20.00           H
ATOM    895 3HG1 VAL    60      31.833  11.845  50.626  1.00 20.00           H
ATOM    896  CG2 VAL    60      33.804  11.143  52.147  1.00 28.25           C
ATOM    897 1HG2 VAL    60      34.424  12.010  51.918  1.00 20.00           H
ATOM    898 2HG2 VAL    60      34.294  10.536  52.908  1.00 20.00           H
ATOM    899 3HG2 VAL    60      33.664  10.549  51.244  1.00 20.00           H
ATOM    900  HN  VAL    60      32.670  11.050  55.380  1.00 20.00           H
ATOM    901  N   LEU    61      31.159  14.263  54.728  1.00 27.33           N
ATOM    902  CA  LEU    61      29.951  14.817  55.332  1.00 27.24           C
ATOM    903  C   LEU    61      29.274  15.887  54.495  1.00 30.03           C
ATOM    904  O   LEU    61      29.935  16.657  53.791  1.00 27.87           O
ATOM    905  HA  LEU    61      29.232  14.004  55.427  1.00 20.00           H
ATOM    906  CB  LEU    61      30.293  15.404  56.705  1.00 27.29           C
ATOM    907 1HB  LEU    61      30.823  16.344  56.554  1.00 20.00           H
ATOM    908 2HB  LEU    61      29.362  15.642  57.218  1.00 20.00           H
ATOM    909  CG  LEU    61      31.138  14.498  57.606  1.00 27.90           C
ATOM    910  HG  LEU    61      32.016  14.179  57.043  1.00 20.00           H
ATOM    911  CD1 LEU    61      31.632  15.270  58.823  1.00 28.77           C
ATOM    912 1HD1 LEU    61      32.071  16.214  58.500  1.00 20.00           H
ATOM    913 2HD1 LEU    61      30.795  15.468  59.492  1.00 20.00           H
ATOM    914 3HD1 LEU    61      32.384  14.680  59.347  1.00 20.00           H
ATOM    915  CD2 LEU    61      30.293  13.316  58.040  1.00 28.88           C
ATOM    916 1HD2 LEU    61      29.238  13.555  57.908  1.00 20.00           H
ATOM    917 2HD2 LEU    61      30.547  12.446  57.434  1.00 20.00           H
ATOM    918 3HD2 LEU    61      30.488  13.096  59.089  1.00 20.00           H
ATOM    919  HN  LEU    61      31.858  14.948  54.523  1.00 20.00           H
ATOM    920  N   GLN    62      27.949  15.944  54.575  1.00 30.29           N
ATOM    921  CA  GLN    62      27.204  16.937  53.815  1.00 31.03           C
ATOM    922  C   GLN    62      27.258  18.281  54.527  1.00 28.57           C
ATOM    923  O   GLN    62      27.232  18.354  55.752  1.00 27.68           O
ATOM    924  HA  GLN    62      27.710  17.004  52.852  1.00 20.00           H
ATOM    925  CB  GLN    62      25.745  16.508  53.650  1.00 35.80           C
ATOM    926 1HB  GLN    62      25.557  16.239  52.610  1.00 20.00           H
ATOM    927 2HB  GLN    62      25.554  15.617  54.248  1.00 20.00           H
ATOM    928  CG  GLN    62      24.733  17.576  54.054  1.00 44.18           C
ATOM    929 1HG  GLN    62      24.137  17.218  54.893  1.00 20.00           H
ATOM    930 2HG  GLN    62      25.258  18.469  54.393  1.00 20.00           H
ATOM    931  CD  GLN    62      23.798  17.961  52.920  1.00 49.44           C
ATOM    932  OE1 GLN    62      23.704  19.139  52.542  1.00 52.40           O
ATOM    933  NE2 GLN    62      23.097  16.970  52.369  1.00 51.33           N
ATOM    934 1HE2 GLN    62      23.204  16.034  52.706  1.00 20.00           H
ATOM    935 2HE2 GLN    62      22.465  17.162  51.618  1.00 20.00           H
ATOM    936  HN  GLN    62      27.396  15.332  55.140  1.00 20.00           H
ATOM    937  N   CYS    63      27.344  19.351  53.755  1.00 27.67           N
ATOM    938  CA  CYS    63      27.364  20.672  54.356  1.00 27.57           C
ATOM    939  C   CYS    63      27.047  21.734  53.326  1.00 26.19           C
ATOM    940  O   CYS    63      27.767  21.881  52.334  1.00 25.29           O
ATOM    941  HA  CYS    63      26.600  20.674  55.132  1.00 20.00           H
ATOM    942  CB  CYS    63      28.726  20.968  54.992  1.00 27.39           C
ATOM    943 1HB  CYS    63      28.987  20.179  55.697  1.00 20.00           H
ATOM    944 2HB  CYS    63      29.501  20.977  54.225  1.00 20.00           H
ATOM    945  SG  CYS    63      28.722  22.567  55.858  1.00 28.61           S
ATOM    946  HG  CYS    63      27.655  22.315  56.610  1.00 20.00           H
ATOM    947  HN  CYS    63      27.398  19.317  52.757  1.00 20.00           H
ATOM    948  N   ASP    64      25.942  22.437  53.546  1.00 26.13           N
ATOM    949  CA  ASP    64      25.528  23.522  52.664  1.00 26.97           C
ATOM    950  C   ASP    64      25.686  24.747  53.554  1.00 26.02           C
ATOM    951  O   ASP    64      24.958  24.901  54.547  1.00 24.68           O
ATOM    952  HA  ASP    64      26.206  23.473  51.811  1.00 20.00           H
ATOM    953  CB  ASP    64      24.073  23.352  52.227  1.00 30.19           C
ATOM    954 1HB  ASP    64      23.943  22.378  51.754  1.00 20.00           H
ATOM    955 2HB  ASP    64      23.423  23.372  53.101  1.00 20.00           H
ATOM    956  CG  ASP    64      23.638  24.437  51.258  1.00 33.33           C
ATOM    957  OD1 ASP    64      22.922  24.122  50.282  1.00 34.91           O
ATOM    958  OD2 ASP    64      24.026  25.604  51.472  1.00 31.89           O
ATOM    959  HN  ASP    64      25.324  22.280  54.315  1.00 20.00           H
ATOM    960  N   VAL    65      26.635  25.621  53.203  1.00 23.11           N
ATOM    961  CA  VAL    65      26.921  26.769  54.044  1.00 22.01           C
ATOM    962  C   VAL    65      25.890  27.887  54.049  1.00 22.59           C
ATOM    963  O   VAL    65      26.080  28.881  54.747  1.00 22.29           O
ATOM    964  HA  VAL    65      26.969  26.418  55.074  1.00 20.00           H
ATOM    965  CB  VAL    65      28.353  27.345  53.738  1.00 22.39           C
ATOM    966  HB  VAL    65      28.548  28.151  54.444  1.00 20.00           H
ATOM    967  CG1 VAL    65      29.413  26.241  53.949  1.00 20.23           C
ATOM    968 1HG1 VAL    65      29.289  25.802  54.939  1.00 20.00           H
ATOM    969 2HG1 VAL    65      29.289  25.468  53.190  1.00 20.00           H
ATOM    970 3HG1 VAL    65      30.410  26.674  53.866  1.00 20.00           H
ATOM    971  CG2 VAL    65      28.416  27.862  52.314  1.00 19.52           C
ATOM    972 1HG2 VAL    65      28.632  27.035  51.636  1.00 20.00           H
ATOM    973 2HG2 VAL    65      27.459  28.309  52.047  1.00 20.00           H
ATOM    974 3HG2 VAL    65      29.203  28.612  52.234  1.00 20.00           H
ATOM    975  HN  VAL    65      27.187  25.544  52.372  1.00 20.00           H
ATOM    976  N   ALA    66      24.807  27.742  53.278  1.00 22.64           N
ATOM    977  CA  ALA    66      23.751  28.750  53.299  1.00 23.97           C
ATOM    978  C   ALA    66      22.951  28.613  54.602  1.00 25.68           C
ATOM    979  O   ALA    66      22.238  29.550  55.004  1.00 26.36           O
ATOM    980  HA  ALA    66      24.228  29.730  53.274  1.00 20.00           H
ATOM    981  CB  ALA    66      22.802  28.587  52.091  1.00 23.28           C
ATOM    982 1HB  ALA    66      23.385  28.573  51.170  1.00 20.00           H
ATOM    983 2HB  ALA    66      22.251  27.651  52.186  1.00 20.00           H
ATOM    984 3HB  ALA    66      22.101  29.421  52.064  1.00 20.00           H
ATOM    985  HN  ALA    66      24.658  26.967  52.664  1.00 20.00           H
ATOM    986  N   GLU    67      23.091  27.466  55.271  1.00 26.83           N
ATOM    987  CA  GLU    67      22.349  27.189  56.515  1.00 28.93           C
ATOM    988  C   GLU    67      23.190  26.974  57.769  1.00 26.58           C
ATOM    989  O   GLU    67      24.014  26.057  57.814  1.00 27.14           O
ATOM    990  HA  GLU    67      21.734  28.072  56.688  1.00 20.00           H
ATOM    991  CB  GLU    67      21.477  25.935  56.319  1.00 32.66           C
ATOM    992 1HB  GLU    67      22.092  25.114  55.949  1.00 20.00           H
ATOM    993 2HB  GLU    67      20.958  25.699  57.248  1.00 20.00           H
ATOM    994  CG  GLU    67      20.367  26.086  55.290  1.00 39.45           C
ATOM    995 1HG  GLU    67      20.782  26.461  54.354  1.00 20.00           H
ATOM    996 2HG  GLU    67      19.930  25.111  55.076  1.00 20.00           H
ATOM    997  CD  GLU    67      19.264  27.033  55.759  1.00 44.50           C
ATOM    998  OE1 GLU    67      19.196  27.336  56.977  1.00 47.52           O
ATOM    999  OE2 GLU    67      18.463  27.479  54.905  1.00 48.16           O
ATOM   1000  HN  GLU    67      23.697  26.723  54.986  1.00 20.00           H
ATOM   1001  N   ASP    68      22.957  27.779  58.798  1.00 24.66           N
ATOM   1002  CA  ASP    68      23.692  27.638  60.053  1.00 26.29           C
ATOM   1003  C   ASP    68      23.529  26.217  60.623  1.00 27.04           C
ATOM   1004  O   ASP    68      24.466  25.633  61.166  1.00 25.85           O
ATOM   1005  HA  ASP    68      24.730  27.858  59.803  1.00 20.00           H
ATOM   1006  CB  ASP    68      23.168  28.624  61.089  1.00 26.85           C
ATOM   1007 1HB  ASP    68      22.079  28.590  61.109  1.00 20.00           H
ATOM   1008 2HB  ASP    68      23.515  28.333  62.080  1.00 20.00           H
ATOM   1009  CG  ASP    68      23.609  30.058  60.817  1.00 31.00           C
ATOM   1010  OD1 ASP    68      24.429  30.284  59.900  1.00 29.59           O
ATOM   1011  OD2 ASP    68      23.128  30.963  61.536  1.00 31.81           O
ATOM   1012  HN  ASP    68      22.283  28.517  58.789  1.00 20.00           H
ATOM   1013  N   ALA    69      22.320  25.674  60.501  1.00 27.03           N
ATOM   1014  CA  ALA    69      22.029  24.330  61.021  1.00 27.31           C
ATOM   1015  C   ALA    69      22.881  23.265  60.351  1.00 25.49           C
ATOM   1016  O   ALA    69      23.343  22.344  61.011  1.00 26.07           O
ATOM   1017  HA  ALA    69      22.268  24.326  62.084  1.00 20.00           H
ATOM   1018  CB  ALA    69      20.532  23.998  60.833  1.00 28.48           C
ATOM   1019 1HB  ALA    69      19.976  24.918  60.655  1.00 20.00           H
ATOM   1020 2HB  ALA    69      20.413  23.330  59.979  1.00 20.00           H
ATOM   1021 3HB  ALA    69      20.153  23.511  61.731  1.00 20.00           H
ATOM   1022  HN  ALA    69      21.546  26.127  60.060  1.00 20.00           H
ATOM   1023  N   SER    70      23.065  23.377  59.037  1.00 24.85           N
ATOM   1024  CA  SER    70      23.866  22.407  58.294  1.00 25.19           C
ATOM   1025  C   SER    70      25.327  22.441  58.740  1.00 25.46           C
ATOM   1026  O   SER    70      25.968  21.396  58.851  1.00 25.86           O
ATOM   1027  HA  SER    70      23.429  21.435  58.523  1.00 20.00           H
ATOM   1028  CB  SER    70      23.764  22.680  56.795  1.00 25.35           C
ATOM   1029 1HB  SER    70      22.718  22.648  56.491  1.00 20.00           H
ATOM   1030 2HB  SER    70      24.127  23.686  56.584  1.00 20.00           H
ATOM   1031  OG  SER    70      24.510  21.735  56.038  1.00 27.41           O
ATOM   1032  HG  SER    70      24.008  20.873  55.976  1.00 20.00           H
ATOM   1033  HN  SER    70      22.680  24.112  58.479  1.00 20.00           H
ATOM   1034  N   ILE    71      25.851  23.641  58.993  1.00 24.36           N
ATOM   1035  CA  ILE    71      27.236  23.786  59.435  1.00 23.56           C
ATOM   1036  C   ILE    71      27.399  23.188  60.851  1.00 24.86           C
ATOM   1037  O   ILE    71      28.341  22.435  61.111  1.00 23.97           O
ATOM   1038  HA  ILE    71      27.860  23.213  58.748  1.00 20.00           H
ATOM   1039  CB  ILE    71      27.654  25.286  59.453  1.00 23.70           C
ATOM   1040  HB  ILE    71      26.890  25.847  59.990  1.00 20.00           H
ATOM   1041  CG1 ILE    71      27.708  25.823  58.014  1.00 22.57           C
ATOM   1042 1HG1 ILE    71      28.588  25.426  57.507  1.00 20.00           H
ATOM   1043 2HG1 ILE    71      26.837  25.475  57.459  1.00 20.00           H
ATOM   1044  CG2 ILE    71      29.025  25.451  60.138  1.00 23.91           C
ATOM   1045 1HG2 ILE    71      28.883  25.833  61.149  1.00 20.00           H
ATOM   1046 2HG2 ILE    71      29.528  24.485  60.182  1.00 20.00           H
ATOM   1047 3HG2 ILE    71      29.635  26.152  59.567  1.00 20.00           H
ATOM   1048  CD1 ILE    71      27.753  27.376  57.931  1.00 22.98           C
ATOM   1049 1HD1 ILE    71      26.973  27.796  58.564  1.00 20.00           H
ATOM   1050 2HD1 ILE    71      28.727  27.730  58.270  1.00 20.00           H
ATOM   1051 3HD1 ILE    71      27.592  27.689  56.899  1.00 20.00           H
ATOM   1052  HN  ILE    71      25.349  24.501  58.901  1.00 20.00           H
ATOM   1053  N   ASP    72      26.483  23.521  61.756  1.00 24.97           N
ATOM   1054  CA  ASP    72      26.561  23.002  63.117  1.00 28.16           C
ATOM   1055  C   ASP    72      26.495  21.473  63.157  1.00 28.47           C
ATOM   1056  O   ASP    72      27.237  20.828  63.901  1.00 28.16           O
ATOM   1057  HA  ASP    72      27.512  23.365  63.508  1.00 20.00           H
ATOM   1058  CB  ASP    72      25.430  23.567  63.967  1.00 31.18           C
ATOM   1059 1HB  ASP    72      24.499  23.542  63.401  1.00 20.00           H
ATOM   1060 2HB  ASP    72      25.285  22.941  64.847  1.00 20.00           H
ATOM   1061  CG  ASP    72      25.696  24.984  64.411  1.00 34.64           C
ATOM   1062  OD1 ASP    72      26.877  25.394  64.401  1.00 36.57           O
ATOM   1063  OD2 ASP    72      24.729  25.688  64.771  1.00 37.33           O
ATOM   1064  HN  ASP    72      25.709  24.126  61.571  1.00 20.00           H
ATOM   1065  N   THR    73      25.615  20.899  62.347  1.00 27.45           N
ATOM   1066  CA  THR    73      25.459  19.450  62.309  1.00 29.15           C
ATOM   1067  C   THR    73      26.702  18.756  61.763  1.00 29.15           C
ATOM   1068  O   THR    73      27.146  17.733  62.307  1.00 29.65           O
ATOM   1069  HA  THR    73      25.332  19.091  63.330  1.00 20.00           H
ATOM   1070  CB  THR    73      24.230  19.062  61.449  1.00 29.00           C
ATOM   1071  HB  THR    73      24.338  19.429  60.428  1.00 20.00           H
ATOM   1072  OG1 THR    73      23.048  19.542  62.097  1.00 29.63           O
ATOM   1073  HG1 THR    73      23.082  20.538  62.175  1.00 20.00           H
ATOM   1074  CG2 THR    73      24.132  17.545  61.269  1.00 30.16           C
ATOM   1075 1HG2 THR    73      24.134  17.062  62.246  1.00 20.00           H
ATOM   1076 2HG2 THR    73      24.984  17.192  60.687  1.00 20.00           H
ATOM   1077 3HG2 THR    73      23.209  17.300  60.744  1.00 20.00           H
ATOM   1078  HN  THR    73      25.016  21.403  61.725  1.00 20.00           H
ATOM   1079  N   MET    74      27.256  19.294  60.677  1.00 27.72           N
ATOM   1080  CA  MET    74      28.447  18.702  60.093  1.00 25.43           C
ATOM   1081  C   MET    74      29.570  18.662  61.131  1.00 25.03           C
ATOM   1082  O   MET    74      30.231  17.637  61.288  1.00 25.12           O
ATOM   1083  HA  MET    74      28.161  17.690  59.805  1.00 20.00           H
ATOM   1084  CB  MET    74      28.888  19.488  58.848  1.00 25.60           C
ATOM   1085 1HB  MET    74      28.068  19.532  58.132  1.00 20.00           H
ATOM   1086 2HB  MET    74      29.124  20.515  59.126  1.00 20.00           H
ATOM   1087  CG  MET    74      30.102  18.909  58.131  1.00 26.18           C
ATOM   1088 1HG  MET    74      30.091  17.821  58.200  1.00 20.00           H
ATOM   1089 2HG  MET    74      30.064  19.161  57.071  1.00 20.00           H
ATOM   1090  SD  MET    74      31.665  19.553  58.858  1.00 26.25           S
ATOM   1091  CE  MET    74      31.536  21.383  58.451  1.00 24.57           C
ATOM   1092 1HE  MET    74      31.175  21.503  57.430  1.00 20.00           H
ATOM   1093 2HE  MET    74      30.841  21.860  59.141  1.00 20.00           H
ATOM   1094 3HE  MET    74      32.518  21.846  58.545  1.00 20.00           H
ATOM   1095  HN  MET    74      26.903  20.106  60.213  1.00 20.00           H
ATOM   1096  N   PHE    75      29.779  19.752  61.862  1.00 24.59           N
ATOM   1097  CA  PHE    75      30.857  19.751  62.845  1.00 25.06           C
ATOM   1098  C   PHE    75      30.573  18.818  64.020  1.00 26.94           C
ATOM   1099  O   PHE    75      31.499  18.199  64.542  1.00 26.31           O
ATOM   1100  HA  PHE    75      31.758  19.408  62.336  1.00 20.00           H
ATOM   1101  CB  PHE    75      31.161  21.170  63.325  1.00 24.15           C
ATOM   1102 1HB  PHE    75      30.224  21.718  63.422  1.00 20.00           H
ATOM   1103 2HB  PHE    75      31.606  21.119  64.319  1.00 20.00           H
ATOM   1104  CG  PHE    75      32.096  21.929  62.392  1.00 23.82           C
ATOM   1105  CD1 PHE    75      33.318  21.375  62.004  1.00 22.52           C
ATOM   1106  HD1 PHE    75      33.627  20.406  62.396  1.00 20.00           H
ATOM   1107  CD2 PHE    75      31.737  23.169  61.878  1.00 24.47           C
ATOM   1108  HD2 PHE    75      30.787  23.611  62.178  1.00 20.00           H
ATOM   1109  CE1 PHE    75      34.170  22.048  61.107  1.00 21.69           C
ATOM   1110  HE1 PHE    75      35.119  21.597  60.814  1.00 20.00           H
ATOM   1111  CE2 PHE    75      32.582  23.856  60.980  1.00 22.77           C
ATOM   1112  HE2 PHE    75      32.289  24.828  60.584  1.00 20.00           H
ATOM   1113  CZ  PHE    75      33.797  23.285  60.599  1.00 23.11           C
ATOM   1114  HZ  PHE    75      34.453  23.809  59.903  1.00 20.00           H
ATOM   1115  HN  PHE    75      29.239  20.589  61.784  1.00 20.00           H
ATOM   1116  N   ALA    76      29.307  18.700  64.430  1.00 27.71           N
ATOM   1117  CA  ALA    76      28.972  17.775  65.527  1.00 29.41           C
ATOM   1118  C   ALA    76      29.308  16.351  65.071  1.00 29.98           C
ATOM   1119  O   ALA    76      29.808  15.547  65.859  1.00 31.06           O
ATOM   1120  HA  ALA    76      29.592  18.038  66.384  1.00 20.00           H
ATOM   1121  CB  ALA    76      27.489  17.885  65.899  1.00 29.53           C
ATOM   1122 1HB  ALA    76      27.314  18.826  66.419  1.00 20.00           H
ATOM   1123 2HB  ALA    76      26.884  17.853  64.993  1.00 20.00           H
ATOM   1124 3HB  ALA    76      27.215  17.054  66.548  1.00 20.00           H
ATOM   1125  HN  ALA    76      28.542  19.209  64.035  1.00 20.00           H
ATOM   1126  N   GLU    77      29.040  16.042  63.799  1.00 30.69           N
ATOM   1127  CA  GLU    77      29.354  14.726  63.240  1.00 31.62           C
ATOM   1128  C   GLU    77      30.869  14.535  63.133  1.00 32.29           C
ATOM   1129  O   GLU    77      31.399  13.476  63.475  1.00 30.30           O
ATOM   1130  HA  GLU    77      28.942  14.005  63.946  1.00 20.00           H
ATOM   1131  CB  GLU    77      28.751  14.561  61.844  1.00 35.40           C
ATOM   1132 1HB  GLU    77      28.938  15.459  61.254  1.00 20.00           H
ATOM   1133 2HB  GLU    77      29.139  13.653  61.381  1.00 20.00           H
ATOM   1134  CG  GLU    77      27.244  14.385  61.813  1.00 41.64           C
ATOM   1135 1HG  GLU    77      26.760  15.315  62.110  1.00 20.00           H
ATOM   1136 2HG  GLU    77      26.921  14.168  60.795  1.00 20.00           H
ATOM   1137  CD  GLU    77      26.764  13.266  62.730  1.00 47.31           C
ATOM   1138  OE1 GLU    77      25.883  13.537  63.582  1.00 49.86           O
ATOM   1139  OE2 GLU    77      27.267  12.121  62.602  1.00 47.80           O
ATOM   1140  HN  GLU    77      28.615  16.671  63.148  1.00 20.00           H
ATOM   1141  N   LEU    78      31.575  15.554  62.641  1.00 29.76           N
ATOM   1142  CA  LEU    78      33.027  15.442  62.512  1.00 27.82           C
ATOM   1143  C   LEU    78      33.639  15.204  63.891  1.00 27.65           C
ATOM   1144  O   LEU    78      34.606  14.451  64.028  1.00 28.35           O
ATOM   1145  HA  LEU    78      33.234  14.572  61.887  1.00 20.00           H
ATOM   1146  CB  LEU    78      33.614  16.733  61.888  1.00 27.42           C
ATOM   1147 1HB  LEU    78      33.105  16.920  60.942  1.00 20.00           H
ATOM   1148 2HB  LEU    78      33.381  17.569  62.546  1.00 20.00           H
ATOM   1149  CG  LEU    78      35.128  16.735  61.627  1.00 26.35           C
ATOM   1150  HG  LEU    78      35.632  16.409  62.537  1.00 20.00           H
ATOM   1151  CD1 LEU    78      35.476  15.737  60.526  1.00 26.87           C
ATOM   1152 1HD1 LEU    78      35.264  14.725  60.872  1.00 20.00           H
ATOM   1153 2HD1 LEU    78      34.879  15.950  59.639  1.00 20.00           H
ATOM   1154 3HD1 LEU    78      36.535  15.822  60.279  1.00 20.00           H
ATOM   1155  CD2 LEU    78      35.577  18.147  61.215  1.00 26.92           C
ATOM   1156 1HD2 LEU    78      35.003  18.472  60.347  1.00 20.00           H
ATOM   1157 2HD2 LEU    78      35.410  18.837  62.041  1.00 20.00           H
ATOM   1158 3HD2 LEU    78      36.638  18.132  60.963  1.00 20.00           H
ATOM   1159  HN  LEU    78      31.174  16.420  62.342  1.00 20.00           H
ATOM   1160  N   GLY    79      33.077  15.855  64.905  1.00 26.90           N
ATOM   1161  CA  GLY    79      33.578  15.713  66.262  1.00 30.14           C
ATOM   1162  C   GLY    79      33.539  14.290  66.820  1.00 32.58           C
ATOM   1163  O   GLY    79      34.261  13.985  67.764  1.00 32.46           O
ATOM   1164 1HA  GLY    79      34.612  16.057  66.310  1.00 20.00           H
ATOM   1165 2HA  GLY    79      33.000  16.346  66.935  1.00 20.00           H
ATOM   1166  HN  GLY    79      32.294  16.469  64.809  1.00 20.00           H
ATOM   1167  N   LYS    80      32.710  13.422  66.245  1.00 34.35           N
ATOM   1168  CA  LYS    80      32.627  12.036  66.711  1.00 36.95           C
ATOM   1169  C   LYS    80      33.886  11.275  66.337  1.00 37.42           C
ATOM   1170  O   LYS    80      34.234  10.281  66.972  1.00 38.32           O
ATOM   1171  HA  LYS    80      32.560  12.060  67.798  1.00 20.00           H
ATOM   1172  CB  LYS    80      31.415  11.326  66.100  1.00 38.85           C
ATOM   1173 1HB  LYS    80      31.471  11.374  65.012  1.00 20.00           H
ATOM   1174 2HB  LYS    80      31.432  10.270  66.372  1.00 20.00           H
ATOM   1175  CG  LYS    80      30.080  11.908  66.534  1.00 43.57           C
ATOM   1176 1HG  LYS    80      30.024  11.926  67.622  1.00 20.00           H
ATOM   1177 2HG  LYS    80      30.002  12.940  66.193  1.00 20.00           H
ATOM   1178  CD  LYS    80      28.922  11.098  65.977  1.00 47.17           C
ATOM   1179 1HD  LYS    80      29.004  11.038  64.891  1.00 20.00           H
ATOM   1180 2HD  LYS    80      28.972  10.077  66.356  1.00 20.00           H
ATOM   1181  CE  LYS    80      27.603  11.737  66.367  1.00 50.64           C
ATOM   1182 1HE  LYS    80      27.544  11.828  67.451  1.00 20.00           H
ATOM   1183 2HE  LYS    80      27.546  12.745  65.958  1.00 20.00           H
ATOM   1184  NZ  LYS    80      26.430  10.959  65.887  1.00 53.27           N
ATOM   1185 1HZ  LYS    80      25.606  11.549  65.898  1.00 20.00           H
ATOM   1186 2HZ  LYS    80      26.603  10.636  64.941  1.00 20.00           H
ATOM   1187 3HZ  LYS    80      26.283  10.160  66.494  1.00 20.00           H
ATOM   1188  HN  LYS    80      32.107  13.647  65.480  1.00 20.00           H
ATOM   1189  N   VAL    81      34.576  11.736  65.299  1.00 36.05           N
ATOM   1190  CA  VAL    81      35.795  11.072  64.868  1.00 34.48           C
ATOM   1191  C   VAL    81      37.032  11.954  65.100  1.00 33.89           C
ATOM   1192  O   VAL    81      38.109  11.447  65.415  1.00 32.81           O
ATOM   1193  HA  VAL    81      35.911  10.172  65.472  1.00 20.00           H
ATOM   1194  CB  VAL    81      35.695  10.641  63.383  1.00 34.23           C
ATOM   1195  HB  VAL    81      34.948   9.850  63.313  1.00 20.00           H
ATOM   1196  CG1 VAL    81      35.236  11.799  62.526  1.00 36.95           C
ATOM   1197 1HG1 VAL    81      34.238  12.106  62.835  1.00 20.00           H
ATOM   1198 2HG1 VAL    81      35.927  12.634  62.643  1.00 20.00           H
ATOM   1199 3HG1 VAL    81      35.214  11.490  61.480  1.00 20.00           H
ATOM   1200  CG2 VAL    81      37.042  10.135  62.907  1.00 37.50           C
ATOM   1201 1HG2 VAL    81      37.825  10.816  63.240  1.00 20.00           H
ATOM   1202 2HG2 VAL    81      37.225   9.143  63.320  1.00 20.00           H
ATOM   1203 3HG2 VAL    81      37.046  10.081  61.818  1.00 20.00           H
ATOM   1204  HN  VAL    81      34.313  12.539  64.765  1.00 20.00           H
ATOM   1205  N   TRP    82      36.876  13.269  64.949  1.00 30.95           N
ATOM   1206  CA  TRP    82      37.979  14.200  65.176  1.00 30.52           C
ATOM   1207  C   TRP    82      37.518  15.184  66.249  1.00 30.45           C
ATOM   1208  O   TRP    82      37.057  16.276  65.924  1.00 30.53           O
ATOM   1209  HA  TRP    82      38.834  13.623  65.529  1.00 20.00           H
ATOM   1210  CB  TRP    82      38.304  15.003  63.904  1.00 28.35           C
ATOM   1211 1HB  TRP    82      37.373  15.354  63.460  1.00 20.00           H
ATOM   1212 2HB  TRP    82      38.879  15.887  64.181  1.00 20.00           H
ATOM   1213  CG  TRP    82      39.071  14.280  62.835  1.00 27.71           C
ATOM   1214  CD1 TRP    82      39.501  12.978  62.850  1.00 27.84           C
ATOM   1215  HD1 TRP    82      39.348  12.291  63.682  1.00 20.00           H
ATOM   1216  CD2 TRP    82      39.477  14.823  61.568  1.00 27.38           C
ATOM   1217  NE1 TRP    82      40.148  12.677  61.667  1.00 27.64           N
ATOM   1218  HE1 TRP    82      40.555  11.797  61.422  1.00 20.00           H
ATOM   1219  CE2 TRP    82      40.149  13.786  60.864  1.00 27.25           C
ATOM   1220  CE3 TRP    82      39.340  16.082  60.958  1.00 26.15           C
ATOM   1221  HE3 TRP    82      38.825  16.875  61.499  1.00 20.00           H
ATOM   1222  CZ2 TRP    82      40.685  13.976  59.575  1.00 26.34           C
ATOM   1223  HZ2 TRP    82      41.200  13.175  59.043  1.00 20.00           H
ATOM   1224  CZ3 TRP    82      39.872  16.268  59.677  1.00 25.15           C
ATOM   1225  HZ3 TRP    82      39.789  17.226  59.164  1.00 20.00           H
ATOM   1226  CH2 TRP    82      40.537  15.217  59.002  1.00 24.91           C
ATOM   1227  HH2 TRP    82      40.936  15.411  58.006  1.00 20.00           H
ATOM   1228  HN  TRP    82      36.017  13.702  64.677  1.00 20.00           H
ATOM   1229  N   PRO    83      37.626  14.819  67.538  1.00 30.57           N
ATOM   1230  CA  PRO    83      37.181  15.769  68.569  1.00 29.49           C
ATOM   1231  C   PRO    83      37.944  17.091  68.475  1.00 29.53           C
ATOM   1232  O   PRO    83      37.451  18.141  68.893  1.00 28.74           O
ATOM   1233  HA  PRO    83      36.133  16.025  68.417  1.00 20.00           H
ATOM   1234  CB  PRO    83      37.441  15.042  69.883  1.00 30.40           C
ATOM   1235 1HB  PRO    83      37.869  15.708  70.632  1.00 20.00           H
ATOM   1236 2HB  PRO    83      36.522  14.636  70.305  1.00 20.00           H
ATOM   1237  CG  PRO    83      38.393  13.950  69.541  1.00 31.11           C
ATOM   1238 1HG  PRO    83      39.426  14.274  69.666  1.00 20.00           H
ATOM   1239 2HG  PRO    83      38.250  13.085  70.188  1.00 20.00           H
ATOM   1240  CD  PRO    83      38.146  13.570  68.118  1.00 30.29           C
ATOM   1241 1HD  PRO    83      39.061  13.238  67.626  1.00 20.00           H
ATOM   1242 2HD  PRO    83      37.427  12.754  68.039  1.00 20.00           H
ATOM   1243  N   LYS    84      39.160  17.026  67.943  1.00 28.63           N
ATOM   1244  CA  LYS    84      39.965  18.224  67.751  1.00 27.81           C
ATOM   1245  C   LYS    84      40.675  18.046  66.432  1.00 25.89           C
ATOM   1246  O   LYS    84      40.981  16.922  66.042  1.00 23.33           O
ATOM   1247  HA  LYS    84      39.282  19.071  67.692  1.00 20.00           H
ATOM   1248  CB  LYS    84      40.974  18.394  68.886  1.00 30.76           C
ATOM   1249 1HB  LYS    84      41.472  17.444  69.080  1.00 20.00           H
ATOM   1250 2HB  LYS    84      41.747  19.102  68.587  1.00 20.00           H
ATOM   1251  CG  LYS    84      40.315  18.879  70.151  1.00 35.11           C
ATOM   1252 1HG  LYS    84      39.582  19.648  69.911  1.00 20.00           H
ATOM   1253 2HG  LYS    84      39.774  18.058  70.621  1.00 20.00           H
ATOM   1254  CD  LYS    84      41.307  19.431  71.118  1.00 41.18           C
ATOM   1255 1HD  LYS    84      41.761  18.617  71.684  1.00 20.00           H
ATOM   1256 2HD  LYS    84      42.111  19.928  70.575  1.00 20.00           H
ATOM   1257  CE  LYS    84      40.634  20.408  72.061  1.00 45.08           C
ATOM   1258 1HE  LYS    84      39.919  19.880  72.691  1.00 20.00           H
ATOM   1259 2HE  LYS    84      41.377  20.852  72.724  1.00 20.00           H
ATOM   1260  NZ  LYS    84      39.936  21.480  71.295  1.00 47.38           N
ATOM   1261 1HZ  LYS    84      39.970  22.347  71.819  1.00 20.00           H
ATOM   1262 2HZ  LYS    84      40.394  21.608  70.399  1.00 20.00           H
ATOM   1263 3HZ  LYS    84      38.970  21.213  71.144  1.00 20.00           H
ATOM   1264  HN  LYS    84      39.596  16.176  67.645  1.00 20.00           H
ATOM   1265  N   PHE    85      40.919  19.143  65.721  1.00 21.99           N
ATOM   1266  CA  PHE    85      41.605  19.029  64.450  1.00 20.86           C
ATOM   1267  C   PHE    85      42.421  20.293  64.147  1.00 21.13           C
ATOM   1268  O   PHE    85      42.461  21.220  64.956  1.00 20.55           O
ATOM   1269  HA  PHE    85      42.278  18.174  64.521  1.00 20.00           H
ATOM   1270  CB  PHE    85      40.633  18.642  63.321  1.00 20.12           C
ATOM   1271 1HB  PHE    85      41.209  18.395  62.428  1.00 20.00           H
ATOM   1272 2HB  PHE    85      40.095  17.740  63.612  1.00 20.00           H
ATOM   1273  CG  PHE    85      39.629  19.706  62.965  1.00 23.04           C
ATOM   1274  CD1 PHE    85      39.716  20.377  61.745  1.00 23.51           C
ATOM   1275  HD1 PHE    85      40.523  20.143  61.050  1.00 20.00           H
ATOM   1276  CD2 PHE    85      38.586  20.026  63.830  1.00 23.61           C
ATOM   1277  HD2 PHE    85      38.506  19.508  64.785  1.00 20.00           H
ATOM   1278  CE1 PHE    85      38.769  21.364  61.388  1.00 23.42           C
ATOM   1279  HE1 PHE    85      38.852  21.877  60.430  1.00 20.00           H
ATOM   1280  CE2 PHE    85      37.639  21.011  63.480  1.00 25.18           C
ATOM   1281  HE2 PHE    85      36.829  21.251  64.168  1.00 20.00           H
ATOM   1282  CZ  PHE    85      37.737  21.676  62.260  1.00 22.65           C
ATOM   1283  HZ  PHE    85      37.007  22.438  61.989  1.00 20.00           H
ATOM   1284  HN  PHE    85      40.657  20.064  66.007  1.00 20.00           H
ATOM   1285  N   ASP    86      43.062  20.332  62.991  1.00 21.14           N
ATOM   1286  CA  ASP    86      43.975  21.427  62.737  1.00 22.97           C
ATOM   1287  C   ASP    86      43.677  22.478  61.684  1.00 22.53           C
ATOM   1288  O   ASP    86      44.600  23.153  61.209  1.00 21.20           O
ATOM   1289  HA  ASP    86      44.064  21.952  63.687  1.00 20.00           H
ATOM   1290  CB  ASP    86      45.356  20.819  62.503  1.00 22.32           C
ATOM   1291 1HB  ASP    86      45.399  20.375  61.508  1.00 20.00           H
ATOM   1292 2HB  ASP    86      46.113  21.603  62.534  1.00 20.00           H
ATOM   1293  CG  ASP    86      45.686  19.756  63.545  1.00 23.75           C
ATOM   1294  OD1 ASP    86      45.570  18.561  63.221  1.00 23.47           O
ATOM   1295  OD2 ASP    86      46.039  20.128  64.691  1.00 24.53           O
ATOM   1296  HN  ASP    86      42.958  19.646  62.270  1.00 20.00           H
ATOM   1297  N   GLY    87      42.402  22.634  61.345  1.00 21.97           N
ATOM   1298  CA  GLY    87      42.032  23.654  60.381  1.00 21.49           C
ATOM   1299  C   GLY    87      41.254  23.132  59.200  1.00 20.83           C
ATOM   1300  O   GLY    87      41.035  21.926  59.056  1.00 17.83           O
ATOM   1301 1HA  GLY    87      41.431  24.420  60.869  1.00 20.00           H
ATOM   1302 2HA  GLY    87      42.929  24.145  60.004  1.00 20.00           H
ATOM   1303  HN  GLY    87      41.654  22.084  61.715  1.00 20.00           H
ATOM   1304  N   PHE    88      40.826  24.053  58.340  1.00 19.08           N
ATOM   1305  CA  PHE    88      40.058  23.663  57.177  1.00 17.97           C
ATOM   1306  C   PHE    88      40.347  24.548  55.983  1.00 18.29           C
ATOM   1307  O   PHE    88      40.885  25.659  56.122  1.00 18.55           O
ATOM   1308  HA  PHE    88      40.339  22.638  56.933  1.00 20.00           H
ATOM   1309  CB  PHE    88      38.539  23.658  57.501  1.00 18.79           C
ATOM   1310 1HB  PHE    88      37.994  23.284  56.634  1.00 20.00           H
ATOM   1311 2HB  PHE    88      38.355  22.960  58.318  1.00 20.00           H
ATOM   1312  CG  PHE    88      37.954  25.010  57.886  1.00 19.10           C
ATOM   1313  CD1 PHE    88      37.749  25.337  59.222  1.00 19.30           C
ATOM   1314  HD1 PHE    88      38.032  24.633  60.004  1.00 20.00           H
ATOM   1315  CD2 PHE    88      37.581  25.937  56.909  1.00 20.92           C
ATOM   1316  HD2 PHE    88      37.737  25.690  55.858  1.00 20.00           H
ATOM   1317  CE1 PHE    88      37.176  26.576  59.599  1.00 21.15           C
ATOM   1318  HE1 PHE    88      37.024  26.807  60.653  1.00 20.00           H
ATOM   1319  CE2 PHE    88      37.006  27.183  57.267  1.00 21.53           C
ATOM   1320  HE2 PHE    88      36.720  27.893  56.491  1.00 20.00           H
ATOM   1321  CZ  PHE    88      36.806  27.501  58.613  1.00 19.77           C
ATOM   1322  HZ  PHE    88      36.368  28.457  58.899  1.00 20.00           H
ATOM   1323  HN  PHE    88      41.000  25.033  58.437  1.00 20.00           H
ATOM   1324  N   VAL    89      40.025  24.020  54.815  1.00 16.90           N
ATOM   1325  CA  VAL    89      40.179  24.725  53.567  1.00 18.33           C
ATOM   1326  C   VAL    89      38.769  25.082  53.069  1.00 18.60           C
ATOM   1327  O   VAL    89      37.926  24.197  52.853  1.00 19.58           O
ATOM   1328  HA  VAL    89      40.739  25.637  53.771  1.00 20.00           H
ATOM   1329  CB  VAL    89      40.868  23.854  52.517  1.00 19.05           C
ATOM   1330  HB  VAL    89      40.289  22.937  52.409  1.00 20.00           H
ATOM   1331  CG1 VAL    89      40.878  24.582  51.180  1.00 19.83           C
ATOM   1332 1HG1 VAL    89      39.932  24.411  50.666  1.00 20.00           H
ATOM   1333 2HG1 VAL    89      41.012  25.650  51.349  1.00 20.00           H
ATOM   1334 3HG1 VAL    89      41.698  24.205  50.567  1.00 20.00           H
ATOM   1335  CG2 VAL    89      42.304  23.530  52.976  1.00 19.48           C
ATOM   1336 1HG2 VAL    89      42.782  24.438  53.342  1.00 20.00           H
ATOM   1337 2HG2 VAL    89      42.272  22.789  53.775  1.00 20.00           H
ATOM   1338 3HG2 VAL    89      42.874  23.133  52.135  1.00 20.00           H
ATOM   1339  HN  VAL    89      39.653  23.099  54.701  1.00 20.00           H
ATOM   1340  N   HIS    90      38.533  26.377  52.898  1.00 20.00           N
ATOM   1341  CA  HIS    90      37.255  26.929  52.411  1.00 20.00           C
ATOM   1342  C   HIS    90      37.442  27.227  50.911  1.00 20.00           C
ATOM   1343  O   HIS    90      38.151  28.180  50.563  1.00 20.00           O
ATOM   1344  HA  HIS    90      36.505  26.150  52.550  1.00 20.00           H
ATOM   1345  CB  HIS    90      36.989  28.210  53.191  1.00 20.00           C
ATOM   1346 1HB  HIS    90      36.888  27.965  54.248  1.00 20.00           H
ATOM   1347 2HB  HIS    90      37.854  28.866  53.097  1.00 20.00           H
ATOM   1348  CG  HIS    90      35.762  28.968  52.755  1.00 20.00           C
ATOM   1349  ND1 HIS    90      35.811  30.025  51.869  1.00 20.00           N
ATOM   1350  HD1 HIS    90      36.628  30.353  51.395  1.00 20.00           H
ATOM   1351  CD2 HIS    90      34.470  28.869  53.151  1.00 20.00           C
ATOM   1352  HD2 HIS    90      34.054  28.144  53.850  1.00 20.00           H
ATOM   1353  CE1 HIS    90      34.602  30.546  51.738  1.00 20.00           C
ATOM   1354  HE1 HIS    90      34.335  31.393  51.106  1.00 20.00           H
ATOM   1355  NE2 HIS    90      33.767  29.862  52.507  1.00 20.00           N
ATOM   1356  HN  HIS    90      39.202  27.096  53.084  1.00 20.00           H
ATOM   1357  N   SER    91      36.825  26.432  50.030  1.00 15.81           N
ATOM   1358  CA  SER    91      36.977  26.593  48.575  1.00 16.26           C
ATOM   1359  C   SER    91      35.568  26.571  48.001  1.00 18.40           C
ATOM   1360  O   SER    91      35.169  25.678  47.248  1.00 19.27           O
ATOM   1361  HA  SER    91      37.463  27.559  48.440  1.00 20.00           H
ATOM   1362  CB  SER    91      37.820  25.443  48.042  1.00 16.74           C
ATOM   1363 1HB  SER    91      38.754  25.388  48.601  1.00 20.00           H
ATOM   1364 2HB  SER    91      37.295  24.502  48.206  1.00 20.00           H
ATOM   1365  OG  SER    91      38.113  25.576  46.662  1.00 19.67           O
ATOM   1366  HG  SER    91      38.888  24.992  46.419  1.00 20.00           H
ATOM   1367  HN  SER    91      36.221  25.677  50.285  1.00 20.00           H
ATOM   1368  N   ILE    92      34.844  27.614  48.354  1.00 18.42           N
ATOM   1369  CA  ILE    92      33.435  27.751  48.055  1.00 19.27           C
ATOM   1370  C   ILE    92      33.103  29.149  47.580  1.00 19.23           C
ATOM   1371  O   ILE    92      33.507  30.117  48.197  1.00 19.58           O
ATOM   1372  HA  ILE    92      33.206  27.065  47.239  1.00 20.00           H
ATOM   1373  CB  ILE    92      32.637  27.510  49.378  1.00 19.91           C
ATOM   1374  HB  ILE    92      33.129  28.062  50.179  1.00 20.00           H
ATOM   1375  CG1 ILE    92      32.668  26.024  49.756  1.00 20.08           C
ATOM   1376 1HG1 ILE    92      31.997  25.465  49.104  1.00 20.00           H
ATOM   1377 2HG1 ILE    92      33.671  25.625  49.598  1.00 20.00           H
ATOM   1378  CG2 ILE    92      31.193  28.044  49.265  1.00 22.42           C
ATOM   1379 1HG2 ILE    92      31.202  29.132  49.332  1.00 20.00           H
ATOM   1380 2HG2 ILE    92      30.768  27.742  48.307  1.00 20.00           H
ATOM   1381 3HG2 ILE    92      30.590  27.634  50.075  1.00 20.00           H
ATOM   1382  CD1 ILE    92      32.250  25.821  51.238  1.00 22.25           C
ATOM   1383 1HD1 ILE    92      31.969  26.781  51.671  1.00 20.00           H
ATOM   1384 2HD1 ILE    92      31.402  25.138  51.286  1.00 20.00           H
ATOM   1385 3HD1 ILE    92      33.087  25.401  51.797  1.00 20.00           H
ATOM   1386  HN  ILE    92      35.204  28.399  48.857  1.00 20.00           H
ATOM   1387  N   GLY    93      32.334  29.233  46.503  1.00 19.08           N
ATOM   1388  CA  GLY    93      31.887  30.518  46.000  1.00 21.28           C
ATOM   1389  C   GLY    93      30.588  30.340  45.230  1.00 21.76           C
ATOM   1390  O   GLY    93      30.326  29.249  44.696  1.00 20.82           O
ATOM   1391 1HA  GLY    93      31.745  31.208  46.831  1.00 20.00           H
ATOM   1392 2HA  GLY    93      32.655  30.947  45.356  1.00 20.00           H
ATOM   1393  HN  GLY    93      32.018  28.442  45.978  1.00 20.00           H
ATOM   1394  N   PHE    94      29.759  31.381  45.200  1.00 20.47           N
ATOM   1395  CA  PHE    94      28.514  31.327  44.454  1.00 21.57           C
ATOM   1396  C   PHE    94      27.854  32.684  44.310  1.00 21.49           C
ATOM   1397  O   PHE    94      27.905  33.514  45.219  1.00 20.24           O
ATOM   1398  HA  PHE    94      28.750  30.950  43.458  1.00 20.00           H
ATOM   1399  CB  PHE    94      27.485  30.386  45.119  1.00 24.12           C
ATOM   1400 1HB  PHE    94      27.937  29.402  45.245  1.00 20.00           H
ATOM   1401 2HB  PHE    94      27.256  30.762  46.116  1.00 20.00           H
ATOM   1402  CG  PHE    94      26.196  30.249  44.324  1.00 26.45           C
ATOM   1403  CD1 PHE    94      26.168  29.524  43.133  1.00 26.93           C
ATOM   1404  HD1 PHE    94      27.061  28.998  42.794  1.00 20.00           H
ATOM   1405  CD2 PHE    94      25.036  30.901  44.734  1.00 27.70           C
ATOM   1406  HD2 PHE    94      25.042  31.467  45.665  1.00 20.00           H
ATOM   1407  CE1 PHE    94      25.007  29.456  42.355  1.00 27.67           C
ATOM   1408  HE1 PHE    94      25.007  28.886  41.425  1.00 20.00           H
ATOM   1409  CE2 PHE    94      23.864  30.837  43.957  1.00 28.63           C
ATOM   1410  HE2 PHE    94      22.964  31.354  44.288  1.00 20.00           H
ATOM   1411  CZ  PHE    94      23.854  30.117  42.770  1.00 26.47           C
ATOM   1412  HZ  PHE    94      22.950  30.067  42.164  1.00 20.00           H
ATOM   1413  HN  PHE    94      29.930  32.245  45.673  1.00 20.00           H
ATOM   1414  N   ALA    95      27.241  32.876  43.148  1.00 21.08           N
ATOM   1415  CA  ALA    95      26.452  34.055  42.821  1.00 22.39           C
ATOM   1416  C   ALA    95      25.505  33.581  41.709  1.00 23.03           C
ATOM   1417  O   ALA    95      25.875  32.720  40.900  1.00 22.70           O
ATOM   1418  HA  ALA    95      25.899  34.342  43.715  1.00 20.00           H
ATOM   1419  CB  ALA    95      27.349  35.201  42.306  1.00 23.09           C
ATOM   1420 1HB  ALA    95      28.054  35.489  43.086  1.00 20.00           H
ATOM   1421 2HB  ALA    95      27.898  34.865  41.426  1.00 20.00           H
ATOM   1422 3HB  ALA    95      26.729  36.057  42.042  1.00 20.00           H
ATOM   1423  HN  ALA    95      27.266  32.225  42.388  1.00 20.00           H
ATOM   1424  N   PRO    96      24.255  34.091  41.687  1.00 24.61           N
ATOM   1425  CA  PRO    96      23.315  33.679  40.629  1.00 25.63           C
ATOM   1426  C   PRO    96      23.937  34.025  39.272  1.00 26.56           C
ATOM   1427  O   PRO    96      24.548  35.078  39.129  1.00 26.59           O
ATOM   1428  HA  PRO    96      23.175  32.598  40.650  1.00 20.00           H
ATOM   1429  CB  PRO    96      22.053  34.508  40.918  1.00 25.03           C
ATOM   1430 1HB  PRO    96      22.028  35.421  40.323  1.00 20.00           H
ATOM   1431 2HB  PRO    96      21.146  33.951  40.684  1.00 20.00           H
ATOM   1432  CG  PRO    96      22.142  34.817  42.391  1.00 25.07           C
ATOM   1433 1HG  PRO    96      21.578  35.716  42.640  1.00 20.00           H
ATOM   1434 2HG  PRO    96      21.728  34.005  42.989  1.00 20.00           H
ATOM   1435  CD  PRO    96      23.635  35.003  42.661  1.00 24.00           C
ATOM   1436 1HD  PRO    96      23.959  36.021  42.443  1.00 20.00           H
ATOM   1437 2HD  PRO    96      23.882  34.805  43.704  1.00 20.00           H
ATOM   1438  N   GLY    97      23.765  33.152  38.283  1.00 28.23           N
ATOM   1439  CA  GLY    97      24.332  33.366  36.956  1.00 28.88           C
ATOM   1440  C   GLY    97      24.072  34.681  36.234  1.00 30.95           C
ATOM   1441  O   GLY    97      24.934  35.166  35.476  1.00 31.25           O
ATOM   1442 1HA  GLY    97      25.418  33.276  37.001  1.00 20.00           H
ATOM   1443 2HA  GLY    97      23.977  32.592  36.275  1.00 20.00           H
ATOM   1444  HN  GLY    97      23.246  32.302  38.371  1.00 20.00           H
ATOM   1445  N   ASP    98      22.894  35.261  36.441  1.00 30.97           N
ATOM   1446  CA  ASP    98      22.535  36.529  35.798  1.00 32.76           C
ATOM   1447  C   ASP    98      23.441  37.671  36.272  1.00 31.78           C
ATOM   1448  O   ASP    98      23.531  38.718  35.629  1.00 31.79           O
ATOM   1449  HA  ASP    98      22.644  36.348  34.728  1.00 20.00           H
ATOM   1450  CB  ASP    98      21.079  36.888  36.128  1.00 34.54           C
ATOM   1451 1HB  ASP    98      20.866  37.902  35.792  1.00 20.00           H
ATOM   1452 2HB  ASP    98      20.406  36.224  35.585  1.00 20.00           H
ATOM   1453  CG  ASP    98      20.789  36.786  37.606  1.00 37.41           C
ATOM   1454  OD1 ASP    98      20.581  37.819  38.262  1.00 40.23           O
ATOM   1455  OD2 ASP    98      20.776  35.654  38.125  1.00 43.32           O
ATOM   1456  HN  ASP    98      22.183  34.885  37.035  1.00 20.00           H
ATOM   1457  N   GLN    99      24.101  37.477  37.407  1.00 30.01           N
ATOM   1458  CA  GLN    99      24.977  38.509  37.955  1.00 29.12           C
ATOM   1459  C   GLN    99      26.301  38.647  37.187  1.00 28.23           C
ATOM   1460  O   GLN    99      26.903  39.723  37.170  1.00 28.74           O
ATOM   1461  HA  GLN    99      24.421  39.441  37.859  1.00 20.00           H
ATOM   1462  CB  GLN    99      25.308  38.189  39.423  1.00 26.83           C
ATOM   1463 1HB  GLN    99      25.768  37.203  39.489  1.00 20.00           H
ATOM   1464 2HB  GLN    99      26.037  38.906  39.800  1.00 20.00           H
ATOM   1465  CG  GLN    99      24.116  38.206  40.363  1.00 26.42           C
ATOM   1466 1HG  GLN    99      23.376  37.478  40.030  1.00 20.00           H
ATOM   1467 2HG  GLN    99      24.432  37.905  41.362  1.00 20.00           H
ATOM   1468  CD  GLN    99      23.466  39.573  40.441  1.00 28.59           C
ATOM   1469  OE1 GLN    99      24.056  40.531  40.953  1.00 27.37           O
ATOM   1470  NE2 GLN    99      22.239  39.677  39.931  1.00 27.42           N
ATOM   1471 1HE2 GLN    99      21.797  38.877  39.525  1.00 20.00           H
ATOM   1472 2HE2 GLN    99      21.761  40.555  39.954  1.00 20.00           H
ATOM   1473  HN  GLN    99      24.047  36.638  37.949  1.00 20.00           H
ATOM   1474  N   LEU   100      26.732  37.570  36.545  1.00 27.57           N
ATOM   1475  CA  LEU   100      28.030  37.520  35.867  1.00 29.00           C
ATOM   1476  C   LEU   100      28.073  37.741  34.363  1.00 30.40           C
ATOM   1477  O   LEU   100      28.916  37.160  33.659  1.00 29.45           O
ATOM   1478  HA  LEU   100      28.642  38.326  36.271  1.00 20.00           H
ATOM   1479  CB  LEU   100      28.709  36.188  36.208  1.00 29.68           C
ATOM   1480 1HB  LEU   100      28.238  35.401  35.618  1.00 20.00           H
ATOM   1481 2HB  LEU   100      29.751  36.242  35.892  1.00 20.00           H
ATOM   1482  CG  LEU   100      28.650  35.811  37.692  1.00 31.19           C
ATOM   1483  HG  LEU   100      27.603  35.722  37.980  1.00 20.00           H
ATOM   1484  CD1 LEU   100      29.308  34.452  37.904  1.00 32.23           C
ATOM   1485 1HD1 LEU   100      28.708  33.679  37.424  1.00 20.00           H
ATOM   1486 2HD1 LEU   100      30.307  34.459  37.467  1.00 20.00           H
ATOM   1487 3HD1 LEU   100      29.380  34.246  38.972  1.00 20.00           H
ATOM   1488  CD2 LEU   100      29.351  36.884  38.523  1.00 30.83           C
ATOM   1489 1HD2 LEU   100      30.431  36.788  38.403  1.00 20.00           H
ATOM   1490 2HD2 LEU   100      29.034  37.870  38.184  1.00 20.00           H
ATOM   1491 3HD2 LEU   100      29.090  36.758  39.573  1.00 20.00           H
ATOM   1492  HN  LEU   100      26.215  36.717  36.472  1.00 20.00           H
ATOM   1493  N   ASP   101      27.186  38.586  33.869  1.00 30.80           N
ATOM   1494  CA  ASP   101      27.130  38.860  32.447  1.00 33.17           C
ATOM   1495  C   ASP   101      26.749  40.302  32.148  1.00 31.93           C
ATOM   1496  O   ASP   101      25.668  40.759  32.521  1.00 32.92           O
ATOM   1497  HA  ASP   101      28.128  38.633  32.072  1.00 20.00           H
ATOM   1498  CB  ASP   101      26.114  37.928  31.784  1.00 36.80           C
ATOM   1499 1HB  ASP   101      26.269  36.907  32.134  1.00 20.00           H
ATOM   1500 2HB  ASP   101      25.105  38.216  32.078  1.00 20.00           H
ATOM   1501  CG  ASP   101      26.210  37.948  30.258  1.00 40.19           C
ATOM   1502  OD1 ASP   101      26.171  39.039  29.660  1.00 41.21           O
ATOM   1503  OD2 ASP   101      26.314  36.858  29.658  1.00 43.30           O
ATOM   1504  HN  ASP   101      26.515  39.078  34.422  1.00 20.00           H
ATOM   1505  N   GLY   102      27.648  41.011  31.479  1.00 30.36           N
ATOM   1506  CA  GLY   102      27.371  42.383  31.098  1.00 27.59           C
ATOM   1507  C   GLY   102      27.697  43.454  32.107  1.00 26.63           C
ATOM   1508  O   GLY   102      28.337  43.206  33.139  1.00 25.14           O
ATOM   1509 1HA  GLY   102      27.926  42.632  30.193  1.00 20.00           H
ATOM   1510 2HA  GLY   102      26.313  42.492  30.863  1.00 20.00           H
ATOM   1511  HN  GLY   102      28.543  40.661  31.202  1.00 20.00           H
ATOM   1512  N   ASP   103      27.243  44.657  31.779  1.00 23.28           N
ATOM   1513  CA  ASP   103      27.443  45.851  32.581  1.00 21.72           C
ATOM   1514  C   ASP   103      27.094  45.587  34.052  1.00 20.66           C
ATOM   1515  O   ASP   103      25.976  45.215  34.367  1.00 19.13           O
ATOM   1516  HA  ASP   103      28.495  46.108  32.455  1.00 20.00           H
ATOM   1517  CB  ASP   103      26.556  46.962  31.993  1.00 21.90           C
ATOM   1518 1HB  ASP   103      26.831  47.139  30.953  1.00 20.00           H
ATOM   1519 2HB  ASP   103      25.515  46.641  31.997  1.00 20.00           H
ATOM   1520  CG  ASP   103      26.662  48.268  32.750  1.00 23.27           C
ATOM   1521  OD1 ASP   103      27.258  49.221  32.201  1.00 22.09           O
ATOM   1522  OD2 ASP   103      26.140  48.357  33.883  1.00 21.92           O
ATOM   1523  HN  ASP   103      26.721  44.850  30.948  1.00 20.00           H
ATOM   1524  N   TYR   104      28.043  45.827  34.954  1.00 19.91           N
ATOM   1525  CA  TYR   104      27.832  45.572  36.372  1.00 18.27           C
ATOM   1526  C   TYR   104      26.648  46.292  37.017  1.00 19.16           C
ATOM   1527  O   TYR   104      25.861  45.666  37.725  1.00 17.77           O
ATOM   1528  HA  TYR   104      27.652  44.504  36.498  1.00 20.00           H
ATOM   1529  CB  TYR   104      29.113  45.909  37.157  1.00 19.24           C
ATOM   1530 1HB  TYR   104      29.867  45.150  36.946  1.00 20.00           H
ATOM   1531 2HB  TYR   104      29.509  46.859  36.797  1.00 20.00           H
ATOM   1532  CG  TYR   104      28.906  45.996  38.649  1.00 17.98           C
ATOM   1533  CD1 TYR   104      28.981  47.224  39.310  1.00 17.47           C
ATOM   1534  HD1 TYR   104      29.235  48.127  38.755  1.00 20.00           H
ATOM   1535  CD2 TYR   104      28.587  44.860  39.396  1.00 17.17           C
ATOM   1536  HD2 TYR   104      28.533  43.894  38.893  1.00 20.00           H
ATOM   1537  CE1 TYR   104      28.737  47.321  40.671  1.00 17.53           C
ATOM   1538  HE1 TYR   104      28.798  48.282  41.181  1.00 20.00           H
ATOM   1539  CE2 TYR   104      28.337  44.949  40.777  1.00 17.40           C
ATOM   1540  HE2 TYR   104      28.089  44.051  41.343  1.00 20.00           H
ATOM   1541  CZ  TYR   104      28.410  46.184  41.403  1.00 16.74           C
ATOM   1542  OH  TYR   104      28.120  46.316  42.752  1.00 17.86           O
ATOM   1543  HH  TYR   104      28.261  47.263  43.041  1.00 20.00           H
ATOM   1544  HN  TYR   104      28.948  46.190  34.731  1.00 20.00           H
ATOM   1545  N   VAL   105      26.526  47.598  36.789  1.00 18.02           N
ATOM   1546  CA  VAL   105      25.446  48.354  37.396  1.00 19.98           C
ATOM   1547  C   VAL   105      24.065  47.842  36.928  1.00 21.08           C
ATOM   1548  O   VAL   105      23.124  47.775  37.710  1.00 21.00           O
ATOM   1549  HA  VAL   105      25.508  48.207  38.474  1.00 20.00           H
ATOM   1550  CB  VAL   105      25.623  49.860  37.092  1.00 20.33           C
ATOM   1551  HB  VAL   105      25.635  49.984  36.009  1.00 20.00           H
ATOM   1552  CG1 VAL   105      24.444  50.675  37.649  1.00 21.02           C
ATOM   1553 1HG1 VAL   105      23.701  49.997  38.070  1.00 20.00           H
ATOM   1554 2HG1 VAL   105      24.804  51.349  38.426  1.00 20.00           H
ATOM   1555 3HG1 VAL   105      23.992  51.255  36.845  1.00 20.00           H
ATOM   1556  CG2 VAL   105      26.944  50.347  37.727  1.00 21.93           C
ATOM   1557 1HG2 VAL   105      26.960  50.080  38.783  1.00 20.00           H
ATOM   1558 2HG2 VAL   105      27.787  49.875  37.220  1.00 20.00           H
ATOM   1559 3HG2 VAL   105      27.019  51.429  37.624  1.00 20.00           H
ATOM   1560  HN  VAL   105      27.146  48.124  36.207  1.00 20.00           H
ATOM   1561  N   ASN   106      23.960  47.450  35.668  1.00 20.40           N
ATOM   1562  CA  ASN   106      22.694  46.940  35.160  1.00 22.91           C
ATOM   1563  C   ASN   106      22.396  45.517  35.653  1.00 23.51           C
ATOM   1564  O   ASN   106      21.239  45.178  35.949  1.00 22.35           O
ATOM   1565  HA  ASN   106      21.940  47.643  35.513  1.00 20.00           H
ATOM   1566  CB  ASN   106      22.704  46.961  33.635  1.00 25.13           C
ATOM   1567 1HB  ASN   106      23.648  46.558  33.268  1.00 20.00           H
ATOM   1568 2HB  ASN   106      21.913  46.315  33.253  1.00 20.00           H
ATOM   1569  CG  ASN   106      22.512  48.369  33.075  1.00 28.06           C
ATOM   1570  OD1 ASN   106      22.071  49.294  33.781  1.00 29.24           O
ATOM   1571  ND2 ASN   106      22.850  48.539  31.803  1.00 30.64           N
ATOM   1572 1HD2 ASN   106      23.206  47.769  31.273  1.00 20.00           H
ATOM   1573 2HD2 ASN   106      22.749  49.437  31.374  1.00 20.00           H
ATOM   1574  HN  ASN   106      24.712  47.477  35.009  1.00 20.00           H
ATOM   1575  N   ALA   107      23.437  44.699  35.773  1.00 21.15           N
ATOM   1576  CA  ALA   107      23.269  43.306  36.204  1.00 22.76           C
ATOM   1577  C   ALA   107      23.019  43.059  37.703  1.00 23.97           C
ATOM   1578  O   ALA   107      22.254  42.156  38.070  1.00 23.27           O
ATOM   1579  HA  ALA   107      22.391  42.905  35.697  1.00 20.00           H
ATOM   1580  CB  ALA   107      24.492  42.485  35.756  1.00 21.88           C
ATOM   1581 1HB  ALA   107      24.608  42.566  34.675  1.00 20.00           H
ATOM   1582 2HB  ALA   107      25.387  42.868  36.247  1.00 20.00           H
ATOM   1583 3HB  ALA   107      24.348  41.439  36.028  1.00 20.00           H
ATOM   1584  HN  ALA   107      24.383  44.965  35.584  1.00 20.00           H
ATOM   1585  N   VAL   108      23.647  43.842  38.577  1.00 21.53           N
ATOM   1586  CA  VAL   108      23.514  43.594  40.015  1.00 20.32           C
ATOM   1587  C   VAL   108      22.122  43.874  40.589  1.00 22.15           C
ATOM   1588  O   VAL   108      21.446  44.816  40.169  1.00 21.41           O
ATOM   1589  HA  VAL   108      23.706  42.534  40.185  1.00 20.00           H
ATOM   1590  CB  VAL   108      24.589  44.408  40.803  1.00 20.91           C
ATOM   1591  HB  VAL   108      25.537  44.314  40.272  1.00 20.00           H
ATOM   1592  CG1 VAL   108      24.196  45.915  40.841  1.00 20.49           C
ATOM   1593 1HG1 VAL   108      24.530  46.400  39.924  1.00 20.00           H
ATOM   1594 2HG1 VAL   108      23.114  46.006  40.927  1.00 20.00           H
ATOM   1595 3HG1 VAL   108      24.671  46.392  41.698  1.00 20.00           H
ATOM   1596  CG2 VAL   108      24.759  43.852  42.235  1.00 21.67           C
ATOM   1597 1HG2 VAL   108      23.814  43.935  42.771  1.00 20.00           H
ATOM   1598 2HG2 VAL   108      25.058  42.805  42.185  1.00 20.00           H
ATOM   1599 3HG2 VAL   108      25.526  44.424  42.758  1.00 20.00           H
ATOM   1600  HN  VAL   108      24.225  44.616  38.319  1.00 20.00           H
ATOM   1601  N   THR   109      21.696  43.042  41.540  1.00 21.09           N
ATOM   1602  CA  THR   109      20.402  43.210  42.209  1.00 21.26           C
ATOM   1603  C   THR   109      20.633  43.061  43.703  1.00 20.92           C
ATOM   1604  O   THR   109      21.654  42.512  44.128  1.00 20.39           O
ATOM   1605  HA  THR   109      20.045  44.221  42.016  1.00 20.00           H
ATOM   1606  CB  THR   109      19.355  42.147  41.748  1.00 20.95           C
ATOM   1607  HB  THR   109      18.368  42.374  42.149  1.00 20.00           H
ATOM   1608  OG1 THR   109      19.799  40.833  42.106  1.00 21.47           O
ATOM   1609  HG1 THR   109      19.400  40.156  41.487  1.00 20.00           H
ATOM   1610  CG2 THR   109      19.161  42.207  40.238  1.00 21.58           C
ATOM   1611 1HG2 THR   109      19.968  42.788  39.790  1.00 20.00           H
ATOM   1612 2HG2 THR   109      18.205  42.679  40.013  1.00 20.00           H
ATOM   1613 3HG2 THR   109      19.172  41.196  39.829  1.00 20.00           H
ATOM   1614  HN  THR   109      22.216  42.252  41.866  1.00 20.00           H
ATOM   1615  N   ARG   110      19.697  43.535  44.511  1.00 19.30           N
ATOM   1616  CA  ARG   110      19.879  43.441  45.941  1.00 21.05           C
ATOM   1617  C   ARG   110      20.017  41.979  46.374  1.00 22.55           C
ATOM   1618  O   ARG   110      20.849  41.642  47.225  1.00 21.82           O
ATOM   1619  HA  ARG   110      20.796  43.994  46.142  1.00 20.00           H
ATOM   1620  CB  ARG   110      18.708  44.096  46.675  1.00 21.11           C
ATOM   1621 1HB  ARG   110      18.499  45.071  46.235  1.00 20.00           H
ATOM   1622 2HB  ARG   110      17.811  43.490  46.549  1.00 20.00           H
ATOM   1623  CG  ARG   110      18.975  44.273  48.154  1.00 20.73           C
ATOM   1624 1HG  ARG   110      19.084  43.297  48.626  1.00 20.00           H
ATOM   1625 2HG  ARG   110      19.917  44.803  48.296  1.00 20.00           H
ATOM   1626  CD  ARG   110      17.874  45.039  48.871  1.00 22.18           C
ATOM   1627 1HD  ARG   110      16.945  44.471  48.839  1.00 20.00           H
ATOM   1628 2HD  ARG   110      18.134  45.167  49.921  1.00 20.00           H
ATOM   1629  NE  ARG   110      17.605  46.365  48.314  1.00 21.07           N
ATOM   1630  HE  ARG   110      17.067  46.419  47.473  1.00 20.00           H
ATOM   1631  CZ  ARG   110      18.030  47.499  48.853  1.00 20.91           C
ATOM   1632  NH1 ARG   110      18.758  47.474  49.970  1.00 20.36           N
ATOM   1633 1HH1 ARG   110      18.983  46.600  50.400  1.00 20.00           H
ATOM   1634 2HH1 ARG   110      19.079  48.329  50.377  1.00 20.00           H
ATOM   1635  NH2 ARG   110      17.672  48.667  48.321  1.00 22.50           N
ATOM   1636 1HH2 ARG   110      17.994  49.521  48.728  1.00 20.00           H
ATOM   1637 2HH2 ARG   110      17.082  48.689  47.514  1.00 20.00           H
ATOM   1638  HN  ARG   110      18.851  43.964  44.195  1.00 20.00           H
ATOM   1639  N   GLU   111      19.200  41.112  45.782  1.00 22.65           N
ATOM   1640  CA  GLU   111      19.224  39.689  46.122  1.00 24.62           C
ATOM   1641  C   GLU   111      20.492  38.986  45.638  1.00 22.05           C
ATOM   1642  O   GLU   111      21.054  38.155  46.362  1.00 21.08           O
ATOM   1643  HA  GLU   111      19.197  39.651  47.211  1.00 20.00           H
ATOM   1644  CB  GLU   111      17.983  38.977  45.546  1.00 29.46           C
ATOM   1645 1HB  GLU   111      17.105  39.609  45.673  1.00 20.00           H
ATOM   1646 2HB  GLU   111      18.168  38.699  44.508  1.00 20.00           H
ATOM   1647  CG  GLU   111      17.629  37.653  46.249  1.00 38.06           C
ATOM   1648 1HG  GLU   111      16.675  37.282  45.874  1.00 20.00           H
ATOM   1649 2HG  GLU   111      18.380  36.899  46.011  1.00 20.00           H
ATOM   1650  CD  GLU   111      17.535  37.782  47.780  1.00 44.03           C
ATOM   1651  OE1 GLU   111      18.132  36.935  48.487  1.00 47.43           O
ATOM   1652  OE2 GLU   111      16.869  38.723  48.283  1.00 46.70           O
ATOM   1653  HN  GLU   111      18.531  41.362  45.082  1.00 20.00           H
ATOM   1654  N   GLY   112      20.935  39.314  44.424  1.00 19.97           N
ATOM   1655  CA  GLY   112      22.132  38.694  43.876  1.00 18.37           C
ATOM   1656  C   GLY   112      23.336  39.087  44.722  1.00 18.90           C
ATOM   1657  O   GLY   112      24.215  38.266  44.990  1.00 18.96           O
ATOM   1658 1HA  GLY   112      22.012  37.610  43.862  1.00 20.00           H
ATOM   1659 2HA  GLY   112      22.271  39.012  42.842  1.00 20.00           H
ATOM   1660  HN  GLY   112      20.492  39.984  43.829  1.00 20.00           H
ATOM   1661  N   PHE   113      23.366  40.353  45.120  1.00 16.98           N
ATOM   1662  CA  PHE   113      24.431  40.898  45.959  1.00 18.33           C
ATOM   1663  C   PHE   113      24.438  40.176  47.316  1.00 18.90           C
ATOM   1664  O   PHE   113      25.484  39.744  47.827  1.00 18.11           O
ATOM   1665  HA  PHE   113      25.373  40.724  45.438  1.00 20.00           H
ATOM   1666  CB  PHE   113      24.183  42.398  46.147  1.00 16.20           C
ATOM   1667 1HB  PHE   113      24.278  42.895  45.181  1.00 20.00           H
ATOM   1668 2HB  PHE   113      23.157  42.547  46.482  1.00 20.00           H
ATOM   1669  CG  PHE   113      25.118  43.067  47.132  1.00 16.56           C
ATOM   1670  CD1 PHE   113      26.145  43.906  46.680  1.00 16.49           C
ATOM   1671  HD1 PHE   113      26.297  44.054  45.610  1.00 20.00           H
ATOM   1672  CD2 PHE   113      24.948  42.890  48.499  1.00 14.86           C
ATOM   1673  HD2 PHE   113      24.150  42.232  48.844  1.00 20.00           H
ATOM   1674  CE1 PHE   113      26.978  44.556  47.592  1.00 16.62           C
ATOM   1675  HE1 PHE   113      27.774  45.208  47.233  1.00 20.00           H
ATOM   1676  CE2 PHE   113      25.766  43.525  49.416  1.00 16.78           C
ATOM   1677  HE2 PHE   113      25.621  43.375  50.485  1.00 20.00           H
ATOM   1678  CZ  PHE   113      26.793  44.371  48.957  1.00 14.38           C
ATOM   1679  HZ  PHE   113      27.443  44.880  49.669  1.00 20.00           H
ATOM   1680  HN  PHE   113      22.671  41.030  44.881  1.00 20.00           H
ATOM   1681  N   LYS   114      23.261  40.028  47.911  1.00 18.68           N
ATOM   1682  CA  LYS   114      23.153  39.383  49.218  1.00 19.40           C
ATOM   1683  C   LYS   114      23.635  37.934  49.214  1.00 19.81           C
ATOM   1684  O   LYS   114      24.368  37.515  50.108  1.00 17.77           O
ATOM   1685  HA  LYS   114      23.802  39.926  49.905  1.00 20.00           H
ATOM   1686  CB  LYS   114      21.700  39.449  49.696  1.00 25.10           C
ATOM   1687 1HB  LYS   114      21.402  40.489  49.822  1.00 20.00           H
ATOM   1688 2HB  LYS   114      21.045  39.019  48.938  1.00 20.00           H
ATOM   1689  CG  LYS   114      21.403  38.742  50.993  1.00 31.98           C
ATOM   1690 1HG  LYS   114      21.343  37.667  50.820  1.00 20.00           H
ATOM   1691 2HG  LYS   114      22.220  38.906  51.696  1.00 20.00           H
ATOM   1692  CD  LYS   114      20.077  39.264  51.582  1.00 38.58           C
ATOM   1693 1HD  LYS   114      19.238  38.835  51.034  1.00 20.00           H
ATOM   1694 2HD  LYS   114      19.982  38.937  52.617  1.00 20.00           H
ATOM   1695  CE  LYS   114      19.991  40.808  51.523  1.00 42.03           C
ATOM   1696 1HE  LYS   114      20.306  41.232  52.476  1.00 20.00           H
ATOM   1697 2HE  LYS   114      20.676  41.187  50.764  1.00 20.00           H
ATOM   1698  NZ  LYS   114      18.625  41.341  51.214  1.00 45.33           N
ATOM   1699 1HZ  LYS   114      18.707  42.271  50.819  1.00 20.00           H
ATOM   1700 2HZ  LYS   114      18.167  40.730  50.547  1.00 20.00           H
ATOM   1701 3HZ  LYS   114      18.078  41.382  52.066  1.00 20.00           H
ATOM   1702  HN  LYS   114      22.394  40.337  47.520  1.00 20.00           H
ATOM   1703  N   ILE   115      23.230  37.182  48.201  1.00 17.09           N
ATOM   1704  CA  ILE   115      23.589  35.775  48.095  1.00 18.22           C
ATOM   1705  C   ILE   115      25.087  35.634  47.830  1.00 17.55           C
ATOM   1706  O   ILE   115      25.751  34.779  48.403  1.00 16.32           O
ATOM   1707  HA  ILE   115      23.370  35.308  49.055  1.00 20.00           H
ATOM   1708  CB  ILE   115      22.790  35.094  46.936  1.00 19.34           C
ATOM   1709  HB  ILE   115      22.868  35.725  46.050  1.00 20.00           H
ATOM   1710  CG1 ILE   115      21.299  35.001  47.320  1.00 20.90           C
ATOM   1711 1HG1 ILE   115      21.167  34.251  48.100  1.00 20.00           H
ATOM   1712 2HG1 ILE   115      20.966  35.953  47.732  1.00 20.00           H
ATOM   1713  CG2 ILE   115      23.352  33.687  46.645  1.00 20.33           C
ATOM   1714 1HG2 ILE   115      23.739  33.653  45.626  1.00 20.00           H
ATOM   1715 2HG2 ILE   115      24.156  33.464  47.346  1.00 20.00           H
ATOM   1716 3HG2 ILE   115      22.558  32.948  46.756  1.00 20.00           H
ATOM   1717  CD1 ILE   115      20.379  34.634  46.124  1.00 23.12           C
ATOM   1718 1HD1 ILE   115      20.983  34.513  45.224  1.00 20.00           H
ATOM   1719 2HD1 ILE   115      19.858  33.701  46.339  1.00 20.00           H
ATOM   1720 3HD1 ILE   115      19.651  35.429  45.968  1.00 20.00           H
ATOM   1721  HN  ILE   115      22.661  37.515  47.449  1.00 20.00           H
ATOM   1722  N   ALA   116      25.618  36.486  46.963  1.00 16.37           N
ATOM   1723  CA  ALA   116      27.033  36.401  46.632  1.00 16.40           C
ATOM   1724  C   ALA   116      27.886  36.610  47.884  1.00 13.96           C
ATOM   1725  O   ALA   116      28.811  35.839  48.142  1.00 15.56           O
ATOM   1726  HA  ALA   116      27.224  35.399  46.246  1.00 20.00           H
ATOM   1727  CB  ALA   116      27.380  37.433  45.548  1.00 17.22           C
ATOM   1728 1HB  ALA   116      26.787  37.236  44.655  1.00 20.00           H
ATOM   1729 2HB  ALA   116      27.161  38.435  45.916  1.00 20.00           H
ATOM   1730 3HB  ALA   116      28.440  37.360  45.303  1.00 20.00           H
ATOM   1731  HN  ALA   116      25.103  37.208  46.502  1.00 20.00           H
ATOM   1732  N   HIS   117      27.577  37.627  48.673  1.00 20.00           N
ATOM   1733  CA  HIS   117      28.357  37.882  49.889  1.00 20.00           C
ATOM   1734  C   HIS   117      28.142  36.817  50.977  1.00 20.00           C
ATOM   1735  O   HIS   117      29.081  36.423  51.686  1.00 20.00           O
ATOM   1736  HA  HIS   117      29.408  37.846  49.600  1.00 20.00           H
ATOM   1737  CB  HIS   117      28.023  39.256  50.448  1.00 20.00           C
ATOM   1738 1HB  HIS   117      26.940  39.365  50.491  1.00 20.00           H
ATOM   1739 2HB  HIS   117      28.391  39.319  51.472  1.00 20.00           H
ATOM   1740  CG  HIS   117      28.604  40.383  49.641  1.00 20.00           C
ATOM   1741  ND1 HIS   117      28.120  40.730  48.400  1.00 20.00           N
ATOM   1742  HD1 HIS   117      27.362  40.286  47.923  1.00 20.00           H
ATOM   1743  CD2 HIS   117      29.627  41.234  49.908  1.00 20.00           C
ATOM   1744  HD2 HIS   117      30.248  41.257  50.804  1.00 20.00           H
ATOM   1745  CE1 HIS   117      28.822  41.754  47.929  1.00 20.00           C
ATOM   1746  HE1 HIS   117      28.672  42.246  46.968  1.00 20.00           H
ATOM   1747  NE2 HIS   117      29.741  42.078  48.828  1.00 20.00           N
ATOM   1748  HN  HIS   117      26.824  38.261  48.499  1.00 20.00           H
ATOM   1749  N   ASP   118      26.903  36.361  51.112  1.00 16.50           N
ATOM   1750  CA  ASP   118      26.577  35.345  52.126  1.00 18.01           C
ATOM   1751  C   ASP   118      27.357  34.047  51.893  1.00 16.03           C
ATOM   1752  O   ASP   118      28.062  33.560  52.775  1.00 17.83           O
ATOM   1753  HA  ASP   118      26.837  35.800  53.081  1.00 20.00           H
ATOM   1754  CB  ASP   118      25.053  35.058  52.089  1.00 19.05           C
ATOM   1755 1HB  ASP   118      24.501  35.980  52.272  1.00 20.00           H
ATOM   1756 2HB  ASP   118      24.770  34.708  51.096  1.00 20.00           H
ATOM   1757  CG  ASP   118      24.624  34.018  53.116  1.00 22.28           C
ATOM   1758  OD1 ASP   118      23.940  33.074  52.704  1.00 26.11           O
ATOM   1759  OD2 ASP   118      24.966  34.136  54.310  1.00 22.93           O
ATOM   1760  HN  ASP   118      26.132  36.665  50.553  1.00 20.00           H
ATOM   1761  N   ILE   119      27.245  33.493  50.698  1.00 15.63           N
ATOM   1762  CA  ILE   119      27.920  32.245  50.385  1.00 17.06           C
ATOM   1763  C   ILE   119      29.433  32.380  50.179  1.00 18.59           C
ATOM   1764  O   ILE   119      30.211  31.519  50.619  1.00 17.64           O
ATOM   1765  HA  ILE   119      27.789  31.579  51.238  1.00 20.00           H
ATOM   1766  CB  ILE   119      27.317  31.598  49.099  1.00 18.80           C
ATOM   1767  HB  ILE   119      27.455  32.292  48.270  1.00 20.00           H
ATOM   1768  CG1 ILE   119      25.800  31.378  49.274  1.00 21.25           C
ATOM   1769 1HG1 ILE   119      25.287  32.339  49.272  1.00 20.00           H
ATOM   1770 2HG1 ILE   119      25.412  30.808  48.429  1.00 20.00           H
ATOM   1771  CG2 ILE   119      27.985  30.267  48.795  1.00 19.87           C
ATOM   1772 1HG2 ILE   119      28.946  30.444  48.310  1.00 20.00           H
ATOM   1773 2HG2 ILE   119      28.143  29.719  49.724  1.00 20.00           H
ATOM   1774 3HG2 ILE   119      27.347  29.683  48.132  1.00 20.00           H
ATOM   1775  CD1 ILE   119      25.421  30.648  50.544  1.00 22.01           C
ATOM   1776 1HD1 ILE   119      26.017  29.739  50.632  1.00 20.00           H
ATOM   1777 2HD1 ILE   119      25.611  31.291  51.403  1.00 20.00           H
ATOM   1778 3HD1 ILE   119      24.364  30.387  50.511  1.00 20.00           H
ATOM   1779  HN  ILE   119      26.706  33.880  49.950  1.00 20.00           H
ATOM   1780  N   SER   120      29.857  33.455  49.514  1.00 16.85           N
ATOM   1781  CA  SER   120      31.281  33.595  49.212  1.00 17.05           C
ATOM   1782  C   SER   120      32.148  34.213  50.306  1.00 17.22           C
ATOM   1783  O   SER   120      33.358  33.991  50.314  1.00 18.83           O
ATOM   1784  HA  SER   120      31.641  32.580  49.038  1.00 20.00           H
ATOM   1785  CB  SER   120      31.464  34.368  47.901  1.00 16.92           C
ATOM   1786 1HB  SER   120      31.154  35.403  48.044  1.00 20.00           H
ATOM   1787 2HB  SER   120      32.521  34.386  47.635  1.00 20.00           H
ATOM   1788  OG  SER   120      30.714  33.784  46.846  1.00 18.38           O
ATOM   1789  HG  SER   120      29.801  34.190  46.809  1.00 20.00           H
ATOM   1790  HN  SER   120      29.257  34.190  49.199  1.00 20.00           H
ATOM   1791  N   SER   121      31.561  34.961  51.233  1.00 15.66           N
ATOM   1792  CA  SER   121      32.357  35.584  52.283  1.00 15.71           C
ATOM   1793  C   SER   121      31.912  35.223  53.708  1.00 15.72           C
ATOM   1794  O   SER   121      32.720  34.763  54.529  1.00 14.74           O
ATOM   1795  HA  SER   121      33.373  35.217  52.131  1.00 20.00           H
ATOM   1796  CB  SER   121      32.359  37.116  52.085  1.00 13.83           C
ATOM   1797 1HB  SER   121      32.904  37.363  51.173  1.00 20.00           H
ATOM   1798 2HB  SER   121      31.336  37.465  51.949  1.00 20.00           H
ATOM   1799  OG  SER   121      32.950  37.789  53.191  1.00 14.36           O
ATOM   1800  HG  SER   121      32.813  38.775  53.104  1.00 20.00           H
ATOM   1801  HN  SER   121      30.578  35.137  51.268  1.00 20.00           H
ATOM   1802  N   TYR   122      30.638  35.437  54.029  1.00 14.08           N
ATOM   1803  CA  TYR   122      30.187  35.104  55.383  1.00 15.38           C
ATOM   1804  C   TYR   122      30.442  33.640  55.772  1.00 13.62           C
ATOM   1805  O   TYR   122      30.792  33.357  56.908  1.00 15.83           O
ATOM   1806  HA  TYR   122      30.733  35.735  56.084  1.00 20.00           H
ATOM   1807  CB  TYR   122      28.678  35.377  55.581  1.00 14.88           C
ATOM   1808 1HB  TYR   122      28.476  36.423  55.352  1.00 20.00           H
ATOM   1809 2HB  TYR   122      28.114  34.779  54.865  1.00 20.00           H
ATOM   1810  CG  TYR   122      28.279  35.044  57.001  1.00 16.54           C
ATOM   1811  CD1 TYR   122      28.752  35.812  58.059  1.00 16.62           C
ATOM   1812  HD1 TYR   122      29.338  36.709  57.861  1.00 20.00           H
ATOM   1813  CD2 TYR   122      27.517  33.900  57.296  1.00 17.68           C
ATOM   1814  HD2 TYR   122      27.134  33.291  56.477  1.00 20.00           H
ATOM   1815  CE1 TYR   122      28.496  35.464  59.374  1.00 17.99           C
ATOM   1816  HE1 TYR   122      28.876  36.072  60.195  1.00 20.00           H
ATOM   1817  CE2 TYR   122      27.250  33.539  58.619  1.00 17.73           C
ATOM   1818  HE2 TYR   122      26.659  32.649  58.833  1.00 20.00           H
ATOM   1819  CZ  TYR   122      27.746  34.325  59.648  1.00 19.00           C
ATOM   1820  OH  TYR   122      27.523  33.996  60.970  1.00 20.67           O
ATOM   1821  HH  TYR   122      26.584  33.673  61.088  1.00 20.00           H
ATOM   1822  HN  TYR   122      29.959  35.815  53.400  1.00 20.00           H
ATOM   1823  N   SER   123      30.276  32.725  54.831  1.00 15.77           N
ATOM   1824  CA  SER   123      30.435  31.308  55.152  1.00 16.42           C
ATOM   1825  C   SER   123      31.789  30.949  55.740  1.00 17.05           C
ATOM   1826  O   SER   123      31.897  30.005  56.525  1.00 17.35           O
ATOM   1827  HA  SER   123      29.666  31.091  55.892  1.00 20.00           H
ATOM   1828  CB  SER   123      30.174  30.440  53.921  1.00 16.20           C
ATOM   1829 1HB  SER   123      30.198  29.388  54.207  1.00 20.00           H
ATOM   1830 2HB  SER   123      29.174  30.643  53.539  1.00 20.00           H
ATOM   1831  OG  SER   123      31.116  30.649  52.870  1.00 21.20           O
ATOM   1832  HG  SER   123      30.719  30.372  51.994  1.00 20.00           H
ATOM   1833  HN  SER   123      30.042  32.935  53.881  1.00 20.00           H
ATOM   1834  N   PHE   124      32.822  31.706  55.380  1.00 14.47           N
ATOM   1835  CA  PHE   124      34.167  31.426  55.900  1.00 14.60           C
ATOM   1836  C   PHE   124      34.193  31.672  57.421  1.00 14.66           C
ATOM   1837  O   PHE   124      34.692  30.837  58.189  1.00 16.23           O
ATOM   1838  HA  PHE   124      34.385  30.379  55.686  1.00 20.00           H
ATOM   1839  CB  PHE   124      35.193  32.332  55.181  1.00 15.81           C
ATOM   1840 1HB  PHE   124      35.052  32.240  54.104  1.00 20.00           H
ATOM   1841 2HB  PHE   124      34.991  33.371  55.441  1.00 20.00           H
ATOM   1842  CG  PHE   124      36.639  32.019  55.512  1.00 14.93           C
ATOM   1843  CD1 PHE   124      37.076  30.699  55.627  1.00 16.56           C
ATOM   1844  HD1 PHE   124      36.365  29.879  55.528  1.00 20.00           H
ATOM   1845  CD2 PHE   124      37.564  33.047  55.650  1.00 15.46           C
ATOM   1846  HD2 PHE   124      37.228  34.080  55.566  1.00 20.00           H
ATOM   1847  CE1 PHE   124      38.423  30.407  55.869  1.00 19.16           C
ATOM   1848  HE1 PHE   124      38.750  29.370  55.954  1.00 20.00           H
ATOM   1849  CE2 PHE   124      38.912  32.768  55.893  1.00 16.72           C
ATOM   1850  HE2 PHE   124      39.627  33.584  55.998  1.00 20.00           H
ATOM   1851  CZ  PHE   124      39.342  31.448  56.000  1.00 17.06           C
ATOM   1852  HZ  PHE   124      40.394  31.227  56.185  1.00 20.00           H
ATOM   1853  HN  PHE   124      32.754  32.484  54.756  1.00 20.00           H
ATOM   1854  N   VAL   125      33.660  32.799  57.879  1.00 14.32           N
ATOM   1855  CA  VAL   125      33.666  33.040  59.320  1.00 16.09           C
ATOM   1856  C   VAL   125      32.556  32.206  60.016  1.00 17.96           C
ATOM   1857  O   VAL   125      32.660  31.899  61.194  1.00 18.09           O
ATOM   1858  HA  VAL   125      34.632  32.710  59.704  1.00 20.00           H
ATOM   1859  CB  VAL   125      33.545  34.559  59.662  1.00 16.98           C
ATOM   1860  HB  VAL   125      34.292  35.095  59.076  1.00 20.00           H
ATOM   1861  CG1 VAL   125      32.176  35.110  59.280  1.00 17.23           C
ATOM   1862 1HG1 VAL   125      32.182  35.402  58.230  1.00 20.00           H
ATOM   1863 2HG1 VAL   125      31.419  34.343  59.439  1.00 20.00           H
ATOM   1864 3HG1 VAL   125      31.949  35.978  59.897  1.00 20.00           H
ATOM   1865  CG2 VAL   125      33.837  34.790  61.151  1.00 18.72           C
ATOM   1866 1HG2 VAL   125      33.842  33.833  61.673  1.00 20.00           H
ATOM   1867 2HG2 VAL   125      34.811  35.268  61.260  1.00 20.00           H
ATOM   1868 3HG2 VAL   125      33.067  35.432  61.576  1.00 20.00           H
ATOM   1869  HN  VAL   125      33.251  33.501  57.296  1.00 20.00           H
ATOM   1870  N   ALA   126      31.511  31.838  59.281  1.00 17.65           N
ATOM   1871  CA  ALA   126      30.442  31.001  59.851  1.00 19.68           C
ATOM   1872  C   ALA   126      31.065  29.650  60.253  1.00 18.51           C
ATOM   1873  O   ALA   126      30.781  29.125  61.321  1.00 18.81           O
ATOM   1874  HA  ALA   126      30.061  31.507  60.737  1.00 20.00           H
ATOM   1875  CB  ALA   126      29.329  30.771  58.814  1.00 17.74           C
ATOM   1876 1HB  ALA   126      29.065  31.720  58.348  1.00 20.00           H
ATOM   1877 2HB  ALA   126      29.682  30.077  58.050  1.00 20.00           H
ATOM   1878 3HB  ALA   126      28.453  30.352  59.308  1.00 20.00           H
ATOM   1879  HN  ALA   126      31.383  32.095  58.323  1.00 20.00           H
ATOM   1880  N   MET   127      31.909  29.084  59.400  1.00 18.70           N
ATOM   1881  CA  MET   127      32.545  27.811  59.731  1.00 18.67           C
ATOM   1882  C   MET   127      33.511  27.925  60.913  1.00 20.19           C
ATOM   1883  O   MET   127      33.571  27.023  61.760  1.00 19.14           O
ATOM   1884  HA  MET   127      31.731  27.137  59.998  1.00 20.00           H
ATOM   1885  CB  MET   127      33.282  27.253  58.521  1.00 19.61           C
ATOM   1886 1HB  MET   127      33.992  27.992  58.150  1.00 20.00           H
ATOM   1887 2HB  MET   127      33.860  26.376  58.814  1.00 20.00           H
ATOM   1888  CG  MET   127      32.338  26.875  57.414  1.00 20.90           C
ATOM   1889 1HG  MET   127      31.609  26.152  57.778  1.00 20.00           H
ATOM   1890 2HG  MET   127      31.781  27.752  57.084  1.00 20.00           H
ATOM   1891  SD  MET   127      33.141  26.177  56.003  1.00 26.28           S
ATOM   1892  CE  MET   127      33.950  24.673  56.707  1.00 26.03           C
ATOM   1893 1HE  MET   127      34.700  24.972  57.438  1.00 20.00           H
ATOM   1894 2HE  MET   127      33.199  24.049  57.191  1.00 20.00           H
ATOM   1895 3HE  MET   127      34.429  24.109  55.906  1.00 20.00           H
ATOM   1896  HN  MET   127      32.154  29.475  58.513  1.00 20.00           H
ATOM   1897  N   ALA   128      34.278  29.015  60.970  1.00 18.00           N
ATOM   1898  CA  ALA   128      35.228  29.224  62.059  1.00 18.20           C
ATOM   1899  C   ALA   128      34.516  29.369  63.400  1.00 19.02           C
ATOM   1900  O   ALA   128      35.004  28.869  64.411  1.00 19.66           O
ATOM   1901  HA  ALA   128      35.871  28.345  62.112  1.00 20.00           H
ATOM   1902  CB  ALA   128      36.094  30.487  61.798  1.00 17.87           C
ATOM   1903 1HB  ALA   128      36.730  30.318  60.928  1.00 20.00           H
ATOM   1904 2HB  ALA   128      35.444  31.341  61.612  1.00 20.00           H
ATOM   1905 3HB  ALA   128      36.717  30.687  62.670  1.00 20.00           H
ATOM   1906  HN  ALA   128      34.260  29.748  60.290  1.00 20.00           H
ATOM   1907  N   LYS   129      33.398  30.096  63.408  1.00 19.56           N
ATOM   1908  CA  LYS   129      32.606  30.296  64.618  1.00 22.11           C
ATOM   1909  C   LYS   129      32.175  28.923  65.146  1.00 21.72           C
ATOM   1910  O   LYS   129      32.290  28.638  66.333  1.00 23.22           O
ATOM   1911  HA  LYS   129      33.252  30.771  65.356  1.00 20.00           H
ATOM   1912  CB  LYS   129      31.308  31.069  64.313  1.00 24.20           C
ATOM   1913 1HB  LYS   129      30.949  30.806  63.318  1.00 20.00           H
ATOM   1914 2HB  LYS   129      30.532  30.775  65.019  1.00 20.00           H
ATOM   1915  CG  LYS   129      31.345  32.567  64.349  1.00 27.04           C
ATOM   1916 1HG  LYS   129      31.827  32.900  65.268  1.00 20.00           H
ATOM   1917 2HG  LYS   129      31.948  32.939  63.520  1.00 20.00           H
ATOM   1918  CD  LYS   129      29.881  33.147  64.261  1.00 30.62           C
ATOM   1919 1HD  LYS   129      29.786  33.771  63.372  1.00 20.00           H
ATOM   1920 2HD  LYS   129      29.168  32.329  64.153  1.00 20.00           H
ATOM   1921  CE  LYS   129      29.538  33.972  65.512  1.00 28.41           C
ATOM   1922 1HE  LYS   129      30.223  33.718  66.321  1.00 20.00           H
ATOM   1923 2HE  LYS   129      29.672  35.033  65.302  1.00 20.00           H
ATOM   1924  NZ  LYS   129      28.165  33.768  65.991  1.00 37.64           N
ATOM   1925 1HZ  LYS   129      28.030  34.277  66.857  1.00 20.00           H
ATOM   1926 2HZ  LYS   129      27.511  34.106  65.294  1.00 20.00           H
ATOM   1927 3HZ  LYS   129      28.007  32.779  66.152  1.00 20.00           H
ATOM   1928  HN  LYS   129      33.022  30.552  62.601  1.00 20.00           H
ATOM   1929  N   ALA   130      31.668  28.092  64.247  1.00 21.03           N
ATOM   1930  CA  ALA   130      31.151  26.767  64.609  1.00 24.21           C
ATOM   1931  C   ALA   130      32.161  25.756  65.135  1.00 24.64           C
ATOM   1932  O   ALA   130      31.803  24.912  65.949  1.00 25.22           O
ATOM   1933  HA  ALA   130      30.429  26.901  65.414  1.00 20.00           H
ATOM   1934  CB  ALA   130      30.419  26.166  63.428  1.00 23.48           C
ATOM   1935 1HB  ALA   130      29.778  26.922  62.975  1.00 20.00           H
ATOM   1936 2HB  ALA   130      31.143  25.815  62.692  1.00 20.00           H
ATOM   1937 3HB  ALA   130      29.810  25.327  63.766  1.00 20.00           H
ATOM   1938  HN  ALA   130      31.600  28.298  63.271  1.00 20.00           H
ATOM   1939  N   CYS   131      33.409  25.823  64.678  1.00 22.92           N
ATOM   1940  CA  CYS   131      34.413  24.861  65.125  1.00 21.68           C
ATOM   1941  C   CYS   131      35.528  25.435  65.981  1.00 22.55           C
ATOM   1942  O   CYS   131      36.494  24.736  66.275  1.00 21.06           O
ATOM   1943  HA  CYS   131      33.889  24.117  65.725  1.00 20.00           H
ATOM   1944  CB  CYS   131      35.046  24.169  63.919  1.00 22.61           C
ATOM   1945 1HB  CYS   131      35.636  23.313  64.248  1.00 20.00           H
ATOM   1946 2HB  CYS   131      34.268  23.784  63.259  1.00 20.00           H
ATOM   1947  SG  CYS   131      36.130  25.277  62.947  1.00 23.67           S
ATOM   1948  HG  CYS   131      35.148  25.928  62.331  1.00 20.00           H
ATOM   1949  HN  CYS   131      33.730  26.509  64.024  1.00 20.00           H
ATOM   1950  N   ARG   132      35.388  26.691  66.394  1.00 22.98           N
ATOM   1951  CA  ARG   132      36.427  27.355  67.172  1.00 24.26           C
ATOM   1952  C   ARG   132      36.989  26.576  68.357  1.00 25.49           C
ATOM   1953  O   ARG   132      38.207  26.541  68.556  1.00 22.59           O
ATOM   1954  HA  ARG   132      37.236  27.532  66.463  1.00 20.00           H
ATOM   1955  CB  ARG   132      35.939  28.719  67.654  1.00 24.16           C
ATOM   1956 1HB  ARG   132      35.410  29.225  66.847  1.00 20.00           H
ATOM   1957 2HB  ARG   132      35.228  28.587  68.469  1.00 20.00           H
ATOM   1958  CG  ARG   132      37.063  29.631  68.139  1.00 23.31           C
ATOM   1959 1HG  ARG   132      37.451  29.262  69.088  1.00 20.00           H
ATOM   1960 2HG  ARG   132      37.888  29.607  67.427  1.00 20.00           H
ATOM   1961  CD  ARG   132      36.569  31.067  68.307  1.00 23.79           C
ATOM   1962 1HD  ARG   132      36.044  31.387  67.407  1.00 20.00           H
ATOM   1963 2HD  ARG   132      35.855  31.121  69.128  1.00 20.00           H
ATOM   1964  NE  ARG   132      37.659  32.005  68.572  1.00 23.05           N
ATOM   1965  HE  ARG   132      38.587  31.638  68.641  1.00 20.00           H
ATOM   1966  CZ  ARG   132      37.493  33.316  68.726  1.00 24.60           C
ATOM   1967  NH1 ARG   132      36.275  33.844  68.636  1.00 21.27           N
ATOM   1968 1HH1 ARG   132      35.488  33.255  68.453  1.00 20.00           H
ATOM   1969 2HH1 ARG   132      36.148  34.829  68.751  1.00 20.00           H
ATOM   1970  NH2 ARG   132      38.537  34.099  68.987  1.00 22.84           N
ATOM   1971 1HH2 ARG   132      38.407  35.084  69.102  1.00 20.00           H
ATOM   1972 2HH2 ARG   132      39.452  33.702  69.068  1.00 20.00           H
ATOM   1973  HN  ARG   132      34.584  27.255  66.206  1.00 20.00           H
ATOM   1974  N   SER   133      36.113  25.952  69.141  1.00 24.56           N
ATOM   1975  CA  SER   133      36.567  25.198  70.313  1.00 26.69           C
ATOM   1976  C   SER   133      37.232  23.868  69.948  1.00 25.71           C
ATOM   1977  O   SER   133      37.865  23.231  70.801  1.00 27.65           O
ATOM   1978  HA  SER   133      37.297  25.841  70.804  1.00 20.00           H
ATOM   1979  CB  SER   133      35.383  24.945  71.266  1.00 26.81           C
ATOM   1980 1HB  SER   133      35.748  24.480  72.181  1.00 20.00           H
ATOM   1981 2HB  SER   133      34.936  25.897  71.548  1.00 20.00           H
ATOM   1982  OG  SER   133      34.427  24.112  70.628  1.00 30.85           O
ATOM   1983  HG  SER   133      34.352  23.242  71.115  1.00 20.00           H
ATOM   1984  HN  SER   133      35.125  25.955  68.988  1.00 20.00           H
ATOM   1985  N   MET   134      37.115  23.454  68.690  1.00 23.34           N
ATOM   1986  CA  MET   134      37.694  22.198  68.238  1.00 23.54           C
ATOM   1987  C   MET   134      39.086  22.316  67.615  1.00 23.75           C
ATOM   1988  O   MET   134      39.704  21.305  67.286  1.00 22.33           O
ATOM   1989  HA  MET   134      37.775  21.574  69.128  1.00 20.00           H
ATOM   1990  CB  MET   134      36.790  21.538  67.197  1.00 25.13           C
ATOM   1991 1HB  MET   134      36.696  22.188  66.327  1.00 20.00           H
ATOM   1992 2HB  MET   134      37.245  20.609  66.852  1.00 20.00           H
ATOM   1993  CG  MET   134      35.379  21.208  67.679  1.00 27.42           C
ATOM   1994 1HG  MET   134      35.414  20.392  68.401  1.00 20.00           H
ATOM   1995 2HG  MET   134      34.951  22.069  68.191  1.00 20.00           H
ATOM   1996  SD  MET   134      34.352  20.748  66.268  1.00 31.06           S
ATOM   1997  CE  MET   134      35.108  19.189  65.759  1.00 29.00           C
ATOM   1998 1HE  MET   134      36.080  19.387  65.307  1.00 20.00           H
ATOM   1999 2HE  MET   134      35.236  18.546  66.629  1.00 20.00           H
ATOM   2000 3HE  MET   134      34.465  18.693  65.032  1.00 20.00           H
ATOM   2001  HN  MET   134      36.632  23.962  67.976  1.00 20.00           H
ATOM   2002  N   LEU   135      39.571  23.539  67.432  1.00 22.46           N
ATOM   2003  CA  LEU   135      40.873  23.739  66.798  1.00 21.82           C
ATOM   2004  C   LEU   135      42.052  23.633  67.768  1.00 22.21           C
ATOM   2005  O   LEU   135      42.034  24.195  68.863  1.00 22.85           O
ATOM   2006  HA  LEU   135      41.005  22.943  66.064  1.00 20.00           H
ATOM   2007  CB  LEU   135      40.902  25.108  66.098  1.00 21.67           C
ATOM   2008 1HB  LEU   135      40.762  25.882  66.852  1.00 20.00           H
ATOM   2009 2HB  LEU   135      41.895  25.254  65.671  1.00 20.00           H
ATOM   2010  CG  LEU   135      39.869  25.334  64.987  1.00 22.62           C
ATOM   2011  HG  LEU   135      38.879  25.134  65.396  1.00 20.00           H
ATOM   2012  CD1 LEU   135      39.891  26.820  64.519  1.00 22.51           C
ATOM   2013 1HD1 LEU   135      38.914  27.270  64.692  1.00 20.00           H
ATOM   2014 2HD1 LEU   135      40.648  27.367  65.081  1.00 20.00           H
ATOM   2015 3HD1 LEU   135      40.127  26.862  63.455  1.00 20.00           H
ATOM   2016  CD2 LEU   135      40.194  24.409  63.822  1.00 23.29           C
ATOM   2017 1HD2 LEU   135      41.236  24.544  63.530  1.00 20.00           H
ATOM   2018 2HD2 LEU   135      40.033  23.374  64.123  1.00 20.00           H
ATOM   2019 3HD2 LEU   135      39.547  24.646  62.977  1.00 20.00           H
ATOM   2020  HN  LEU   135      39.097  24.375  67.705  1.00 20.00           H
ATOM   2021  N   ASN   136      43.071  22.895  67.356  1.00 23.05           N
ATOM   2022  CA  ASN   136      44.279  22.734  68.152  1.00 23.33           C
ATOM   2023  C   ASN   136      45.141  23.982  68.016  1.00 25.99           C
ATOM   2024  O   ASN   136      45.010  24.743  67.046  1.00 24.61           O
ATOM   2025  HA  ASN   136      43.931  22.577  69.172  1.00 20.00           H
ATOM   2026  CB  ASN   136      45.120  21.591  67.599  1.00 24.44           C
ATOM   2027 1HB  ASN   136      45.114  21.624  66.509  1.00 20.00           H
ATOM   2028 2HB  ASN   136      46.156  21.710  67.915  1.00 20.00           H
ATOM   2029  CG  ASN   136      44.635  20.231  68.042  1.00 25.87           C
ATOM   2030  OD1 ASN   136      44.208  20.057  69.181  1.00 25.38           O
ATOM   2031  ND2 ASN   136      44.702  19.256  67.135  1.00 22.19           N
ATOM   2032 1HD2 ASN   136      45.059  19.447  66.220  1.00 20.00           H
ATOM   2033 2HD2 ASN   136      44.396  18.333  67.369  1.00 20.00           H
ATOM   2034  HN  ASN   136      43.089  22.402  66.486  1.00 20.00           H
ATOM   2035  N   PRO   137      46.001  24.242  69.011  1.00 26.91           N
ATOM   2036  CA  PRO   137      46.857  25.419  68.859  1.00 26.71           C
ATOM   2037  C   PRO   137      47.710  25.068  67.632  1.00 25.01           C
ATOM   2038  O   PRO   137      47.999  23.895  67.401  1.00 24.74           O
ATOM   2039  HA  PRO   137      46.252  26.299  68.643  1.00 20.00           H
ATOM   2040  CB  PRO   137      47.695  25.435  70.147  1.00 28.11           C
ATOM   2041 1HB  PRO   137      48.676  24.984  69.993  1.00 20.00           H
ATOM   2042 2HB  PRO   137      47.865  26.451  70.502  1.00 20.00           H
ATOM   2043  CG  PRO   137      46.868  24.632  71.142  1.00 29.32           C
ATOM   2044 1HG  PRO   137      47.499  24.192  71.914  1.00 20.00           H
ATOM   2045 2HG  PRO   137      46.139  25.263  71.648  1.00 20.00           H
ATOM   2046  CD  PRO   137      46.191  23.566  70.309  1.00 27.92           C
ATOM   2047 1HD  PRO   137      46.836  22.698  70.166  1.00 20.00           H
ATOM   2048 2HD  PRO   137      45.275  23.210  70.780  1.00 20.00           H
ATOM   2049  N   GLY   138      48.096  26.059  66.835  1.00 24.64           N
ATOM   2050  CA  GLY   138      48.892  25.766  65.654  1.00 23.24           C
ATOM   2051  C   GLY   138      48.048  25.510  64.414  1.00 22.42           C
ATOM   2052  O   GLY   138      48.574  25.210  63.330  1.00 22.80           O
ATOM   2053 1HA  GLY   138      49.567  26.597  65.449  1.00 20.00           H
ATOM   2054 2HA  GLY   138      49.514  24.889  65.838  1.00 20.00           H
ATOM   2055  HN  GLY   138      47.874  27.021  66.991  1.00 20.00           H
ATOM   2056  N   SER   139      46.735  25.634  64.562  1.00 21.47           N
ATOM   2057  CA  SER   139      45.816  25.401  63.448  1.00 21.20           C
ATOM   2058  C   SER   139      45.897  26.526  62.402  1.00 20.50           C
ATOM   2059  O   SER   139      46.349  27.644  62.699  1.00 18.83           O
ATOM   2060  HA  SER   139      46.135  24.458  63.003  1.00 20.00           H
ATOM   2061  CB  SER   139      44.372  25.331  63.963  1.00 21.67           C
ATOM   2062 1HB  SER   139      44.212  26.117  64.700  1.00 20.00           H
ATOM   2063 2HB  SER   139      43.684  25.521  63.139  1.00 20.00           H
ATOM   2064  OG  SER   139      44.076  24.074  64.543  1.00 24.69           O
ATOM   2065  HG  SER   139      44.627  23.939  65.366  1.00 20.00           H
ATOM   2066  HN  SER   139      46.291  25.888  65.421  1.00 20.00           H
ATOM   2067  N   ALA   140      45.431  26.228  61.191  1.00 20.11           N
ATOM   2068  CA  ALA   140      45.438  27.223  60.119  1.00 20.42           C
ATOM   2069  C   ALA   140      44.183  27.114  59.248  1.00 19.57           C
ATOM   2070  O   ALA   140      43.760  26.010  58.891  1.00 19.04           O
ATOM   2071  HA  ALA   140      45.443  28.209  60.582  1.00 20.00           H
ATOM   2072  CB  ALA   140      46.690  27.045  59.250  1.00 20.74           C
ATOM   2073 1HB  ALA   140      47.377  26.355  59.739  1.00 20.00           H
ATOM   2074 2HB  ALA   140      46.404  26.643  58.278  1.00 20.00           H
ATOM   2075 3HB  ALA   140      47.179  28.010  59.115  1.00 20.00           H
ATOM   2076  HN  ALA   140      45.058  25.335  60.939  1.00 20.00           H
ATOM   2077  N   LEU   141      43.585  28.258  58.930  1.00 16.54           N
ATOM   2078  CA  LEU   141      42.404  28.299  58.064  1.00 16.54           C
ATOM   2079  C   LEU   141      42.820  28.935  56.738  1.00 17.86           C
ATOM   2080  O   LEU   141      43.648  29.856  56.714  1.00 16.11           O
ATOM   2081  HA  LEU   141      42.094  27.269  57.885  1.00 20.00           H
ATOM   2082  CB  LEU   141      41.301  29.134  58.701  1.00 16.67           C
ATOM   2083 1HB  LEU   141      41.591  30.183  58.648  1.00 20.00           H
ATOM   2084 2HB  LEU   141      40.397  29.023  58.102  1.00 20.00           H
ATOM   2085  CG  LEU   141      40.981  28.779  60.154  1.00 21.02           C
ATOM   2086  HG  LEU   141      41.826  29.080  60.773  1.00 20.00           H
ATOM   2087  CD1 LEU   141      39.752  29.576  60.608  1.00 19.63           C
ATOM   2088 1HD1 LEU   141      39.881  30.625  60.340  1.00 20.00           H
ATOM   2089 2HD1 LEU   141      38.862  29.182  60.117  1.00 20.00           H
ATOM   2090 3HD1 LEU   141      39.641  29.487  61.688  1.00 20.00           H
ATOM   2091  CD2 LEU   141      40.718  27.261  60.265  1.00 20.98           C
ATOM   2092 1HD2 LEU   141      39.968  26.967  59.530  1.00 20.00           H
ATOM   2093 2HD2 LEU   141      41.644  26.717  60.076  1.00 20.00           H
ATOM   2094 3HD2 LEU   141      40.357  27.027  61.266  1.00 20.00           H
ATOM   2095  HN  LEU   141      43.889  29.155  59.250  1.00 20.00           H
ATOM   2096  N   LEU   142      42.233  28.469  55.645  1.00 15.78           N
ATOM   2097  CA  LEU   142      42.585  28.982  54.336  1.00 15.53           C
ATOM   2098  C   LEU   142      41.378  29.135  53.427  1.00 16.77           C
ATOM   2099  O   LEU   142      40.512  28.255  53.378  1.00 16.91           O
ATOM   2100  HA  LEU   142      43.006  29.977  54.477  1.00 20.00           H
ATOM   2101  CB  LEU   142      43.582  28.030  53.672  1.00 16.56           C
ATOM   2102 1HB  LEU   142      44.466  27.960  54.306  1.00 20.00           H
ATOM   2103 2HB  LEU   142      43.136  27.036  53.635  1.00 20.00           H
ATOM   2104  CG  LEU   142      44.074  28.348  52.260  1.00 20.61           C
ATOM   2105  HG  LEU   142      43.218  28.659  51.662  1.00 20.00           H
ATOM   2106  CD1 LEU   142      45.062  29.521  52.319  1.00 21.39           C
ATOM   2107 1HD1 LEU   142      44.512  30.453  52.442  1.00 20.00           H
ATOM   2108 2HD1 LEU   142      45.739  29.384  53.162  1.00 20.00           H
ATOM   2109 3HD1 LEU   142      45.638  29.558  51.394  1.00 20.00           H
ATOM   2110  CD2 LEU   142      44.746  27.119  51.661  1.00 20.90           C
ATOM   2111 1HD2 LEU   142      45.418  26.677  52.397  1.00 20.00           H
ATOM   2112 2HD2 LEU   142      43.986  26.390  51.379  1.00 20.00           H
ATOM   2113 3HD2 LEU   142      45.316  27.410  50.778  1.00 20.00           H
ATOM   2114  HN  LEU   142      41.532  27.756  55.647  1.00 20.00           H
ATOM   2115  N   THR   143      41.324  30.254  52.708  1.00 14.98           N
ATOM   2116  CA  THR   143      40.265  30.483  51.737  1.00 14.66           C
ATOM   2117  C   THR   143      40.888  30.860  50.384  1.00 16.81           C
ATOM   2118  O   THR   143      42.107  31.093  50.305  1.00 15.89           O
ATOM   2119  HA  THR   143      39.718  29.550  51.598  1.00 20.00           H
ATOM   2120  CB  THR   143      39.243  31.551  52.224  1.00 14.08           C
ATOM   2121  HB  THR   143      38.976  31.386  53.267  1.00 20.00           H
ATOM   2122  OG1 THR   143      38.111  31.536  51.342  1.00 14.33           O
ATOM   2123  HG1 THR   143      37.429  32.199  51.649  1.00 20.00           H
ATOM   2124  CG2 THR   143      39.872  32.965  52.285  1.00 13.90           C
ATOM   2125 1HG2 THR   143      40.643  33.053  51.519  1.00 20.00           H
ATOM   2126 2HG2 THR   143      40.317  33.123  53.267  1.00 20.00           H
ATOM   2127 3HG2 THR   143      39.100  33.714  52.110  1.00 20.00           H
ATOM   2128  HN  THR   143      41.989  30.998  52.780  1.00 20.00           H
ATOM   2129  N   LEU   144      40.075  30.884  49.329  1.00 15.45           N
ATOM   2130  CA  LEU   144      40.553  31.189  47.982  1.00 15.48           C
ATOM   2131  C   LEU   144      39.907  32.479  47.458  1.00 17.48           C
ATOM   2132  O   LEU   144      38.669  32.605  47.448  1.00 16.64           O
ATOM   2133  HA  LEU   144      41.629  31.356  48.047  1.00 20.00           H
ATOM   2134  CB  LEU   144      40.188  30.063  47.012  1.00 16.96           C
ATOM   2135 1HB  LEU   144      39.160  29.759  47.209  1.00 20.00           H
ATOM   2136 2HB  LEU   144      40.213  30.461  45.997  1.00 20.00           H
ATOM   2137  CG  LEU   144      40.988  28.747  46.944  1.00 19.54           C
ATOM   2138  HG  LEU   144      40.556  28.124  46.160  1.00 20.00           H
ATOM   2139  CD1 LEU   144      42.431  29.022  46.562  1.00 22.13           C
ATOM   2140 1HD1 LEU   144      42.607  28.686  45.540  1.00 20.00           H
ATOM   2141 2HD1 LEU   144      42.628  30.091  46.631  1.00 20.00           H
ATOM   2142 3HD1 LEU   144      43.095  28.485  47.239  1.00 20.00           H
ATOM   2143  CD2 LEU   144      40.910  28.045  48.277  1.00 22.25           C
ATOM   2144 1HD2 LEU   144      41.473  28.611  49.019  1.00 20.00           H
ATOM   2145 2HD2 LEU   144      39.868  27.972  48.589  1.00 20.00           H
ATOM   2146 3HD2 LEU   144      41.333  27.044  48.186  1.00 20.00           H
ATOM   2147  HN  LEU   144      39.094  30.699  49.375  1.00 20.00           H
ATOM   2148  N   SER   145      40.733  33.422  46.996  1.00 16.28           N
ATOM   2149  CA  SER   145      40.219  34.684  46.456  1.00 15.86           C
ATOM   2150  C   SER   145      40.626  34.855  44.990  1.00 15.15           C
ATOM   2151  O   SER   145      41.158  33.934  44.373  1.00 15.80           O
ATOM   2152  HA  SER   145      39.135  34.613  46.539  1.00 20.00           H
ATOM   2153  CB  SER   145      40.733  35.869  47.293  1.00 15.68           C
ATOM   2154 1HB  SER   145      40.579  35.659  48.351  1.00 20.00           H
ATOM   2155 2HB  SER   145      41.807  35.979  47.143  1.00 20.00           H
ATOM   2156  OG  SER   145      40.058  37.069  46.925  1.00 19.25           O
ATOM   2157  HG  SER   145      40.724  37.773  46.677  1.00 20.00           H
ATOM   2158  HN  SER   145      41.730  33.336  46.986  1.00 20.00           H
ATOM   2159  N   TYR   146      40.380  36.036  44.433  1.00 14.58           N
ATOM   2160  CA  TYR   146      40.707  36.302  43.035  1.00 13.99           C
ATOM   2161  C   TYR   146      40.986  37.786  42.877  1.00 14.52           C
ATOM   2162  O   TYR   146      40.468  38.589  43.653  1.00 14.73           O
ATOM   2163  HA  TYR   146      41.595  35.723  42.781  1.00 20.00           H
ATOM   2164  CB  TYR   146      39.530  35.905  42.121  1.00 15.80           C
ATOM   2165 1HB  TYR   146      39.289  34.855  42.291  1.00 20.00           H
ATOM   2166 2HB  TYR   146      38.652  36.484  42.405  1.00 20.00           H
ATOM   2167  CG  TYR   146      39.823  36.122  40.658  1.00 17.56           C
ATOM   2168  CD1 TYR   146      40.962  35.575  40.076  1.00 18.13           C
ATOM   2169  HD1 TYR   146      41.607  34.914  40.655  1.00 20.00           H
ATOM   2170  CD2 TYR   146      39.008  36.955  39.876  1.00 18.70           C
ATOM   2171  HD2 TYR   146      38.107  37.379  40.318  1.00 20.00           H
ATOM   2172  CE1 TYR   146      41.302  35.859  38.744  1.00 20.43           C
ATOM   2173  HE1 TYR   146      42.196  35.428  38.293  1.00 20.00           H
ATOM   2174  CE2 TYR   146      39.339  37.246  38.544  1.00 20.39           C
ATOM   2175  HE2 TYR   146      38.696  37.896  37.951  1.00 20.00           H
ATOM   2176  CZ  TYR   146      40.488  36.698  37.997  1.00 22.75           C
ATOM   2177  OH  TYR   146      40.866  37.036  36.709  1.00 28.10           O
ATOM   2178  HH  TYR   146      41.675  37.623  36.733  1.00 20.00           H
ATOM   2179  HN  TYR   146      39.965  36.806  44.916  1.00 20.00           H
ATOM   2180  N   LEU   147      41.771  38.140  41.857  1.00 13.53           N
ATOM   2181  CA  LEU   147      42.163  39.537  41.592  1.00 15.60           C
ATOM   2182  C   LEU   147      40.978  40.512  41.464  1.00 15.78           C
ATOM   2183  O   LEU   147      41.136  41.718  41.645  1.00 16.95           O
ATOM   2184  HA  LEU   147      42.748  39.879  42.445  1.00 20.00           H
ATOM   2185  CB  LEU   147      43.032  39.607  40.317  1.00 16.00           C
ATOM   2186 1HB  LEU   147      43.864  38.911  40.429  1.00 20.00           H
ATOM   2187 2HB  LEU   147      42.435  39.257  39.474  1.00 20.00           H
ATOM   2188  CG  LEU   147      43.605  41.009  39.968  1.00 17.35           C
ATOM   2189  HG  LEU   147      42.773  41.709  39.892  1.00 20.00           H
ATOM   2190  CD1 LEU   147      44.514  41.484  41.095  1.00 19.51           C
ATOM   2191 1HD1 LEU   147      43.959  41.487  42.033  1.00 20.00           H
ATOM   2192 2HD1 LEU   147      45.368  40.812  41.180  1.00 20.00           H
ATOM   2193 3HD1 LEU   147      44.866  42.492  40.877  1.00 20.00           H
ATOM   2194  CD2 LEU   147      44.378  40.935  38.671  1.00 21.30           C
ATOM   2195 1HD2 LEU   147      45.444  41.035  38.876  1.00 20.00           H
ATOM   2196 2HD2 LEU   147      44.190  39.975  38.190  1.00 20.00           H
ATOM   2197 3HD2 LEU   147      44.058  41.741  38.010  1.00 20.00           H
ATOM   2198  HN  LEU   147      42.154  37.494  41.195  1.00 20.00           H
ATOM   2199  N   GLY   148      39.799  39.984  41.143  1.00 17.13           N
ATOM   2200  CA  GLY   148      38.614  40.830  41.022  1.00 15.16           C
ATOM   2201  C   GLY   148      38.287  41.574  42.311  1.00 15.21           C
ATOM   2202  O   GLY   148      37.508  42.531  42.310  1.00 15.23           O
ATOM   2203 1HA  GLY   148      38.763  41.558  40.224  1.00 20.00           H
ATOM   2204 2HA  GLY   148      37.755  40.220  40.741  1.00 20.00           H
ATOM   2205  HN  GLY   148      39.651  39.010  40.969  1.00 20.00           H
ATOM   2206  N   ALA   149      38.859  41.133  43.430  1.00 14.86           N
ATOM   2207  CA  ALA   149      38.640  41.836  44.704  1.00 14.64           C
ATOM   2208  C   ALA   149      39.414  43.173  44.689  1.00 15.69           C
ATOM   2209  O   ALA   149      39.025  44.121  45.360  1.00 16.02           O
ATOM   2210  HA  ALA   149      37.574  42.044  44.789  1.00 20.00           H
ATOM   2211  CB  ALA   149      39.159  40.998  45.859  1.00 13.04           C
ATOM   2212 1HB  ALA   149      38.816  39.970  45.745  1.00 20.00           H
ATOM   2213 2HB  ALA   149      40.249  41.018  45.861  1.00 20.00           H
ATOM   2214 3HB  ALA   149      38.786  41.404  46.799  1.00 20.00           H
ATOM   2215  HN  ALA   149      39.451  40.328  43.476  1.00 20.00           H
ATOM   2216  N   GLU   150      40.519  43.215  43.941  1.00 16.66           N
ATOM   2217  CA  GLU   150      41.404  44.398  43.879  1.00 17.66           C
ATOM   2218  C   GLU   150      41.214  45.333  42.708  1.00 18.11           C
ATOM   2219  O   GLU   150      41.495  46.534  42.821  1.00 17.91           O
ATOM   2220  HA  GLU   150      41.185  44.971  44.780  1.00 20.00           H
ATOM   2221  CB  GLU   150      42.878  43.947  43.852  1.00 18.68           C
ATOM   2222 1HB  GLU   150      43.068  43.364  42.950  1.00 20.00           H
ATOM   2223 2HB  GLU   150      43.530  44.815  43.948  1.00 20.00           H
ATOM   2224  CG  GLU   150      43.302  43.033  44.994  1.00 21.62           C
ATOM   2225 1HG  GLU   150      43.232  43.570  45.939  1.00 20.00           H
ATOM   2226 2HG  GLU   150      42.621  42.184  45.057  1.00 20.00           H
ATOM   2227  CD  GLU   150      44.746  42.524  44.793  1.00 26.47           C
ATOM   2228  OE1 GLU   150      45.613  43.326  44.361  1.00 25.68           O
ATOM   2229  OE2 GLU   150      45.007  41.335  45.044  1.00 22.91           O
ATOM   2230  HN  GLU   150      40.836  42.459  43.368  1.00 20.00           H
ATOM   2231  N   ARG   151      40.797  44.781  41.574  1.00 16.37           N
ATOM   2232  CA  ARG   151      40.582  45.559  40.357  1.00 18.89           C
ATOM   2233  C   ARG   151      39.247  45.210  39.731  1.00 19.68           C
ATOM   2234  O   ARG   151      38.737  44.107  39.927  1.00 19.13           O
ATOM   2235  HA  ARG   151      40.600  46.598  40.684  1.00 20.00           H
ATOM   2236  CB  ARG   151      41.667  45.254  39.310  1.00 21.89           C
ATOM   2237 1HB  ARG   151      41.372  44.388  38.717  1.00 20.00           H
ATOM   2238 2HB  ARG   151      41.761  46.094  38.622  1.00 20.00           H
ATOM   2239  CG  ARG   151      43.018  44.980  39.911  1.00 25.76           C
ATOM   2240 1HG  ARG   151      43.043  45.341  40.939  1.00 20.00           H
ATOM   2241 2HG  ARG   151      43.193  43.904  39.946  1.00 20.00           H
ATOM   2242  CD  ARG   151      44.168  45.634  39.139  1.00 26.82           C
ATOM   2243 1HD  ARG   151      44.295  45.143  38.173  1.00 20.00           H
ATOM   2244 2HD  ARG   151      43.934  46.679  38.937  1.00 20.00           H
ATOM   2245  NE  ARG   151      45.383  45.519  39.945  1.00 28.79           N
ATOM   2246  HE  ARG   151      45.372  45.903  40.868  1.00 20.00           H
ATOM   2247  CZ  ARG   151      46.512  44.937  39.540  1.00 28.71           C
ATOM   2248  NH1 ARG   151      46.610  44.413  38.326  1.00 27.72           N
ATOM   2249 1HH1 ARG   151      45.831  44.451  37.700  1.00 20.00           H
ATOM   2250 2HH1 ARG   151      47.464  43.979  38.035  1.00 20.00           H
ATOM   2251  NH2 ARG   151      47.521  44.821  40.387  1.00 29.05           N
ATOM   2252 1HH2 ARG   151      48.373  44.386  40.093  1.00 20.00           H
ATOM   2253 2HH2 ARG   151      47.433  45.168  41.320  1.00 20.00           H
ATOM   2254  HN  ARG   151      40.601  43.806  41.465  1.00 20.00           H
ATOM   2255  N   ALA   152      38.695  46.143  38.969  1.00 18.83           N
ATOM   2256  CA  ALA   152      37.431  45.902  38.278  1.00 20.28           C
ATOM   2257  C   ALA   152      37.737  45.044  37.061  1.00 20.52           C
ATOM   2258  O   ALA   152      38.563  45.404  36.212  1.00 20.99           O
ATOM   2259  HA  ALA   152      36.778  45.358  38.960  1.00 20.00           H
ATOM   2260  CB  ALA   152      36.790  47.227  37.851  1.00 19.41           C
ATOM   2261 1HB  ALA   152      36.938  47.971  38.633  1.00 20.00           H
ATOM   2262 2HB  ALA   152      37.254  47.574  36.927  1.00 20.00           H
ATOM   2263 3HB  ALA   152      35.723  47.078  37.687  1.00 20.00           H
ATOM   2264  HN  ALA   152      39.092  47.048  38.818  1.00 20.00           H
ATOM   2265  N   ILE   153      37.092  43.887  36.992  1.00 18.89           N
ATOM   2266  CA  ILE   153      37.289  42.966  35.891  1.00 19.12           C
ATOM   2267  C   ILE   153      35.931  42.740  35.221  1.00 20.65           C
ATOM   2268  O   ILE   153      34.936  42.485  35.897  1.00 18.19           O
ATOM   2269  HA  ILE   153      37.963  43.445  35.180  1.00 20.00           H
ATOM   2270  CB  ILE   153      37.860  41.645  36.418  1.00 20.68           C
ATOM   2271  HB  ILE   153      37.277  41.343  37.287  1.00 20.00           H
ATOM   2272  CG1 ILE   153      39.311  41.890  36.868  1.00 20.51           C
ATOM   2273 1HG1 ILE   153      39.918  42.181  36.010  1.00 20.00           H
ATOM   2274 2HG1 ILE   153      39.341  42.718  37.575  1.00 20.00           H
ATOM   2275  CG2 ILE   153      37.780  40.556  35.343  1.00 20.78           C
ATOM   2276 1HG2 ILE   153      36.740  40.408  35.052  1.00 20.00           H
ATOM   2277 2HG2 ILE   153      38.361  40.861  34.472  1.00 20.00           H
ATOM   2278 3HG2 ILE   153      38.183  39.623  35.739  1.00 20.00           H
ATOM   2279  CD1 ILE   153      39.960  40.708  37.513  1.00 23.45           C
ATOM   2280 1HD1 ILE   153      39.209  40.130  38.052  1.00 20.00           H
ATOM   2281 2HD1 ILE   153      40.419  40.082  36.747  1.00 20.00           H
ATOM   2282 3HD1 ILE   153      40.726  41.049  38.210  1.00 20.00           H
ATOM   2283  HN  ILE   153      36.437  43.570  37.677  1.00 20.00           H
ATOM   2284  N   PRO   154      35.874  42.867  33.891  1.00 20.60           N
ATOM   2285  CA  PRO   154      34.606  42.669  33.180  1.00 22.26           C
ATOM   2286  C   PRO   154      33.932  41.340  33.512  1.00 20.47           C
ATOM   2287  O   PRO   154      34.592  40.316  33.659  1.00 19.75           O
ATOM   2288  HA  PRO   154      33.884  43.427  33.480  1.00 20.00           H
ATOM   2289  CB  PRO   154      34.993  42.763  31.700  1.00 23.33           C
ATOM   2290 1HB  PRO   154      35.163  41.777  31.266  1.00 20.00           H
ATOM   2291 2HB  PRO   154      34.210  43.239  31.110  1.00 20.00           H
ATOM   2292  CG  PRO   154      36.273  43.596  31.691  1.00 24.73           C
ATOM   2293 1HG  PRO   154      36.881  43.375  30.813  1.00 20.00           H
ATOM   2294 2HG  PRO   154      36.049  44.662  31.662  1.00 20.00           H
ATOM   2295  CD  PRO   154      36.984  43.206  32.979  1.00 22.79           C
ATOM   2296 1HD  PRO   154      37.583  42.304  32.849  1.00 20.00           H
ATOM   2297 2HD  PRO   154      37.659  43.992  33.318  1.00 20.00           H
ATOM   2298  N   ASN   155      32.613  41.392  33.649  1.00 21.76           N
ATOM   2299  CA  ASN   155      31.776  40.224  33.918  1.00 21.65           C
ATOM   2300  C   ASN   155      31.869  39.596  35.306  1.00 22.23           C
ATOM   2301  O   ASN   155      30.891  38.997  35.761  1.00 22.08           O
ATOM   2302  HA  ASN   155      30.753  40.561  33.755  1.00 20.00           H
ATOM   2303  CB  ASN   155      32.026  39.164  32.844  1.00 23.54           C
ATOM   2304 1HB  ASN   155      33.051  38.800  32.918  1.00 20.00           H
ATOM   2305 2HB  ASN   155      31.371  38.309  33.012  1.00 20.00           H
ATOM   2306  CG  ASN   155      31.790  39.704  31.443  1.00 25.60           C
ATOM   2307  OD1 ASN   155      30.753  40.301  31.169  1.00 26.83           O
ATOM   2308  ND2 ASN   155      32.751  39.511  30.563  1.00 25.64           N
ATOM   2309 1HD2 ASN   155      33.586  39.029  30.831  1.00 20.00           H
ATOM   2310 2HD2 ASN   155      32.647  39.846  29.626  1.00 20.00           H
ATOM   2311  HN  ASN   155      32.077  42.233  33.580  1.00 20.00           H
ATOM   2312  N   TYR   156      33.012  39.722  35.986  1.00 20.65           N
ATOM   2313  CA  TYR   156      33.150  39.146  37.335  1.00 18.68           C
ATOM   2314  C   TYR   156      32.156  39.829  38.266  1.00 18.98           C
ATOM   2315  O   TYR   156      31.672  39.244  39.245  1.00 19.19           O
ATOM   2316  HA  TYR   156      32.931  38.080  37.269  1.00 20.00           H
ATOM   2317  CB  TYR   156      34.580  39.309  37.858  1.00 18.27           C
ATOM   2318 1HB  TYR   156      35.278  39.150  37.035  1.00 20.00           H
ATOM   2319 2HB  TYR   156      34.717  40.335  38.198  1.00 20.00           H
ATOM   2320  CG  TYR   156      34.918  38.357  38.991  1.00 17.43           C
ATOM   2321  CD1 TYR   156      35.296  38.841  40.237  1.00 15.97           C
ATOM   2322  HD1 TYR   156      35.340  39.915  40.413  1.00 20.00           H
ATOM   2323  CD2 TYR   156      34.872  36.972  38.807  1.00 18.27           C
ATOM   2324  HD2 TYR   156      34.575  36.579  37.834  1.00 20.00           H
ATOM   2325  CE1 TYR   156      35.625  37.974  41.280  1.00 15.84           C
ATOM   2326  HE1 TYR   156      35.922  38.361  42.254  1.00 20.00           H
ATOM   2327  CE2 TYR   156      35.200  36.090  39.850  1.00 16.46           C
ATOM   2328  HE2 TYR   156      35.158  35.012  39.689  1.00 20.00           H
ATOM   2329  CZ  TYR   156      35.576  36.610  41.080  1.00 15.88           C
ATOM   2330  OH  TYR   156      35.953  35.777  42.103  1.00 15.41           O
ATOM   2331  HH  TYR   156      35.693  34.835  41.890  1.00 20.00           H
ATOM   2332  HN  TYR   156      33.820  40.197  35.638  1.00 20.00           H
ATOM   2333  N   ASN   157      31.900  41.099  37.979  1.00 17.75           N
ATOM   2334  CA  ASN   157      30.895  41.873  38.679  1.00 16.68           C
ATOM   2335  C   ASN   157      30.770  41.731  40.200  1.00 18.38           C
ATOM   2336  O   ASN   157      31.742  41.954  40.935  1.00 17.24           O
ATOM   2337  HA  ASN   157      31.131  42.914  38.458  1.00 20.00           H
ATOM   2338  CB  ASN   157      29.533  41.598  37.984  1.00 18.09           C
ATOM   2339 1HB  ASN   157      29.309  40.532  38.024  1.00 20.00           H
ATOM   2340 2HB  ASN   157      28.736  42.112  38.521  1.00 20.00           H
ATOM   2341  CG  ASN   157      29.524  42.059  36.508  1.00 21.40           C
ATOM   2342  OD1 ASN   157      30.462  42.731  36.056  1.00 21.19           O
ATOM   2343  ND2 ASN   157      28.465  41.707  35.758  1.00 20.64           N
ATOM   2344 1HD2 ASN   157      27.725  41.168  36.160  1.00 20.00           H
ATOM   2345 2HD2 ASN   157      28.418  41.983  34.798  1.00 20.00           H
ATOM   2346  HN  ASN   157      32.373  41.617  37.266  1.00 20.00           H
ATOM   2347  N   VAL   158      29.582  41.363  40.693  1.00 16.78           N
ATOM   2348  CA  VAL   158      29.399  41.303  42.146  1.00 16.35           C
ATOM   2349  C   VAL   158      30.299  40.319  42.886  1.00 15.82           C
ATOM   2350  O   VAL   158      30.507  40.473  44.100  1.00 16.30           O
ATOM   2351  HA  VAL   158      29.642  42.286  42.549  1.00 20.00           H
ATOM   2352  CB  VAL   158      27.895  41.065  42.545  1.00 17.43           C
ATOM   2353  HB  VAL   158      27.270  41.599  41.829  1.00 20.00           H
ATOM   2354  CG1 VAL   158      27.546  39.590  42.464  1.00 18.14           C
ATOM   2355 1HG1 VAL   158      28.338  39.058  41.936  1.00 20.00           H
ATOM   2356 2HG1 VAL   158      27.445  39.184  43.470  1.00 20.00           H
ATOM   2357 3HG1 VAL   158      26.606  39.468  41.927  1.00 20.00           H
ATOM   2358  CG2 VAL   158      27.647  41.585  43.969  1.00 17.61           C
ATOM   2359 1HG2 VAL   158      28.017  40.857  44.691  1.00 20.00           H
ATOM   2360 2HG2 VAL   158      28.170  42.531  44.106  1.00 20.00           H
ATOM   2361 3HG2 VAL   158      26.578  41.735  44.119  1.00 20.00           H
ATOM   2362  HN  VAL   158      28.793  41.120  40.128  1.00 20.00           H
ATOM   2363  N   MET   159      30.833  39.319  42.193  1.00 16.05           N
ATOM   2364  CA  MET   159      31.756  38.400  42.867  1.00 17.85           C
ATOM   2365  C   MET   159      33.005  39.193  43.307  1.00 17.02           C
ATOM   2366  O   MET   159      33.640  38.854  44.299  1.00 16.23           O
ATOM   2367  HA  MET   159      31.212  38.019  43.731  1.00 20.00           H
ATOM   2368  CB  MET   159      32.182  37.265  41.951  1.00 18.36           C
ATOM   2369 1HB  MET   159      32.253  37.627  40.925  1.00 20.00           H
ATOM   2370 2HB  MET   159      33.175  36.917  42.235  1.00 20.00           H
ATOM   2371  CG  MET   159      31.229  36.072  41.975  1.00 27.19           C
ATOM   2372 1HG  MET   159      30.227  36.391  41.691  1.00 20.00           H
ATOM   2373 2HG  MET   159      31.546  35.328  41.243  1.00 20.00           H
ATOM   2374  SD  MET   159      31.148  35.279  43.618  1.00 29.80           S
ATOM   2375  CE  MET   159      32.361  34.015  43.447  1.00 30.87           C
ATOM   2376 1HE  MET   159      32.049  33.314  42.673  1.00 20.00           H
ATOM   2377 2HE  MET   159      33.316  34.462  43.168  1.00 20.00           H
ATOM   2378 3HE  MET   159      32.471  33.486  44.393  1.00 20.00           H
ATOM   2379  HN  MET   159      30.646  39.146  41.226  1.00 20.00           H
ATOM   2380  N   GLY   160      33.354  40.246  42.570  1.00 17.84           N
ATOM   2381  CA  GLY   160      34.511  41.049  42.969  1.00 15.49           C
ATOM   2382  C   GLY   160      34.292  41.678  44.337  1.00 15.63           C
ATOM   2383  O   GLY   160      35.196  41.718  45.178  1.00 14.07           O
ATOM   2384 1HA  GLY   160      35.403  40.422  42.991  1.00 20.00           H
ATOM   2385 2HA  GLY   160      34.689  41.830  42.229  1.00 20.00           H
ATOM   2386  HN  GLY   160      32.871  40.535  41.743  1.00 20.00           H
ATOM   2387  N   LEU   161      33.085  42.198  44.571  1.00 12.98           N
ATOM   2388  CA  LEU   161      32.782  42.808  45.853  1.00 13.60           C
ATOM   2389  C   LEU   161      32.780  41.745  46.935  1.00 13.02           C
ATOM   2390  O   LEU   161      33.229  41.990  48.067  1.00 13.80           O
ATOM   2391  HA  LEU   161      33.579  43.519  46.072  1.00 20.00           H
ATOM   2392  CB  LEU   161      31.389  43.485  45.823  1.00 13.98           C
ATOM   2393 1HB  LEU   161      30.707  42.842  45.266  1.00 20.00           H
ATOM   2394 2HB  LEU   161      31.012  43.540  46.844  1.00 20.00           H
ATOM   2395  CG  LEU   161      31.308  44.893  45.216  1.00 14.75           C
ATOM   2396  HG  LEU   161      32.099  45.500  45.656  1.00 20.00           H
ATOM   2397  CD1 LEU   161      31.560  44.825  43.702  1.00 14.83           C
ATOM   2398 1HD1 LEU   161      32.599  44.548  43.518  1.00 20.00           H
ATOM   2399 2HD1 LEU   161      30.902  44.079  43.257  1.00 20.00           H
ATOM   2400 3HD1 LEU   161      31.360  45.799  43.256  1.00 20.00           H
ATOM   2401  CD2 LEU   161      29.911  45.493  45.509  1.00 13.80           C
ATOM   2402 1HD2 LEU   161      29.145  44.746  45.302  1.00 20.00           H
ATOM   2403 2HD2 LEU   161      29.856  45.791  46.556  1.00 20.00           H
ATOM   2404 3HD2 LEU   161      29.750  46.364  44.874  1.00 20.00           H
ATOM   2405  HN  LEU   161      32.339  42.201  43.905  1.00 20.00           H
ATOM   2406  N   ALA   162      32.236  40.572  46.613  1.00 13.99           N
ATOM   2407  CA  ALA   162      32.188  39.495  47.613  1.00 15.17           C
ATOM   2408  C   ALA   162      33.636  39.048  47.950  1.00 14.31           C
ATOM   2409  O   ALA   162      33.952  38.774  49.104  1.00 14.03           O
ATOM   2410  HA  ALA   162      31.722  39.897  48.512  1.00 20.00           H
ATOM   2411  CB  ALA   162      31.341  38.292  47.082  1.00 14.16           C
ATOM   2412 1HB  ALA   162      30.344  38.640  46.814  1.00 20.00           H
ATOM   2413 2HB  ALA   162      31.826  37.866  46.203  1.00 20.00           H
ATOM   2414 3HB  ALA   162      31.264  37.531  47.858  1.00 20.00           H
ATOM   2415  HN  ALA   162      31.847  40.363  45.715  1.00 20.00           H
ATOM   2416  N   LYS   163      34.517  39.003  46.952  1.00 13.00           N
ATOM   2417  CA  LYS   163      35.906  38.609  47.263  1.00 13.83           C
ATOM   2418  C   LYS   163      36.615  39.700  48.088  1.00 12.71           C
ATOM   2419  O   LYS   163      37.470  39.383  48.912  1.00 12.45           O
ATOM   2420  HA  LYS   163      35.861  37.707  47.874  1.00 20.00           H
ATOM   2421  CB  LYS   163      36.682  38.312  45.975  1.00 12.79           C
ATOM   2422 1HB  LYS   163      36.600  39.158  45.292  1.00 20.00           H
ATOM   2423 2HB  LYS   163      37.741  38.189  46.204  1.00 20.00           H
ATOM   2424  CG  LYS   163      36.198  37.063  45.253  1.00 14.89           C
ATOM   2425 1HG  LYS   163      35.147  37.176  44.987  1.00 20.00           H
ATOM   2426 2HG  LYS   163      36.751  36.939  44.321  1.00 20.00           H
ATOM   2427  CD  LYS   163      36.380  35.798  46.143  1.00 14.62           C
ATOM   2428 1HD  LYS   163      37.391  35.777  46.550  1.00 20.00           H
ATOM   2429 2HD  LYS   163      35.697  35.843  46.990  1.00 20.00           H
ATOM   2430  CE  LYS   163      36.123  34.503  45.349  1.00 15.29           C
ATOM   2431 1HE  LYS   163      35.107  34.507  44.954  1.00 20.00           H
ATOM   2432 2HE  LYS   163      36.797  34.454  44.493  1.00 20.00           H
ATOM   2433  NZ  LYS   163      36.315  33.266  46.196  1.00 12.22           N
ATOM   2434 1HZ  LYS   163      36.285  32.443  45.604  1.00 20.00           H
ATOM   2435 2HZ  LYS   163      37.214  33.313  46.664  1.00 20.00           H
ATOM   2436 3HZ  LYS   163      35.576  33.212  46.888  1.00 20.00           H
ATOM   2437  HN  LYS   163      34.297  39.220  46.001  1.00 20.00           H
ATOM   2438  N   ALA   164      36.251  40.980  47.901  1.00 11.76           N
ATOM   2439  CA  ALA   164      36.892  42.044  48.688  1.00 11.77           C
ATOM   2440  C   ALA   164      36.464  41.887  50.156  1.00 12.94           C
ATOM   2441  O   ALA   164      37.269  42.059  51.095  1.00 11.44           O
ATOM   2442  HA  ALA   164      37.971  41.911  48.609  1.00 20.00           H
ATOM   2443  CB  ALA   164      36.500  43.432  48.144  1.00 10.87           C
ATOM   2444 1HB  ALA   164      36.887  43.548  47.131  1.00 20.00           H
ATOM   2445 2HB  ALA   164      35.414  43.523  48.130  1.00 20.00           H
ATOM   2446 3HB  ALA   164      36.922  44.206  48.785  1.00 20.00           H
ATOM   2447  HN  ALA   164      35.555  41.273  47.246  1.00 20.00           H
ATOM   2448  N   SER   165      35.183  41.571  50.362  1.00 11.74           N
ATOM   2449  CA  SER   165      34.659  41.341  51.713  1.00 11.79           C
ATOM   2450  C   SER   165      35.403  40.110  52.291  1.00 11.39           C
ATOM   2451  O   SER   165      35.774  40.085  53.459  1.00 12.48           O
ATOM   2452  HA  SER   165      34.889  42.249  52.270  1.00 20.00           H
ATOM   2453  CB  SER   165      33.145  41.014  51.637  1.00 13.81           C
ATOM   2454 1HB  SER   165      32.608  41.875  51.239  1.00 20.00           H
ATOM   2455 2HB  SER   165      32.987  40.190  50.941  1.00 20.00           H
ATOM   2456  OG  SER   165      32.640  40.674  52.919  1.00 14.27           O
ATOM   2457  HG  SER   165      31.651  40.816  52.945  1.00 20.00           H
ATOM   2458  HN  SER   165      34.508  41.471  49.631  1.00 20.00           H
ATOM   2459  N   LEU   166      35.605  39.089  51.470  1.00 10.68           N
ATOM   2460  CA  LEU   166      36.310  37.881  51.946  1.00 12.18           C
ATOM   2461  C   LEU   166      37.765  38.189  52.376  1.00 12.56           C
ATOM   2462  O   LEU   166      38.225  37.719  53.415  1.00 12.84           O
ATOM   2463  HA  LEU   166      35.782  37.521  52.829  1.00 20.00           H
ATOM   2464  CB  LEU   166      36.320  36.809  50.854  1.00 11.61           C
ATOM   2465 1HB  LEU   166      35.288  36.572  50.595  1.00 20.00           H
ATOM   2466 2HB  LEU   166      36.784  37.231  49.962  1.00 20.00           H
ATOM   2467  CG  LEU   166      37.051  35.491  51.209  1.00 12.92           C
ATOM   2468  HG  LEU   166      38.058  35.739  51.546  1.00 20.00           H
ATOM   2469  CD1 LEU   166      36.342  34.767  52.375  1.00 13.46           C
ATOM   2470 1HD1 LEU   166      36.145  35.477  53.177  1.00 20.00           H
ATOM   2471 2HD1 LEU   166      35.401  34.346  52.022  1.00 20.00           H
ATOM   2472 3HD1 LEU   166      36.981  33.966  52.747  1.00 20.00           H
ATOM   2473  CD2 LEU   166      37.087  34.595  49.981  1.00 13.74           C
ATOM   2474 1HD2 LEU   166      36.090  34.198  49.791  1.00 20.00           H
ATOM   2475 2HD2 LEU   166      37.419  35.173  49.118  1.00 20.00           H
ATOM   2476 3HD2 LEU   166      37.779  33.770  50.153  1.00 20.00           H
ATOM   2477  HN  LEU   166      35.306  39.071  50.516  1.00 20.00           H
ATOM   2478  N   GLU   167      38.489  38.986  51.590  1.00 13.62           N
ATOM   2479  CA  GLU   167      39.884  39.299  51.970  1.00 13.18           C
ATOM   2480  C   GLU   167      39.912  40.097  53.276  1.00 13.80           C
ATOM   2481  O   GLU   167      40.802  39.904  54.103  1.00 13.69           O
ATOM   2482  HA  GLU   167      40.368  38.333  52.116  1.00 20.00           H
ATOM   2483  CB  GLU   167      40.578  40.026  50.808  1.00 12.67           C
ATOM   2484 1HB  GLU   167      39.967  40.868  50.484  1.00 20.00           H
ATOM   2485 2HB  GLU   167      41.587  40.314  51.104  1.00 20.00           H
ATOM   2486  CG  GLU   167      40.716  39.078  49.617  1.00 12.37           C
ATOM   2487 1HG  GLU   167      41.158  38.137  49.945  1.00 20.00           H
ATOM   2488 2HG  GLU   167      39.730  38.844  49.217  1.00 20.00           H
ATOM   2489  CD  GLU   167      41.560  39.616  48.483  1.00 16.43           C
ATOM   2490  OE1 GLU   167      42.137  40.702  48.650  1.00 16.72           O
ATOM   2491  OE2 GLU   167      41.639  38.953  47.418  1.00 16.60           O
ATOM   2492  HN  GLU   167      38.149  39.396  50.743  1.00 20.00           H
ATOM   2493  N   ALA   168      38.939  40.988  53.480  1.00 12.94           N
ATOM   2494  CA  ALA   168      38.865  41.728  54.741  1.00 13.15           C
ATOM   2495  C   ALA   168      38.550  40.725  55.858  1.00 13.50           C
ATOM   2496  O   ALA   168      39.052  40.836  56.978  1.00 13.54           O
ATOM   2497  HA  ALA   168      39.841  42.179  54.918  1.00 20.00           H
ATOM   2498  CB  ALA   168      37.751  42.827  54.688  1.00 12.78           C
ATOM   2499 1HB  ALA   168      38.072  43.638  54.034  1.00 20.00           H
ATOM   2500 2HB  ALA   168      36.830  42.391  54.302  1.00 20.00           H
ATOM   2501 3HB  ALA   168      37.577  43.216  55.691  1.00 20.00           H
ATOM   2502  HN  ALA   168      38.226  41.200  52.812  1.00 20.00           H
ATOM   2503  N   ASN   169      37.695  39.751  55.550  1.00 13.96           N
ATOM   2504  CA  ASN   169      37.319  38.723  56.532  1.00 12.35           C
ATOM   2505  C   ASN   169      38.591  38.010  57.031  1.00 13.15           C
ATOM   2506  O   ASN   169      38.772  37.765  58.228  1.00 13.37           O
ATOM   2507  HA  ASN   169      36.803  39.261  57.326  1.00 20.00           H
ATOM   2508  CB  ASN   169      36.371  37.710  55.863  1.00 15.08           C
ATOM   2509 1HB  ASN   169      35.801  38.204  55.077  1.00 20.00           H
ATOM   2510 2HB  ASN   169      36.954  36.921  55.385  1.00 20.00           H
ATOM   2511  CG  ASN   169      35.380  37.060  56.864  1.00 17.28           C
ATOM   2512  OD1 ASN   169      35.457  37.268  58.083  1.00 14.37           O
ATOM   2513  ND2 ASN   169      34.443  36.280  56.327  1.00 14.78           N
ATOM   2514 1HD2 ASN   169      34.412  36.145  55.336  1.00 20.00           H
ATOM   2515 2HD2 ASN   169      33.771  35.829  56.914  1.00 20.00           H
ATOM   2516  HN  ASN   169      37.260  39.651  54.655  1.00 20.00           H
ATOM   2517  N   VAL   170      39.468  37.684  56.089  1.00 13.01           N
ATOM   2518  CA  VAL   170      40.739  37.009  56.410  1.00 13.22           C
ATOM   2519  C   VAL   170      41.517  37.821  57.459  1.00 12.74           C
ATOM   2520  O   VAL   170      42.026  37.260  58.433  1.00 13.37           O
ATOM   2521  HA  VAL   170      40.496  36.036  56.838  1.00 20.00           H
ATOM   2522  CB  VAL   170      41.594  36.847  55.128  1.00 13.49           C
ATOM   2523  HB  VAL   170      41.604  37.805  54.608  1.00 20.00           H
ATOM   2524  CG1 VAL   170      43.057  36.482  55.486  1.00 16.69           C
ATOM   2525 1HG1 VAL   170      43.544  37.341  55.947  1.00 20.00           H
ATOM   2526 2HG1 VAL   170      43.063  35.644  56.183  1.00 20.00           H
ATOM   2527 3HG1 VAL   170      43.595  36.203  54.579  1.00 20.00           H
ATOM   2528  CG2 VAL   170      40.984  35.795  54.228  1.00 14.06           C
ATOM   2529 1HG2 VAL   170      40.593  34.979  54.836  1.00 20.00           H
ATOM   2530 2HG2 VAL   170      40.174  36.237  53.648  1.00 20.00           H
ATOM   2531 3HG2 VAL   170      41.747  35.410  53.550  1.00 20.00           H
ATOM   2532  HN  VAL   170      39.337  37.867  55.114  1.00 20.00           H
ATOM   2533  N   ARG   171      41.594  39.142  57.281  1.00 11.65           N
ATOM   2534  CA  ARG   171      42.323  39.990  58.221  1.00 12.42           C
ATOM   2535  C   ARG   171      41.674  40.098  59.599  1.00 14.48           C
ATOM   2536  O   ARG   171      42.363  40.059  60.620  1.00 13.37           O
ATOM   2537  HA  ARG   171      43.302  39.520  58.318  1.00 20.00           H
ATOM   2538  CB  ARG   171      42.509  41.421  57.639  1.00 12.84           C
ATOM   2539 1HB  ARG   171      41.539  41.835  57.366  1.00 20.00           H
ATOM   2540 2HB  ARG   171      42.932  42.075  58.401  1.00 20.00           H
ATOM   2541  CG  ARG   171      43.421  41.443  56.406  1.00 12.79           C
ATOM   2542 1HG  ARG   171      44.374  40.969  56.645  1.00 20.00           H
ATOM   2543 2HG  ARG   171      42.968  40.860  55.603  1.00 20.00           H
ATOM   2544  CD  ARG   171      43.689  42.883  55.893  1.00 15.42           C
ATOM   2545 1HD  ARG   171      43.912  43.541  56.732  1.00 20.00           H
ATOM   2546 2HD  ARG   171      44.564  42.889  55.242  1.00 20.00           H
ATOM   2547  NE  ARG   171      42.560  43.462  55.146  1.00 15.71           N
ATOM   2548  HE  ARG   171      41.924  44.052  55.642  1.00 20.00           H
ATOM   2549  CZ  ARG   171      42.310  43.265  53.851  1.00 15.53           C
ATOM   2550  NH1 ARG   171      43.093  42.492  53.114  1.00 13.72           N
ATOM   2551 1HH1 ARG   171      43.887  42.045  53.527  1.00 20.00           H
ATOM   2552 2HH1 ARG   171      42.891  42.355  52.144  1.00 20.00           H
ATOM   2553  NH2 ARG   171      41.274  43.881  53.283  1.00 16.63           N
ATOM   2554 1HH2 ARG   171      41.079  43.739  52.312  1.00 20.00           H
ATOM   2555 2HH2 ARG   171      40.692  44.485  53.827  1.00 20.00           H
ATOM   2556  HN  ARG   171      41.172  39.628  56.516  1.00 20.00           H
ATOM   2557  N   TYR   172      40.354  40.275  59.636  1.00 13.81           N
ATOM   2558  CA  TYR   172      39.674  40.386  60.922  1.00 13.58           C
ATOM   2559  C   TYR   172      39.716  39.039  61.654  1.00 12.81           C
ATOM   2560  O   TYR   172      39.847  38.991  62.885  1.00 15.81           O
ATOM   2561  HA  TYR   172      40.195  41.139  61.513  1.00 20.00           H
ATOM   2562  CB  TYR   172      38.225  40.865  60.709  1.00 13.51           C
ATOM   2563 1HB  TYR   172      37.821  40.382  59.819  1.00 20.00           H
ATOM   2564 2HB  TYR   172      37.618  40.538  61.552  1.00 20.00           H
ATOM   2565  CG  TYR   172      38.129  42.375  60.562  1.00 14.66           C
ATOM   2566  CD1 TYR   172      38.266  42.987  59.305  1.00 16.21           C
ATOM   2567  HD1 TYR   172      38.386  42.375  58.411  1.00 20.00           H
ATOM   2568  CD2 TYR   172      37.964  43.200  61.676  1.00 15.75           C
ATOM   2569  HD2 TYR   172      37.848  42.734  62.654  1.00 20.00           H
ATOM   2570  CE1 TYR   172      38.251  44.398  59.178  1.00 15.26           C
ATOM   2571  HE1 TYR   172      38.361  44.871  58.202  1.00 20.00           H
ATOM   2572  CE2 TYR   172      37.946  44.610  61.556  1.00 16.32           C
ATOM   2573  HE2 TYR   172      37.816  45.226  62.445  1.00 20.00           H
ATOM   2574  CZ  TYR   172      38.095  45.193  60.303  1.00 17.04           C
ATOM   2575  OH  TYR   172      38.118  46.590  60.189  1.00 16.98           O
ATOM   2576  HH  TYR   172      38.664  46.859  59.395  1.00 20.00           H
ATOM   2577  HN  TYR   172      39.776  40.339  58.823  1.00 20.00           H
ATOM   2578  N   MET   173      39.588  37.951  60.908  1.00 13.91           N
ATOM   2579  CA  MET   173      39.666  36.618  61.519  1.00 15.42           C
ATOM   2580  C   MET   173      41.076  36.362  62.066  1.00 16.60           C
ATOM   2581  O   MET   173      41.231  35.870  63.197  1.00 14.46           O
ATOM   2582  HA  MET   173      38.944  36.626  62.335  1.00 20.00           H
ATOM   2583  CB  MET   173      39.313  35.528  60.500  1.00 14.61           C
ATOM   2584 1HB  MET   173      39.803  35.741  59.549  1.00 20.00           H
ATOM   2585 2HB  MET   173      39.693  34.566  60.844  1.00 20.00           H
ATOM   2586  CG  MET   173      37.788  35.408  60.262  1.00 15.97           C
ATOM   2587 1HG  MET   173      37.309  34.971  61.137  1.00 20.00           H
ATOM   2588 2HG  MET   173      37.355  36.398  60.122  1.00 20.00           H
ATOM   2589  SD  MET   173      37.364  34.417  58.850  1.00 18.33           S
ATOM   2590  CE  MET   173      37.894  32.716  59.432  1.00 17.65           C
ATOM   2591 1HE  MET   173      38.817  32.799  60.006  1.00 20.00           H
ATOM   2592 2HE  MET   173      37.113  32.287  60.059  1.00 20.00           H
ATOM   2593 3HE  MET   173      38.061  32.072  58.568  1.00 20.00           H
ATOM   2594  HN  MET   173      39.436  37.965  59.919  1.00 20.00           H
ATOM   2595  N   ALA   174      42.100  36.699  61.276  1.00 14.37           N
ATOM   2596  CA  ALA   174      43.481  36.493  61.729  1.00 15.10           C
ATOM   2597  C   ALA   174      43.755  37.290  63.003  1.00 16.06           C
ATOM   2598  O   ALA   174      44.405  36.797  63.925  1.00 16.39           O
ATOM   2599  HA  ALA   174      43.602  35.433  61.954  1.00 20.00           H
ATOM   2600  CB  ALA   174      44.474  36.906  60.629  1.00 13.66           C
ATOM   2601 1HB  ALA   174      44.274  36.332  59.724  1.00 20.00           H
ATOM   2602 2HB  ALA   174      44.361  37.969  60.417  1.00 20.00           H
ATOM   2603 3HB  ALA   174      45.492  36.709  60.966  1.00 20.00           H
ATOM   2604  HN  ALA   174      41.996  37.096  60.364  1.00 20.00           H
ATOM   2605  N   ASN   175      43.257  38.521  63.064  1.00 16.91           N
ATOM   2606  CA  ASN   175      43.474  39.376  64.222  1.00 17.60           C
ATOM   2607  C   ASN   175      42.751  38.859  65.478  1.00 18.55           C
ATOM   2608  O   ASN   175      43.270  38.954  66.587  1.00 17.88           O
ATOM   2609  HA  ASN   175      44.554  39.389  64.369  1.00 20.00           H
ATOM   2610  CB  ASN   175      43.003  40.802  63.903  1.00 18.08           C
ATOM   2611 1HB  ASN   175      43.333  41.082  62.902  1.00 20.00           H
ATOM   2612 2HB  ASN   175      41.914  40.837  63.900  1.00 20.00           H
ATOM   2613  CG  ASN   175      43.523  41.831  64.896  1.00 20.89           C
ATOM   2614  OD1 ASN   175      42.751  42.628  65.445  1.00 25.67           O
ATOM   2615  ND2 ASN   175      44.823  41.829  65.131  1.00 17.82           N
ATOM   2616 1HD2 ASN   175      45.415  41.171  64.664  1.00 20.00           H
ATOM   2617 2HD2 ASN   175      45.216  42.485  65.775  1.00 20.00           H
ATOM   2618  HN  ASN   175      42.711  38.940  62.338  1.00 20.00           H
ATOM   2619  N   ALA   176      41.552  38.323  65.292  1.00 18.50           N
ATOM   2620  CA  ALA   176      40.740  37.801  66.400  1.00 18.57           C
ATOM   2621  C   ALA   176      41.230  36.441  66.919  1.00 20.30           C
ATOM   2622  O   ALA   176      41.245  36.202  68.131  1.00 19.83           O
ATOM   2623  HA  ALA   176      40.814  38.507  67.227  1.00 20.00           H
ATOM   2624  CB  ALA   176      39.271  37.656  65.941  1.00 18.22           C
ATOM   2625 1HB  ALA   176      38.864  38.640  65.709  1.00 20.00           H
ATOM   2626 2HB  ALA   176      39.229  37.027  65.051  1.00 20.00           H
ATOM   2627 3HB  ALA   176      38.685  37.198  66.738  1.00 20.00           H
ATOM   2628  HN  ALA   176      41.113  38.232  64.398  1.00 20.00           H
ATOM   2629  N   MET   177      41.641  35.558  66.015  1.00 17.19           N
ATOM   2630  CA  MET   177      42.041  34.210  66.433  1.00 19.41           C
ATOM   2631  C   MET   177      43.531  33.952  66.649  1.00 19.68           C
ATOM   2632  O   MET   177      43.919  32.881  67.144  1.00 20.12           O
ATOM   2633  HA  MET   177      41.549  34.041  67.391  1.00 20.00           H
ATOM   2634  CB  MET   177      41.493  33.193  65.426  1.00 19.48           C
ATOM   2635 1HB  MET   177      41.975  33.337  64.459  1.00 20.00           H
ATOM   2636 2HB  MET   177      41.736  32.182  65.755  1.00 20.00           H
ATOM   2637  CG  MET   177      39.949  33.287  65.225  1.00 20.81           C
ATOM   2638 1HG  MET   177      39.437  33.013  66.147  1.00 20.00           H
ATOM   2639 2HG  MET   177      39.666  34.314  64.996  1.00 20.00           H
ATOM   2640  SD  MET   177      39.345  32.214  63.892  1.00 24.77           S
ATOM   2641  CE  MET   177      39.153  30.678  64.786  1.00 23.25           C
ATOM   2642 1HE  MET   177      40.107  30.395  65.231  1.00 20.00           H
ATOM   2643 2HE  MET   177      38.409  30.805  65.572  1.00 20.00           H
ATOM   2644 3HE  MET   177      38.827  29.896  64.099  1.00 20.00           H
ATOM   2645  HN  MET   177      41.702  35.747  65.035  1.00 20.00           H
ATOM   2646  N   GLY   178      44.367  34.919  66.284  1.00 19.36           N
ATOM   2647  CA  GLY   178      45.796  34.717  66.438  1.00 20.76           C
ATOM   2648  C   GLY   178      46.238  34.449  67.867  1.00 21.15           C
ATOM   2649  O   GLY   178      47.072  33.565  68.099  1.00 21.43           O
ATOM   2650 1HA  GLY   178      46.117  33.875  65.823  1.00 20.00           H
ATOM   2651 2HA  GLY   178      46.332  35.595  66.079  1.00 20.00           H
ATOM   2652  HN  GLY   178      44.076  35.796  65.902  1.00 20.00           H
ATOM   2653  N   PRO   179      45.721  35.209  68.845  1.00 21.08           N
ATOM   2654  CA  PRO   179      46.121  34.993  70.236  1.00 22.99           C
ATOM   2655  C   PRO   179      45.895  33.585  70.748  1.00 25.68           C
ATOM   2656  O   PRO   179      46.619  33.136  71.625  1.00 26.12           O
ATOM   2657  HA  PRO   179      47.195  35.142  70.346  1.00 20.00           H
ATOM   2658  CB  PRO   179      45.337  36.056  71.010  1.00 23.96           C
ATOM   2659 1HB  PRO   179      44.396  35.661  71.392  1.00 20.00           H
ATOM   2660 2HB  PRO   179      45.900  36.423  71.868  1.00 20.00           H
ATOM   2661  CG  PRO   179      45.108  37.149  69.984  1.00 23.19           C
ATOM   2662 1HG  PRO   179      44.281  37.795  70.275  1.00 20.00           H
ATOM   2663 2HG  PRO   179      45.988  37.784  69.882  1.00 20.00           H
ATOM   2664  CD  PRO   179      44.812  36.362  68.721  1.00 21.67           C
ATOM   2665 1HD  PRO   179      43.761  36.083  68.659  1.00 20.00           H
ATOM   2666 2HD  PRO   179      45.043  36.939  67.825  1.00 20.00           H
ATOM   2667  N   GLU   180      44.920  32.869  70.200  1.00 23.80           N
ATOM   2668  CA  GLU   180      44.706  31.497  70.647  1.00 24.33           C
ATOM   2669  C   GLU   180      45.470  30.488  69.790  1.00 25.73           C
ATOM   2670  O   GLU   180      45.265  29.275  69.913  1.00 26.86           O
ATOM   2671  HA  GLU   180      45.091  31.461  71.666  1.00 20.00           H
ATOM   2672  CB  GLU   180      43.201  31.156  70.688  1.00 25.91           C
ATOM   2673 1HB  GLU   180      43.057  30.188  71.168  1.00 20.00           H
ATOM   2674 2HB  GLU   180      42.655  31.964  71.173  1.00 20.00           H
ATOM   2675  CG  GLU   180      42.524  31.012  69.350  1.00 27.68           C
ATOM   2676 1HG  GLU   180      43.103  31.533  68.587  1.00 20.00           H
ATOM   2677 2HG  GLU   180      42.495  29.960  69.064  1.00 20.00           H
ATOM   2678  CD  GLU   180      41.096  31.564  69.351  1.00 30.97           C
ATOM   2679  OE1 GLU   180      40.870  32.679  69.899  1.00 30.52           O
ATOM   2680  OE2 GLU   180      40.206  30.883  68.791  1.00 29.35           O
ATOM   2681  HN  GLU   180      44.309  33.211  69.486  1.00 20.00           H
ATOM   2682  N   GLY   181      46.340  30.982  68.903  1.00 23.83           N
ATOM   2683  CA  GLY   181      47.157  30.100  68.087  1.00 20.83           C
ATOM   2684  C   GLY   181      46.615  29.651  66.747  1.00 21.81           C
ATOM   2685  O   GLY   181      47.014  28.594  66.256  1.00 21.54           O
ATOM   2686 1HA  GLY   181      48.113  30.578  67.873  1.00 20.00           H
ATOM   2687 2HA  GLY   181      47.375  29.185  68.639  1.00 20.00           H
ATOM   2688  HN  GLY   181      46.484  31.959  68.745  1.00 20.00           H
ATOM   2689  N   VAL   182      45.723  30.430  66.137  1.00 19.00           N
ATOM   2690  CA  VAL   182      45.151  30.032  64.841  1.00 19.12           C
ATOM   2691  C   VAL   182      45.572  31.045  63.771  1.00 18.07           C
ATOM   2692  O   VAL   182      45.467  32.243  63.994  1.00 18.91           O
ATOM   2693  HA  VAL   182      45.566  29.057  64.584  1.00 20.00           H
ATOM   2694  CB  VAL   182      43.591  30.006  64.922  1.00 18.41           C
ATOM   2695  HB  VAL   182      43.250  31.019  65.134  1.00 20.00           H
ATOM   2696  CG1 VAL   182      42.992  29.577  63.593  1.00 19.07           C
ATOM   2697 1HG1 VAL   182      43.186  30.343  62.842  1.00 20.00           H
ATOM   2698 2HG1 VAL   182      43.444  28.636  63.277  1.00 20.00           H
ATOM   2699 3HG1 VAL   182      41.917  29.443  63.705  1.00 20.00           H
ATOM   2700  CG2 VAL   182      43.151  29.044  66.028  1.00 19.24           C
ATOM   2701 1HG2 VAL   182      43.501  28.038  65.795  1.00 20.00           H
ATOM   2702 2HG2 VAL   182      43.576  29.365  66.979  1.00 20.00           H
ATOM   2703 3HG2 VAL   182      42.064  29.043  66.097  1.00 20.00           H
ATOM   2704  HN  VAL   182      45.397  31.301  66.504  1.00 20.00           H
ATOM   2705  N   ARG   183      46.042  30.578  62.624  1.00 17.20           N
ATOM   2706  CA  ARG   183      46.440  31.506  61.554  1.00 16.79           C
ATOM   2707  C   ARG   183      45.365  31.438  60.471  1.00 16.35           C
ATOM   2708  O   ARG   183      44.737  30.389  60.281  1.00 17.32           O
ATOM   2709  HA  ARG   183      46.484  32.483  62.034  1.00 20.00           H
ATOM   2710  CB  ARG   183      47.808  31.102  60.954  1.00 16.68           C
ATOM   2711 1HB  ARG   183      47.781  30.056  60.648  1.00 20.00           H
ATOM   2712 2HB  ARG   183      48.005  31.691  60.058  1.00 20.00           H
ATOM   2713  CG  ARG   183      49.000  31.298  61.950  1.00 17.59           C
ATOM   2714 1HG  ARG   183      49.065  32.345  62.243  1.00 20.00           H
ATOM   2715 2HG  ARG   183      48.818  30.723  62.858  1.00 20.00           H
ATOM   2716  CD  ARG   183      50.336  30.859  61.329  1.00 17.06           C
ATOM   2717 1HD  ARG   183      50.554  31.464  60.449  1.00 20.00           H
ATOM   2718 2HD  ARG   183      51.148  31.023  62.038  1.00 20.00           H
ATOM   2719  NE  ARG   183      50.375  29.454  60.924  1.00 18.03           N
ATOM   2720  HE  ARG   183      50.494  28.763  61.637  1.00 20.00           H
ATOM   2721  CZ  ARG   183      50.264  29.025  59.672  1.00 17.77           C
ATOM   2722  NH1 ARG   183      50.103  29.894  58.680  1.00 17.21           N
ATOM   2723 1HH1 ARG   183      50.065  30.874  58.875  1.00 20.00           H
ATOM   2724 2HH1 ARG   183      50.020  29.568  57.738  1.00 20.00           H
ATOM   2725  NH2 ARG   183      50.297  27.723  59.404  1.00 19.15           N
ATOM   2726 1HH2 ARG   183      50.213  27.404  58.459  1.00 20.00           H
ATOM   2727 2HH2 ARG   183      50.406  27.062  60.146  1.00 20.00           H
ATOM   2728  HN  ARG   183      46.153  29.605  62.419  1.00 20.00           H
ATOM   2729  N   VAL   184      45.169  32.543  59.757  1.00 14.93           N
ATOM   2730  CA  VAL   184      44.155  32.622  58.709  1.00 14.85           C
ATOM   2731  C   VAL   184      44.778  33.347  57.502  1.00 14.72           C
ATOM   2732  O   VAL   184      45.289  34.449  57.656  1.00 14.91           O
ATOM   2733  HA  VAL   184      43.896  31.602  58.424  1.00 20.00           H
ATOM   2734  CB  VAL   184      42.912  33.453  59.211  1.00 14.23           C
ATOM   2735  HB  VAL   184      43.229  34.488  59.335  1.00 20.00           H
ATOM   2736  CG1 VAL   184      41.780  33.419  58.160  1.00 16.69           C
ATOM   2737 1HG1 VAL   184      42.145  33.833  57.220  1.00 20.00           H
ATOM   2738 2HG1 VAL   184      41.461  32.388  58.003  1.00 20.00           H
ATOM   2739 3HG1 VAL   184      40.937  34.011  58.515  1.00 20.00           H
ATOM   2740  CG2 VAL   184      42.413  32.911  60.563  1.00 14.50           C
ATOM   2741 1HG2 VAL   184      42.085  31.878  60.441  1.00 20.00           H
ATOM   2742 2HG2 VAL   184      43.223  32.951  61.291  1.00 20.00           H
ATOM   2743 3HG2 VAL   184      41.579  33.519  60.912  1.00 20.00           H
ATOM   2744  HN  VAL   184      45.690  33.387  59.879  1.00 20.00           H
ATOM   2745  N   ASN   185      44.719  32.736  56.323  1.00 15.25           N
ATOM   2746  CA  ASN   185      45.285  33.341  55.111  1.00 15.12           C
ATOM   2747  C   ASN   185      44.418  33.020  53.910  1.00 14.55           C
ATOM   2748  O   ASN   185      43.481  32.235  54.009  1.00 15.25           O
ATOM   2749  HA  ASN   185      45.322  34.411  55.315  1.00 20.00           H
ATOM   2750  CB  ASN   185      46.690  32.764  54.826  1.00 13.93           C
ATOM   2751 1HB  ASN   185      46.625  31.683  54.700  1.00 20.00           H
ATOM   2752 2HB  ASN   185      47.072  33.171  53.889  1.00 20.00           H
ATOM   2753  CG  ASN   185      47.684  33.068  55.932  1.00 15.78           C
ATOM   2754  OD1 ASN   185      48.140  34.217  56.100  1.00 19.32           O
ATOM   2755  ND2 ASN   185      48.028  32.061  56.685  1.00 11.17           N
ATOM   2756 1HD2 ASN   185      47.640  31.155  56.516  1.00 20.00           H
ATOM   2757 2HD2 ASN   185      48.680  32.195  57.432  1.00 20.00           H
ATOM   2758  HN  ASN   185      44.296  31.842  56.177  1.00 20.00           H
ATOM   2759  N   ALA   186      44.746  33.622  52.770  1.00 13.30           N
ATOM   2760  CA  ALA   186      44.038  33.361  51.541  1.00 12.46           C
ATOM   2761  C   ALA   186      45.025  33.235  50.409  1.00 15.14           C
ATOM   2762  O   ALA   186      46.135  33.767  50.484  1.00 15.87           O
ATOM   2763  HA  ALA   186      43.511  32.414  51.656  1.00 20.00           H
ATOM   2764  CB  ALA   186      43.085  34.504  51.216  1.00 12.32           C
ATOM   2765 1HB  ALA   186      42.200  34.430  51.848  1.00 20.00           H
ATOM   2766 2HB  ALA   186      43.584  35.456  51.399  1.00 20.00           H
ATOM   2767 3HB  ALA   186      42.790  34.444  50.168  1.00 20.00           H
ATOM   2768  HN  ALA   186      45.490  34.284  52.681  1.00 20.00           H
ATOM   2769  N   ILE   187      44.619  32.528  49.359  1.00 14.25           N
ATOM   2770  CA  ILE   187      45.416  32.451  48.165  1.00 14.75           C
ATOM   2771  C   ILE   187      44.572  33.144  47.098  1.00 17.44           C
ATOM   2772  O   ILE   187      43.388  32.817  46.942  1.00 17.00           O
ATOM   2773  HA  ILE   187      46.335  33.008  48.348  1.00 20.00           H
ATOM   2774  CB  ILE   187      45.664  30.998  47.696  1.00 15.14           C
ATOM   2775  HB  ILE   187      44.756  30.422  47.872  1.00 20.00           H
ATOM   2776  CG1 ILE   187      46.784  30.364  48.526  1.00 15.40           C
ATOM   2777 1HG1 ILE   187      47.735  30.836  48.281  1.00 20.00           H
ATOM   2778 2HG1 ILE   187      46.603  30.543  49.585  1.00 20.00           H
ATOM   2779  CG2 ILE   187      46.026  30.995  46.211  1.00 15.72           C
ATOM   2780 1HG2 ILE   187      45.348  31.655  45.670  1.00 20.00           H
ATOM   2781 2HG2 ILE   187      47.051  31.345  46.086  1.00 20.00           H
ATOM   2782 3HG2 ILE   187      45.938  29.982  45.817  1.00 20.00           H
ATOM   2783  CD1 ILE   187      46.929  28.838  48.309  1.00 17.89           C
ATOM   2784 1HD1 ILE   187      46.295  28.527  47.479  1.00 20.00           H
ATOM   2785 2HD1 ILE   187      47.968  28.600  48.080  1.00 20.00           H
ATOM   2786 3HD1 ILE   187      46.627  28.312  49.214  1.00 20.00           H
ATOM   2787  HN  ILE   187      43.760  32.017  49.327  1.00 20.00           H
ATOM   2788  N   SER   188      45.148  34.128  46.397  1.00 15.38           N
ATOM   2789  CA  SER   188      44.429  34.783  45.305  1.00 15.56           C
ATOM   2790  C   SER   188      44.971  34.048  44.078  1.00 16.60           C
ATOM   2791  O   SER   188      46.094  34.310  43.616  1.00 16.34           O
ATOM   2792  HA  SER   188      43.374  34.594  45.500  1.00 20.00           H
ATOM   2793  CB  SER   188      44.772  36.288  45.235  1.00 14.89           C
ATOM   2794 1HB  SER   188      44.504  36.765  46.177  1.00 20.00           H
ATOM   2795 2HB  SER   188      45.849  36.409  45.111  1.00 20.00           H
ATOM   2796  OG  SER   188      44.080  36.903  44.157  1.00 17.38           O
ATOM   2797  HG  SER   188      43.189  37.233  44.466  1.00 20.00           H
ATOM   2798  HN  SER   188      46.073  34.468  46.566  1.00 20.00           H
ATOM   2799  N   ALA   189      44.202  33.098  43.553  1.00 15.90           N
ATOM   2800  CA  ALA   189      44.666  32.289  42.427  1.00 15.99           C
ATOM   2801  C   ALA   189      44.379  32.896  41.075  1.00 16.49           C
ATOM   2802  O   ALA   189      43.407  33.620  40.926  1.00 16.80           O
ATOM   2803  HA  ALA   189      45.750  32.198  42.507  1.00 20.00           H
ATOM   2804  CB  ALA   189      44.017  30.856  42.497  1.00 17.84           C
ATOM   2805 1HB  ALA   189      44.142  30.449  43.500  1.00 20.00           H
ATOM   2806 2HB  ALA   189      42.955  30.926  42.263  1.00 20.00           H
ATOM   2807 3HB  ALA   189      44.506  30.200  41.776  1.00 20.00           H
ATOM   2808  HN  ALA   189      43.284  32.877  43.880  1.00 20.00           H
ATOM   2809  N   GLY   190      45.239  32.616  40.099  1.00 14.58           N
ATOM   2810  CA  GLY   190      44.989  33.095  38.751  1.00 18.06           C
ATOM   2811  C   GLY   190      43.879  32.224  38.141  1.00 20.63           C
ATOM   2812  O   GLY   190      43.446  31.248  38.759  1.00 19.33           O
ATOM   2813 1HA  GLY   190      44.697  34.144  38.782  1.00 20.00           H
ATOM   2814 2HA  GLY   190      45.906  33.036  38.164  1.00 20.00           H
ATOM   2815  HN  GLY   190      46.075  32.081  40.226  1.00 20.00           H
ATOM   2816  N   PRO   191      43.408  32.541  36.933  1.00 21.88           N
ATOM   2817  CA  PRO   191      42.344  31.779  36.258  1.00 22.97           C
ATOM   2818  C   PRO   191      42.694  30.332  35.937  1.00 22.99           C
ATOM   2819  O   PRO   191      43.766  30.046  35.402  1.00 23.59           O
ATOM   2820  HA  PRO   191      41.471  31.697  36.905  1.00 20.00           H
ATOM   2821  CB  PRO   191      42.049  32.588  34.990  1.00 23.86           C
ATOM   2822 1HB  PRO   191      41.962  31.944  34.114  1.00 20.00           H
ATOM   2823 2HB  PRO   191      41.112  33.138  35.074  1.00 20.00           H
ATOM   2824  CG  PRO   191      43.186  33.522  34.835  1.00 24.79           C
ATOM   2825 1HG  PRO   191      43.904  33.151  34.103  1.00 20.00           H
ATOM   2826 2HG  PRO   191      42.850  34.497  34.484  1.00 20.00           H
ATOM   2827  CD  PRO   191      43.875  33.692  36.141  1.00 22.73           C
ATOM   2828 1HD  PRO   191      44.959  33.687  36.026  1.00 20.00           H
ATOM   2829 2HD  PRO   191      43.608  34.636  36.615  1.00 20.00           H
ATOM   2830  N   ILE   192      41.769  29.431  36.267  1.00 23.37           N
ATOM   2831  CA  ILE   192      41.918  27.981  36.051  1.00 24.02           C
ATOM   2832  C   ILE   192      40.577  27.411  35.559  1.00 25.84           C
ATOM   2833  O   ILE   192      39.522  27.750  36.102  1.00 22.74           O
ATOM   2834  HA  ILE   192      42.664  27.842  35.268  1.00 20.00           H
ATOM   2835  CB  ILE   192      42.266  27.258  37.373  1.00 24.34           C
ATOM   2836  HB  ILE   192      41.479  27.470  38.096  1.00 20.00           H
ATOM   2837  CG1 ILE   192      43.583  27.811  37.941  1.00 23.61           C
ATOM   2838 1HG1 ILE   192      44.419  27.465  37.333  1.00 20.00           H
ATOM   2839 2HG1 ILE   192      43.578  28.899  37.886  1.00 20.00           H
ATOM   2840  CG2 ILE   192      42.339  25.743  37.147  1.00 24.08           C
ATOM   2841 1HG2 ILE   192      42.245  25.529  36.082  1.00 20.00           H
ATOM   2842 2HG2 ILE   192      43.296  25.367  37.509  1.00 20.00           H
ATOM   2843 3HG2 ILE   192      41.529  25.255  37.688  1.00 20.00           H
ATOM   2844  CD1 ILE   192      43.848  27.407  39.391  1.00 23.86           C
ATOM   2845 1HD1 ILE   192      43.047  27.785  40.025  1.00 20.00           H
ATOM   2846 2HD1 ILE   192      43.887  26.320  39.464  1.00 20.00           H
ATOM   2847 3HD1 ILE   192      44.800  27.827  39.717  1.00 20.00           H
ATOM   2848  HN  ILE   192      40.893  29.659  36.690  1.00 20.00           H
ATOM   2849  N   ARG   193      40.614  26.543  34.551  1.00 26.93           N
ATOM   2850  CA  ARG   193      39.370  25.979  34.031  1.00 30.89           C
ATOM   2851  C   ARG   193      38.754  24.994  35.030  1.00 29.75           C
ATOM   2852  O   ARG   193      39.284  23.903  35.252  1.00 30.18           O
ATOM   2853  HA  ARG   193      38.716  26.838  33.881  1.00 20.00           H
ATOM   2854  CB  ARG   193      39.619  25.290  32.682  1.00 34.95           C
ATOM   2855 1HB  ARG   193      40.368  25.846  32.118  1.00 20.00           H
ATOM   2856 2HB  ARG   193      40.023  24.291  32.848  1.00 20.00           H
ATOM   2857  CG  ARG   193      38.356  25.172  31.835  1.00 43.78           C
ATOM   2858 1HG  ARG   193      37.631  24.537  32.343  1.00 20.00           H
ATOM   2859 2HG  ARG   193      37.897  26.154  31.722  1.00 20.00           H
ATOM   2860  CD  ARG   193      38.630  24.596  30.454  1.00 50.69           C
ATOM   2861 1HD  ARG   193      37.847  24.903  29.760  1.00 20.00           H
ATOM   2862 2HD  ARG   193      39.571  24.988  30.067  1.00 20.00           H
ATOM   2863  NE  ARG   193      38.698  23.136  30.477  1.00 57.91           N
ATOM   2864  HE  ARG   193      39.537  22.700  30.149  1.00 20.00           H
ATOM   2865  CZ  ARG   193      37.720  22.336  30.905  1.00 61.32           C
ATOM   2866  NH1 ARG   193      36.576  22.847  31.354  1.00 63.21           N
ATOM   2867 1HH1 ARG   193      36.445  23.838  31.372  1.00 20.00           H
ATOM   2868 2HH1 ARG   193      35.849  22.240  31.673  1.00 20.00           H
ATOM   2869  NH2 ARG   193      37.890  21.019  30.896  1.00 62.38           N
ATOM   2870 1HH2 ARG   193      37.158  20.418  31.216  1.00 20.00           H
ATOM   2871 2HH2 ARG   193      38.751  20.628  30.568  1.00 20.00           H
ATOM   2872  HN  ARG   193      41.457  26.237  34.107  1.00 20.00           H
ATOM   2873  N   THR   194      37.657  25.406  35.660  1.00 28.15           N
ATOM   2874  CA  THR   194      36.944  24.568  36.621  1.00 27.78           C
ATOM   2875  C   THR   194      35.475  24.621  36.240  1.00 29.38           C
ATOM   2876  O   THR   194      35.084  25.368  35.335  1.00 28.85           O
ATOM   2877  HA  THR   194      37.298  23.542  36.511  1.00 20.00           H
ATOM   2878  CB  THR   194      37.032  25.094  38.078  1.00 26.05           C
ATOM   2879  HB  THR   194      36.577  24.389  38.774  1.00 20.00           H
ATOM   2880  OG1 THR   194      36.444  26.400  38.145  1.00 23.75           O
ATOM   2881  HG1 THR   194      36.474  26.741  39.084  1.00 20.00           H
ATOM   2882  CG2 THR   194      38.492  25.130  38.574  1.00 23.80           C
ATOM   2883 1HG2 THR   194      39.023  25.946  38.084  1.00 20.00           H
ATOM   2884 2HG2 THR   194      38.980  24.185  38.335  1.00 20.00           H
ATOM   2885 3HG2 THR   194      38.506  25.283  39.653  1.00 20.00           H
ATOM   2886  HN  THR   194      37.241  26.305  35.528  1.00 20.00           H
ATOM   2887  N   LEU   195      34.652  23.849  36.943  1.00 29.75           N
ATOM   2888  CA  LEU   195      33.214  23.862  36.673  1.00 31.00           C
ATOM   2889  C   LEU   195      32.632  25.273  36.858  1.00 29.91           C
ATOM   2890  O   LEU   195      31.955  25.793  35.975  1.00 29.45           O
ATOM   2891  HA  LEU   195      33.075  23.580  35.629  1.00 20.00           H
ATOM   2892  CB  LEU   195      32.497  22.881  37.605  1.00 33.89           C
ATOM   2893 1HB  LEU   195      33.133  22.704  38.473  1.00 20.00           H
ATOM   2894 2HB  LEU   195      31.586  23.356  37.968  1.00 20.00           H
ATOM   2895  CG  LEU   195      32.125  21.523  36.993  1.00 39.35           C
ATOM   2896  HG  LEU   195      31.887  20.836  37.805  1.00 20.00           H
ATOM   2897  CD1 LEU   195      30.868  21.696  36.128  1.00 40.29           C
ATOM   2898 1HD1 LEU   195      30.002  21.308  36.664  1.00 20.00           H
ATOM   2899 2HD1 LEU   195      30.719  22.754  35.912  1.00 20.00           H
ATOM   2900 3HD1 LEU   195      30.992  21.148  35.193  1.00 20.00           H
ATOM   2901  CD2 LEU   195      33.283  20.983  36.137  1.00 40.77           C
ATOM   2902 1HD2 LEU   195      33.221  21.405  35.134  1.00 20.00           H
ATOM   2903 2HD2 LEU   195      34.233  21.264  36.591  1.00 20.00           H
ATOM   2904 3HD2 LEU   195      33.216  19.896  36.078  1.00 20.00           H
ATOM   2905  HN  LEU   195      34.950  23.233  37.673  1.00 20.00           H
ATOM   2906  N   ALA   196      32.884  25.883  38.013  1.00 28.85           N
ATOM   2907  CA  ALA   196      32.380  27.228  38.301  1.00 28.92           C
ATOM   2908  C   ALA   196      32.869  28.287  37.304  1.00 29.51           C
ATOM   2909  O   ALA   196      32.138  29.231  37.005  1.00 28.63           O
ATOM   2910  HA  ALA   196      31.293  27.197  38.228  1.00 20.00           H
ATOM   2911  CB  ALA   196      32.772  27.648  39.725  1.00 27.73           C
ATOM   2912 1HB  ALA   196      31.882  27.961  40.269  1.00 20.00           H
ATOM   2913 2HB  ALA   196      33.234  26.804  40.238  1.00 20.00           H
ATOM   2914 3HB  ALA   196      33.480  28.476  39.678  1.00 20.00           H
ATOM   2915  HN  ALA   196      33.423  25.479  38.752  1.00 20.00           H
ATOM   2916  N   ALA   197      34.092  28.134  36.792  1.00 30.09           N
ATOM   2917  CA  ALA   197      34.646  29.114  35.849  1.00 31.37           C
ATOM   2918  C   ALA   197      33.780  29.259  34.600  1.00 33.47           C
ATOM   2919  O   ALA   197      33.662  30.361  34.042  1.00 32.86           O
ATOM   2920  HA  ALA   197      34.670  30.081  36.351  1.00 20.00           H
ATOM   2921  CB  ALA   197      36.071  28.734  35.453  1.00 30.74           C
ATOM   2922 1HB  ALA   197      36.671  28.585  36.351  1.00 20.00           H
ATOM   2923 2HB  ALA   197      36.053  27.812  34.871  1.00 20.00           H
ATOM   2924 3HB  ALA   197      36.507  29.533  34.853  1.00 20.00           H
ATOM   2925  HN  ALA   197      34.697  27.367  37.007  1.00 20.00           H
ATOM   2926  N   SER   198      33.170  28.156  34.165  1.00 33.98           N
ATOM   2927  CA  SER   198      32.305  28.183  32.981  1.00 36.06           C
ATOM   2928  C   SER   198      31.128  29.153  33.127  1.00 36.25           C
ATOM   2929  O   SER   198      30.489  29.517  32.139  1.00 38.05           O
ATOM   2930  HA  SER   198      32.946  28.514  32.163  1.00 20.00           H
ATOM   2931  CB  SER   198      31.770  26.775  32.676  1.00 36.89           C
ATOM   2932 1HB  SER   198      31.230  26.789  31.729  1.00 20.00           H
ATOM   2933 2HB  SER   198      32.607  26.087  32.554  1.00 20.00           H
ATOM   2934  OG  SER   198      30.912  26.311  33.714  1.00 39.95           O
ATOM   2935  HG  SER   198      31.275  25.465  34.105  1.00 20.00           H
ATOM   2936  HN  SER   198      33.257  27.260  34.601  1.00 20.00           H
ATOM   2937  N   GLY   199      30.841  29.580  34.352  1.00 35.66           N
ATOM   2938  CA  GLY   199      29.738  30.504  34.560  1.00 35.44           C
ATOM   2939  C   GLY   199      30.098  31.962  34.290  1.00 36.21           C
ATOM   2940  O   GLY   199      29.217  32.834  34.222  1.00 35.39           O
ATOM   2941 1HA  GLY   199      28.905  30.233  33.912  1.00 20.00           H
ATOM   2942 2HA  GLY   199      29.382  30.425  35.587  1.00 20.00           H
ATOM   2943  HN  GLY   199      31.343  29.305  35.172  1.00 20.00           H
ATOM   2944  N   ILE   200      31.390  32.243  34.139  1.00 34.72           N
ATOM   2945  CA  ILE   200      31.814  33.612  33.882  1.00 34.28           C
ATOM   2946  C   ILE   200      31.832  33.832  32.375  1.00 34.87           C
ATOM   2947  O   ILE   200      32.486  33.098  31.642  1.00 33.78           O
ATOM   2948  HA  ILE   200      31.071  34.273  34.326  1.00 20.00           H
ATOM   2949  CB  ILE   200      33.229  33.902  34.448  1.00 33.13           C
ATOM   2950  HB  ILE   200      33.908  33.131  34.082  1.00 20.00           H
ATOM   2951  CG1 ILE   200      33.221  33.818  35.982  1.00 32.44           C
ATOM   2952 1HG1 ILE   200      32.733  34.700  36.395  1.00 20.00           H
ATOM   2953 2HG1 ILE   200      32.639  32.953  36.299  1.00 20.00           H
ATOM   2954  CG2 ILE   200      33.677  35.305  34.028  1.00 33.32           C
ATOM   2955 1HG2 ILE   200      34.262  35.240  33.110  1.00 20.00           H
ATOM   2956 2HG2 ILE   200      32.801  35.930  33.857  1.00 20.00           H
ATOM   2957 3HG2 ILE   200      34.288  35.743  34.817  1.00 20.00           H
ATOM   2958  CD1 ILE   200      34.617  33.711  36.573  1.00 30.70           C
ATOM   2959 1HD1 ILE   200      35.014  32.712  36.389  1.00 20.00           H
ATOM   2960 2HD1 ILE   200      35.267  34.451  36.106  1.00 20.00           H
ATOM   2961 3HD1 ILE   200      34.572  33.892  37.647  1.00 20.00           H
ATOM   2962  HN  ILE   200      32.121  31.561  34.190  1.00 20.00           H
ATOM   2963  N   LYS   201      31.097  34.843  31.919  1.00 37.18           N
ATOM   2964  CA  LYS   201      31.035  35.155  30.495  1.00 38.96           C
ATOM   2965  C   LYS   201      32.430  35.445  29.957  1.00 39.15           C
ATOM   2966  O   LYS   201      33.185  36.216  30.554  1.00 38.87           O
ATOM   2967  HA  LYS   201      30.654  34.271  29.983  1.00 20.00           H
ATOM   2968  CB  LYS   201      30.135  36.372  30.260  1.00 41.94           C
ATOM   2969 1HB  LYS   201      29.260  36.312  30.906  1.00 20.00           H
ATOM   2970 2HB  LYS   201      30.670  37.282  30.532  1.00 20.00           H
ATOM   2971  CG  LYS   201      29.649  36.525  28.824  1.00 46.14           C
ATOM   2972 1HG  LYS   201      30.057  35.721  28.211  1.00 20.00           H
ATOM   2973 2HG  LYS   201      28.564  36.431  28.791  1.00 20.00           H
ATOM   2974  CD  LYS   201      30.066  37.866  28.256  1.00 50.07           C
ATOM   2975 1HD  LYS   201      30.468  38.493  29.052  1.00 20.00           H
ATOM   2976 2HD  LYS   201      30.865  37.724  27.528  1.00 20.00           H
ATOM   2977  CE  LYS   201      28.902  38.589  27.588  1.00 53.25           C
ATOM   2978 1HE  LYS   201      29.025  38.565  26.505  1.00 20.00           H
ATOM   2979 2HE  LYS   201      27.969  38.074  27.814  1.00 20.00           H
ATOM   2980  NZ  LYS   201      28.793  40.017  28.036  1.00 54.88           N
ATOM   2981 1HZ  LYS   201      28.081  40.489  27.490  1.00 20.00           H
ATOM   2982 2HZ  LYS   201      28.542  40.045  29.017  1.00 20.00           H
ATOM   2983 3HZ  LYS   201      29.684  40.482  27.902  1.00 20.00           H
ATOM   2984  HN  LYS   201      30.551  35.444  32.501  1.00 20.00           H
ATOM   2985  N   ASP   202      32.765  34.810  28.837  1.00 38.71           N
ATOM   2986  CA  ASP   202      34.055  34.999  28.182  1.00 39.49           C
ATOM   2987  C   ASP   202      35.260  34.508  28.987  1.00 38.82           C
ATOM   2988  O   ASP   202      36.374  35.008  28.807  1.00 38.20           O
ATOM   2989  HA  ASP   202      33.984  34.447  27.244  1.00 20.00           H
ATOM   2990  CB  ASP   202      34.245  36.481  27.830  1.00 41.28           C
ATOM   2991 1HB  ASP   202      33.920  37.101  28.665  1.00 20.00           H
ATOM   2992 2HB  ASP   202      35.304  36.688  27.672  1.00 20.00           H
ATOM   2993  CG  ASP   202      33.471  36.895  26.579  1.00 43.15           C
ATOM   2994  OD1 ASP   202      33.191  38.102  26.412  1.00 44.45           O
ATOM   2995  OD2 ASP   202      33.141  36.012  25.762  1.00 43.94           O
ATOM   2996  HN  ASP   202      32.170  34.162  28.361  1.00 20.00           H
ATOM   2997  N   PHE   203      35.053  33.523  29.860  1.00 36.94           N
ATOM   2998  CA  PHE   203      36.162  33.014  30.659  1.00 35.76           C
ATOM   2999  C   PHE   203      37.324  32.514  29.797  1.00 36.20           C
ATOM   3000  O   PHE   203      38.485  32.713  30.154  1.00 35.64           O
ATOM   3001  HA  PHE   203      36.518  33.836  31.280  1.00 20.00           H
ATOM   3002  CB  PHE   203      35.706  31.891  31.607  1.00 33.50           C
ATOM   3003 1HB  PHE   203      34.926  32.277  32.262  1.00 20.00           H
ATOM   3004 2HB  PHE   203      35.260  31.090  31.017  1.00 20.00           H
ATOM   3005  CG  PHE   203      36.824  31.327  32.444  1.00 31.08           C
ATOM   3006  CD1 PHE   203      37.487  30.159  32.050  1.00 30.70           C
ATOM   3007  HD1 PHE   203      37.166  29.625  31.155  1.00 20.00           H
ATOM   3008  CD2 PHE   203      37.252  31.989  33.592  1.00 30.04           C
ATOM   3009  HD2 PHE   203      36.740  32.898  33.906  1.00 20.00           H
ATOM   3010  CE1 PHE   203      38.564  29.659  32.789  1.00 30.29           C
ATOM   3011  HE1 PHE   203      39.069  28.747  32.468  1.00 20.00           H
ATOM   3012  CE2 PHE   203      38.332  31.498  34.340  1.00 29.62           C
ATOM   3013  HE2 PHE   203      38.660  32.025  35.236  1.00 20.00           H
ATOM   3014  CZ  PHE   203      38.986  30.335  33.937  1.00 29.38           C
ATOM   3015  HZ  PHE   203      39.827  29.953  34.516  1.00 20.00           H
ATOM   3016  HN  PHE   203      34.165  33.090  30.015  1.00 20.00           H
ATOM   3017  N   ARG   204      37.023  31.870  28.670  1.00 36.04           N
ATOM   3018  CA  ARG   204      38.079  31.360  27.795  1.00 36.61           C
ATOM   3019  C   ARG   204      38.977  32.486  27.284  1.00 37.69           C
ATOM   3020  O   ARG   204      40.166  32.277  27.029  1.00 36.69           O
ATOM   3021  HA  ARG   204      38.648  30.669  28.418  1.00 20.00           H
ATOM   3022  CB  ARG   204      37.469  30.591  26.604  1.00 38.05           C
ATOM   3023 1HB  ARG   204      36.750  31.225  26.087  1.00 20.00           H
ATOM   3024 2HB  ARG   204      38.252  30.345  25.885  1.00 20.00           H
ATOM   3025  HN  ARG   204      36.089  31.697  28.356  1.00 20.00           H
ATOM   3026  N   LYS   205      38.407  33.676  27.128  1.00 38.72           N
ATOM   3027  CA  LYS   205      39.173  34.833  26.666  1.00 40.05           C
ATOM   3028  C   LYS   205      40.123  35.301  27.779  1.00 38.92           C
ATOM   3029  O   LYS   205      41.261  35.674  27.508  1.00 38.15           O
ATOM   3030  HA  LYS   205      39.775  34.509  25.816  1.00 20.00           H
ATOM   3031  CB  LYS   205      38.227  35.975  26.284  1.00 43.52           C
ATOM   3032 1HB  LYS   205      37.323  35.921  26.889  1.00 20.00           H
ATOM   3033 2HB  LYS   205      38.700  36.932  26.502  1.00 20.00           H
ATOM   3034  CG  LYS   205      37.805  35.992  24.826  1.00 48.67           C
ATOM   3035 1HG  LYS   205      38.655  35.733  24.194  1.00 20.00           H
ATOM   3036 2HG  LYS   205      37.040  35.234  24.656  1.00 20.00           H
ATOM   3037  CD  LYS   205      37.268  37.367  24.430  1.00 53.28           C
ATOM   3038 1HD  LYS   205      36.692  37.787  25.254  1.00 20.00           H
ATOM   3039 2HD  LYS   205      38.100  38.046  24.244  1.00 20.00           H
ATOM   3040  CE  LYS   205      36.389  37.292  23.185  1.00 56.89           C
ATOM   3041 1HE  LYS   205      36.610  38.131  22.525  1.00 20.00           H
ATOM   3042 2HE  LYS   205      36.614  36.382  22.628  1.00 20.00           H
ATOM   3043  NZ  LYS   205      34.934  37.309  23.529  1.00 59.72           N
ATOM   3044 1HZ  LYS   205      34.385  37.290  22.676  1.00 20.00           H
ATOM   3045 2HZ  LYS   205      34.711  36.496  24.093  1.00 20.00           H
ATOM   3046 3HZ  LYS   205      34.720  38.152  24.050  1.00 20.00           H
ATOM   3047  HN  LYS   205      37.442  33.861  27.309  1.00 20.00           H
ATOM   3048  N   MET   206      39.644  35.289  29.022  1.00 37.16           N
ATOM   3049  CA  MET   206      40.452  35.688  30.176  1.00 36.93           C
ATOM   3050  C   MET   206      41.652  34.769  30.308  1.00 36.56           C
ATOM   3051  O   MET   206      42.760  35.204  30.633  1.00 34.93           O
ATOM   3052  HA  MET   206      40.777  36.707  29.968  1.00 20.00           H
ATOM   3053  CB  MET   206      39.646  35.582  31.475  1.00 38.07           C
ATOM   3054 1HB  MET   206      39.202  34.589  31.551  1.00 20.00           H
ATOM   3055 2HB  MET   206      40.311  35.700  32.330  1.00 20.00           H
ATOM   3056  CG  MET   206      38.531  36.595  31.619  1.00 40.44           C
ATOM   3057 1HG  MET   206      38.937  37.605  31.563  1.00 20.00           H
ATOM   3058 2HG  MET   206      37.824  36.489  30.796  1.00 20.00           H
ATOM   3059  SD  MET   206      37.641  36.405  33.186  1.00 44.55           S
ATOM   3060  CE  MET   206      38.996  36.507  34.366  1.00 42.19           C
ATOM   3061 1HE  MET   206      39.241  35.507  34.726  1.00 20.00           H
ATOM   3062 2HE  MET   206      39.870  36.941  33.879  1.00 20.00           H
ATOM   3063 3HE  MET   206      38.699  37.133  35.207  1.00 20.00           H
ATOM   3064  HN  MET   206      38.713  35.012  29.260  1.00 20.00           H
ATOM   3065  N   LEU   207      41.410  33.484  30.073  1.00 35.55           N
ATOM   3066  CA  LEU   207      42.452  32.476  30.182  1.00 36.20           C
ATOM   3067  C   LEU   207      43.564  32.675  29.152  1.00 35.47           C
ATOM   3068  O   LEU   207      44.743  32.632  29.494  1.00 35.12           O
ATOM   3069  HA  LEU   207      42.907  32.581  31.167  1.00 20.00           H
ATOM   3070  CB  LEU   207      41.834  31.077  30.041  1.00 36.58           C
ATOM   3071 1HB  LEU   207      40.916  31.046  30.627  1.00 20.00           H
ATOM   3072 2HB  LEU   207      41.552  30.929  28.998  1.00 20.00           H
ATOM   3073  CG  LEU   207      42.686  29.880  30.459  1.00 38.28           C
ATOM   3074  HG  LEU   207      43.684  30.007  30.038  1.00 20.00           H
ATOM   3075  CD1 LEU   207      42.837  29.827  31.976  1.00 36.81           C
ATOM   3076 1HD1 LEU   207      42.845  30.841  32.376  1.00 20.00           H
ATOM   3077 2HD1 LEU   207      42.002  29.273  32.405  1.00 20.00           H
ATOM   3078 3HD1 LEU   207      43.773  29.328  32.230  1.00 20.00           H
ATOM   3079  CD2 LEU   207      42.034  28.602  29.944  1.00 38.44           C
ATOM   3080 1HD2 LEU   207      40.987  28.796  29.712  1.00 20.00           H
ATOM   3081 2HD2 LEU   207      42.550  28.268  29.043  1.00 20.00           H
ATOM   3082 3HD2 LEU   207      42.100  27.827  30.707  1.00 20.00           H
ATOM   3083  HN  LEU   207      40.516  33.122  29.810  1.00 20.00           H
ATOM   3084  N   ALA   208      43.193  32.900  27.895  1.00 34.87           N
ATOM   3085  CA  ALA   208      44.180  33.088  26.830  1.00 35.03           C
ATOM   3086  C   ALA   208      45.004  34.364  27.058  1.00 35.24           C
ATOM   3087  O   ALA   208      46.220  34.381  26.841  1.00 35.09           O
ATOM   3088  HA  ALA   208      44.860  32.236  26.853  1.00 20.00           H
ATOM   3089  CB  ALA   208      43.473  33.146  25.461  1.00 34.53           C
ATOM   3090 1HB  ALA   208      42.666  32.414  25.438  1.00 20.00           H
ATOM   3091 2HB  ALA   208      43.064  34.144  25.305  1.00 20.00           H
ATOM   3092 3HB  ALA   208      44.191  32.920  24.671  1.00 20.00           H
ATOM   3093  HN  ALA   208      42.241  32.955  27.594  1.00 20.00           H
ATOM   3094  N   HIE   209      44.333  35.428  27.490  1.00 20.00           N
ATOM   3095  CA  HIE   209      45.011  36.692  27.759  1.00 20.00           C
ATOM   3096  C   HIE   209      46.080  36.532  28.841  1.00 20.00           C
ATOM   3097  O   HIE   209      47.221  36.959  28.662  1.00 20.00           O
ATOM   3098  HA  HIE   209      45.506  36.985  26.832  1.00 20.00           H
ATOM   3099  CB  HIE   209      44.004  37.742  28.208  1.00 20.00           C
ATOM   3100 1HB  HIE   209      43.246  37.858  27.433  1.00 20.00           H
ATOM   3101 2HB  HIE   209      43.495  37.383  29.102  1.00 20.00           H
ATOM   3102  CG  HIE   209      44.618  39.078  28.497  1.00 20.00           C
ATOM   3103  ND1 HIE   209      44.660  39.617  29.765  1.00 20.00           N
ATOM   3104  CD2 HIE   209      45.220  39.975  27.683  1.00 20.00           C
ATOM   3105  HD2 HIE   209      45.372  39.886  26.607  1.00 20.00           H
ATOM   3106  CE1 HIE   209      45.264  40.793  29.719  1.00 20.00           C
ATOM   3107  HE1 HIE   209      45.445  41.454  30.566  1.00 20.00           H
ATOM   3108  NE2 HIE   209      45.614  41.033  28.466  1.00 20.00           N
ATOM   3109  HE2 HIE   209      46.089  41.849  28.137  1.00 20.00           H
ATOM   3110  HN  HIE   209      43.347  35.437  27.656  1.00 20.00           H
ATOM   3111  N   CYS   210      45.709  35.915  29.960  1.00 33.61           N
ATOM   3112  CA  CYS   210      46.638  35.715  31.068  1.00 34.16           C
ATOM   3113  C   CYS   210      47.848  34.907  30.661  1.00 34.33           C
ATOM   3114  O   CYS   210      48.969  35.189  31.072  1.00 33.58           O
ATOM   3115  HA  CYS   210      46.964  36.705  31.386  1.00 20.00           H
ATOM   3116  CB  CYS   210      45.932  35.015  32.226  1.00 35.24           C
ATOM   3117 1HB  CYS   210      45.351  34.172  31.852  1.00 20.00           H
ATOM   3118 2HB  CYS   210      46.669  34.611  32.920  1.00 20.00           H
ATOM   3119  SG  CYS   210      44.852  36.144  33.094  1.00 38.77           S
ATOM   3120  HG  CYS   210      43.900  36.165  32.166  1.00 20.00           H
ATOM   3121  HN  CYS   210      44.791  35.552  30.120  1.00 20.00           H
ATOM   3122  N   GLU   211      47.615  33.896  29.840  1.00 35.11           N
ATOM   3123  CA  GLU   211      48.690  33.033  29.381  1.00 36.69           C
ATOM   3124  C   GLU   211      49.734  33.819  28.597  1.00 34.73           C
ATOM   3125  O   GLU   211      50.928  33.548  28.685  1.00 35.17           O
ATOM   3126  HA  GLU   211      49.145  32.630  30.286  1.00 20.00           H
ATOM   3127  CB  GLU   211      48.115  31.922  28.502  1.00 39.86           C
ATOM   3128 1HB  GLU   211      47.221  31.509  28.969  1.00 20.00           H
ATOM   3129 2HB  GLU   211      47.939  32.303  27.496  1.00 20.00           H
ATOM   3130  CG  GLU   211      49.026  30.734  28.298  1.00 45.66           C
ATOM   3131 1HG  GLU   211      50.006  31.075  27.965  1.00 20.00           H
ATOM   3132 2HG  GLU   211      49.174  30.217  29.246  1.00 20.00           H
ATOM   3133  CD  GLU   211      48.460  29.766  27.282  1.00 48.90           C
ATOM   3134  OE1 GLU   211      49.102  29.554  26.233  1.00 52.04           O
ATOM   3135  OE2 GLU   211      47.364  29.220  27.528  1.00 52.01           O
ATOM   3136  HN  GLU   211      46.710  33.659  29.486  1.00 20.00           H
ATOM   3137  N   ALA   212      49.274  34.800  27.837  1.00 33.13           N
ATOM   3138  CA  ALA   212      50.164  35.600  27.008  1.00 32.26           C
ATOM   3139  C   ALA   212      50.956  36.663  27.768  1.00 31.30           C
ATOM   3140  O   ALA   212      52.105  36.947  27.426  1.00 31.38           O
ATOM   3141  HA  ALA   212      50.897  34.927  26.562  1.00 20.00           H
ATOM   3142  CB  ALA   212      49.359  36.261  25.898  1.00 32.75           C
ATOM   3143 1HB  ALA   212      48.442  35.697  25.729  1.00 20.00           H
ATOM   3144 2HB  ALA   212      49.111  37.282  26.188  1.00 20.00           H
ATOM   3145 3HB  ALA   212      49.949  36.277  24.981  1.00 20.00           H
ATOM   3146  HN  ALA   212      48.310  35.056  27.778  1.00 20.00           H
ATOM   3147  N   VAL   213      50.362  37.229  28.812  1.00 28.72           N
ATOM   3148  CA  VAL   213      51.028  38.296  29.543  1.00 27.79           C
ATOM   3149  C   VAL   213      51.586  38.008  30.933  1.00 27.72           C
ATOM   3150  O   VAL   213      52.269  38.861  31.515  1.00 26.70           O
ATOM   3151  HA  VAL   213      51.902  38.596  28.963  1.00 20.00           H
ATOM   3152  CB  VAL   213      50.111  39.555  29.604  1.00 28.41           C
ATOM   3153  HB  VAL   213      50.694  40.373  30.026  1.00 20.00           H
ATOM   3154  CG1 VAL   213      49.682  39.942  28.190  1.00 29.09           C
ATOM   3155 1HG1 VAL   213      50.556  40.256  27.618  1.00 20.00           H
ATOM   3156 2HG1 VAL   213      49.219  39.083  27.703  1.00 20.00           H
ATOM   3157 3HG1 VAL   213      48.966  40.762  28.239  1.00 20.00           H
ATOM   3158  CG2 VAL   213      48.893  39.282  30.446  1.00 25.26           C
ATOM   3159 1HG2 VAL   213      48.701  38.209  30.470  1.00 20.00           H
ATOM   3160 2HG2 VAL   213      49.064  39.643  31.460  1.00 20.00           H
ATOM   3161 3HG2 VAL   213      48.033  39.795  30.017  1.00 20.00           H
ATOM   3162  HN  VAL   213      49.457  36.969  29.149  1.00 20.00           H
ATOM   3163  N   THR   214      51.305  36.825  31.472  1.00 25.10           N
ATOM   3164  CA  THR   214      51.832  36.458  32.776  1.00 24.11           C
ATOM   3165  C   THR   214      53.356  36.289  32.672  1.00 23.62           C
ATOM   3166  O   THR   214      53.855  35.690  31.715  1.00 23.67           O
ATOM   3167  HA  THR   214      51.637  37.276  33.468  1.00 20.00           H
ATOM   3168  CB  THR   214      51.205  35.120  33.248  1.00 25.89           C
ATOM   3169  HB  THR   214      51.500  34.300  32.593  1.00 20.00           H
ATOM   3170  OG1 THR   214      49.781  35.287  33.338  1.00 27.01           O
ATOM   3171  HG1 THR   214      49.474  35.968  32.673  1.00 20.00           H
ATOM   3172  CG2 THR   214      51.741  34.702  34.597  1.00 25.98           C
ATOM   3173 1HG2 THR   214      52.652  35.260  34.815  1.00 20.00           H
ATOM   3174 2HG2 THR   214      51.963  33.635  34.585  1.00 20.00           H
ATOM   3175 3HG2 THR   214      50.996  34.909  35.364  1.00 20.00           H
ATOM   3176  HN  THR   214      50.733  36.132  31.033  1.00 20.00           H
ATOM   3177  N   PRO   215      54.111  36.852  33.630  1.00 22.68           N
ATOM   3178  CA  PRO   215      55.577  36.715  33.594  1.00 22.59           C
ATOM   3179  C   PRO   215      56.087  35.286  33.342  1.00 22.84           C
ATOM   3180  O   PRO   215      56.995  35.104  32.536  1.00 24.49           O
ATOM   3181  HA  PRO   215      55.989  37.288  32.763  1.00 20.00           H
ATOM   3182  CB  PRO   215      56.008  37.244  34.968  1.00 21.34           C
ATOM   3183 1HB  PRO   215      56.015  36.453  35.718  1.00 20.00           H
ATOM   3184 2HB  PRO   215      57.014  37.663  34.939  1.00 20.00           H
ATOM   3185  CG  PRO   215      54.984  38.290  35.279  1.00 20.58           C
ATOM   3186 1HG  PRO   215      54.928  38.480  36.350  1.00 20.00           H
ATOM   3187 2HG  PRO   215      55.231  39.237  34.800  1.00 20.00           H
ATOM   3188  CD  PRO   215      53.669  37.715  34.741  1.00 21.39           C
ATOM   3189 1HD  PRO   215      53.194  37.053  35.465  1.00 20.00           H
ATOM   3190 2HD  PRO   215      52.952  38.502  34.509  1.00 20.00           H
ATOM   3191  N   ILE   216      55.534  34.273  34.012  1.00 22.33           N
ATOM   3192  CA  ILE   216      56.030  32.900  33.796  1.00 22.77           C
ATOM   3193  C   ILE   216      55.521  32.262  32.495  1.00 24.32           C
ATOM   3194  O   ILE   216      55.833  31.113  32.185  1.00 24.07           O
ATOM   3195  HA  ILE   216      57.116  32.954  33.710  1.00 20.00           H
ATOM   3196  CB  ILE   216      55.701  31.956  34.987  1.00 23.22           C
ATOM   3197  HB  ILE   216      56.091  30.965  34.755  1.00 20.00           H
ATOM   3198  CG1 ILE   216      54.195  31.819  35.167  1.00 22.48           C
ATOM   3199 1HG1 ILE   216      53.769  32.785  35.437  1.00 20.00           H
ATOM   3200 2HG1 ILE   216      53.738  31.521  34.223  1.00 20.00           H
ATOM   3201  CG2 ILE   216      56.373  32.466  36.271  1.00 23.81           C
ATOM   3202 1HG2 ILE   216      57.337  32.911  36.024  1.00 20.00           H
ATOM   3203 2HG2 ILE   216      55.736  33.215  36.741  1.00 20.00           H
ATOM   3204 3HG2 ILE   216      56.523  31.633  36.958  1.00 20.00           H
ATOM   3205  CD1 ILE   216      53.825  30.797  36.240  1.00 24.34           C
ATOM   3206 1HD1 ILE   216      53.352  29.934  35.772  1.00 20.00           H
ATOM   3207 2HD1 ILE   216      54.726  30.477  36.763  1.00 20.00           H
ATOM   3208 3HD1 ILE   216      53.134  31.250  36.950  1.00 20.00           H
ATOM   3209  HN  ILE   216      54.787  34.378  34.668  1.00 20.00           H
ATOM   3210  N   ARG   217      54.736  33.021  31.746  1.00 22.63           N
ATOM   3211  CA  ARG   217      54.200  32.603  30.453  1.00 25.47           C
ATOM   3212  C   ARG   217      53.356  31.329  30.371  1.00 26.25           C
ATOM   3213  O   ARG   217      53.428  30.589  29.388  1.00 25.72           O
ATOM   3214  HA  ARG   217      53.564  33.428  30.135  1.00 20.00           H
ATOM   3215  CB  ARG   217      55.329  32.543  29.414  1.00 25.76           C
ATOM   3216 1HB  ARG   217      56.105  31.856  29.753  1.00 20.00           H
ATOM   3217 2HB  ARG   217      54.943  32.148  28.474  1.00 20.00           H
ATOM   3218  CG  ARG   217      55.969  33.912  29.146  1.00 27.24           C
ATOM   3219 1HG  ARG   217      56.291  34.357  30.087  1.00 20.00           H
ATOM   3220 2HG  ARG   217      56.861  33.786  28.531  1.00 20.00           H
ATOM   3221  CD  ARG   217      55.001  34.859  28.444  1.00 28.15           C
ATOM   3222 1HD  ARG   217      54.470  34.329  27.653  1.00 20.00           H
ATOM   3223 2HD  ARG   217      54.250  35.213  29.150  1.00 20.00           H
ATOM   3224  NE  ARG   217      55.702  36.006  27.869  1.00 30.88           N
ATOM   3225  HE  ARG   217      56.068  35.915  26.942  1.00 20.00           H
ATOM   3226  CZ  ARG   217      55.888  37.168  28.497  1.00 32.01           C
ATOM   3227  NH1 ARG   217      55.423  37.344  29.728  1.00 29.67           N
ATOM   3228 1HH1 ARG   217      54.932  36.604  30.187  1.00 20.00           H
ATOM   3229 2HH1 ARG   217      55.565  38.216  30.195  1.00 20.00           H
ATOM   3230  NH2 ARG   217      56.553  38.157  27.899  1.00 31.63           N
ATOM   3231 1HH2 ARG   217      56.690  39.026  28.374  1.00 20.00           H
ATOM   3232 2HH2 ARG   217      56.915  38.029  26.975  1.00 20.00           H
ATOM   3233  HN  ARG   217      54.443  33.943  31.999  1.00 20.00           H
ATOM   3234  N   ARG   218      52.550  31.090  31.396  1.00 24.10           N
ATOM   3235  CA  ARG   218      51.630  29.949  31.412  1.00 25.15           C
ATOM   3236  C   ARG   218      50.641  30.274  32.530  1.00 26.56           C
ATOM   3237  O   ARG   218      50.942  31.106  33.389  1.00 25.89           O
ATOM   3238  HA  ARG   218      51.179  29.941  30.419  1.00 20.00           H
ATOM   3239  CB  ARG   218      52.376  28.646  31.716  1.00 25.74           C
ATOM   3240 1HB  ARG   218      51.705  27.798  31.579  1.00 20.00           H
ATOM   3241 2HB  ARG   218      53.197  28.519  31.010  1.00 20.00           H
ATOM   3242  CG  ARG   218      52.969  28.533  33.126  1.00 25.65           C
ATOM   3243 1HG  ARG   218      53.893  29.109  33.183  1.00 20.00           H
ATOM   3244 2HG  ARG   218      52.279  28.964  33.850  1.00 20.00           H
ATOM   3245  CD  ARG   218      53.242  27.061  33.468  1.00 25.46           C
ATOM   3246 1HD  ARG   218      52.308  26.500  33.471  1.00 20.00           H
ATOM   3247 2HD  ARG   218      53.879  26.614  32.704  1.00 20.00           H
ATOM   3248  NE  ARG   218      53.889  26.882  34.768  1.00 25.65           N
ATOM   3249  HE  ARG   218      54.887  26.936  34.806  1.00 20.00           H
ATOM   3250  CZ  ARG   218      53.230  26.651  35.905  1.00 27.59           C
ATOM   3251  NH1 ARG   218      51.900  26.571  35.906  1.00 25.97           N
ATOM   3252 1HH1 ARG   218      51.392  26.684  35.052  1.00 20.00           H
ATOM   3253 2HH1 ARG   218      51.411  26.397  36.760  1.00 20.00           H
ATOM   3254  NH2 ARG   218      53.895  26.507  37.047  1.00 26.45           N
ATOM   3255 1HH2 ARG   218      53.398  26.334  37.897  1.00 20.00           H
ATOM   3256 2HH2 ARG   218      54.893  26.571  37.056  1.00 20.00           H
ATOM   3257  HN  ARG   218      52.509  31.657  32.218  1.00 20.00           H
ATOM   3258  N   THR   219      49.458  29.668  32.517  1.00 25.46           N
ATOM   3259  CA  THR   219      48.507  29.923  33.598  1.00 25.62           C
ATOM   3260  C   THR   219      48.834  28.920  34.704  1.00 24.65           C
ATOM   3261  O   THR   219      49.499  27.907  34.449  1.00 23.53           O
ATOM   3262  HA  THR   219      48.677  30.931  33.974  1.00 20.00           H
ATOM   3263  CB  THR   219      47.036  29.747  33.118  1.00 27.49           C
ATOM   3264  HB  THR   219      46.344  29.800  33.958  1.00 20.00           H
ATOM   3265  OG1 THR   219      46.914  28.525  32.381  1.00 27.92           O
ATOM   3266  HG1 THR   219      46.042  28.083  32.592  1.00 20.00           H
ATOM   3267  CG2 THR   219      46.625  30.926  32.231  1.00 28.14           C
ATOM   3268 1HG2 THR   219      47.351  31.045  31.426  1.00 20.00           H
ATOM   3269 2HG2 THR   219      46.592  31.836  32.829  1.00 20.00           H
ATOM   3270 3HG2 THR   219      45.640  30.734  31.806  1.00 20.00           H
ATOM   3271  HN  THR   219      49.163  29.033  31.803  1.00 20.00           H
ATOM   3272  N   VAL   220      48.403  29.183  35.932  1.00 22.64           N
ATOM   3273  CA  VAL   220      48.729  28.250  36.999  1.00 22.53           C
ATOM   3274  C   VAL   220      47.801  27.024  36.976  1.00 23.05           C
ATOM   3275  O   VAL   220      46.730  27.054  36.360  1.00 24.59           O
ATOM   3276  HA  VAL   220      49.748  27.900  36.830  1.00 20.00           H
ATOM   3277  CB  VAL   220      48.690  28.926  38.410  1.00 22.13           C
ATOM   3278  HB  VAL   220      48.997  28.183  39.146  1.00 20.00           H
ATOM   3279  CG1 VAL   220      49.690  30.096  38.449  1.00 24.89           C
ATOM   3280 1HG1 VAL   220      50.572  29.840  37.860  1.00 20.00           H
ATOM   3281 2HG1 VAL   220      49.222  30.988  38.033  1.00 20.00           H
ATOM   3282 3HG1 VAL   220      49.985  30.287  39.480  1.00 20.00           H
ATOM   3283  CG2 VAL   220      47.283  29.386  38.748  1.00 22.04           C
ATOM   3284 1HG2 VAL   220      47.305  30.436  39.040  1.00 20.00           H
ATOM   3285 2HG2 VAL   220      46.642  29.265  37.875  1.00 20.00           H
ATOM   3286 3HG2 VAL   220      46.893  28.787  39.571  1.00 20.00           H
ATOM   3287  HN  VAL   220      47.863  29.989  36.174  1.00 20.00           H
ATOM   3288  N   THR   221      48.220  25.958  37.644  1.00 23.16           N
ATOM   3289  CA  THR   221      47.440  24.724  37.690  1.00 22.43           C
ATOM   3290  C   THR   221      46.927  24.457  39.101  1.00 22.43           C
ATOM   3291  O   THR   221      47.368  25.093  40.059  1.00 21.37           O
ATOM   3292  HA  THR   221      46.564  24.847  37.053  1.00 20.00           H
ATOM   3293  CB  THR   221      48.303  23.523  37.287  1.00 23.44           C
ATOM   3294  HB  THR   221      47.688  22.638  37.125  1.00 20.00           H
ATOM   3295  OG1 THR   221      49.313  23.330  38.282  1.00 22.41           O
ATOM   3296  HG1 THR   221      50.047  23.998  38.158  1.00 20.00           H
ATOM   3297  CG2 THR   221      48.960  23.742  35.918  1.00 23.21           C
ATOM   3298 1HG2 THR   221      49.958  24.158  36.056  1.00 20.00           H
ATOM   3299 2HG2 THR   221      48.356  24.434  35.331  1.00 20.00           H
ATOM   3300 3HG2 THR   221      49.034  22.789  35.393  1.00 20.00           H
ATOM   3301  HN  THR   221      49.080  25.919  38.153  1.00 20.00           H
ATOM   3302  N   ILE   222      46.004  23.507  39.250  1.00 21.13           N
ATOM   3303  CA  ILE   222      45.534  23.213  40.589  1.00 21.87           C
ATOM   3304  C   ILE   222      46.673  22.611  41.414  1.00 20.92           C
ATOM   3305  O   ILE   222      46.609  22.617  42.636  1.00 21.36           O
ATOM   3306  HA  ILE   222      45.242  24.157  41.047  1.00 20.00           H
ATOM   3307  CB  ILE   222      44.288  22.277  40.577  1.00 22.41           C
ATOM   3308  HB  ILE   222      43.973  22.115  41.607  1.00 20.00           H
ATOM   3309  CG1 ILE   222      44.649  20.910  39.988  1.00 22.54           C
ATOM   3310 1HG1 ILE   222      44.972  21.029  38.953  1.00 20.00           H
ATOM   3311 2HG1 ILE   222      45.489  20.484  40.536  1.00 20.00           H
ATOM   3312  CG2 ILE   222      43.148  22.957  39.773  1.00 22.87           C
ATOM   3313 1HG2 ILE   222      43.112  24.018  40.020  1.00 20.00           H
ATOM   3314 2HG2 ILE   222      43.336  22.839  38.705  1.00 20.00           H
ATOM   3315 3HG2 ILE   222      42.196  22.491  40.028  1.00 20.00           H
ATOM   3316  CD1 ILE   222      43.485  19.897  40.019  1.00 23.95           C
ATOM   3317 1HD1 ILE   222      43.240  19.657  41.053  1.00 20.00           H
ATOM   3318 2HD1 ILE   222      42.613  20.331  39.530  1.00 20.00           H
ATOM   3319 3HD1 ILE   222      43.781  18.988  39.495  1.00 20.00           H
ATOM   3320  HN  ILE   222      45.614  22.982  38.493  1.00 20.00           H
ATOM   3321  N   GLU   223      47.715  22.093  40.758  1.00 21.54           N
ATOM   3322  CA  GLU   223      48.887  21.550  41.495  1.00 23.55           C
ATOM   3323  C   GLU   223      49.686  22.731  42.107  1.00 21.64           C
ATOM   3324  O   GLU   223      50.142  22.674  43.262  1.00 20.76           O
ATOM   3325  HA  GLU   223      48.469  20.924  42.283  1.00 20.00           H
ATOM   3326  CB  GLU   223      49.805  20.761  40.552  1.00 27.37           C
ATOM   3327 1HB  GLU   223      49.920  21.302  39.613  1.00 20.00           H
ATOM   3328 2HB  GLU   223      50.753  20.555  41.049  1.00 20.00           H
ATOM   3329  CG  GLU   223      49.277  19.381  40.148  1.00 35.64           C
ATOM   3330 1HG  GLU   223      50.096  18.772  39.764  1.00 20.00           H
ATOM   3331 2HG  GLU   223      48.882  18.868  41.024  1.00 20.00           H
ATOM   3332  CD  GLU   223      48.173  19.427  39.081  1.00 40.30           C
ATOM   3333  OE1 GLU   223      48.106  20.402  38.290  1.00 42.14           O
ATOM   3334  OE2 GLU   223      47.365  18.468  39.034  1.00 43.76           O
ATOM   3335  HN  GLU   223      47.777  22.036  39.761  1.00 20.00           H
ATOM   3336  N   ASP   224      49.850  23.799  41.322  1.00 20.50           N
ATOM   3337  CA  ASP   224      50.553  24.999  41.799  1.00 19.30           C
ATOM   3338  C   ASP   224      49.827  25.525  43.034  1.00 18.10           C
ATOM   3339  O   ASP   224      50.447  25.835  44.060  1.00 18.61           O
ATOM   3340  HA  ASP   224      51.570  24.669  42.013  1.00 20.00           H
ATOM   3341  CB  ASP   224      50.536  26.115  40.747  1.00 20.63           C
ATOM   3342 1HB  ASP   224      49.521  26.255  40.376  1.00 20.00           H
ATOM   3343 2HB  ASP   224      50.841  27.056  41.204  1.00 20.00           H
ATOM   3344  CG  ASP   224      51.452  25.838  39.554  1.00 22.34           C
ATOM   3345  OD1 ASP   224      51.103  26.275  38.432  1.00 25.03           O
ATOM   3346  OD2 ASP   224      52.504  25.198  39.735  1.00 23.72           O
ATOM   3347  HN  ASP   224      49.517  23.858  40.381  1.00 20.00           H
ATOM   3348  N   VAL   225      48.503  25.630  42.934  1.00 17.02           N
ATOM   3349  CA  VAL   225      47.707  26.149  44.045  1.00 16.20           C
ATOM   3350  C   VAL   225      47.741  25.184  45.218  1.00 16.58           C
ATOM   3351  O   VAL   225      47.902  25.592  46.365  1.00 18.44           O
ATOM   3352  HA  VAL   225      48.159  27.088  44.362  1.00 20.00           H
ATOM   3353  CB  VAL   225      46.226  26.431  43.602  1.00 16.63           C
ATOM   3354  HB  VAL   225      45.793  25.490  43.262  1.00 20.00           H
ATOM   3355  CG1 VAL   225      45.394  26.936  44.785  1.00 16.82           C
ATOM   3356 1HG1 VAL   225      44.883  26.095  45.254  1.00 20.00           H
ATOM   3357 2HG1 VAL   225      46.050  27.414  45.512  1.00 20.00           H
ATOM   3358 3HG1 VAL   225      44.658  27.657  44.429  1.00 20.00           H
ATOM   3359  CG2 VAL   225      46.212  27.467  42.510  1.00 16.33           C
ATOM   3360 1HG2 VAL   225      46.662  28.389  42.878  1.00 20.00           H
ATOM   3361 2HG2 VAL   225      46.781  27.101  41.655  1.00 20.00           H
ATOM   3362 3HG2 VAL   225      45.184  27.660  42.206  1.00 20.00           H
ATOM   3363  HN  VAL   225      47.982  25.370  42.121  1.00 20.00           H
ATOM   3364  N   GLY   226      47.603  23.894  44.916  1.00 17.74           N
ATOM   3365  CA  GLY   226      47.645  22.879  45.957  1.00 17.46           C
ATOM   3366  C   GLY   226      48.934  22.913  46.758  1.00 17.36           C
ATOM   3367  O   GLY   226      48.917  22.827  47.988  1.00 17.17           O
ATOM   3368 1HA  GLY   226      46.805  23.016  46.638  1.00 20.00           H
ATOM   3369 2HA  GLY   226      47.536  21.890  45.510  1.00 20.00           H
ATOM   3370  HN  GLY   226      47.467  23.548  43.987  1.00 20.00           H
ATOM   3371  N   ASN   227      50.070  23.032  46.077  1.00 18.22           N
ATOM   3372  CA  ASN   227      51.346  23.084  46.787  1.00 17.15           C
ATOM   3373  C   ASN   227      51.444  24.294  47.713  1.00 18.13           C
ATOM   3374  O   ASN   227      51.942  24.190  48.841  1.00 17.62           O
ATOM   3375  HA  ASN   227      51.399  22.152  47.350  1.00 20.00           H
ATOM   3376  CB  ASN   227      52.487  23.081  45.770  1.00 19.43           C
ATOM   3377 1HB  ASN   227      52.273  23.796  44.976  1.00 20.00           H
ATOM   3378 2HB  ASN   227      53.410  23.406  46.251  1.00 20.00           H
ATOM   3379  CG  ASN   227      52.692  21.707  45.167  1.00 21.67           C
ATOM   3380  OD1 ASN   227      52.453  20.700  45.839  1.00 22.21           O
ATOM   3381  ND2 ASN   227      53.112  21.650  43.912  1.00 22.65           N
ATOM   3382 1HD2 ASN   227      53.281  22.493  43.402  1.00 20.00           H
ATOM   3383 2HD2 ASN   227      53.261  20.763  43.474  1.00 20.00           H
ATOM   3384  HN  ASN   227      50.121  23.091  45.080  1.00 20.00           H
ATOM   3385  N   SER   228      50.959  25.439  47.242  1.00 16.65           N
ATOM   3386  CA  SER   228      50.982  26.640  48.059  1.00 17.67           C
ATOM   3387  C   SER   228      50.052  26.497  49.260  1.00 16.34           C
ATOM   3388  O   SER   228      50.384  26.929  50.370  1.00 15.98           O
ATOM   3389  HA  SER   228      52.015  26.742  48.393  1.00 20.00           H
ATOM   3390  CB  SER   228      50.562  27.847  47.221  1.00 17.44           C
ATOM   3391 1HB  SER   228      49.638  27.616  46.691  1.00 20.00           H
ATOM   3392 2HB  SER   228      50.351  28.689  47.879  1.00 20.00           H
ATOM   3393  OG  SER   228      51.605  28.150  46.321  1.00 23.09           O
ATOM   3394  HG  SER   228      51.354  28.938  45.759  1.00 20.00           H
ATOM   3395  HN  SER   228      50.562  25.545  46.330  1.00 20.00           H
ATOM   3396  N   ALA   229      48.881  25.907  49.027  1.00 16.39           N
ATOM   3397  CA  ALA   229      47.906  25.690  50.107  1.00 16.56           C
ATOM   3398  C   ALA   229      48.486  24.773  51.191  1.00 16.34           C
ATOM   3399  O   ALA   229      48.353  25.038  52.394  1.00 17.33           O
ATOM   3400  HA  ALA   229      47.690  26.658  50.558  1.00 20.00           H
ATOM   3401  CB  ALA   229      46.622  25.082  49.535  1.00 15.23           C
ATOM   3402 1HB  ALA   229      45.793  25.772  49.690  1.00 20.00           H
ATOM   3403 2HB  ALA   229      46.750  24.901  48.467  1.00 20.00           H
ATOM   3404 3HB  ALA   229      46.410  24.139  50.040  1.00 20.00           H
ATOM   3405  HN  ALA   229      48.589  25.579  48.128  1.00 20.00           H
ATOM   3406  N   ALA   230      49.144  23.701  50.770  1.00 17.31           N
ATOM   3407  CA  ALA   230      49.741  22.780  51.738  1.00 18.31           C
ATOM   3408  C   ALA   230      50.741  23.532  52.620  1.00 19.02           C
ATOM   3409  O   ALA   230      50.723  23.413  53.850  1.00 18.71           O
ATOM   3410  HA  ALA   230      48.939  22.394  52.367  1.00 20.00           H
ATOM   3411  CB  ALA   230      50.428  21.628  51.011  1.00 17.45           C
ATOM   3412 1HB  ALA   230      49.684  21.045  50.468  1.00 20.00           H
ATOM   3413 2HB  ALA   230      51.160  22.026  50.308  1.00 20.00           H
ATOM   3414 3HB  ALA   230      50.932  20.989  51.736  1.00 20.00           H
ATOM   3415  HN  ALA   230      49.269  23.464  49.806  1.00 20.00           H
ATOM   3416  N   PHE   231      51.611  24.320  51.989  1.00 19.32           N
ATOM   3417  CA  PHE   231      52.582  25.123  52.740  1.00 18.50           C
ATOM   3418  C   PHE   231      51.884  26.055  53.736  1.00 17.63           C
ATOM   3419  O   PHE   231      52.258  26.112  54.909  1.00 17.15           O
ATOM   3420  HA  PHE   231      53.222  24.429  53.285  1.00 20.00           H
ATOM   3421  CB  PHE   231      53.430  25.973  51.771  1.00 19.88           C
ATOM   3422 1HB  PHE   231      54.127  25.320  51.245  1.00 20.00           H
ATOM   3423 2HB  PHE   231      52.774  26.410  51.018  1.00 20.00           H
ATOM   3424  CG  PHE   231      54.208  27.080  52.447  1.00 22.15           C
ATOM   3425  CD1 PHE   231      53.849  28.417  52.255  1.00 23.41           C
ATOM   3426  HD1 PHE   231      53.003  28.667  51.615  1.00 20.00           H
ATOM   3427  CD2 PHE   231      55.291  26.788  53.269  1.00 23.12           C
ATOM   3428  HD2 PHE   231      55.572  25.745  53.419  1.00 20.00           H
ATOM   3429  CE1 PHE   231      54.569  29.454  52.881  1.00 24.97           C
ATOM   3430  HE1 PHE   231      54.279  30.492  52.722  1.00 20.00           H
ATOM   3431  CE2 PHE   231      56.022  27.814  53.904  1.00 22.42           C
ATOM   3432  HE2 PHE   231      56.868  27.568  54.546  1.00 20.00           H
ATOM   3433  CZ  PHE   231      55.660  29.143  53.708  1.00 23.12           C
ATOM   3434  HZ  PHE   231      56.221  29.941  54.194  1.00 20.00           H
ATOM   3435  HN  PHE   231      51.661  24.415  50.994  1.00 20.00           H
ATOM   3436  N   LEU   232      50.860  26.774  53.277  1.00 18.12           N
ATOM   3437  CA  LEU   232      50.175  27.732  54.139  1.00 18.30           C
ATOM   3438  C   LEU   232      49.379  27.125  55.295  1.00 19.16           C
ATOM   3439  O   LEU   232      49.040  27.829  56.247  1.00 18.48           O
ATOM   3440  HA  LEU   232      50.938  28.356  54.604  1.00 20.00           H
ATOM   3441  CB  LEU   232      49.274  28.640  53.302  1.00 18.12           C
ATOM   3442 1HB  LEU   232      48.682  28.014  52.634  1.00 20.00           H
ATOM   3443 2HB  LEU   232      48.576  29.142  53.971  1.00 20.00           H
ATOM   3444  CG  LEU   232      50.048  29.686  52.481  1.00 19.26           C
ATOM   3445  HG  LEU   232      50.809  29.167  51.897  1.00 20.00           H
ATOM   3446  CD1 LEU   232      49.089  30.376  51.502  1.00 18.84           C
ATOM   3447 1HD1 LEU   232      48.628  29.628  50.857  1.00 20.00           H
ATOM   3448 2HD1 LEU   232      48.315  30.901  52.061  1.00 20.00           H
ATOM   3449 3HD1 LEU   232      49.644  31.089  50.892  1.00 20.00           H
ATOM   3450  CD2 LEU   232      50.699  30.733  53.436  1.00 19.23           C
ATOM   3451 1HD2 LEU   232      50.025  30.935  54.267  1.00 20.00           H
ATOM   3452 2HD2 LEU   232      51.641  30.339  53.819  1.00 20.00           H
ATOM   3453 3HD2 LEU   232      50.888  31.656  52.888  1.00 20.00           H
ATOM   3454  HN  LEU   232      50.504  26.708  52.344  1.00 20.00           H
ATOM   3455  N   CYS   233      49.060  25.835  55.203  1.00 19.97           N
ATOM   3456  CA  CYS   233      48.344  25.159  56.287  1.00 19.90           C
ATOM   3457  C   CYS   233      49.304  24.350  57.189  1.00 21.55           C
ATOM   3458  O   CYS   233      48.892  23.768  58.194  1.00 20.79           O
ATOM   3459  HA  CYS   233      47.866  25.938  56.879  1.00 20.00           H
ATOM   3460  CB  CYS   233      47.258  24.252  55.701  1.00 21.26           C
ATOM   3461 1HB  CYS   233      47.661  23.683  54.862  1.00 20.00           H
ATOM   3462 2HB  CYS   233      46.934  23.529  56.449  1.00 20.00           H
ATOM   3463  SG  CYS   233      45.824  25.248  55.140  1.00 24.28           S
ATOM   3464  HG  CYS   233      44.946  24.249  55.156  1.00 20.00           H
ATOM   3465  HN  CYS   233      49.280  25.259  54.415  1.00 20.00           H
ATOM   3466  N   SER   234      50.589  24.349  56.834  1.00 20.80           N
ATOM   3467  CA  SER   234      51.603  23.628  57.598  1.00 20.53           C
ATOM   3468  C   SER   234      52.329  24.517  58.607  1.00 21.32           C
ATOM   3469  O   SER   234      52.241  25.748  58.551  1.00 19.85           O
ATOM   3470  HA  SER   234      51.062  22.846  58.131  1.00 20.00           H
ATOM   3471  CB  SER   234      52.627  23.022  56.639  1.00 20.77           C
ATOM   3472 1HB  SER   234      53.103  22.163  57.112  1.00 20.00           H
ATOM   3473 2HB  SER   234      52.117  22.653  55.749  1.00 20.00           H
ATOM   3474  OG  SER   234      53.603  23.987  56.280  1.00 21.33           O
ATOM   3475  HG  SER   234      53.173  24.739  55.781  1.00 20.00           H
ATOM   3476  HN  SER   234      50.949  24.831  56.035  1.00 20.00           H
ATOM   3477  N   ASP   235      53.054  23.896  59.537  1.00 20.74           N
ATOM   3478  CA  ASP   235      53.808  24.659  60.535  1.00 22.24           C
ATOM   3479  C   ASP   235      54.998  25.411  59.917  1.00 21.84           C
ATOM   3480  O   ASP   235      55.615  26.234  60.589  1.00 20.69           O
ATOM   3481  HA  ASP   235      53.088  25.352  60.969  1.00 20.00           H
ATOM   3482  CB  ASP   235      54.308  23.746  61.658  1.00 24.82           C
ATOM   3483 1HB  ASP   235      54.847  22.900  61.231  1.00 20.00           H
ATOM   3484 2HB  ASP   235      55.014  24.289  62.286  1.00 20.00           H
ATOM   3485  CG  ASP   235      53.167  23.218  62.534  1.00 26.83           C
ATOM   3486  OD1 ASP   235      52.080  23.834  62.561  1.00 25.59           O
ATOM   3487  OD2 ASP   235      53.359  22.175  63.188  1.00 29.97           O
ATOM   3488  HN  ASP   235      53.131  22.902  59.615  1.00 20.00           H
ATOM   3489  N   LEU   236      55.318  25.119  58.656  1.00 21.67           N
ATOM   3490  CA  LEU   236      56.404  25.802  57.946  1.00 22.73           C
ATOM   3491  C   LEU   236      56.073  27.285  57.707  1.00 22.94           C
ATOM   3492  O   LEU   236      56.975  28.105  57.491  1.00 22.31           O
ATOM   3493  HA  LEU   236      57.288  25.762  58.583  1.00 20.00           H
ATOM   3494  CB  LEU   236      56.664  25.135  56.595  1.00 22.90           C
ATOM   3495 1HB  LEU   236      55.737  25.144  56.023  1.00 20.00           H
ATOM   3496 2HB  LEU   236      57.384  25.741  56.045  1.00 20.00           H
ATOM   3497  CG  LEU   236      57.188  23.691  56.567  1.00 25.72           C
ATOM   3498  HG  LEU   236      56.427  23.043  57.002  1.00 20.00           H
ATOM   3499  CD1 LEU   236      57.399  23.267  55.119  1.00 26.42           C
ATOM   3500 1HD1 LEU   236      56.670  23.769  54.483  1.00 20.00           H
ATOM   3501 2HD1 LEU   236      58.406  23.540  54.803  1.00 20.00           H
ATOM   3502 3HD1 LEU   236      57.273  22.187  55.034  1.00 20.00           H
ATOM   3503  CD2 LEU   236      58.469  23.597  57.341  1.00 25.31           C
ATOM   3504 1HD2 LEU   236      59.292  23.388  56.657  1.00 20.00           H
ATOM   3505 2HD2 LEU   236      58.654  24.540  57.854  1.00 20.00           H
ATOM   3506 3HD2 LEU   236      58.393  22.793  58.073  1.00 20.00           H
ATOM   3507  HN  LEU   236      54.852  24.425  58.107  1.00 20.00           H
ATOM   3508  N   SER   237      54.781  27.626  57.720  1.00 21.58           N
ATOM   3509  CA  SER   237      54.360  29.019  57.525  1.00 19.55           C
ATOM   3510  C   SER   237      53.885  29.643  58.829  1.00 18.86           C
ATOM   3511  O   SER   237      53.043  30.554  58.829  1.00 19.06           O
ATOM   3512  HA  SER   237      55.247  29.540  57.164  1.00 20.00           H
ATOM   3513  CB  SER   237      53.237  29.113  56.475  1.00 19.22           C
ATOM   3514 1HB  SER   237      52.912  30.149  56.383  1.00 20.00           H
ATOM   3515 2HB  SER   237      53.625  28.814  55.501  1.00 20.00           H
ATOM   3516  OG  SER   237      52.163  28.284  56.862  1.00 22.66           O
ATOM   3517  HG  SER   237      52.227  27.401  56.395  1.00 20.00           H
ATOM   3518  HN  SER   237      54.033  26.977  57.859  1.00 20.00           H
ATOM   3519  N   ALA   238      54.443  29.185  59.943  1.00 17.29           N
ATOM   3520  CA  ALA   238      54.068  29.711  61.254  1.00 18.01           C
ATOM   3521  C   ALA   238      54.199  31.230  61.380  1.00 17.52           C
ATOM   3522  O   ALA   238      53.553  31.835  62.234  1.00 18.05           O
ATOM   3523  HA  ALA   238      53.018  29.472  61.419  1.00 20.00           H
ATOM   3524  CB  ALA   238      54.901  29.035  62.350  1.00 20.04           C
ATOM   3525 1HB  ALA   238      54.769  27.954  62.292  1.00 20.00           H
ATOM   3526 2HB  ALA   238      55.954  29.280  62.209  1.00 20.00           H
ATOM   3527 3HB  ALA   238      54.573  29.389  63.327  1.00 20.00           H
ATOM   3528  HN  ALA   238      55.140  28.468  59.965  1.00 20.00           H
ATOM   3529  N   GLY   239      55.031  31.854  60.551  1.00 16.94           N
ATOM   3530  CA  GLY   239      55.196  33.299  60.648  1.00 16.16           C
ATOM   3531  C   GLY   239      54.284  34.121  59.728  1.00 16.96           C
ATOM   3532  O   GLY   239      54.425  35.345  59.625  1.00 19.21           O
ATOM   3533 1HA  GLY   239      55.007  33.622  61.671  1.00 20.00           H
ATOM   3534 2HA  GLY   239      56.227  33.567  60.414  1.00 20.00           H
ATOM   3535  HN  GLY   239      55.568  31.392  59.845  1.00 20.00           H
ATOM   3536  N   ILE   240      53.342  33.458  59.070  1.00 16.07           N
ATOM   3537  CA  ILE   240      52.453  34.114  58.123  1.00 16.95           C
ATOM   3538  C   ILE   240      50.973  34.033  58.538  1.00 17.92           C
ATOM   3539  O   ILE   240      50.432  32.931  58.673  1.00 14.66           O
ATOM   3540  HA  ILE   240      52.719  35.171  58.104  1.00 20.00           H
ATOM   3541  CB  ILE   240      52.576  33.457  56.711  1.00 16.26           C
ATOM   3542  HB  ILE   240      52.235  32.424  56.783  1.00 20.00           H
ATOM   3543  CG1 ILE   240      54.045  33.420  56.247  1.00 17.02           C
ATOM   3544 1HG1 ILE   240      54.448  34.432  56.223  1.00 20.00           H
ATOM   3545 2HG1 ILE   240      54.643  32.856  56.963  1.00 20.00           H
ATOM   3546  CG2 ILE   240      51.716  34.218  55.704  1.00 16.32           C
ATOM   3547 1HG2 ILE   240      51.111  34.957  56.228  1.00 20.00           H
ATOM   3548 2HG2 ILE   240      52.361  34.721  54.983  1.00 20.00           H
ATOM   3549 3HG2 ILE   240      51.064  33.518  55.181  1.00 20.00           H
ATOM   3550  CD1 ILE   240      54.223  32.780  54.838  1.00 15.84           C
ATOM   3551 1HD1 ILE   240      53.380  32.121  54.629  1.00 20.00           H
ATOM   3552 2HD1 ILE   240      54.266  33.566  54.084  1.00 20.00           H
ATOM   3553 3HD1 ILE   240      55.149  32.204  54.814  1.00 20.00           H
ATOM   3554  HN  ILE   240      53.174  32.477  59.171  1.00 20.00           H
ATOM   3555  N   SER   241      50.330  35.182  58.751  1.00 15.83           N
ATOM   3556  CA  SER   241      48.901  35.179  59.073  1.00 16.63           C
ATOM   3557  C   SER   241      48.279  36.480  58.559  1.00 16.05           C
ATOM   3558  O   SER   241      48.948  37.506  58.532  1.00 15.73           O
ATOM   3559  HA  SER   241      48.490  34.314  58.552  1.00 20.00           H
ATOM   3560  CB  SER   241      48.657  35.078  60.584  1.00 16.78           C
ATOM   3561 1HB  SER   241      49.303  34.307  61.004  1.00 20.00           H
ATOM   3562 2HB  SER   241      48.933  36.019  61.059  1.00 20.00           H
ATOM   3563  OG  SER   241      47.283  34.774  60.813  1.00 18.59           O
ATOM   3564  HG  SER   241      46.708  35.294  60.181  1.00 20.00           H
ATOM   3565  HN  SER   241      50.764  36.082  58.706  1.00 20.00           H
ATOM   3566  N   GLY   242      47.010  36.418  58.148  1.00 14.51           N
ATOM   3567  CA  GLY   242      46.311  37.592  57.639  1.00 14.63           C
ATOM   3568  C   GLY   242      46.730  38.010  56.233  1.00 14.89           C
ATOM   3569  O   GLY   242      46.372  39.091  55.773  1.00 15.98           O
ATOM   3570 1HA  GLY   242      45.238  37.404  57.628  1.00 20.00           H
ATOM   3571 2HA  GLY   242      46.480  38.437  58.305  1.00 20.00           H
ATOM   3572  HN  GLY   242      46.459  35.583  58.158  1.00 20.00           H
ATOM   3573  N   GLU   243      47.443  37.138  55.535  1.00 13.76           N
ATOM   3574  CA  GLU   243      47.975  37.460  54.213  1.00 14.75           C
ATOM   3575  C   GLU   243      47.178  36.924  53.015  1.00 15.84           C
ATOM   3576  O   GLU   243      46.537  35.865  53.101  1.00 16.77           O
ATOM   3577  HA  GLU   243      47.959  38.548  54.151  1.00 20.00           H
ATOM   3578  CB  GLU   243      49.418  36.907  54.152  1.00 15.96           C
ATOM   3579 1HB  GLU   243      49.993  37.286  54.996  1.00 20.00           H
ATOM   3580 2HB  GLU   243      49.393  35.818  54.102  1.00 20.00           H
ATOM   3581  CG  GLU   243      50.240  37.314  52.920  1.00 18.74           C
ATOM   3582 1HG  GLU   243      51.002  36.559  52.721  1.00 20.00           H
ATOM   3583 2HG  GLU   243      49.594  37.353  52.043  1.00 20.00           H
ATOM   3584  CD  GLU   243      50.916  38.674  53.108  1.00 21.64           C
ATOM   3585  OE1 GLU   243      50.495  39.438  54.018  1.00 21.25           O
ATOM   3586  OE2 GLU   243      51.868  38.970  52.349  1.00 20.07           O
ATOM   3587  HN  GLU   243      47.666  36.216  55.852  1.00 20.00           H
ATOM   3588  N   VAL   244      47.202  37.665  51.914  1.00 14.23           N
ATOM   3589  CA  VAL   244      46.590  37.207  50.662  1.00 14.15           C
ATOM   3590  C   VAL   244      47.786  36.981  49.730  1.00 16.30           C
ATOM   3591  O   VAL   244      48.441  37.934  49.289  1.00 15.98           O
ATOM   3592  HA  VAL   244      46.072  36.271  50.872  1.00 20.00           H
ATOM   3593  CB  VAL   244      45.617  38.265  50.062  1.00 15.95           C
ATOM   3594  HB  VAL   244      46.179  39.185  49.904  1.00 20.00           H
ATOM   3595  CG1 VAL   244      45.081  37.793  48.701  1.00 16.24           C
ATOM   3596 1HG1 VAL   244      45.912  37.670  48.006  1.00 20.00           H
ATOM   3597 2HG1 VAL   244      44.567  36.840  48.824  1.00 20.00           H
ATOM   3598 3HG1 VAL   244      44.385  38.534  48.308  1.00 20.00           H
ATOM   3599  CG2 VAL   244      44.460  38.479  51.029  1.00 14.13           C
ATOM   3600 1HG2 VAL   244      44.095  37.513  51.377  1.00 20.00           H
ATOM   3601 2HG2 VAL   244      44.802  39.067  51.880  1.00 20.00           H
ATOM   3602 3HG2 VAL   244      43.655  39.009  50.520  1.00 20.00           H
ATOM   3603  HN  VAL   244      47.628  38.568  51.856  1.00 20.00           H
ATOM   3604  N   VAL   245      48.099  35.718  49.456  1.00 14.41           N
ATOM   3605  CA  VAL   245      49.240  35.387  48.615  1.00 14.91           C
ATOM   3606  C   VAL   245      48.779  35.192  47.177  1.00 14.73           C
ATOM   3607  O   VAL   245      47.884  34.401  46.919  1.00 15.86           O
ATOM   3608  HA  VAL   245      49.929  36.231  48.647  1.00 20.00           H
ATOM   3609  CB  VAL   245      49.903  34.078  49.146  1.00 15.45           C
ATOM   3610  HB  VAL   245      49.161  33.281  49.095  1.00 20.00           H
ATOM   3611  CG1 VAL   245      51.091  33.667  48.272  1.00 16.18           C
ATOM   3612 1HG1 VAL   245      50.733  33.378  47.284  1.00 20.00           H
ATOM   3613 2HG1 VAL   245      51.780  34.506  48.177  1.00 20.00           H
ATOM   3614 3HG1 VAL   245      51.607  32.824  48.732  1.00 20.00           H
ATOM   3615  CG2 VAL   245      50.326  34.286  50.597  1.00 13.93           C
ATOM   3616 1HG2 VAL   245      50.055  35.293  50.913  1.00 20.00           H
ATOM   3617 2HG2 VAL   245      49.821  33.557  51.231  1.00 20.00           H
ATOM   3618 3HG2 VAL   245      51.405  34.156  50.683  1.00 20.00           H
ATOM   3619  HN  VAL   245      47.589  34.928  49.797  1.00 20.00           H
ATOM   3620  N   HIS   246      49.373  35.925  46.239  1.00 20.00           N
ATOM   3621  CA  HIS   246      49.003  35.792  44.839  1.00 20.00           C
ATOM   3622  C   HIS   246      49.721  34.618  44.213  1.00 20.00           C
ATOM   3623  O   HIS   246      50.963  34.572  44.175  1.00 20.00           O
ATOM   3624  HA  HIS   246      47.931  35.597  44.816  1.00 20.00           H
ATOM   3625  CB  HIS   246      49.336  37.081  44.068  1.00 20.00           C
ATOM   3626 1HB  HIS   246      50.414  37.240  44.095  1.00 20.00           H
ATOM   3627 2HB  HIS   246      49.060  36.948  43.022  1.00 20.00           H
ATOM   3628  CG  HIS   246      48.644  38.295  44.610  1.00 20.00           C
ATOM   3629  ND1 HIS   246      47.494  38.810  44.046  1.00 20.00           N
ATOM   3630  HD1 HIS   246      47.041  38.466  43.223  1.00 20.00           H
ATOM   3631  CD2 HIS   246      48.900  39.059  45.702  1.00 20.00           C
ATOM   3632  HD2 HIS   246      49.731  38.951  46.400  1.00 20.00           H
ATOM   3633  CE1 HIS   246      47.073  39.838  44.761  1.00 20.00           C
ATOM   3634  HE1 HIS   246      46.190  40.442  44.555  1.00 20.00           H
ATOM   3635  NE2 HIS   246      47.907  40.011  45.772  1.00 20.00           N
ATOM   3636  HN  HIS   246      50.091  36.595  46.424  1.00 20.00           H
ATOM   3637  N   VAL   247      48.942  33.658  43.730  1.00 16.57           N
ATOM   3638  CA  VAL   247      49.497  32.496  43.057  1.00 16.07           C
ATOM   3639  C   VAL   247      48.909  32.579  41.650  1.00 16.37           C
ATOM   3640  O   VAL   247      48.005  31.838  41.280  1.00 16.45           O
ATOM   3641  HA  VAL   247      50.581  32.612  43.040  1.00 20.00           H
ATOM   3642  CB  VAL   247      49.104  31.183  43.790  1.00 16.82           C
ATOM   3643  HB  VAL   247      48.025  31.059  43.700  1.00 20.00           H
ATOM   3644  CG1 VAL   247      49.782  29.962  43.127  1.00 15.32           C
ATOM   3645 1HG1 VAL   247      49.408  29.846  42.110  1.00 20.00           H
ATOM   3646 2HG1 VAL   247      50.861  30.115  43.101  1.00 20.00           H
ATOM   3647 3HG1 VAL   247      49.556  29.064  43.702  1.00 20.00           H
ATOM   3648  CG2 VAL   247      49.550  31.264  45.255  1.00 16.98           C
ATOM   3649 1HG2 VAL   247      50.627  31.428  45.298  1.00 20.00           H
ATOM   3650 2HG2 VAL   247      49.037  32.090  45.746  1.00 20.00           H
ATOM   3651 3HG2 VAL   247      49.305  30.330  45.761  1.00 20.00           H
ATOM   3652  HN  VAL   247      47.944  33.663  43.792  1.00 20.00           H
ATOM   3653  N   ASP   248      49.428  33.522  40.868  1.00 15.94           N
ATOM   3654  CA  ASP   248      48.939  33.749  39.513  1.00 16.38           C
ATOM   3655  C   ASP   248      50.075  33.927  38.508  1.00 16.99           C
ATOM   3656  O   ASP   248      49.883  34.505  37.432  1.00 16.75           O
ATOM   3657  HA  ASP   248      48.338  32.871  39.274  1.00 20.00           H
ATOM   3658  CB  ASP   248      48.020  34.987  39.504  1.00 17.39           C
ATOM   3659 1HB  ASP   248      47.545  35.084  38.528  1.00 20.00           H
ATOM   3660 2HB  ASP   248      47.223  34.857  40.235  1.00 20.00           H
ATOM   3661  CG  ASP   248      48.769  36.292  39.819  1.00 19.19           C
ATOM   3662  OD1 ASP   248      48.170  37.369  39.610  1.00 17.77           O
ATOM   3663  OD2 ASP   248      49.947  36.248  40.259  1.00 18.25           O
ATOM   3664  HN  ASP   248      50.173  34.129  41.143  1.00 20.00           H
ATOM   3665  N   GLY   249      51.255  33.440  38.882  1.00 16.84           N
ATOM   3666  CA  GLY   249      52.420  33.529  38.021  1.00 19.20           C
ATOM   3667  C   GLY   249      52.971  34.934  37.808  1.00 19.14           C
ATOM   3668  O   GLY   249      53.757  35.150  36.874  1.00 20.16           O
ATOM   3669 1HA  GLY   249      53.228  32.922  38.431  1.00 20.00           H
ATOM   3670 2HA  GLY   249      52.183  33.121  37.038  1.00 20.00           H
ATOM   3671  HN  GLY   249      51.422  32.989  39.759  1.00 20.00           H
ATOM   3672  N   GLY   250      52.563  35.882  38.651  1.00 18.14           N
ATOM   3673  CA  GLY   250      53.022  37.258  38.521  1.00 16.78           C
ATOM   3674  C   GLY   250      52.141  38.156  37.670  1.00 17.71           C
ATOM   3675  O   GLY   250      52.477  39.326  37.427  1.00 17.52           O
ATOM   3676 1HA  GLY   250      53.098  37.714  39.507  1.00 20.00           H
ATOM   3677 2HA  GLY   250      54.021  37.272  38.085  1.00 20.00           H
ATOM   3678  HN  GLY   250      51.932  35.721  39.410  1.00 20.00           H
ATOM   3679  N   PHE   251      51.008  37.628  37.210  1.00 16.31           N
ATOM   3680  CA  PHE   251      50.108  38.405  36.363  1.00 17.23           C
ATOM   3681  C   PHE   251      49.728  39.771  36.922  1.00 18.29           C
ATOM   3682  O   PHE   251      49.747  40.782  36.202  1.00 17.60           O
ATOM   3683  HA  PHE   251      50.618  38.568  35.413  1.00 20.00           H
ATOM   3684  CB  PHE   251      48.807  37.624  36.099  1.00 19.05           C
ATOM   3685 1HB  PHE   251      49.044  36.726  35.528  1.00 20.00           H
ATOM   3686 2HB  PHE   251      48.393  37.295  37.052  1.00 20.00           H
ATOM   3687  CG  PHE   251      47.775  38.424  35.359  1.00 20.44           C
ATOM   3688  CD1 PHE   251      46.820  39.161  36.043  1.00 20.31           C
ATOM   3689  HD1 PHE   251      46.782  39.126  37.131  1.00 20.00           H
ATOM   3690  CD2 PHE   251      47.799  38.479  33.958  1.00 21.82           C
ATOM   3691  HD2 PHE   251      48.546  37.895  33.418  1.00 20.00           H
ATOM   3692  CE1 PHE   251      45.907  39.948  35.354  1.00 21.86           C
ATOM   3693  HE1 PHE   251      45.162  40.524  35.902  1.00 20.00           H
ATOM   3694  CE2 PHE   251      46.890  39.262  33.257  1.00 23.30           C
ATOM   3695  HE2 PHE   251      46.917  39.298  32.168  1.00 20.00           H
ATOM   3696  CZ  PHE   251      45.943  40.001  33.953  1.00 23.84           C
ATOM   3697  HZ  PHE   251      45.229  40.621  33.412  1.00 20.00           H
ATOM   3698  HN  PHE   251      50.706  36.695  37.406  1.00 20.00           H
ATOM   3699  N   SER   252      49.380  39.818  38.202  1.00 16.01           N
ATOM   3700  CA  SER   252      48.922  41.068  38.770  1.00 17.99           C
ATOM   3701  C   SER   252      49.980  42.161  38.958  1.00 19.51           C
ATOM   3702  O   SER   252      49.611  43.324  39.118  1.00 19.26           O
ATOM   3703  HA  SER   252      48.177  41.447  38.070  1.00 20.00           H
ATOM   3704  CB  SER   252      48.200  40.813  40.111  1.00 16.45           C
ATOM   3705 1HB  SER   252      47.480  41.610  40.292  1.00 20.00           H
ATOM   3706 2HB  SER   252      47.637  39.882  40.048  1.00 20.00           H
ATOM   3707  OG  SER   252      49.121  40.745  41.187  1.00 18.63           O
ATOM   3708  HG  SER   252      49.055  39.855  41.638  1.00 20.00           H
ATOM   3709  HN  SER   252      49.412  39.032  38.819  1.00 20.00           H
ATOM   3710  N   ILE   253      51.274  41.816  38.949  1.00 19.01           N
ATOM   3711  CA  ILE   253      52.282  42.857  39.166  1.00 21.51           C
ATOM   3712  C   ILE   253      52.901  43.476  37.913  1.00 23.13           C
ATOM   3713  O   ILE   253      53.820  44.294  38.004  1.00 23.88           O
ATOM   3714  HA  ILE   253      51.793  43.684  39.679  1.00 20.00           H
ATOM   3715  CB  ILE   253      53.404  42.392  40.161  1.00 20.03           C
ATOM   3716  HB  ILE   253      54.176  43.161  40.189  1.00 20.00           H
ATOM   3717  CG1 ILE   253      54.089  41.102  39.700  1.00 21.50           C
ATOM   3718 1HG1 ILE   253      54.629  40.654  40.534  1.00 20.00           H
ATOM   3719 2HG1 ILE   253      53.337  40.379  39.383  1.00 20.00           H
ATOM   3720  CG2 ILE   253      52.787  42.173  41.526  1.00 21.57           C
ATOM   3721 1HG2 ILE   253      51.925  42.829  41.644  1.00 20.00           H
ATOM   3722 2HG2 ILE   253      52.469  41.134  41.618  1.00 20.00           H
ATOM   3723 3HG2 ILE   253      53.524  42.397  42.297  1.00 20.00           H
ATOM   3724  CD1 ILE   253      55.099  41.272  38.526  1.00 21.86           C
ATOM   3725 1HD1 ILE   253      54.554  41.349  37.585  1.00 20.00           H
ATOM   3726 2HD1 ILE   253      55.687  42.177  38.680  1.00 20.00           H
ATOM   3727 3HD1 ILE   253      55.764  40.408  38.490  1.00 20.00           H
ATOM   3728  HN  ILE   253      51.603  40.883  38.802  1.00 20.00           H
ATOM   3729  N   ALA   254      52.371  43.107  36.754  1.00 22.74           N
ATOM   3730  CA  ALA   254      52.829  43.641  35.480  1.00 26.23           C
ATOM   3731  C   ALA   254      51.689  44.430  34.822  1.00 27.88           C
ATOM   3732  O   ALA   254      50.516  44.219  35.136  1.00 26.24           O
ATOM   3733  HA  ALA   254      53.659  44.318  35.683  1.00 20.00           H
ATOM   3734  CB  ALA   254      53.258  42.507  34.562  1.00 26.09           C
ATOM   3735 1HB  ALA   254      54.052  41.932  35.040  1.00 20.00           H
ATOM   3736 2HB  ALA   254      52.406  41.856  34.365  1.00 20.00           H
ATOM   3737 3HB  ALA   254      53.625  42.919  33.622  1.00 20.00           H
ATOM   3738  HN  ALA   254      51.628  42.444  36.664  1.00 20.00           H
ATOM   3739  N   ALA   255      52.034  45.356  33.934  1.00 27.07           N
ATOM   3740  CA  ALA   255      51.029  46.113  33.213  1.00 28.20           C
ATOM   3741  C   ALA   255      51.558  46.370  31.816  1.00 30.50           C
ATOM   3742  O   ALA   255      52.751  46.574  31.612  1.00 27.53           O
ATOM   3743  HA  ALA   255      50.129  45.501  33.158  1.00 20.00           H
ATOM   3744  CB  ALA   255      50.726  47.448  33.919  1.00 29.25           C
ATOM   3745 1HB  ALA   255      49.667  47.492  34.173  1.00 20.00           H
ATOM   3746 2HB  ALA   255      51.322  47.521  34.829  1.00 20.00           H
ATOM   3747 3HB  ALA   255      50.975  48.275  33.254  1.00 20.00           H
ATOM   3748  HN  ALA   255      52.980  45.588  33.707  1.00 20.00           H
ATOM   3749  N   MET   256      50.658  46.321  30.847  1.00 32.59           N
ATOM   3750  CA  MET   256      50.986  46.593  29.461  1.00 36.03           C
ATOM   3751  C   MET   256      51.983  45.660  28.785  1.00 37.30           C
ATOM   3752  O   MET   256      52.629  46.041  27.794  1.00 36.78           O
ATOM   3753  HA  MET   256      50.047  46.505  28.914  1.00 20.00           H
ATOM   3754  CB  MET   256      51.438  48.054  29.335  1.00 36.91           C
ATOM   3755 1HB  MET   256      52.293  48.231  29.987  1.00 20.00           H
ATOM   3756 2HB  MET   256      51.770  48.249  28.315  1.00 20.00           H
ATOM   3757  CG  MET   256      50.322  49.024  29.694  1.00 40.32           C
ATOM   3758 1HG  MET   256      49.410  48.754  29.162  1.00 20.00           H
ATOM   3759 2HG  MET   256      50.102  48.959  30.759  1.00 20.00           H
ATOM   3760  SD  MET   256      50.649  50.758  29.329  1.00 41.81           S
ATOM   3761  CE  MET   256      51.983  51.017  30.455  1.00 43.92           C
ATOM   3762 1HE  MET   256      51.965  50.244  31.223  1.00 20.00           H
ATOM   3763 2HE  MET   256      52.929  50.970  29.914  1.00 20.00           H
ATOM   3764 3HE  MET   256      51.880  51.996  30.922  1.00 20.00           H
ATOM   3765  HN  MET   256      49.695  46.096  30.989  1.00 20.00           H
ATOM   3766  N   ASN   257      52.091  44.437  29.291  1.00 38.68           N
ATOM   3767  CA  ASN   257      52.973  43.439  28.692  1.00 40.75           C
ATOM   3768  C   ASN   257      52.511  43.161  27.240  1.00 43.50           C
ATOM   3769  O   ASN   257      53.280  42.650  26.426  1.00 42.84           O
ATOM   3770  HA  ASN   257      53.971  43.874  28.737  1.00 20.00           H
ATOM   3771  CB  ASN   257      52.931  42.138  29.505  1.00 39.39           C
ATOM   3772 1HB  ASN   257      51.968  42.050  30.008  1.00 20.00           H
ATOM   3773 2HB  ASN   257      53.020  41.283  28.834  1.00 20.00           H
ATOM   3774  CG  ASN   257      54.041  42.046  30.560  1.00 38.59           C
ATOM   3775  OD1 ASN   257      54.059  41.111  31.370  1.00 37.41           O
ATOM   3776  ND2 ASN   257      54.959  43.005  30.554  1.00 35.87           N
ATOM   3777 1HD2 ASN   257      54.907  43.743  29.881  1.00 20.00           H
ATOM   3778 2HD2 ASN   257      55.703  42.989  31.222  1.00 20.00           H
ATOM   3779  HN  ASN   257      51.591  44.118  30.096  1.00 20.00           H
ATOM   3780  N   GLU   258      51.261  43.506  26.932  1.00 46.22           N
ATOM   3781  CA  GLU   258      50.673  43.295  25.603  1.00 50.23           C
ATOM   3782  C   GLU   258      51.538  43.806  24.442  1.00 50.52           C
ATOM   3783  O   GLU   258      51.869  44.998  24.380  1.00 50.93           O
ATOM   3784  HA  GLU   258      50.572  42.214  25.499  1.00 20.00           H
ATOM   3785  CB  GLU   258      49.281  43.958  25.523  1.00 52.98           C
ATOM   3786 1HB  GLU   258      49.349  44.994  25.853  1.00 20.00           H
ATOM   3787 2HB  GLU   258      48.882  43.852  24.514  1.00 20.00           H
ATOM   3788  CG  GLU   258      48.219  43.325  26.425  1.00 58.06           C
ATOM   3789 1HG  GLU   258      47.233  43.457  25.980  1.00 20.00           H
ATOM   3790 2HG  GLU   258      48.394  42.251  26.499  1.00 20.00           H
ATOM   3791  CD  GLU   258      48.201  43.915  27.834  1.00 60.61           C
ATOM   3792  OE1 GLU   258      47.350  43.503  28.647  1.00 62.11           O
ATOM   3793  OE2 GLU   258      49.036  44.790  28.136  1.00 62.79           O
ATOM   3794  HN  GLU   258      50.625  43.933  27.574  1.00 20.00           H
ATOM   3795  N   GLY     2      32.179  79.910  42.690  1.00 33.28           N
ATOM   3796  CA  GLY     2      32.841  78.722  43.189  1.00 30.12           C
ATOM   3797  C   GLY     2      33.037  77.707  42.072  1.00 29.10           C
ATOM   3798  O   GLY     2      32.431  77.828  40.999  1.00 28.73           O
ATOM   3799 1HA  GLY     2      33.807  78.992  43.617  1.00 20.00           H
ATOM   3800 2HA  GLY     2      32.249  78.280  43.990  1.00 20.00           H
ATOM   3801  HN  GLY     2      31.763  80.649  42.160  1.00 20.00           H
ATOM   3802  N   PHE     3      33.858  76.686  42.308  1.00 26.90           N
ATOM   3803  CA  PHE     3      34.097  75.719  41.253  1.00 26.61           C
ATOM   3804  C   PHE     3      32.979  74.683  41.063  1.00 26.00           C
ATOM   3805  O   PHE     3      33.121  73.785  40.237  1.00 26.12           O
ATOM   3806  HA  PHE     3      34.192  76.275  40.320  1.00 20.00           H
ATOM   3807  CB  PHE     3      35.460  75.023  41.447  1.00 25.56           C
ATOM   3808 1HB  PHE     3      35.567  74.240  40.696  1.00 20.00           H
ATOM   3809 2HB  PHE     3      36.255  75.747  41.268  1.00 20.00           H
ATOM   3810  CG  PHE     3      35.660  74.416  42.806  1.00 24.83           C
ATOM   3811  CD1 PHE     3      35.072  73.190  43.131  1.00 23.23           C
ATOM   3812  HD1 PHE     3      34.411  72.697  42.418  1.00 20.00           H
ATOM   3813  CD2 PHE     3      36.500  75.032  43.736  1.00 24.80           C
ATOM   3814  HD2 PHE     3      36.959  75.989  43.487  1.00 20.00           H
ATOM   3815  CE1 PHE     3      35.313  72.579  44.351  1.00 22.80           C
ATOM   3816  HE1 PHE     3      34.844  71.623  44.584  1.00 20.00           H
ATOM   3817  CE2 PHE     3      36.758  74.438  44.960  1.00 24.80           C
ATOM   3818  HE2 PHE     3      37.420  74.923  45.677  1.00 20.00           H
ATOM   3819  CZ  PHE     3      36.161  73.199  45.277  1.00 24.00           C
ATOM   3820  HZ  PHE     3      36.358  72.724  46.238  1.00 20.00           H
ATOM   3821  HN  PHE     3      34.330  76.537  43.177  1.00 20.00           H
ATOM   3822  N   LEU     4      31.876  74.817  41.806  1.00 25.07           N
ATOM   3823  CA  LEU     4      30.717  73.925  41.668  1.00 25.73           C
ATOM   3824  C   LEU     4      29.504  74.673  41.054  1.00 27.67           C
ATOM   3825  O   LEU     4      28.387  74.139  40.978  1.00 26.36           O
ATOM   3826  HA  LEU     4      30.998  73.129  40.977  1.00 20.00           H
ATOM   3827  CB  LEU     4      30.329  73.334  43.038  1.00 24.73           C
ATOM   3828 1HB  LEU     4      30.329  74.139  43.772  1.00 20.00           H
ATOM   3829 2HB  LEU     4      29.307  72.961  42.974  1.00 20.00           H
ATOM   3830  CG  LEU     4      31.247  72.202  43.534  1.00 24.87           C
ATOM   3831  HG  LEU     4      32.222  72.630  43.766  1.00 20.00           H
ATOM   3832  CD1 LEU     4      30.718  71.582  44.813  1.00 22.11           C
ATOM   3833 1HD1 LEU     4      30.325  72.365  45.460  1.00 20.00           H
ATOM   3834 2HD1 LEU     4      29.923  70.876  44.572  1.00 20.00           H
ATOM   3835 3HD1 LEU     4      31.526  71.059  45.324  1.00 20.00           H
ATOM   3836  CD2 LEU     4      31.346  71.144  42.445  1.00 23.99           C
ATOM   3837 1HD2 LEU     4      30.365  70.992  41.995  1.00 20.00           H
ATOM   3838 2HD2 LEU     4      32.050  71.474  41.680  1.00 20.00           H
ATOM   3839 3HD2 LEU     4      31.695  70.207  42.879  1.00 20.00           H
ATOM   3840  HN  LEU     4      31.754  75.523  42.503  1.00 20.00           H
ATOM   3841  N   SER     5      29.719  75.909  40.606  1.00 26.54           N
ATOM   3842  CA  SER     5      28.632  76.680  40.004  1.00 27.93           C
ATOM   3843  C   SER     5      28.020  75.925  38.829  1.00 27.23           C
ATOM   3844  O   SER     5      28.734  75.423  37.963  1.00 27.56           O
ATOM   3845  HA  SER     5      27.894  76.805  40.796  1.00 20.00           H
ATOM   3846  CB  SER     5      29.140  78.044  39.496  1.00 29.68           C
ATOM   3847 1HB  SER     5      30.043  77.896  38.903  1.00 20.00           H
ATOM   3848 2HB  SER     5      28.394  78.486  38.835  1.00 20.00           H
ATOM   3849  OG  SER     5      29.405  78.909  40.581  1.00 31.46           O
ATOM   3850  HG  SER     5      29.827  79.753  40.250  1.00 20.00           H
ATOM   3851  HN  SER     5      30.604  76.373  40.649  1.00 20.00           H
ATOM   3852  N   GLY     6      26.694  75.845  38.806  1.00 27.07           N
ATOM   3853  CA  GLY     6      26.016  75.160  37.720  1.00 27.82           C
ATOM   3854  C   GLY     6      25.799  73.670  37.948  1.00 28.74           C
ATOM   3855  O   GLY     6      25.215  72.980  37.101  1.00 29.97           O
ATOM   3856 1HA  GLY     6      25.041  75.616  37.549  1.00 20.00           H
ATOM   3857 2HA  GLY     6      26.588  75.276  36.799  1.00 20.00           H
ATOM   3858  HN  GLY     6      26.098  76.235  39.507  1.00 20.00           H
ATOM   3859  N   LYS     7      26.264  73.153  39.078  1.00 27.29           N
ATOM   3860  CA  LYS     7      26.099  71.721  39.360  1.00 26.84           C
ATOM   3861  C   LYS     7      24.909  71.495  40.289  1.00 26.23           C
ATOM   3862  O   LYS     7      24.648  72.307  41.175  1.00 27.17           O
ATOM   3863  HA  LYS     7      25.886  71.224  38.413  1.00 20.00           H
ATOM   3864  CB  LYS     7      27.368  71.153  40.023  1.00 26.36           C
ATOM   3865 1HB  LYS     7      27.632  71.757  40.891  1.00 20.00           H
ATOM   3866 2HB  LYS     7      27.173  70.143  40.385  1.00 20.00           H
ATOM   3867  CG  LYS     7      28.604  71.088  39.111  1.00 26.39           C
ATOM   3868 1HG  LYS     7      28.716  72.031  38.575  1.00 20.00           H
ATOM   3869 2HG  LYS     7      29.501  70.957  39.716  1.00 20.00           H
ATOM   3870  CD  LYS     7      28.509  69.946  38.102  1.00 26.06           C
ATOM   3871 1HD  LYS     7      28.108  69.057  38.589  1.00 20.00           H
ATOM   3872 2HD  LYS     7      27.813  70.215  37.307  1.00 20.00           H
ATOM   3873  CE  LYS     7      29.878  69.631  37.503  1.00 26.19           C
ATOM   3874 1HE  LYS     7      30.219  70.470  36.896  1.00 20.00           H
ATOM   3875 2HE  LYS     7      30.609  69.497  38.300  1.00 20.00           H
ATOM   3876  NZ  LYS     7      29.855  68.410  36.663  1.00 25.66           N
ATOM   3877 1HZ  LYS     7      30.787  68.011  36.620  1.00 20.00           H
ATOM   3878 2HZ  LYS     7      29.217  67.734  37.066  1.00 20.00           H
ATOM   3879 3HZ  LYS     7      29.547  68.649  35.727  1.00 20.00           H
ATOM   3880  HN  LYS     7      26.738  73.682  39.782  1.00 20.00           H
ATOM   3881  N   ARG     8      24.192  70.395  40.075  1.00 25.25           N
ATOM   3882  CA  ARG     8      23.049  70.041  40.918  1.00 26.22           C
ATOM   3883  C   ARG     8      23.407  68.705  41.577  1.00 22.84           C
ATOM   3884  O   ARG     8      23.505  67.685  40.902  1.00 20.84           O
ATOM   3885  HA  ARG     8      22.967  70.858  41.634  1.00 20.00           H
ATOM   3886  CB  ARG     8      21.787  69.886  40.067  1.00 27.54           C
ATOM   3887 1HB  ARG     8      22.029  69.358  39.144  1.00 20.00           H
ATOM   3888 2HB  ARG     8      21.057  69.277  40.600  1.00 20.00           H
ATOM   3889  CG  ARG     8      21.147  71.224  39.715  1.00 34.21           C
ATOM   3890 1HG  ARG     8      20.505  71.550  40.532  1.00 20.00           H
ATOM   3891 2HG  ARG     8      21.922  71.981  39.596  1.00 20.00           H
ATOM   3892  CD  ARG     8      20.350  71.077  38.440  1.00 38.36           C
ATOM   3893 1HD  ARG     8      21.007  71.182  37.576  1.00 20.00           H
ATOM   3894 2HD  ARG     8      19.913  70.080  38.387  1.00 20.00           H
ATOM   3895  NE  ARG     8      19.283  72.060  38.336  1.00 45.23           N
ATOM   3896  HE  ARG     8      19.338  72.874  38.914  1.00 20.00           H
ATOM   3897  CZ  ARG     8      18.242  71.931  37.514  1.00 47.78           C
ATOM   3898  NH1 ARG     8      18.137  70.857  36.730  1.00 48.22           N
ATOM   3899 1HH1 ARG     8      18.841  70.146  36.758  1.00 20.00           H
ATOM   3900 2HH1 ARG     8      17.355  70.762  36.114  1.00 20.00           H
ATOM   3901  NH2 ARG     8      17.300  72.866  37.492  1.00 49.34           N
ATOM   3902 1HH2 ARG     8      16.518  72.773  36.876  1.00 20.00           H
ATOM   3903 2HH2 ARG     8      17.373  73.663  38.090  1.00 20.00           H
ATOM   3904  HN  ARG     8      24.375  69.742  39.339  1.00 20.00           H
ATOM   3905  N   ILE     9      23.588  68.735  42.891  1.00 21.76           N
ATOM   3906  CA  ILE     9      24.003  67.542  43.616  1.00 22.89           C
ATOM   3907  C   ILE     9      23.073  67.146  44.756  1.00 21.37           C
ATOM   3908  O   ILE     9      22.656  67.986  45.557  1.00 21.62           O
ATOM   3909  HA  ILE     9      23.991  66.710  42.911  1.00 20.00           H
ATOM   3910  CB  ILE     9      25.453  67.753  44.172  1.00 23.41           C
ATOM   3911  HB  ILE     9      25.460  68.662  44.773  1.00 20.00           H
ATOM   3912  CG1 ILE     9      26.417  67.954  42.985  1.00 25.16           C
ATOM   3913 1HG1 ILE     9      26.563  67.006  42.466  1.00 20.00           H
ATOM   3914 2HG1 ILE     9      25.977  68.646  42.267  1.00 20.00           H
ATOM   3915  CG2 ILE     9      25.894  66.544  45.033  1.00 21.78           C
ATOM   3916 1HG2 ILE     9      25.390  66.582  45.998  1.00 20.00           H
ATOM   3917 2HG2 ILE     9      25.630  65.618  44.521  1.00 20.00           H
ATOM   3918 3HG2 ILE     9      26.973  66.580  45.184  1.00 20.00           H
ATOM   3919  CD1 ILE     9      27.766  68.485  43.382  1.00 28.14           C
ATOM   3920 1HD1 ILE     9      27.698  68.953  44.364  1.00 20.00           H
ATOM   3921 2HD1 ILE     9      28.483  67.664  43.419  1.00 20.00           H
ATOM   3922 3HD1 ILE     9      28.096  69.222  42.650  1.00 20.00           H
ATOM   3923  HN  ILE     9      23.457  69.550  43.455  1.00 20.00           H
ATOM   3924  N   LEU    10      22.775  65.852  44.824  1.00 19.74           N
ATOM   3925  CA  LEU    10      21.929  65.289  45.867  1.00 19.03           C
ATOM   3926  C   LEU    10      22.812  64.807  47.027  1.00 21.35           C
ATOM   3927  O   LEU    10      23.785  64.058  46.808  1.00 19.61           O
ATOM   3928  HA  LEU    10      21.285  66.088  46.231  1.00 20.00           H
ATOM   3929  CB  LEU    10      21.147  64.106  45.303  1.00 20.13           C
ATOM   3930 1HB  LEU    10      20.451  64.480  44.553  1.00 20.00           H
ATOM   3931 2HB  LEU    10      21.846  63.446  44.787  1.00 20.00           H
ATOM   3932  CG  LEU    10      20.365  63.287  46.346  1.00 21.03           C
ATOM   3933  HG  LEU    10      21.005  63.143  47.216  1.00 20.00           H
ATOM   3934  CD1 LEU    10      19.130  64.070  46.797  1.00 22.18           C
ATOM   3935 1HD1 LEU    10      19.419  64.800  47.553  1.00 20.00           H
ATOM   3936 2HD1 LEU    10      18.695  64.586  45.941  1.00 20.00           H
ATOM   3937 3HD1 LEU    10      18.397  63.381  47.217  1.00 20.00           H
ATOM   3938  CD2 LEU    10      19.945  61.976  45.732  1.00 22.46           C
ATOM   3939 1HD2 LEU    10      19.389  62.166  44.814  1.00 20.00           H
ATOM   3940 2HD2 LEU    10      20.830  61.381  45.504  1.00 20.00           H
ATOM   3941 3HD2 LEU    10      19.313  61.432  46.433  1.00 20.00           H
ATOM   3942  HN  LEU    10      23.103  65.167  44.172  1.00 20.00           H
ATOM   3943  N   VAL    11      22.478  65.221  48.248  1.00 19.19           N
ATOM   3944  CA  VAL    11      23.251  64.830  49.427  1.00 20.25           C
ATOM   3945  C   VAL    11      22.433  63.955  50.385  1.00 22.56           C
ATOM   3946  O   VAL    11      21.373  64.376  50.874  1.00 21.44           O
ATOM   3947  HA  VAL    11      24.099  64.237  49.083  1.00 20.00           H
ATOM   3948  CB  VAL    11      23.723  66.073  50.202  1.00 20.51           C
ATOM   3949  HB  VAL    11      22.840  66.642  50.492  1.00 20.00           H
ATOM   3950  CG1 VAL    11      24.464  65.665  51.478  1.00 20.88           C
ATOM   3951 1HG1 VAL    11      23.742  65.372  52.239  1.00 20.00           H
ATOM   3952 2HG1 VAL    11      25.125  64.825  51.261  1.00 20.00           H
ATOM   3953 3HG1 VAL    11      25.054  66.507  51.840  1.00 20.00           H
ATOM   3954  CG2 VAL    11      24.619  66.922  49.312  1.00 21.37           C
ATOM   3955 1HG2 VAL    11      25.496  66.343  49.021  1.00 20.00           H
ATOM   3956 2HG2 VAL    11      24.068  67.220  48.420  1.00 20.00           H
ATOM   3957 3HG2 VAL    11      24.936  67.811  49.857  1.00 20.00           H
ATOM   3958  HN  VAL    11      21.696  65.813  48.443  1.00 20.00           H
ATOM   3959  N   THR    12      22.913  62.738  50.653  1.00 19.89           N
ATOM   3960  CA  THR    12      22.229  61.845  51.586  1.00 20.52           C
ATOM   3961  C   THR    12      22.976  61.890  52.915  1.00 23.40           C
ATOM   3962  O   THR    12      24.050  62.484  53.006  1.00 23.74           O
ATOM   3963  HA  THR    12      21.221  62.226  51.749  1.00 20.00           H
ATOM   3964  CB  THR    12      22.261  60.392  51.107  1.00 21.19           C
ATOM   3965  HB  THR    12      21.608  59.767  51.715  1.00 20.00           H
ATOM   3966  OG1 THR    12      23.626  59.940  51.099  1.00 21.92           O
ATOM   3967  HG1 THR    12      24.182  60.539  50.522  1.00 20.00           H
ATOM   3968  CG2 THR    12      21.681  60.262  49.711  1.00 20.66           C
ATOM   3969 1HG2 THR    12      22.026  61.093  49.095  1.00 20.00           H
ATOM   3970 2HG2 THR    12      20.593  60.277  49.767  1.00 20.00           H
ATOM   3971 3HG2 THR    12      22.009  59.321  49.267  1.00 20.00           H
ATOM   3972  HN  THR    12      23.747  62.364  50.247  1.00 20.00           H
ATOM   3973  N   GLY    13      22.392  61.294  53.954  1.00 23.32           N
ATOM   3974  CA  GLY    13      23.065  61.198  55.240  1.00 22.38           C
ATOM   3975  C   GLY    13      23.179  62.318  56.254  1.00 23.43           C
ATOM   3976  O   GLY    13      23.910  62.148  57.226  1.00 21.79           O
ATOM   3977 1HA  GLY    13      22.612  60.404  55.833  1.00 20.00           H
ATOM   3978 2HA  GLY    13      24.110  60.926  55.088  1.00 20.00           H
ATOM   3979  HN  GLY    13      21.481  60.884  53.923  1.00 20.00           H
ATOM   3980  N   VAL    14      22.520  63.458  56.065  1.00 24.01           N
ATOM   3981  CA  VAL    14      22.633  64.482  57.081  1.00 26.23           C
ATOM   3982  C   VAL    14      21.733  64.048  58.253  1.00 28.78           C
ATOM   3983  O   VAL    14      20.558  63.762  58.048  1.00 29.88           O
ATOM   3984  HA  VAL    14      23.674  64.511  57.403  1.00 20.00           H
ATOM   3985  CB  VAL    14      22.165  65.864  56.568  1.00 26.52           C
ATOM   3986  HB  VAL    14      21.151  65.753  56.184  1.00 20.00           H
ATOM   3987  CG1 VAL    14      22.142  66.857  57.734  1.00 26.60           C
ATOM   3988 1HG1 VAL    14      22.174  66.311  58.676  1.00 20.00           H
ATOM   3989 2HG1 VAL    14      23.008  67.516  57.667  1.00 20.00           H
ATOM   3990 3HG1 VAL    14      21.229  67.450  57.687  1.00 20.00           H
ATOM   3991  CG2 VAL    14      23.117  66.373  55.473  1.00 27.60           C
ATOM   3992 1HG2 VAL    14      24.123  66.468  55.881  1.00 20.00           H
ATOM   3993 2HG2 VAL    14      23.128  65.666  54.643  1.00 20.00           H
ATOM   3994 3HG2 VAL    14      22.776  67.345  55.117  1.00 20.00           H
ATOM   3995  HN  VAL    14      21.953  63.649  55.264  1.00 20.00           H
ATOM   3996  N   ALA    15      22.286  63.952  59.458  1.00 28.76           N
ATOM   3997  CA  ALA    15      21.483  63.568  60.623  1.00 29.49           C
ATOM   3998  C   ALA    15      21.582  64.648  61.683  1.00 31.35           C
ATOM   3999  O   ALA    15      20.675  64.807  62.506  1.00 31.66           O
ATOM   4000  HA  ALA    15      20.446  63.485  60.298  1.00 20.00           H
ATOM   4001  CB  ALA    15      21.947  62.225  61.203  1.00 28.62           C
ATOM   4002 1HB  ALA    15      21.656  61.418  60.530  1.00 20.00           H
ATOM   4003 2HB  ALA    15      23.032  62.232  61.313  1.00 20.00           H
ATOM   4004 3HB  ALA    15      21.484  62.070  62.177  1.00 20.00           H
ATOM   4005  HN  ALA    15      23.253  64.128  59.645  1.00 20.00           H
ATOM   4006  N   SER    16      22.689  65.383  61.672  1.00 29.80           N
ATOM   4007  CA  SER    16      22.894  66.472  62.623  1.00 30.71           C
ATOM   4008  C   SER    16      23.993  67.384  62.105  1.00 31.07           C
ATOM   4009  O   SER    16      24.541  67.155  61.021  1.00 29.24           O
ATOM   4010  HA  SER    16      21.941  66.998  62.669  1.00 20.00           H
ATOM   4011  CB  SER    16      23.249  65.930  64.017  1.00 30.77           C
ATOM   4012 1HB  SER    16      22.989  66.672  64.771  1.00 20.00           H
ATOM   4013 2HB  SER    16      22.652  65.042  64.224  1.00 20.00           H
ATOM   4014  OG  SER    16      24.627  65.606  64.132  1.00 32.36           O
ATOM   4015  HG  SER    16      24.829  65.293  65.060  1.00 20.00           H
ATOM   4016  HN  SER    16      23.444  65.248  61.029  1.00 20.00           H
ATOM   4017  N   LYS    17      24.295  68.426  62.867  1.00 31.40           N
ATOM   4018  CA  LYS    17      25.330  69.371  62.479  1.00 33.64           C
ATOM   4019  C   LYS    17      26.723  68.739  62.569  1.00 31.49           C
ATOM   4020  O   LYS    17      27.693  69.300  62.067  1.00 30.81           O
ATOM   4021  HA  LYS    17      25.157  69.636  61.436  1.00 20.00           H
ATOM   4022  CB  LYS    17      25.275  70.610  63.378  1.00 37.29           C
ATOM   4023 1HB  LYS    17      24.550  70.453  64.176  1.00 20.00           H
ATOM   4024 2HB  LYS    17      26.244  70.762  63.853  1.00 20.00           H
ATOM   4025  CG  LYS    17      24.900  71.878  62.623  1.00 43.48           C
ATOM   4026 1HG  LYS    17      25.804  72.414  62.335  1.00 20.00           H
ATOM   4027 2HG  LYS    17      24.378  71.616  61.702  1.00 20.00           H
ATOM   4028  CD  LYS    17      24.016  72.798  63.456  1.00 48.28           C
ATOM   4029 1HD  LYS    17      22.988  72.436  63.436  1.00 20.00           H
ATOM   4030 2HD  LYS    17      24.342  72.777  64.496  1.00 20.00           H
ATOM   4031  CE  LYS    17      24.063  74.237  62.933  1.00 52.17           C
ATOM   4032 1HE  LYS    17      24.136  74.932  63.769  1.00 20.00           H
ATOM   4033 2HE  LYS    17      24.955  74.379  62.321  1.00 20.00           H
ATOM   4034  NZ  LYS    17      22.865  74.611  62.113  1.00 54.37           N
ATOM   4035 1HZ  LYS    17      22.977  75.556  61.762  1.00 20.00           H
ATOM   4036 2HZ  LYS    17      22.776  73.969  61.332  1.00 20.00           H
ATOM   4037 3HZ  LYS    17      22.032  74.560  62.689  1.00 20.00           H
ATOM   4038  HN  LYS    17      23.847  68.631  63.737  1.00 20.00           H
ATOM   4039  N   LEU    18      26.812  67.586  63.226  1.00 29.16           N
ATOM   4040  CA  LEU    18      28.086  66.879  63.367  1.00 28.60           C
ATOM   4041  C   LEU    18      28.344  65.951  62.184  1.00 26.95           C
ATOM   4042  O   LEU    18      29.477  65.509  61.980  1.00 27.40           O
ATOM   4043  HA  LEU    18      28.877  67.629  63.373  1.00 20.00           H
ATOM   4044  CB  LEU    18      28.096  66.038  64.643  1.00 28.53           C
ATOM   4045 1HB  LEU    18      27.277  65.321  64.588  1.00 20.00           H
ATOM   4046 2HB  LEU    18      29.022  65.463  64.668  1.00 20.00           H
ATOM   4047  CG  LEU    18      27.975  66.778  65.976  1.00 31.28           C
ATOM   4048  HG  LEU    18      26.975  67.206  66.039  1.00 20.00           H
ATOM   4049  CD1 LEU    18      28.134  65.785  67.123  1.00 31.94           C
ATOM   4050 1HD1 LEU    18      27.220  65.201  67.227  1.00 20.00           H
ATOM   4051 2HD1 LEU    18      28.969  65.117  66.912  1.00 20.00           H
ATOM   4052 3HD1 LEU    18      28.328  66.327  68.048  1.00 20.00           H
ATOM   4053  CD2 LEU    18      29.019  67.885  66.054  1.00 31.85           C
ATOM   4054 1HD2 LEU    18      29.621  67.882  65.145  1.00 20.00           H
ATOM   4055 2HD2 LEU    18      28.520  68.848  66.156  1.00 20.00           H
ATOM   4056 3HD2 LEU    18      29.664  67.716  66.916  1.00 20.00           H
ATOM   4057  HN  LEU    18      26.037  67.128  63.660  1.00 20.00           H
ATOM   4058  N   SER    19      27.291  65.650  61.428  1.00 24.32           N
ATOM   4059  CA  SER    19      27.365  64.740  60.283  1.00 22.98           C
ATOM   4060  C   SER    19      28.405  65.118  59.228  1.00 22.46           C
ATOM   4061  O   SER    19      28.529  66.280  58.840  1.00 21.04           O
ATOM   4062  HA  SER    19      27.637  63.771  60.701  1.00 20.00           H
ATOM   4063  CB  SER    19      25.997  64.644  59.576  1.00 23.40           C
ATOM   4064 1HB  SER    19      25.604  65.647  59.409  1.00 20.00           H
ATOM   4065 2HB  SER    19      26.127  64.186  58.595  1.00 20.00           H
ATOM   4066  OG  SER    19      25.069  63.889  60.335  1.00 23.72           O
ATOM   4067  HG  SER    19      25.251  62.912  60.223  1.00 20.00           H
ATOM   4068  HN  SER    19      26.373  66.016  61.577  1.00 20.00           H
ATOM   4069  N   ILE    20      29.140  64.119  58.743  1.00 20.89           N
ATOM   4070  CA  ILE    20      30.104  64.386  57.695  1.00 19.29           C
ATOM   4071  C   ILE    20      29.338  64.972  56.499  1.00 18.46           C
ATOM   4072  O   ILE    20      29.810  65.905  55.869  1.00 19.98           O
ATOM   4073  HA  ILE    20      30.802  65.132  58.075  1.00 20.00           H
ATOM   4074  CB  ILE    20      30.839  63.091  57.286  1.00 20.00           C
ATOM   4075  HB  ILE    20      30.111  62.280  57.253  1.00 20.00           H
ATOM   4076  CG1 ILE    20      31.879  62.751  58.351  1.00 19.25           C
ATOM   4077 1HG1 ILE    20      32.719  63.442  58.277  1.00 20.00           H
ATOM   4078 2HG1 ILE    20      31.446  62.880  59.342  1.00 20.00           H
ATOM   4079  CG2 ILE    20      31.498  63.265  55.925  1.00 19.11           C
ATOM   4080 1HG2 ILE    20      31.000  64.067  55.380  1.00 20.00           H
ATOM   4081 2HG2 ILE    20      32.550  63.516  56.060  1.00 20.00           H
ATOM   4082 3HG2 ILE    20      31.416  62.336  55.360  1.00 20.00           H
ATOM   4083  CD1 ILE    20      32.431  61.337  58.266  1.00 21.92           C
ATOM   4084 1HD1 ILE    20      31.626  60.647  58.014  1.00 20.00           H
ATOM   4085 2HD1 ILE    20      33.201  61.293  57.495  1.00 20.00           H
ATOM   4086 3HD1 ILE    20      32.862  61.057  59.227  1.00 20.00           H
ATOM   4087  HN  ILE    20      29.074  63.172  59.057  1.00 20.00           H
ATOM   4088  N   ALA    21      28.149  64.444  56.206  1.00 18.53           N
ATOM   4089  CA  ALA    21      27.341  64.948  55.085  1.00 20.07           C
ATOM   4090  C   ALA    21      27.014  66.446  55.246  1.00 20.12           C
ATOM   4091  O   ALA    21      26.848  67.159  54.249  1.00 20.65           O
ATOM   4092  HA  ALA    21      27.928  64.829  54.173  1.00 20.00           H
ATOM   4093  CB  ALA    21      26.024  64.135  54.938  1.00 19.41           C
ATOM   4094 1HB  ALA    21      26.262  63.095  54.711  1.00 20.00           H
ATOM   4095 2HB  ALA    21      25.461  64.184  55.870  1.00 20.00           H
ATOM   4096 3HB  ALA    21      25.426  64.555  54.129  1.00 20.00           H
ATOM   4097  HN  ALA    21      27.733  63.689  56.712  1.00 20.00           H
ATOM   4098  N   TYR    22      26.929  66.907  56.493  1.00 20.66           N
ATOM   4099  CA  TYR    22      26.651  68.321  56.778  1.00 22.91           C
ATOM   4100  C   TYR    22      27.856  69.187  56.357  1.00 22.99           C
ATOM   4101  O   TYR    22      27.695  70.245  55.731  1.00 22.09           O
ATOM   4102  HA  TYR    22      25.772  68.613  56.203  1.00 20.00           H
ATOM   4103  CB  TYR    22      26.362  68.512  58.275  1.00 27.22           C
ATOM   4104 1HB  TYR    22      25.558  67.837  58.568  1.00 20.00           H
ATOM   4105 2HB  TYR    22      27.245  68.222  58.845  1.00 20.00           H
ATOM   4106  CG  TYR    22      25.981  69.934  58.617  1.00 32.04           C
ATOM   4107  CD1 TYR    22      26.887  70.780  59.246  1.00 33.54           C
ATOM   4108  HD1 TYR    22      27.870  70.408  59.534  1.00 20.00           H
ATOM   4109  CD2 TYR    22      24.723  70.448  58.265  1.00 35.02           C
ATOM   4110  HD2 TYR    22      24.003  69.794  57.773  1.00 20.00           H
ATOM   4111  CE1 TYR    22      26.566  72.102  59.518  1.00 36.20           C
ATOM   4112  HE1 TYR    22      27.283  72.759  60.009  1.00 20.00           H
ATOM   4113  CE2 TYR    22      24.390  71.776  58.534  1.00 37.37           C
ATOM   4114  HE2 TYR    22      23.410  72.160  58.252  1.00 20.00           H
ATOM   4115  CZ  TYR    22      25.321  72.595  59.162  1.00 37.62           C
ATOM   4116  OH  TYR    22      25.024  73.912  59.428  1.00 40.13           O
ATOM   4117  HH  TYR    22      25.720  74.304  60.029  1.00 20.00           H
ATOM   4118  HN  TYR    22      27.045  66.339  57.308  1.00 20.00           H
ATOM   4119  N   GLY    23      29.063  68.728  56.699  1.00 21.15           N
ATOM   4120  CA  GLY    23      30.268  69.449  56.312  1.00 19.70           C
ATOM   4121  C   GLY    23      30.390  69.452  54.802  1.00 17.83           C
ATOM   4122  O   GLY    23      30.804  70.447  54.197  1.00 18.97           O
ATOM   4123 1HA  GLY    23      30.225  70.469  56.693  1.00 20.00           H
ATOM   4124 2HA  GLY    23      31.140  68.976  56.764  1.00 20.00           H
ATOM   4125  HN  GLY    23      29.215  67.890  57.223  1.00 20.00           H
ATOM   4126  N   ILE    24      30.022  68.344  54.170  1.00 17.52           N
ATOM   4127  CA  ILE    24      30.071  68.262  52.714  1.00 16.97           C
ATOM   4128  C   ILE    24      29.061  69.247  52.078  1.00 20.25           C
ATOM   4129  O   ILE    24      29.382  69.980  51.135  1.00 18.34           O
ATOM   4130  HA  ILE    24      31.072  68.562  52.403  1.00 20.00           H
ATOM   4131  CB  ILE    24      29.775  66.812  52.236  1.00 18.29           C
ATOM   4132  HB  ILE    24      28.891  66.452  52.762  1.00 20.00           H
ATOM   4133  CG1 ILE    24      30.960  65.897  52.615  1.00 17.34           C
ATOM   4134 1HG1 ILE    24      31.857  66.218  52.084  1.00 20.00           H
ATOM   4135 2HG1 ILE    24      31.170  65.990  53.680  1.00 20.00           H
ATOM   4136  CG2 ILE    24      29.525  66.781  50.706  1.00 16.47           C
ATOM   4137 1HG2 ILE    24      29.417  67.800  50.335  1.00 20.00           H
ATOM   4138 2HG2 ILE    24      30.369  66.301  50.209  1.00 20.00           H
ATOM   4139 3HG2 ILE    24      28.615  66.219  50.498  1.00 20.00           H
ATOM   4140  CD1 ILE    24      30.721  64.418  52.300  1.00 18.68           C
ATOM   4141 1HD1 ILE    24      29.766  64.106  52.723  1.00 20.00           H
ATOM   4142 2HD1 ILE    24      30.704  64.274  51.219  1.00 20.00           H
ATOM   4143 3HD1 ILE    24      31.523  63.820  52.733  1.00 20.00           H
ATOM   4144  HN  ILE    24      29.698  67.518  54.631  1.00 20.00           H
ATOM   4145  N   ALA    25      27.838  69.256  52.587  1.00 20.37           N
ATOM   4146  CA  ALA    25      26.820  70.159  52.050  1.00 22.34           C
ATOM   4147  C   ALA    25      27.276  71.627  52.165  1.00 20.81           C
ATOM   4148  O   ALA    25      27.148  72.398  51.223  1.00 21.63           O
ATOM   4149  HA  ALA    25      26.691  69.922  50.994  1.00 20.00           H
ATOM   4150  CB  ALA    25      25.489  69.935  52.789  1.00 22.07           C
ATOM   4151 1HB  ALA    25      24.969  69.083  52.350  1.00 20.00           H
ATOM   4152 2HB  ALA    25      25.688  69.737  53.842  1.00 20.00           H
ATOM   4153 3HB  ALA    25      24.868  70.826  52.697  1.00 20.00           H
ATOM   4154  HN  ALA    25      27.542  68.670  53.341  1.00 20.00           H
ATOM   4155  N   GLN    26      27.811  72.001  53.318  1.00 23.21           N
ATOM   4156  CA  GLN    26      28.295  73.364  53.541  1.00 26.09           C
ATOM   4157  C   GLN    26      29.346  73.779  52.510  1.00 25.52           C
ATOM   4158  O   GLN    26      29.262  74.855  51.924  1.00 24.08           O
ATOM   4159  HA  GLN    26      27.420  74.003  53.433  1.00 20.00           H
ATOM   4160  CB  GLN    26      28.931  73.477  54.927  1.00 30.67           C
ATOM   4161 1HB  GLN    26      29.317  72.505  55.234  1.00 20.00           H
ATOM   4162 2HB  GLN    26      29.781  74.158  54.886  1.00 20.00           H
ATOM   4163  CG  GLN    26      28.026  73.960  56.017  1.00 39.75           C
ATOM   4164 1HG  GLN    26      27.547  74.890  55.711  1.00 20.00           H
ATOM   4165 2HG  GLN    26      27.232  73.232  56.184  1.00 20.00           H
ATOM   4166  CD  GLN    26      28.783  74.188  57.319  1.00 45.42           C
ATOM   4167  OE1 GLN    26      29.453  73.283  57.836  1.00 48.68           O
ATOM   4168  NE2 GLN    26      28.689  75.402  57.852  1.00 47.72           N
ATOM   4169 1HE2 GLN    26      28.143  76.106  57.398  1.00 20.00           H
ATOM   4170 2HE2 GLN    26      29.165  75.611  58.706  1.00 20.00           H
ATOM   4171  HN  GLN    26      27.923  71.395  54.105  1.00 20.00           H
ATOM   4172  N   ALA    27      30.359  72.934  52.312  1.00 22.87           N
ATOM   4173  CA  ALA    27      31.434  73.233  51.366  1.00 22.08           C
ATOM   4174  C   ALA    27      30.932  73.331  49.931  1.00 21.97           C
ATOM   4175  O   ALA    27      31.340  74.237  49.181  1.00 21.98           O
ATOM   4176  HA  ALA    27      31.853  74.202  51.635  1.00 20.00           H
ATOM   4177  CB  ALA    27      32.554  72.152  51.480  1.00 22.10           C
ATOM   4178 1HB  ALA    27      32.486  71.659  52.449  1.00 20.00           H
ATOM   4179 2HB  ALA    27      32.429  71.414  50.687  1.00 20.00           H
ATOM   4180 3HB  ALA    27      33.530  72.628  51.382  1.00 20.00           H
ATOM   4181  HN  ALA    27      30.456  72.057  52.782  1.00 20.00           H
ATOM   4182  N   MET    28      30.045  72.417  49.533  1.00 20.92           N
ATOM   4183  CA  MET    28      29.509  72.449  48.176  1.00 22.11           C
ATOM   4184  C   MET    28      28.637  73.704  47.946  1.00 23.75           C
ATOM   4185  O   MET    28      28.636  74.286  46.859  1.00 23.44           O
ATOM   4186  HA  MET    28      30.378  72.479  47.518  1.00 20.00           H
ATOM   4187  CB  MET    28      28.686  71.189  47.904  1.00 22.33           C
ATOM   4188 1HB  MET    28      27.917  71.081  48.668  1.00 20.00           H
ATOM   4189 2HB  MET    28      28.174  71.284  46.946  1.00 20.00           H
ATOM   4190  CG  MET    28      29.515  69.890  47.874  1.00 22.04           C
ATOM   4191 1HG  MET    28      30.414  70.035  47.274  1.00 20.00           H
ATOM   4192 2HG  MET    28      29.843  69.634  48.881  1.00 20.00           H
ATOM   4193  SD  MET    28      28.557  68.531  47.195  1.00 24.69           S
ATOM   4194  CE  MET    28      29.883  67.302  46.943  1.00 23.57           C
ATOM   4195 1HE  MET    28      30.766  67.797  46.538  1.00 20.00           H
ATOM   4196 2HE  MET    28      30.133  66.836  47.896  1.00 20.00           H
ATOM   4197 3HE  MET    28      29.543  66.538  46.243  1.00 20.00           H
ATOM   4198  HN  MET    28      29.703  71.679  50.115  1.00 20.00           H
ATOM   4199  N   HIS    29      27.899  74.106  48.968  1.00 20.00           N
ATOM   4200  CA  HIS    29      27.045  75.303  48.857  1.00 20.00           C
ATOM   4201  C   HIS    29      27.962  76.516  48.694  1.00 20.00           C
ATOM   4202  O   HIS    29      27.721  77.384  47.862  1.00 20.00           O
ATOM   4203  HA  HIS    29      26.441  75.173  47.959  1.00 20.00           H
ATOM   4204  CB  HIS    29      26.197  75.481  50.118  1.00 20.00           C
ATOM   4205 1HB  HIS    29      25.478  74.664  50.177  1.00 20.00           H
ATOM   4206 2HB  HIS    29      26.843  75.400  50.992  1.00 20.00           H
ATOM   4207  CG  HIS    29      25.464  76.789  50.165  1.00 20.00           C
ATOM   4208  ND1 HIS    29      24.436  77.098  49.300  1.00 20.00           N
ATOM   4209  HD1 HIS    29      24.063  76.494  48.595  1.00 20.00           H
ATOM   4210  CD2 HIS    29      25.644  77.886  50.944  1.00 20.00           C
ATOM   4211  HD2 HIS    29      26.372  78.013  51.745  1.00 20.00           H
ATOM   4212  CE1 HIS    29      24.012  78.324  49.542  1.00 20.00           C
ATOM   4213  HE1 HIS    29      23.209  78.839  49.015  1.00 20.00           H
ATOM   4214  NE2 HIS    29      24.727  78.825  50.534  1.00 20.00           N
ATOM   4215  HN  HIS    29      27.871  73.642  49.853  1.00 20.00           H
ATOM   4216  N   ARG    30      29.017  76.560  49.503  1.00 28.30           N
ATOM   4217  CA  ARG    30      29.988  77.648  49.444  1.00 28.58           C
ATOM   4218  C   ARG    30      30.586  77.769  48.045  1.00 28.76           C
ATOM   4219  O   ARG    30      30.848  78.882  47.579  1.00 28.58           O
ATOM   4220  HA  ARG    30      29.421  78.542  49.701  1.00 20.00           H
ATOM   4221  CB  ARG    30      31.108  77.412  50.459  1.00 29.35           C
ATOM   4222 1HB  ARG    30      30.680  77.257  51.449  1.00 20.00           H
ATOM   4223 2HB  ARG    30      31.652  76.503  50.201  1.00 20.00           H
ATOM   4224  CG  ARG    30      32.102  78.548  50.546  1.00 31.24           C
ATOM   4225 1HG  ARG    30      32.331  78.913  49.544  1.00 20.00           H
ATOM   4226 2HG  ARG    30      31.662  79.379  51.096  1.00 20.00           H
ATOM   4227  CD  ARG    30      33.404  78.122  51.235  1.00 33.52           C
ATOM   4228 1HD  ARG    30      33.985  79.002  51.510  1.00 20.00           H
ATOM   4229 2HD  ARG    30      33.179  77.587  52.158  1.00 20.00           H
ATOM   4230  NE  ARG    30      34.205  77.265  50.360  1.00 34.63           N
ATOM   4231  HE  ARG    30      34.387  77.583  49.429  1.00 20.00           H
ATOM   4232  CZ  ARG    30      34.710  76.085  50.722  1.00 34.66           C
ATOM   4233  NH1 ARG    30      34.505  75.610  51.945  1.00 32.44           N
ATOM   4234 1HH1 ARG    30      33.969  76.138  52.603  1.00 20.00           H
ATOM   4235 2HH1 ARG    30      34.888  74.724  52.208  1.00 20.00           H
ATOM   4236  NH2 ARG    30      35.414  75.377  49.852  1.00 34.92           N
ATOM   4237 1HH2 ARG    30      35.795  74.491  50.119  1.00 20.00           H
ATOM   4238 2HH2 ARG    30      35.565  75.727  48.927  1.00 20.00           H
ATOM   4239  HN  ARG    30      29.220  75.868  50.195  1.00 20.00           H
ATOM   4240  N   GLU    31      30.795  76.636  47.372  1.00 25.81           N
ATOM   4241  CA  GLU    31      31.372  76.631  46.026  1.00 25.81           C
ATOM   4242  C   GLU    31      30.370  76.783  44.900  1.00 24.72           C
ATOM   4243  O   GLU    31      30.719  76.621  43.735  1.00 23.89           O
ATOM   4244  HA  GLU    31      32.041  77.491  45.994  1.00 20.00           H
ATOM   4245  CB  GLU    31      32.226  75.369  45.794  1.00 26.18           C
ATOM   4246 1HB  GLU    31      31.658  74.483  46.079  1.00 20.00           H
ATOM   4247 2HB  GLU    31      32.572  75.344  44.760  1.00 20.00           H
ATOM   4248  CG  GLU    31      33.495  75.335  46.643  1.00 27.14           C
ATOM   4249 1HG  GLU    31      33.230  75.334  47.700  1.00 20.00           H
ATOM   4250 2HG  GLU    31      34.041  74.411  46.450  1.00 20.00           H
ATOM   4251  CD  GLU    31      34.425  76.508  46.381  1.00 29.68           C
ATOM   4252  OE1 GLU    31      34.457  77.025  45.240  1.00 29.07           O
ATOM   4253  OE2 GLU    31      35.123  76.910  47.329  1.00 31.35           O
ATOM   4254  HN  GLU    31      30.579  75.726  47.727  1.00 20.00           H
ATOM   4255  N   GLY    32      29.117  77.074  45.245  1.00 26.20           N
ATOM   4256  CA  GLY    32      28.118  77.334  44.221  1.00 25.23           C
ATOM   4257  C   GLY    32      27.176  76.262  43.734  1.00 26.33           C
ATOM   4258  O   GLY    32      26.405  76.500  42.797  1.00 25.20           O
ATOM   4259 1HA  GLY    32      27.454  78.132  44.550  1.00 20.00           H
ATOM   4260 2HA  GLY    32      28.607  77.682  43.311  1.00 20.00           H
ATOM   4261  HN  GLY    32      28.796  77.130  46.190  1.00 20.00           H
ATOM   4262  N   ALA    33      27.220  75.081  44.336  1.00 24.42           N
ATOM   4263  CA  ALA    33      26.325  74.027  43.892  1.00 24.92           C
ATOM   4264  C   ALA    33      24.893  74.247  44.391  1.00 24.15           C
ATOM   4265  O   ALA    33      24.677  74.822  45.462  1.00 24.96           O
ATOM   4266  HA  ALA    33      26.305  74.045  42.802  1.00 20.00           H
ATOM   4267  CB  ALA    33      26.821  72.671  44.414  1.00 23.70           C
ATOM   4268 1HB  ALA    33      27.907  72.694  44.512  1.00 20.00           H
ATOM   4269 2HB  ALA    33      26.372  72.469  45.386  1.00 20.00           H
ATOM   4270 3HB  ALA    33      26.537  71.886  43.713  1.00 20.00           H
ATOM   4271  HN  ALA    33      27.839  74.860  45.089  1.00 20.00           H
ATOM   4272  N   GLU    34      23.932  73.770  43.611  1.00 24.39           N
ATOM   4273  CA  GLU    34      22.518  73.792  44.007  1.00 26.52           C
ATOM   4274  C   GLU    34      22.367  72.413  44.671  1.00 25.52           C
ATOM   4275  O   GLU    34      22.799  71.416  44.085  1.00 24.32           O
ATOM   4276  HA  GLU    34      22.426  74.623  44.706  1.00 20.00           H
ATOM   4277  CB  GLU    34      21.617  73.837  42.776  1.00 29.19           C
ATOM   4278 1HB  GLU    34      22.102  73.320  41.947  1.00 20.00           H
ATOM   4279 2HB  GLU    34      20.637  73.430  43.023  1.00 20.00           H
ATOM   4280  CG  GLU    34      21.332  75.238  42.255  1.00 36.47           C
ATOM   4281 1HG  GLU    34      20.791  75.807  43.010  1.00 20.00           H
ATOM   4282 2HG  GLU    34      22.272  75.760  42.074  1.00 20.00           H
ATOM   4283  CD  GLU    34      20.520  75.201  40.972  1.00 39.97           C
ATOM   4284  OE1 GLU    34      19.395  74.652  40.996  1.00 41.71           O
ATOM   4285  OE2 GLU    34      21.008  75.705  39.938  1.00 43.13           O
ATOM   4286  HN  GLU    34      24.092  73.366  42.710  1.00 20.00           H
ATOM   4287  N   LEU    35      21.749  72.343  45.848  1.00 23.09           N
ATOM   4288  CA  LEU    35      21.616  71.072  46.561  1.00 24.48           C
ATOM   4289  C   LEU    35      20.189  70.572  46.783  1.00 25.20           C
ATOM   4290  O   LEU    35      19.223  71.344  46.727  1.00 24.02           O
ATOM   4291  HA  LEU    35      22.099  70.305  45.954  1.00 20.00           H
ATOM   4292  CB  LEU    35      22.297  71.183  47.935  1.00 24.71           C
ATOM   4293 1HB  LEU    35      21.673  71.802  48.579  1.00 20.00           H
ATOM   4294 2HB  LEU    35      22.331  70.190  48.382  1.00 20.00           H
ATOM   4295  CG  LEU    35      23.716  71.763  47.933  1.00 27.02           C
ATOM   4296  HG  LEU    35      23.694  72.718  47.409  1.00 20.00           H
ATOM   4297  CD1 LEU    35      24.193  72.038  49.361  1.00 26.47           C
ATOM   4298 1HD1 LEU    35      23.639  72.880  49.773  1.00 20.00           H
ATOM   4299 2HD1 LEU    35      24.024  71.155  49.977  1.00 20.00           H
ATOM   4300 3HD1 LEU    35      25.257  72.274  49.349  1.00 20.00           H
ATOM   4301  CD2 LEU    35      24.641  70.775  47.236  1.00 26.52           C
ATOM   4302 1HD2 LEU    35      24.511  69.785  47.673  1.00 20.00           H
ATOM   4303 2HD2 LEU    35      24.399  70.737  46.173  1.00 20.00           H
ATOM   4304 3HD2 LEU    35      25.676  71.095  47.361  1.00 20.00           H
ATOM   4305  HN  LEU    35      21.344  73.129  46.314  1.00 20.00           H
ATOM   4306  N   ALA    36      20.087  69.271  47.050  1.00 23.61           N
ATOM   4307  CA  ALA    36      18.838  68.578  47.354  1.00 23.84           C
ATOM   4308  C   ALA    36      19.244  67.591  48.454  1.00 25.84           C
ATOM   4309  O   ALA    36      20.384  67.087  48.448  1.00 25.32           O
ATOM   4310  HA  ALA    36      18.128  69.319  47.719  1.00 20.00           H
ATOM   4311  CB  ALA    36      18.316  67.834  46.123  1.00 22.43           C
ATOM   4312 1HB  ALA    36      18.850  68.178  45.237  1.00 20.00           H
ATOM   4313 2HB  ALA    36      18.477  66.763  46.250  1.00 20.00           H
ATOM   4314 3HB  ALA    36      17.251  68.030  46.004  1.00 20.00           H
ATOM   4315  HN  ALA    36      20.864  68.641  47.067  1.00 20.00           H
ATOM   4316  N   PHE    37      18.341  67.312  49.395  1.00 24.22           N
ATOM   4317  CA  PHE    37      18.651  66.413  50.503  1.00 24.02           C
ATOM   4318  C   PHE    37      17.665  65.281  50.722  1.00 25.49           C
ATOM   4319  O   PHE    37      16.499  65.413  50.368  1.00 26.27           O
ATOM   4320  HA  PHE    37      19.620  65.960  50.290  1.00 20.00           H
ATOM   4321  CB  PHE    37      18.703  67.206  51.802  1.00 24.37           C
ATOM   4322 1HB  PHE    37      17.709  67.598  52.016  1.00 20.00           H
ATOM   4323 2HB  PHE    37      18.962  66.531  52.617  1.00 20.00           H
ATOM   4324  CG  PHE    37      19.677  68.338  51.783  1.00 25.59           C
ATOM   4325  CD1 PHE    37      20.910  68.215  52.422  1.00 27.58           C
ATOM   4326  HD1 PHE    37      21.174  67.284  52.924  1.00 20.00           H
ATOM   4327  CD2 PHE    37      19.368  69.533  51.146  1.00 25.27           C
ATOM   4328  HD2 PHE    37      18.406  69.631  50.643  1.00 20.00           H
ATOM   4329  CE1 PHE    37      21.829  69.279  52.431  1.00 27.96           C
ATOM   4330  HE1 PHE    37      22.788  69.166  52.937  1.00 20.00           H
ATOM   4331  CE2 PHE    37      20.269  70.601  51.144  1.00 26.39           C
ATOM   4332  HE2 PHE    37      20.009  71.531  50.639  1.00 20.00           H
ATOM   4333  CZ  PHE    37      21.506  70.476  51.790  1.00 27.71           C
ATOM   4334  HZ  PHE    37      22.214  71.305  51.794  1.00 20.00           H
ATOM   4335  HN  PHE    37      17.414  67.687  49.409  1.00 20.00           H
ATOM   4336  N   THR    38      18.125  64.160  51.289  1.00 24.08           N
ATOM   4337  CA  THR    38      17.205  63.077  51.632  1.00 23.04           C
ATOM   4338  C   THR    38      17.266  62.912  53.145  1.00 24.29           C
ATOM   4339  O   THR    38      18.182  63.419  53.799  1.00 25.11           O
ATOM   4340  HA  THR    38      16.197  63.382  51.353  1.00 20.00           H
ATOM   4341  CB  THR    38      17.558  61.709  50.996  1.00 23.39           C
ATOM   4342  HB  THR    38      16.788  60.968  51.213  1.00 20.00           H
ATOM   4343  OG1 THR    38      18.861  61.287  51.431  1.00 22.01           O
ATOM   4344  HG1 THR    38      18.940  61.388  52.422  1.00 20.00           H
ATOM   4345  CG2 THR    38      17.484  61.782  49.484  1.00 23.43           C
ATOM   4346 1HG2 THR    38      18.395  62.239  49.097  1.00 20.00           H
ATOM   4347 2HG2 THR    38      16.623  62.382  49.191  1.00 20.00           H
ATOM   4348 3HG2 THR    38      17.382  60.776  49.076  1.00 20.00           H
ATOM   4349  HN  THR    38      19.088  63.997  51.505  1.00 20.00           H
ATOM   4350  N   TYR    39      16.272  62.243  53.719  1.00 24.72           N
ATOM   4351  CA  TYR    39      16.288  61.980  55.155  1.00 25.73           C
ATOM   4352  C   TYR    39      15.764  60.556  55.288  1.00 25.55           C
ATOM   4353  O   TYR    39      14.927  60.110  54.495  1.00 25.67           O
ATOM   4354  HA  TYR    39      17.317  62.072  55.502  1.00 20.00           H
ATOM   4355  CB  TYR    39      15.452  62.996  55.950  1.00 28.08           C
ATOM   4356 1HB  TYR    39      15.484  62.729  57.006  1.00 20.00           H
ATOM   4357 2HB  TYR    39      15.910  63.980  55.855  1.00 20.00           H
ATOM   4358  CG  TYR    39      14.007  63.109  55.538  1.00 30.07           C
ATOM   4359  CD1 TYR    39      13.609  64.044  54.584  1.00 30.66           C
ATOM   4360  HD1 TYR    39      14.344  64.714  54.138  1.00 20.00           H
ATOM   4361  CD2 TYR    39      13.037  62.268  56.093  1.00 32.77           C
ATOM   4362  HD2 TYR    39      13.342  61.537  56.842  1.00 20.00           H
ATOM   4363  CE1 TYR    39      12.273  64.136  54.187  1.00 33.84           C
ATOM   4364  HE1 TYR    39      11.963  64.867  53.441  1.00 20.00           H
ATOM   4365  CE2 TYR    39      11.700  62.351  55.703  1.00 32.70           C
ATOM   4366  HE2 TYR    39      10.962  61.684  56.148  1.00 20.00           H
ATOM   4367  CZ  TYR    39      11.328  63.282  54.752  1.00 33.51           C
ATOM   4368  OH  TYR    39      10.020  63.348  54.351  1.00 34.37           O
ATOM   4369  HH  TYR    39       9.923  64.014  53.611  1.00 20.00           H
ATOM   4370  HN  TYR    39      15.478  61.889  53.225  1.00 20.00           H
ATOM   4371  N   GLN    40      16.282  59.834  56.267  1.00 26.35           N
ATOM   4372  CA  GLN    40      15.917  58.431  56.428  1.00 28.22           C
ATOM   4373  C   GLN    40      14.476  58.195  56.847  1.00 29.42           C
ATOM   4374  O   GLN    40      13.798  57.349  56.273  1.00 29.11           O
ATOM   4375  HA  GLN    40      16.059  57.980  55.445  1.00 20.00           H
ATOM   4376  CB  GLN    40      16.847  57.759  57.438  1.00 26.06           C
ATOM   4377 1HB  GLN    40      17.884  57.985  57.189  1.00 20.00           H
ATOM   4378 2HB  GLN    40      16.663  58.163  58.433  1.00 20.00           H
ATOM   4379  CG  GLN    40      16.686  56.235  57.499  1.00 28.13           C
ATOM   4380 1HG  GLN    40      15.649  55.984  57.718  1.00 20.00           H
ATOM   4381 2HG  GLN    40      16.921  55.801  56.526  1.00 20.00           H
ATOM   4382  CD  GLN    40      17.587  55.594  58.559  1.00 29.09           C
ATOM   4383  OE1 GLN    40      18.500  56.234  59.090  1.00 28.42           O
ATOM   4384  NE2 GLN    40      17.327  54.327  58.866  1.00 28.85           N
ATOM   4385 1HE2 GLN    40      16.577  53.846  58.411  1.00 20.00           H
ATOM   4386 2HE2 GLN    40      17.882  53.854  59.551  1.00 20.00           H
ATOM   4387  HN  GLN    40      16.935  60.187  56.937  1.00 20.00           H
ATOM   4388  N   ASN    41      14.028  58.938  57.853  1.00 31.81           N
ATOM   4389  CA  ASN    41      12.666  58.788  58.371  1.00 35.20           C
ATOM   4390  C   ASN    41      12.193  60.064  59.078  1.00 36.34           C
ATOM   4391  O   ASN    41      12.943  61.034  59.194  1.00 35.04           O
ATOM   4392  HA  ASN    41      12.052  58.562  57.499  1.00 20.00           H
ATOM   4393  CB  ASN    41      12.631  57.623  59.348  1.00 33.64           C
ATOM   4394 1HB  ASN    41      11.672  57.605  59.864  1.00 20.00           H
ATOM   4395 2HB  ASN    41      12.717  56.683  58.802  1.00 20.00           H
ATOM   4396  CG  ASN    41      13.730  57.707  60.357  1.00 33.74           C
ATOM   4397  OD1 ASN    41      13.955  58.755  60.965  1.00 33.52           O
ATOM   4398  ND2 ASN    41      14.447  56.603  60.540  1.00 36.32           N
ATOM   4399 1HD2 ASN    41      14.238  55.778  60.015  1.00 20.00           H
ATOM   4400 2HD2 ASN    41      15.197  56.597  61.202  1.00 20.00           H
ATOM   4401  HN  ASN    41      14.573  59.635  58.318  1.00 20.00           H
ATOM   4402  N   ASP    42      10.956  60.052  59.572  1.00 39.77           N
ATOM   4403  CA  ASP    42      10.393  61.232  60.242  1.00 42.80           C
ATOM   4404  C   ASP    42      11.165  61.659  61.471  1.00 43.77           C
ATOM   4405  O   ASP    42      11.149  62.826  61.843  1.00 43.40           O
ATOM   4406  HA  ASP    42      10.406  62.021  59.490  1.00 20.00           H
ATOM   4407  CB  ASP    42       8.933  60.983  60.614  1.00 44.99           C
ATOM   4408 1HB  ASP    42       8.853  60.061  61.190  1.00 20.00           H
ATOM   4409 2HB  ASP    42       8.574  61.790  61.252  1.00 20.00           H
ATOM   4410  CG  ASP    42       8.044  60.883  59.400  1.00 47.42           C
ATOM   4411  OD1 ASP    42       6.926  60.349  59.528  1.00 50.40           O
ATOM   4412  OD2 ASP    42       8.465  61.338  58.314  1.00 50.10           O
ATOM   4413  HN  ASP    42      10.342  59.264  59.523  1.00 20.00           H
ATOM   4414  N   LYS    43      11.846  60.725  62.114  1.00 45.46           N
ATOM   4415  CA  LYS    43      12.632  61.085  63.290  1.00 48.56           C
ATOM   4416  C   LYS    43      13.672  62.165  62.927  1.00 48.89           C
ATOM   4417  O   LYS    43      14.130  62.901  63.802  1.00 48.90           O
ATOM   4418  HA  LYS    43      11.947  61.509  64.023  1.00 20.00           H
ATOM   4419  CB  LYS    43      13.362  59.853  63.835  1.00 51.44           C
ATOM   4420 1HB  LYS    43      13.293  59.036  63.116  1.00 20.00           H
ATOM   4421 2HB  LYS    43      14.422  60.078  63.959  1.00 20.00           H
ATOM   4422  CG  LYS    43      12.841  59.337  65.170  1.00 56.06           C
ATOM   4423 1HG  LYS    43      11.926  59.866  65.436  1.00 20.00           H
ATOM   4424 2HG  LYS    43      12.585  58.281  65.080  1.00 20.00           H
ATOM   4425  CD  LYS    43      13.869  59.512  66.296  1.00 59.72           C
ATOM   4426 1HD  LYS    43      14.722  58.856  66.119  1.00 20.00           H
ATOM   4427 2HD  LYS    43      14.247  60.534  66.292  1.00 20.00           H
ATOM   4428  CE  LYS    43      13.258  59.197  67.673  1.00 61.69           C
ATOM   4429 1HE  LYS    43      12.226  58.867  67.552  1.00 20.00           H
ATOM   4430 2HE  LYS    43      13.803  58.376  68.139  1.00 20.00           H
ATOM   4431  NZ  LYS    43      13.267  60.356  68.619  1.00 62.92           N
ATOM   4432 1HZ  LYS    43      12.548  60.224  69.321  1.00 20.00           H
ATOM   4433 2HZ  LYS    43      14.173  60.417  69.070  1.00 20.00           H
ATOM   4434 3HZ  LYS    43      13.087  61.212  68.106  1.00 20.00           H
ATOM   4435  HN  LYS    43      11.864  59.761  61.846  1.00 20.00           H
ATOM   4436  N   LEU    44      14.028  62.264  61.643  1.00 48.94           N
ATOM   4437  CA  LEU    44      15.035  63.227  61.188  1.00 49.02           C
ATOM   4438  C   LEU    44      14.558  64.329  60.249  1.00 49.42           C
ATOM   4439  O   LEU    44      15.301  65.264  59.946  1.00 49.84           O
ATOM   4440  HA  LEU    44      15.409  63.750  62.068  1.00 20.00           H
ATOM   4441  CB  LEU    44      16.193  62.491  60.506  1.00 48.47           C
ATOM   4442 1HB  LEU    44      15.816  62.025  59.596  1.00 20.00           H
ATOM   4443 2HB  LEU    44      16.937  63.227  60.201  1.00 20.00           H
ATOM   4444  CG  LEU    44      16.917  61.414  61.304  1.00 48.22           C
ATOM   4445  HG  LEU    44      16.179  60.690  61.648  1.00 20.00           H
ATOM   4446  CD1 LEU    44      17.896  60.691  60.391  1.00 48.79           C
ATOM   4447 1HD1 LEU    44      17.344  60.106  59.655  1.00 20.00           H
ATOM   4448 2HD1 LEU    44      18.522  61.421  59.878  1.00 20.00           H
ATOM   4449 3HD1 LEU    44      18.525  60.027  60.985  1.00 20.00           H
ATOM   4450  CD2 LEU    44      17.644  62.052  62.474  1.00 48.57           C
ATOM   4451 1HD2 LEU    44      18.570  62.507  62.121  1.00 20.00           H
ATOM   4452 2HD2 LEU    44      17.010  62.817  62.922  1.00 20.00           H
ATOM   4453 3HD2 LEU    44      17.875  61.289  63.217  1.00 20.00           H
ATOM   4454  HN  LEU    44      13.644  61.701  60.911  1.00 20.00           H
ATOM   4455  N   LYS    45      13.333  64.215  59.762  1.00 49.78           N
ATOM   4456  CA  LYS    45      12.789  65.186  58.821  1.00 50.43           C
ATOM   4457  C   LYS    45      12.932  66.656  59.212  1.00 51.34           C
ATOM   4458  O   LYS    45      13.302  67.492  58.381  1.00 50.95           O
ATOM   4459  HA  LYS    45      13.343  65.082  57.887  1.00 20.00           H
ATOM   4460  CB  LYS    45      11.320  64.879  58.567  1.00 50.98           C
ATOM   4461 1HB  LYS    45      11.208  63.835  58.273  1.00 20.00           H
ATOM   4462 2HB  LYS    45      10.753  65.013  59.487  1.00 20.00           H
ATOM   4463  CG  LYS    45      10.692  65.736  57.499  1.00 52.25           C
ATOM   4464 1HG  LYS    45      10.813  66.788  57.755  1.00 20.00           H
ATOM   4465 2HG  LYS    45      11.207  65.577  56.551  1.00 20.00           H
ATOM   4466  CD  LYS    45       9.220  65.406  57.349  1.00 54.66           C
ATOM   4467 1HD  LYS    45       9.076  64.328  57.424  1.00 20.00           H
ATOM   4468 2HD  LYS    45       8.657  65.861  58.163  1.00 20.00           H
ATOM   4469  CE  LYS    45       8.667  65.895  56.021  1.00 55.37           C
ATOM   4470 1HE  LYS    45       9.486  66.074  55.323  1.00 20.00           H
ATOM   4471 2HE  LYS    45       8.034  65.126  55.578  1.00 20.00           H
ATOM   4472  NZ  LYS    45       7.873  67.151  56.172  1.00 56.58           N
ATOM   4473 1HZ  LYS    45       7.620  67.503  55.255  1.00 20.00           H
ATOM   4474 2HZ  LYS    45       7.032  66.957  56.704  1.00 20.00           H
ATOM   4475 3HZ  LYS    45       8.429  67.845  56.659  1.00 20.00           H
ATOM   4476  HN  LYS    45      12.705  63.473  59.996  1.00 20.00           H
ATOM   4477  N   GLY    46      12.642  66.968  60.471  1.00 51.31           N
ATOM   4478  CA  GLY    46      12.714  68.341  60.939  1.00 50.87           C
ATOM   4479  C   GLY    46      14.075  68.993  60.826  1.00 50.25           C
ATOM   4480  O   GLY    46      14.204  70.080  60.270  1.00 50.07           O
ATOM   4481 1HA  GLY    46      12.010  68.957  60.379  1.00 20.00           H
ATOM   4482 2HA  GLY    46      12.416  68.388  61.986  1.00 20.00           H
ATOM   4483  HN  GLY    46      12.363  66.301  61.162  1.00 20.00           H
ATOM   4484  N   ARG    47      15.092  68.332  61.363  1.00 50.16           N
ATOM   4485  CA  ARG    47      16.444  68.855  61.316  1.00 50.10           C
ATOM   4486  C   ARG    47      16.925  69.045  59.881  1.00 47.17           C
ATOM   4487  O   ARG    47      17.537  70.064  59.554  1.00 46.60           O
ATOM   4488  HA  ARG    47      16.390  69.814  61.830  1.00 20.00           H
ATOM   4489  CB  ARG    47      17.393  67.916  62.051  1.00 54.42           C
ATOM   4490 1HB  ARG    47      16.881  66.981  62.279  1.00 20.00           H
ATOM   4491 2HB  ARG    47      18.237  67.668  61.406  1.00 20.00           H
ATOM   4492  CG  ARG    47      17.939  68.482  63.346  1.00 62.17           C
ATOM   4493 1HG  ARG    47      18.605  69.317  63.129  1.00 20.00           H
ATOM   4494 2HG  ARG    47      17.121  68.874  63.949  1.00 20.00           H
ATOM   4495  CD  ARG    47      18.691  67.414  64.131  1.00 69.11           C
ATOM   4496 1HD  ARG    47      18.952  66.584  63.474  1.00 20.00           H
ATOM   4497 2HD  ARG    47      19.626  67.823  64.513  1.00 20.00           H
ATOM   4498  NE  ARG    47      17.913  66.894  65.256  1.00 75.49           N
ATOM   4499  HE  ARG    47      18.210  67.131  66.180  1.00 20.00           H
ATOM   4500  CZ  ARG    47      16.833  66.124  65.136  1.00 78.32           C
ATOM   4501  NH1 ARG    47      16.387  65.775  63.932  1.00 80.09           N
ATOM   4502 1HH1 ARG    47      16.864  66.091  63.111  1.00 20.00           H
ATOM   4503 2HH1 ARG    47      15.576  65.196  63.847  1.00 20.00           H
ATOM   4504  NH2 ARG    47      16.196  65.700  66.222  1.00 79.86           N
ATOM   4505 1HH2 ARG    47      15.385  65.121  66.132  1.00 20.00           H
ATOM   4506 2HH2 ARG    47      16.528  65.959  67.129  1.00 20.00           H
ATOM   4507  HN  ARG    47      15.004  67.450  61.826  1.00 20.00           H
ATOM   4508  N   VAL    48      16.654  68.068  59.023  1.00 43.43           N
ATOM   4509  CA  VAL    48      17.091  68.167  57.634  1.00 40.42           C
ATOM   4510  C   VAL    48      16.386  69.305  56.907  1.00 39.40           C
ATOM   4511  O   VAL    48      17.000  70.033  56.134  1.00 37.12           O
ATOM   4512  HA  VAL    48      18.159  68.387  57.639  1.00 20.00           H
ATOM   4513  CB  VAL    48      16.862  66.852  56.870  1.00 39.06           C
ATOM   4514  HB  VAL    48      15.795  66.632  56.893  1.00 20.00           H
ATOM   4515  CG1 VAL    48      17.289  67.018  55.410  1.00 38.18           C
ATOM   4516 1HG1 VAL    48      16.483  67.488  54.846  1.00 20.00           H
ATOM   4517 2HG1 VAL    48      18.180  67.644  55.361  1.00 20.00           H
ATOM   4518 3HG1 VAL    48      17.509  66.039  54.982  1.00 20.00           H
ATOM   4519  CG2 VAL    48      17.670  65.736  57.516  1.00 38.65           C
ATOM   4520 1HG2 VAL    48      18.729  65.993  57.491  1.00 20.00           H
ATOM   4521 2HG2 VAL    48      17.351  65.608  58.550  1.00 20.00           H
ATOM   4522 3HG2 VAL    48      17.509  64.807  56.968  1.00 20.00           H
ATOM   4523  HN  VAL    48      16.154  67.236  59.262  1.00 20.00           H
ATOM   4524  N   GLU    49      15.096  69.472  57.160  1.00 39.60           N
ATOM   4525  CA  GLU    49      14.368  70.551  56.507  1.00 40.92           C
ATOM   4526  C   GLU    49      14.988  71.900  56.876  1.00 39.84           C
ATOM   4527  O   GLU    49      15.187  72.759  56.016  1.00 38.50           O
ATOM   4528  HA  GLU    49      14.480  70.370  55.438  1.00 20.00           H
ATOM   4529  CB  GLU    49      12.892  70.511  56.910  1.00 43.64           C
ATOM   4530 1HB  GLU    49      12.661  69.546  57.361  1.00 20.00           H
ATOM   4531 2HB  GLU    49      12.666  71.356  57.559  1.00 20.00           H
ATOM   4532  CG  GLU    49      11.949  70.649  55.728  1.00 49.17           C
ATOM   4533 1HG  GLU    49      11.525  71.653  55.712  1.00 20.00           H
ATOM   4534 2HG  GLU    49      12.505  70.523  54.798  1.00 20.00           H
ATOM   4535  CD  GLU    49      10.811  69.643  55.752  1.00 52.66           C
ATOM   4536  OE1 GLU    49      10.537  69.039  54.690  1.00 54.43           O
ATOM   4537  OE2 GLU    49      10.190  69.458  56.826  1.00 54.11           O
ATOM   4538  HN  GLU    49      14.570  68.895  57.784  1.00 20.00           H
ATOM   4539  N   GLU    50      15.308  72.068  58.155  1.00 39.89           N
ATOM   4540  CA  GLU    50      15.913  73.300  58.658  1.00 42.03           C
ATOM   4541  C   GLU    50      17.289  73.579  58.039  1.00 40.44           C
ATOM   4542  O   GLU    50      17.568  74.698  57.599  1.00 39.43           O
ATOM   4543  HA  GLU    50      15.230  74.097  58.368  1.00 20.00           H
ATOM   4544  CB  GLU    50      16.036  73.219  60.181  1.00 46.17           C
ATOM   4545 1HB  GLU    50      15.054  73.043  60.620  1.00 20.00           H
ATOM   4546 2HB  GLU    50      16.771  72.459  60.450  1.00 20.00           H
ATOM   4547  CG  GLU    50      16.539  74.488  60.842  1.00 53.33           C
ATOM   4548 1HG  GLU    50      17.141  75.057  60.133  1.00 20.00           H
ATOM   4549 2HG  GLU    50      15.694  75.117  61.120  1.00 20.00           H
ATOM   4550  CD  GLU    50      17.371  74.200  62.079  1.00 58.38           C
ATOM   4551  OE1 GLU    50      18.159  75.088  62.483  1.00 61.70           O
ATOM   4552  OE2 GLU    50      17.239  73.084  62.644  1.00 61.07           O
ATOM   4553  HN  GLU    50      15.163  71.377  58.863  1.00 20.00           H
ATOM   4554  N   PHE    51      18.148  72.562  58.016  1.00 38.61           N
ATOM   4555  CA  PHE    51      19.474  72.712  57.428  1.00 37.13           C
ATOM   4556  C   PHE    51      19.370  73.073  55.948  1.00 35.89           C
ATOM   4557  O   PHE    51      20.049  73.987  55.469  1.00 35.54           O
ATOM   4558  HA  PHE    51      19.977  73.516  57.964  1.00 20.00           H
ATOM   4559  CB  PHE    51      20.269  71.415  57.584  1.00 39.66           C
ATOM   4560 1HB  PHE    51      19.722  70.605  57.101  1.00 20.00           H
ATOM   4561 2HB  PHE    51      21.218  71.517  57.057  1.00 20.00           H
ATOM   4562  CG  PHE    51      20.541  71.038  59.016  1.00 42.01           C
ATOM   4563  CD1 PHE    51      20.619  69.701  59.398  1.00 42.47           C
ATOM   4564  HD1 PHE    51      20.465  68.913  58.660  1.00 20.00           H
ATOM   4565  CD2 PHE    51      20.740  72.023  59.985  1.00 43.59           C
ATOM   4566  HD2 PHE    51      20.679  73.072  59.694  1.00 20.00           H
ATOM   4567  CE1 PHE    51      20.895  69.344  60.725  1.00 43.77           C
ATOM   4568  HE1 PHE    51      20.954  68.292  61.005  1.00 20.00           H
ATOM   4569  CE2 PHE    51      21.017  71.678  61.319  1.00 44.53           C
ATOM   4570  HE2 PHE    51      21.171  72.458  62.064  1.00 20.00           H
ATOM   4571  CZ  PHE    51      21.095  70.337  61.689  1.00 43.63           C
ATOM   4572  HZ  PHE    51      21.311  70.059  62.720  1.00 20.00           H
ATOM   4573  HN  PHE    51      17.951  71.655  58.387  1.00 20.00           H
ATOM   4574  N   ALA    52      18.511  72.366  55.222  1.00 34.16           N
ATOM   4575  CA  ALA    52      18.347  72.622  53.792  1.00 34.82           C
ATOM   4576  C   ALA    52      17.962  74.073  53.526  1.00 36.19           C
ATOM   4577  O   ALA    52      18.403  74.681  52.545  1.00 35.55           O
ATOM   4578  HA  ALA    52      19.306  72.434  53.309  1.00 20.00           H
ATOM   4579  CB  ALA    52      17.291  71.695  53.209  1.00 34.24           C
ATOM   4580 1HB  ALA    52      17.604  70.659  53.342  1.00 20.00           H
ATOM   4581 2HB  ALA    52      16.343  71.857  53.721  1.00 20.00           H
ATOM   4582 3HB  ALA    52      17.171  71.904  52.146  1.00 20.00           H
ATOM   4583  HN  ALA    52      17.937  71.635  55.590  1.00 20.00           H
ATOM   4584  N   ALA    53      17.114  74.618  54.397  1.00 37.03           N
ATOM   4585  CA  ALA    53      16.669  76.003  54.259  1.00 38.28           C
ATOM   4586  C   ALA    53      17.874  76.930  54.387  1.00 39.25           C
ATOM   4587  O   ALA    53      18.085  77.808  53.548  1.00 39.65           O
ATOM   4588  HA  ALA    53      16.237  76.115  53.264  1.00 20.00           H
ATOM   4589  CB  ALA    53      15.623  76.337  55.343  1.00 37.24           C
ATOM   4590 1HB  ALA    53      14.732  75.728  55.187  1.00 20.00           H
ATOM   4591 2HB  ALA    53      16.040  76.125  56.327  1.00 20.00           H
ATOM   4592 3HB  ALA    53      15.359  77.392  55.279  1.00 20.00           H
ATOM   4593  HN  ALA    53      16.733  74.133  55.184  1.00 20.00           H
ATOM   4594  N   GLN    54      18.659  76.734  55.443  1.00 40.72           N
ATOM   4595  CA  GLN    54      19.844  77.549  55.666  1.00 43.06           C
ATOM   4596  C   GLN    54      20.784  77.516  54.461  1.00 42.54           C
ATOM   4597  O   GLN    54      21.517  78.474  54.230  1.00 43.40           O
ATOM   4598  HA  GLN    54      19.475  78.564  55.806  1.00 20.00           H
ATOM   4599  CB  GLN    54      20.594  77.071  56.910  1.00 46.28           C
ATOM   4600 1HB  GLN    54      20.793  76.002  56.831  1.00 20.00           H
ATOM   4601 2HB  GLN    54      21.561  77.570  56.970  1.00 20.00           H
ATOM   4602  CG  GLN    54      19.856  77.317  58.210  1.00 52.63           C
ATOM   4603 1HG  GLN    54      19.849  78.384  58.431  1.00 20.00           H
ATOM   4604 2HG  GLN    54      18.817  77.005  58.106  1.00 20.00           H
ATOM   4605  CD  GLN    54      20.475  76.576  59.388  1.00 56.85           C
ATOM   4606  OE1 GLN    54      19.909  76.553  60.484  1.00 59.23           O
ATOM   4607  NE2 GLN    54      21.639  75.961  59.168  1.00 57.96           N
ATOM   4608 1HE2 GLN    54      22.063  76.001  58.263  1.00 20.00           H
ATOM   4609 2HE2 GLN    54      22.088  75.460  59.908  1.00 20.00           H
ATOM   4610  HN  GLN    54      18.497  76.034  56.138  1.00 20.00           H
ATOM   4611  N   LEU    55      20.763  76.422  53.697  1.00 41.23           N
ATOM   4612  CA  LEU    55      21.627  76.283  52.520  1.00 39.73           C
ATOM   4613  C   LEU    55      20.892  76.578  51.210  1.00 39.69           C
ATOM   4614  O   LEU    55      21.301  76.137  50.129  1.00 39.83           O
ATOM   4615  HA  LEU    55      22.424  77.022  52.610  1.00 20.00           H
ATOM   4616  CB  LEU    55      22.237  74.880  52.469  1.00 39.52           C
ATOM   4617 1HB  LEU    55      21.426  74.152  52.485  1.00 20.00           H
ATOM   4618 2HB  LEU    55      22.751  74.763  51.514  1.00 20.00           H
ATOM   4619  CG  LEU    55      23.219  74.547  53.599  1.00 40.04           C
ATOM   4620  HG  LEU    55      22.692  74.641  54.548  1.00 20.00           H
ATOM   4621  CD1 LEU    55      23.678  73.114  53.464  1.00 39.92           C
ATOM   4622 1HD1 LEU    55      22.889  72.445  53.809  1.00 20.00           H
ATOM   4623 2HD1 LEU    55      23.903  72.901  52.418  1.00 20.00           H
ATOM   4624 3HD1 LEU    55      24.574  72.961  54.066  1.00 20.00           H
ATOM   4625  CD2 LEU    55      24.415  75.497  53.557  1.00 38.88           C
ATOM   4626 1HD2 LEU    55      24.915  75.410  52.592  1.00 20.00           H
ATOM   4627 2HD2 LEU    55      24.071  76.521  53.697  1.00 20.00           H
ATOM   4628 3HD2 LEU    55      25.114  75.237  54.352  1.00 20.00           H
ATOM   4629  HN  LEU    55      20.171  75.633  53.865  1.00 20.00           H
ATOM   4630  N   GLY    56      19.792  77.317  51.323  1.00 38.53           N
ATOM   4631  CA  GLY    56      19.025  77.712  50.156  1.00 37.17           C
ATOM   4632  C   GLY    56      18.335  76.631  49.359  1.00 36.78           C
ATOM   4633  O   GLY    56      18.103  76.796  48.162  1.00 36.68           O
ATOM   4634 1HA  GLY    56      18.243  78.411  50.450  1.00 20.00           H
ATOM   4635 2HA  GLY    56      19.672  78.235  49.451  1.00 20.00           H
ATOM   4636  HN  GLY    56      19.425  77.644  52.193  1.00 20.00           H
ATOM   4637  N   SER    57      17.987  75.526  50.009  1.00 36.31           N
ATOM   4638  CA  SER    57      17.320  74.455  49.297  1.00 35.48           C
ATOM   4639  C   SER    57      15.975  74.112  49.895  1.00 35.20           C
ATOM   4640  O   SER    57      15.798  74.118  51.115  1.00 34.29           O
ATOM   4641  HA  SER    57      17.182  74.826  48.281  1.00 20.00           H
ATOM   4642  CB  SER    57      18.191  73.193  49.297  1.00 35.41           C
ATOM   4643 1HB  SER    57      19.055  73.348  48.650  1.00 20.00           H
ATOM   4644 2HB  SER    57      18.574  73.016  50.302  1.00 20.00           H
ATOM   4645  OG  SER    57      17.447  72.071  48.854  1.00 34.66           O
ATOM   4646  HG  SER    57      18.027  71.256  48.851  1.00 20.00           H
ATOM   4647  HN  SER    57      18.156  75.373  50.982  1.00 20.00           H
ATOM   4648  N   ASP    58      15.026  73.799  49.025  1.00 36.38           N
ATOM   4649  CA  ASP    58      13.708  73.392  49.485  1.00 37.97           C
ATOM   4650  C   ASP    58      13.379  71.989  48.943  1.00 37.35           C
ATOM   4651  O   ASP    58      12.217  71.569  48.959  1.00 36.44           O
ATOM   4652  HA  ASP    58      13.766  73.412  50.573  1.00 20.00           H
ATOM   4653  CB  ASP    58      12.638  74.407  49.060  1.00 42.14           C
ATOM   4654 1HB  ASP    58      11.657  74.066  49.390  1.00 20.00           H
ATOM   4655 2HB  ASP    58      12.825  75.363  49.548  1.00 20.00           H
ATOM   4656  CG  ASP    58      12.598  74.625  47.565  1.00 46.68           C
ATOM   4657  OD1 ASP    58      13.189  73.811  46.823  1.00 49.09           O
ATOM   4658  OD2 ASP    58      11.970  75.614  47.127  1.00 50.98           O
ATOM   4659  HN  ASP    58      15.148  73.821  48.032  1.00 20.00           H
ATOM   4660  N   ILE    59      14.400  71.270  48.457  1.00 33.24           N
ATOM   4661  CA  ILE    59      14.196  69.903  47.960  1.00 31.14           C
ATOM   4662  C   ILE    59      14.686  68.965  49.070  1.00 31.31           C
ATOM   4663  O   ILE    59      15.890  68.768  49.241  1.00 28.56           O
ATOM   4664  HA  ILE    59      13.126  69.767  47.807  1.00 20.00           H
ATOM   4665  CB  ILE    59      14.988  69.633  46.646  1.00 30.99           C
ATOM   4666  HB  ILE    59      16.053  69.649  46.879  1.00 20.00           H
ATOM   4667  CG1 ILE    59      14.715  70.752  45.633  1.00 29.44           C
ATOM   4668 1HG1 ILE    59      13.687  70.683  45.278  1.00 20.00           H
ATOM   4669 2HG1 ILE    59      14.821  71.721  46.119  1.00 20.00           H
ATOM   4670  CG2 ILE    59      14.579  68.289  46.047  1.00 28.34           C
ATOM   4671 1HG2 ILE    59      15.252  67.510  46.407  1.00 20.00           H
ATOM   4672 2HG2 ILE    59      13.558  68.053  46.346  1.00 20.00           H
ATOM   4673 3HG2 ILE    59      14.636  68.343  44.959  1.00 20.00           H
ATOM   4674  CD1 ILE    59      15.641  70.736  44.404  1.00 29.82           C
ATOM   4675 1HD1 ILE    59      16.669  70.910  44.721  1.00 20.00           H
ATOM   4676 2HD1 ILE    59      15.573  69.766  43.910  1.00 20.00           H
ATOM   4677 3HD1 ILE    59      15.337  71.519  43.709  1.00 20.00           H
ATOM   4678  HN  ILE    59      15.342  71.602  48.400  1.00 20.00           H
ATOM   4679  N   VAL    60      13.741  68.424  49.843  1.00 29.05           N
ATOM   4680  CA  VAL    60      14.026  67.538  50.969  1.00 28.89           C
ATOM   4681  C   VAL    60      13.101  66.332  50.804  1.00 30.45           C
ATOM   4682  O   VAL    60      11.882  66.456  50.955  1.00 29.04           O
ATOM   4683  HA  VAL    60      15.068  67.227  50.887  1.00 20.00           H
ATOM   4684  CB  VAL    60      13.742  68.276  52.303  1.00 28.70           C
ATOM   4685  HB  VAL    60      12.703  68.603  52.290  1.00 20.00           H
ATOM   4686  CG1 VAL    60      13.922  67.350  53.490  1.00 28.66           C
ATOM   4687 1HG1 VAL    60      13.068  66.676  53.557  1.00 20.00           H
ATOM   4688 2HG1 VAL    60      14.835  66.768  53.361  1.00 20.00           H
ATOM   4689 3HG1 VAL    60      13.993  67.940  54.403  1.00 20.00           H
ATOM   4690  CG2 VAL    60      14.656  69.493  52.424  1.00 28.25           C
ATOM   4691 1HG2 VAL    60      15.697  69.172  52.375  1.00 20.00           H
ATOM   4692 2HG2 VAL    60      14.451  70.184  51.606  1.00 20.00           H
ATOM   4693 3HG2 VAL    60      14.474  69.991  53.376  1.00 20.00           H
ATOM   4694  HN  VAL    60      12.761  68.578  49.718  1.00 20.00           H
ATOM   4695  N   LEU    61      13.675  65.172  50.485  1.00 27.33           N
ATOM   4696  CA  LEU    61      12.898  63.963  50.229  1.00 27.24           C
ATOM   4697  C   LEU    61      13.259  62.792  51.124  1.00 30.03           C
ATOM   4698  O   LEU    61      14.419  62.623  51.513  1.00 27.87           O
ATOM   4699  HA  LEU    61      11.854  64.195  50.438  1.00 20.00           H
ATOM   4700  CB  LEU    61      13.079  63.543  48.766  1.00 27.29           C
ATOM   4701 1HB  LEU    61      14.071  63.103  48.654  1.00 20.00           H
ATOM   4702 2HB  LEU    61      12.356  62.759  48.541  1.00 20.00           H
ATOM   4703  CG  LEU    61      12.920  64.672  47.743  1.00 27.90           C
ATOM   4704  HG  LEU    61      13.571  65.495  48.038  1.00 20.00           H
ATOM   4705  CD1 LEU    61      13.370  64.206  46.364  1.00 28.77           C
ATOM   4706 1HD1 LEU    61      14.246  63.564  46.465  1.00 20.00           H
ATOM   4707 2HD1 LEU    61      12.564  63.648  45.888  1.00 20.00           H
ATOM   4708 3HD1 LEU    61      13.623  65.072  45.752  1.00 20.00           H
ATOM   4709  CD2 LEU    61      11.464  65.096  47.706  1.00 28.88           C
ATOM   4710 1HD2 LEU    61      11.057  64.909  46.712  1.00 20.00           H
ATOM   4711 2HD2 LEU    61      10.901  64.524  48.443  1.00 20.00           H
ATOM   4712 3HD2 LEU    61      11.390  66.159  47.935  1.00 20.00           H
ATOM   4713  HN  LEU    61      14.663  65.042  50.398  1.00 20.00           H
ATOM   4714  N   GLN    62      12.265  61.972  51.448  1.00 30.29           N
ATOM   4715  CA  GLN    62      12.507  60.816  52.299  1.00 31.03           C
ATOM   4716  C   GLN    62      13.109  59.686  51.478  1.00 28.57           C
ATOM   4717  O   GLN    62      12.759  59.485  50.318  1.00 27.68           O
ATOM   4718  HA  GLN    62      13.222  61.153  53.049  1.00 20.00           H
ATOM   4719  CB  GLN    62      11.205  60.338  52.944  1.00 35.80           C
ATOM   4720 1HB  GLN    62      11.224  60.554  54.012  1.00 20.00           H
ATOM   4721 2HB  GLN    62      10.363  60.887  52.522  1.00 20.00           H
ATOM   4722  CG  GLN    62      10.934  58.847  52.767  1.00 44.18           C
ATOM   4723 1HG  GLN    62      10.020  58.706  52.190  1.00 20.00           H
ATOM   4724 2HG  GLN    62      11.744  58.391  52.197  1.00 20.00           H
ATOM   4725  CD  GLN    62      10.795  58.112  54.090  1.00 49.44           C
ATOM   4726  OE1 GLN    62      11.520  57.143  54.362  1.00 52.40           O
ATOM   4727  NE2 GLN    62       9.858  58.567  54.923  1.00 51.33           N
ATOM   4728 1HE2 GLN    62       9.295  59.350  54.661  1.00 20.00           H
ATOM   4729 2HE2 GLN    62       9.719  58.124  55.808  1.00 20.00           H
ATOM   4730  HN  GLN    62      11.321  62.089  51.141  1.00 20.00           H
ATOM   4731  N   CYS    63      14.028  58.949  52.078  1.00 27.67           N
ATOM   4732  CA  CYS    63      14.625  57.828  51.374  1.00 27.57           C
ATOM   4733  C   CYS    63      15.313  56.892  52.343  1.00 26.19           C
ATOM   4734  O   CYS    63      16.245  57.291  53.048  1.00 25.29           O
ATOM   4735  HA  CYS    63      13.812  57.304  50.872  1.00 20.00           H
ATOM   4736  CB  CYS    63      15.633  58.310  50.326  1.00 27.39           C
ATOM   4737 1HB  CYS    63      15.159  59.026  49.655  1.00 20.00           H
ATOM   4738 2HB  CYS    63      16.458  58.829  50.814  1.00 20.00           H
ATOM   4739  SG  CYS    63      16.292  56.923  49.351  1.00 28.61           S
ATOM   4740  HG  CYS    63      17.435  57.517  49.018  1.00 20.00           H
ATOM   4741  HN  CYS    63      14.354  59.110  53.009  1.00 20.00           H
ATOM   4742  N   ASP    64      14.817  55.662  52.404  1.00 26.13           N
ATOM   4743  CA  ASP    64      15.399  54.635  53.261  1.00 26.97           C
ATOM   4744  C   ASP    64      15.957  53.642  52.250  1.00 26.02           C
ATOM   4745  O   ASP    64      15.193  52.995  51.517  1.00 24.68           O
ATOM   4746  HA  ASP    64      16.143  55.154  53.865  1.00 20.00           H
ATOM   4747  CB  ASP    64      14.333  53.977  54.136  1.00 30.19           C
ATOM   4748 1HB  ASP    64      13.814  54.738  54.717  1.00 20.00           H
ATOM   4749 2HB  ASP    64      13.587  53.494  53.505  1.00 20.00           H
ATOM   4750  CG  ASP    64      14.926  52.948  55.081  1.00 33.33           C
ATOM   4751  OD1 ASP    64      14.499  52.890  56.255  1.00 34.91           O
ATOM   4752  OD2 ASP    64      15.830  52.205  54.646  1.00 31.89           O
ATOM   4753  HN  ASP    64      14.025  55.352  51.879  1.00 20.00           H
ATOM   4754  N   VAL    65      17.288  53.519  52.207  1.00 23.11           N
ATOM   4755  CA  VAL    65      17.913  52.668  51.211  1.00 22.01           C
ATOM   4756  C   VAL    65      17.778  51.167  51.413  1.00 22.59           C
ATOM   4757  O   VAL    65      18.285  50.399  50.597  1.00 22.29           O
ATOM   4758  HA  VAL    65      17.433  52.873  50.254  1.00 20.00           H
ATOM   4759  CB  VAL    65      19.423  53.060  51.006  1.00 22.39           C
ATOM   4760  HB  VAL    65      19.822  52.446  50.198  1.00 20.00           H
ATOM   4761  CG1 VAL    65      19.522  54.545  50.589  1.00 20.23           C
ATOM   4762 1HG1 VAL    65      19.494  54.620  49.502  1.00 20.00           H
ATOM   4763 2HG1 VAL    65      18.685  55.098  51.013  1.00 20.00           H
ATOM   4764 3HG1 VAL    65      20.459  54.964  50.957  1.00 20.00           H
ATOM   4765  CG2 VAL    65      20.203  52.825  52.285  1.00 19.52           C
ATOM   4766 1HG2 VAL    65      20.004  53.635  52.986  1.00 20.00           H
ATOM   4767 2HG2 VAL    65      19.897  51.877  52.728  1.00 20.00           H
ATOM   4768 3HG2 VAL    65      21.269  52.793  52.059  1.00 20.00           H
ATOM   4769  HN  VAL    65      17.914  53.986  52.832  1.00 20.00           H
ATOM   4770  N   ALA    66      17.109  50.738  52.488  1.00 22.64           N
ATOM   4771  CA  ALA    66      16.887  49.310  52.693  1.00 23.97           C
ATOM   4772  C   ALA    66      15.806  48.824  51.718  1.00 25.68           C
ATOM   4773  O   ALA    66      15.686  47.612  51.464  1.00 26.36           O
ATOM   4774  HA  ALA    66      17.822  48.794  52.474  1.00 20.00           H
ATOM   4775  CB  ALA    66      16.442  49.018  54.144  1.00 23.28           C
ATOM   4776 1HB  ALA    66      16.959  49.694  54.825  1.00 20.00           H
ATOM   4777 2HB  ALA    66      15.366  49.167  54.231  1.00 20.00           H
ATOM   4778 3HB  ALA    66      16.688  47.987  54.399  1.00 20.00           H
ATOM   4779  HN  ALA    66      16.734  51.342  53.191  1.00 20.00           H
ATOM   4780  N   GLU    67      15.045  49.764  51.153  1.00 26.83           N
ATOM   4781  CA  GLU    67      13.944  49.431  50.229  1.00 28.93           C
ATOM   4782  C   GLU    67      14.075  49.962  48.805  1.00 26.58           C
ATOM   4783  O   GLU    67      14.154  51.176  48.600  1.00 27.14           O
ATOM   4784  HA  GLU    67      13.937  48.342  50.167  1.00 20.00           H
ATOM   4785  CB  GLU    67      12.619  49.963  50.804  1.00 32.66           C
ATOM   4786 1HB  GLU    67      12.722  51.020  51.046  1.00 20.00           H
ATOM   4787 2HB  GLU    67      11.807  49.758  50.106  1.00 20.00           H
ATOM   4788  CG  GLU    67      12.179  49.306  52.104  1.00 39.45           C
ATOM   4789 1HG  GLU    67      12.995  49.338  52.826  1.00 20.00           H
ATOM   4790 2HG  GLU    67      11.349  49.865  52.535  1.00 20.00           H
ATOM   4791  CD  GLU    67      11.750  47.854  51.905  1.00 44.50           C
ATOM   4792  OE1 GLU    67      11.503  47.443  50.743  1.00 47.52           O
ATOM   4793  OE2 GLU    67      11.661  47.118  52.915  1.00 48.16           O
ATOM   4794  HN  GLU    67      15.160  50.745  51.309  1.00 20.00           H
ATOM   4795  N   ASP    68      14.052  49.069  47.824  1.00 24.66           N
ATOM   4796  CA  ASP    68      14.144  49.478  46.424  1.00 26.29           C
ATOM   4797  C   ASP    68      13.025  50.475  46.073  1.00 27.04           C
ATOM   4798  O   ASP    68      13.231  51.433  45.328  1.00 25.85           O
ATOM   4799  HA  ASP    68      15.133  49.925  46.320  1.00 20.00           H
ATOM   4800  CB  ASP    68      14.003  48.270  45.507  1.00 26.85           C
ATOM   4801 1HB  ASP    68      13.154  47.665  45.824  1.00 20.00           H
ATOM   4802 2HB  ASP    68      13.796  48.603  44.490  1.00 20.00           H
ATOM   4803  CG  ASP    68      15.250  47.392  45.490  1.00 31.00           C
ATOM   4804  OD1 ASP    68      16.280  47.777  46.085  1.00 29.59           O
ATOM   4805  OD2 ASP    68      15.191  46.307  44.868  1.00 31.81           O
ATOM   4806  HN  ASP    68      13.973  48.082  47.967  1.00 20.00           H
ATOM   4807  N   ALA    69      11.833  50.229  46.611  1.00 27.03           N
ATOM   4808  CA  ALA    69      10.677  51.096  46.339  1.00 27.31           C
ATOM   4809  C   ALA    69      10.910  52.520  46.816  1.00 25.49           C
ATOM   4810  O   ALA    69      10.526  53.464  46.140  1.00 26.07           O
ATOM   4811  HA  ALA    69      10.532  51.126  45.259  1.00 20.00           H
ATOM   4812  CB  ALA    69       9.410  50.519  47.007  1.00 28.48           C
ATOM   4813 1HB  ALA    69       9.592  49.484  47.298  1.00 20.00           H
ATOM   4814 2HB  ALA    69       9.166  51.107  47.891  1.00 20.00           H
ATOM   4815 3HB  ALA    69       8.579  50.557  46.303  1.00 20.00           H
ATOM   4816  HN  ALA    69      11.643  49.459  47.221  1.00 20.00           H
ATOM   4817  N   SER    70      11.513  52.671  47.993  1.00 24.85           N
ATOM   4818  CA  SER    70      11.784  53.996  48.546  1.00 25.19           C
ATOM   4819  C   SER    70      12.774  54.766  47.673  1.00 25.46           C
ATOM   4820  O   SER    70      12.620  55.971  47.474  1.00 25.86           O
ATOM   4821  HA  SER    70      10.821  54.506  48.557  1.00 20.00           H
ATOM   4822  CB  SER    70      12.321  53.871  49.970  1.00 25.35           C
ATOM   4823 1HB  SER    70      11.604  53.323  50.581  1.00 20.00           H
ATOM   4824 2HB  SER    70      13.242  53.287  49.960  1.00 20.00           H
ATOM   4825  OG  SER    70      12.569  55.145  50.551  1.00 27.41           O
ATOM   4826  HG  SER    70      11.717  55.533  50.900  1.00 20.00           H
ATOM   4827  HN  SER    70      11.816  51.910  48.567  1.00 20.00           H
ATOM   4828  N   ILE    71      13.788  54.071  47.156  1.00 24.36           N
ATOM   4829  CA  ILE    71      14.785  54.708  46.300  1.00 23.56           C
ATOM   4830  C   ILE    71      14.132  55.140  44.967  1.00 24.86           C
ATOM   4831  O   ILE    71      14.330  56.267  44.506  1.00 23.97           O
ATOM   4832  HA  ILE    71      15.134  55.603  46.814  1.00 20.00           H
ATOM   4833  CB  ILE    71      15.964  53.733  46.009  1.00 23.70           C
ATOM   4834  HB  ILE    71      15.547  52.781  45.679  1.00 20.00           H
ATOM   4835  CG1 ILE    71      16.753  53.478  47.302  1.00 22.57           C
ATOM   4836 1HG1 ILE    71      17.344  54.359  47.551  1.00 20.00           H
ATOM   4837 2HG1 ILE    71      16.061  53.314  48.128  1.00 20.00           H
ATOM   4838  CG2 ILE    71      16.889  54.321  44.924  1.00 23.91           C
ATOM   4839 1HG2 ILE    71      16.360  54.349  43.971  1.00 20.00           H
ATOM   4840 2HG2 ILE    71      17.183  55.332  45.206  1.00 20.00           H
ATOM   4841 3HG2 ILE    71      17.778  53.697  44.827  1.00 20.00           H
ATOM   4842  CD1 ILE    71      17.711  52.255  47.216  1.00 22.98           C
ATOM   4843 1HD1 ILE    71      17.144  51.368  46.934  1.00 20.00           H
ATOM   4844 2HD1 ILE    71      18.480  52.447  46.467  1.00 20.00           H
ATOM   4845 3HD1 ILE    71      18.181  52.092  48.186  1.00 20.00           H
ATOM   4846  HN  ILE    71      13.934  53.094  47.312  1.00 20.00           H
ATOM   4847  N   ASP    72      13.356  54.248  44.358  1.00 24.97           N
ATOM   4848  CA  ASP    72      12.701  54.572  43.096  1.00 28.16           C
ATOM   4849  C   ASP    72      11.754  55.768  43.227  1.00 28.47           C
ATOM   4850  O   ASP    72      11.716  56.642  42.359  1.00 28.16           O
ATOM   4851  HA  ASP    72      13.512  54.786  42.399  1.00 20.00           H
ATOM   4852  CB  ASP    72      11.913  53.374  42.582  1.00 31.18           C
ATOM   4853 1HB  ASP    72      11.366  52.914  43.404  1.00 20.00           H
ATOM   4854 2HB  ASP    72      11.174  53.706  41.853  1.00 20.00           H
ATOM   4855  CG  ASP    72      12.800  52.334  41.942  1.00 34.64           C
ATOM   4856  OD1 ASP    72      13.934  52.685  41.550  1.00 36.57           O
ATOM   4857  OD2 ASP    72      12.366  51.168  41.829  1.00 37.33           O
ATOM   4858  HN  ASP    72      13.176  53.329  44.711  1.00 20.00           H
ATOM   4859  N   THR    73      11.002  55.808  44.320  1.00 27.45           N
ATOM   4860  CA  THR    73      10.057  56.895  44.545  1.00 29.15           C
ATOM   4861  C   THR    73      10.762  58.232  44.749  1.00 29.15           C
ATOM   4862  O   THR    73      10.341  59.260  44.198  1.00 29.65           O
ATOM   4863  HA  THR    73       9.443  57.006  43.651  1.00 20.00           H
ATOM   4864  CB  THR    73       9.164  56.589  45.773  1.00 29.00           C
ATOM   4865  HB  THR    73       9.769  56.460  46.671  1.00 20.00           H
ATOM   4866  OG1 THR    73       8.351  55.450  45.475  1.00 29.63           O
ATOM   4867  HG1 THR    73       8.919  54.627  45.428  1.00 20.00           H
ATOM   4868  CG2 THR    73       8.267  57.779  46.122  1.00 30.16           C
ATOM   4869 1HG2 THR    73       8.297  58.506  45.311  1.00 20.00           H
ATOM   4870 2HG2 THR    73       8.623  58.244  47.041  1.00 20.00           H
ATOM   4871 3HG2 THR    73       7.243  57.433  46.262  1.00 20.00           H
ATOM   4872  HN  THR    73      11.030  55.118  45.043  1.00 20.00           H
ATOM   4873  N   MET    74      11.823  58.228  45.555  1.00 27.72           N
ATOM   4874  CA  MET    74      12.560  59.456  45.802  1.00 25.43           C
ATOM   4875  C   MET    74      13.071  60.030  44.479  1.00 25.03           C
ATOM   4876  O   MET    74      12.930  61.226  44.228  1.00 25.12           O
ATOM   4877  HA  MET    74      11.846  60.139  46.261  1.00 20.00           H
ATOM   4878  CB  MET    74      13.727  59.203  46.769  1.00 25.60           C
ATOM   4879 1HB  MET    74      13.350  58.767  47.694  1.00 20.00           H
ATOM   4880 2HB  MET    74      14.415  58.478  46.332  1.00 20.00           H
ATOM   4881  CG  MET    74      14.529  60.447  47.133  1.00 26.18           C
ATOM   4882 1HG  MET    74      13.871  61.314  47.177  1.00 20.00           H
ATOM   4883 2HG  MET    74      14.969  60.329  48.123  1.00 20.00           H
ATOM   4884  SD  MET    74      15.863  60.754  45.903  1.00 26.25           S
ATOM   4885  CE  MET    74      16.948  59.239  46.150  1.00 24.57           C
ATOM   4886 1HE  MET    74      16.991  58.992  47.210  1.00 20.00           H
ATOM   4887 2HE  MET    74      16.529  58.398  45.597  1.00 20.00           H
ATOM   4888 3HE  MET    74      17.954  59.448  45.784  1.00 20.00           H
ATOM   4889  HN  MET    74      12.167  57.413  46.022  1.00 20.00           H
ATOM   4890  N   PHE    75      13.637  59.193  43.616  1.00 24.59           N
ATOM   4891  CA  PHE    75      14.153  59.714  42.356  1.00 25.06           C
ATOM   4892  C   PHE    75      13.041  60.184  41.421  1.00 26.94           C
ATOM   4893  O   PHE    75      13.225  61.167  40.703  1.00 26.31           O
ATOM   4894  HA  PHE    75      14.792  60.564  42.595  1.00 20.00           H
ATOM   4895  CB  PHE    75      15.058  58.691  41.670  1.00 24.15           C
[truncated: 904,634 more chars]
