# Supplementary material for: Elucidation of transient protein-protein interactions within carrier protein-dependent biosynthesis
Source: Commun Biol. 2021 Mar 16;4:340. doi: 10.1038/s42003-021-01838-3 (PMC7966745; doi:10.1038/s42003-021-01838-3)
Supplement: Supplementary file 5 — Supplementary Data 5 [file 42003_2021_1838_MOESM5_ESM.zip › Protein_protein_docked_models/Protein_protein_docked_models/TesA/TesARank1.pdb]

HEADER                                                        TESASPECRES2POS1
EXPDTA    X-RAY DIFFRACTION
REMARK   2 RESOLUTION. 1.90 ANGSTROMS.                                 
REMARK   3                                                              
REMARK   3 REFINEMENT OR HYDROGEN PLACEMENT:                            
REMARK   3   PROGRAM 1                  ICM 3.8                     
REMARK   3   AUTHORS 1      R.ABAGYAN, M.TOTROV                         
REMARK  76                                                              
REMARK  76 THIOESTERASE I; CHAIN: A; SYNONYM: ACYL-COA THIOESTERASE I, P
REMARK 800                                                             
REMARK 800 SITE                                                        
REMARK 800 SITE_IDENTIFIER: AC1                                    
REMARK 800 SITE_DESCRIPTION: ID:MISS_RES  32 gln                                         
REMARK 800                                                             
REMARK 800 SITE                                                        
REMARK 800 SITE_IDENTIFIER: AC2                                    
REMARK 800 SITE_DESCRIPTION: ID:MISS_RES  181 asp 182 ser 183 leu 184 glu 185 his 186 his 187 his 188 his 189 his 190 his
REMARK 800                                                             
REMARK 800 SITE                                                        
REMARK 800 SITE_IDENTIFIER: AC3                                    
REMARK 800 SITE_DESCRIPTION: ID:ac1 binding site for residue so4 a 501                   
REMARK 800                                                             
REMARK 800 SITE                                                        
REMARK 800 SITE_IDENTIFIER: AC4                                    
REMARK 800 SITE_DESCRIPTION: ID:ac2 binding site for residue gol a 301                   
REMARK 800                                                             
REMARK 800 SITE                                                        
REMARK 800 SITE_IDENTIFIER: AC5                                    
REMARK 800 SITE_DESCRIPTION: ID:AC5 binding site for residue zn a 405                    
REMARK 800                                                             
REMARK 800 SITE                                                        
REMARK 800 SITE_IDENTIFIER: AC6                                    
REMARK 800 SITE_DESCRIPTION: ID:AC7 binding site for residue zn a 407                    
REMARK 800                                                             
REMARK 800 SITE                                                        
REMARK 800 SITE_IDENTIFIER: AC7                                    
REMARK 800 SITE_DESCRIPTION: ID:BC1 binding site for residue pm5 a 301                   
SITE     1 AC1  2 TRP A  31  SER A  33  
SITE     1 AC2  1 HIS A 180  
SITE     1 AC3  6 MET A  17  ALA A  21  ILE A  42  ARG A  53  
SITE     2 AC3  6 LEU A  57  ARG A 160  
SITE     1 AC4  5 ASP A   9  GLY A  72  ASN A  73  ARG A 108  
SITE     2 AC4  5 ILE A 156  
SITE     1 AC5  1 ASP B  56  
SITE     1 AC6  1 ALA B  77  
SITE     1 AC7  9 PHE B  28  SER B  36  THR B  39  VAL B  43  
SITE     2 AC7  9 LEU B  46  THR B  52  ALA B  59  GLU B  60  
SITE     3 AC7  9 ILE B  62  
SEQRES   1 A  190  ALA ASP THR LEU LEU ILE LEU GLY ASP SER LEU SER ALA 
SEQRES   2 A  190  GLY TYR ARG MET SER ALA SER ALA ALA TRP PRO ALA LEU 
SEQRES   3 A  190  LEU ASN ASP LYS TRP GLN SER LYS THR SER VAL VAL ASN 
SEQRES   4 A  190  ALA SER ILE SER GLY ASP THR SER GLN GLN GLY LEU ALA 
SEQRES   5 A  190  ARG LEU PRO ALA LEU LEU LYS GLN HIS GLN PRO ARG TRP 
SEQRES   6 A  190  VAL LEU VAL GLU LEU GLY GLY ASN ASP GLY LEU ARG GLY 
SEQRES   7 A  190  PHE GLN PRO GLN GLN THR GLU GLN THR LEU ARG GLN ILE 
SEQRES   8 A  190  LEU GLN ASP VAL LYS ALA ALA ASN ALA GLU PRO LEU LEU 
SEQRES   9 A  190  MET GLN ILE ARG LEU PRO ALA ASN TYR GLY ARG ARG TYR 
SEQRES  10 A  190  ASN GLU ALA PHE SER ALA ILE TYR PRO LYS LEU ALA LYS 
SEQRES  11 A  190  GLU PHE ASP VAL PRO LEU LEU PRO PHE PHE MET GLU GLU 
SEQRES  12 A  190  VAL TYR LEU LYS PRO GLN TRP MET GLN ASP ASP GLY ILE 
SEQRES  13 A  190  HIS PRO ASN ARG ASP ALA GLN PRO PHE ILE ALA ASP TRP 
SEQRES  14 A  190  MET ALA LYS GLN LEU GLN PRO LEU VAL ASN HIS ASP SER 
SEQRES  15 A  190  LEU GLU HIS HIS HIS HIS HIS HIS                     
SEQRES   1 B   77  SER THR ILE GLU GLU ARG VAL LYS LYS ILE ILE GLY GLU 
SEQRES   2 B   77  GLN LEU GLY VAL LYS GLN GLU GLU VAL THR ASN ASN ALA 
SEQRES   3 B   77  SER PHE VAL GLU ASP LEU GLY ALA ASP SER LEU ASP THR 
SEQRES   4 B   77  VAL GLU LEU VAL MET ALA LEU GLU GLU GLU PHE ASP THR 
SEQRES   5 B   77  GLU ILE PRO ASP GLU GLU ALA GLU LYS ILE THR THR VAL 
SEQRES   6 B   77  GLN ALA ALA ILE ASP TYR ILE ASN GLY HIS GLN ALA     
HELIX    1  HA SER A   10  ALA A   13  1
HELIX    2  HB ALA A   19  ALA A   21  1
HELIX    3  HC TRP A   23  LYS A   30  1
HELIX    4  HD SER A   47  ALA A   52  1
HELIX    5  HE LEU A   54  HIS A   61  1
HELIX    6  HF PRO A   81  ALA A   97  1
HELIX    7  HG ALA A   98  ALA A   98  5
HELIX    8  HH ALA A  111  TYR A  113  1
HELIX    9  HI ARG A  116  GLU A  131  1
HELIX   10  HJ PHE A  140  PHE A  140  5
HELIX   11  HK MET A  141  TYR A  145  1
HELIX   12  HL PRO A  148  TRP A  150  1
HELIX   13  HM MET A  151  MET A  151  9
HELIX   14  HN PRO A  158  PRO A  158  9
HELIX   15  HO ARG A  160  ALA A  162  1
HELIX   16  HP GLN A  163  LEU A  174  1
HELIX   17  HQ ILE B    3  LEU B   15  1
HELIX   18  HR GLN B   19  GLU B   21  1
HELIX   19  HS SER B   27  SER B   27  9
HELIX   20  HT SER B   36  GLU B   49  1
HELIX   21  HU ASP B   56  LYS B   61  1
HELIX   22  HV THR B   64  THR B   64  9
HELIX   23  HW VAL B   65  ALA B   68  1
HELIX   24  HX ASP B   70  HIE B   75  1
SHEET    1  SA 1 ASP A   2  GLY A   8  0
SHEET    2  SB 1 THR A  35  ASN A  39  0
SHEET    3  SC 1 TRP A  65  GLU A  69  0
SHEET    4  SD 1 GLU A 101  MET A 105  0
SHEET    5  SE 1 LEU A 136  LEU A 137  0
CRYST1   49.936   49.936  170.364  90.00  90.00  90.00 P 43 21 2     8
ATOM      1  N   ALA A   1      46.119  16.463  20.204  1.00 52.68           N
ATOM      2  CA  ALA A   1      45.607  17.075  21.466  1.00 51.50           C
ATOM      3  C   ALA A   1      44.106  17.307  21.350  1.00 49.95           C
ATOM      4  O   ALA A   1      43.617  17.731  20.306  1.00 50.71           O
ATOM      5  HA  ALA A   1      45.799  16.396  22.297  1.00 51.50           H
ATOM      6  CB  ALA A   1      46.324  18.394  21.733  1.00 52.14           C
ATOM      7 1HB  ALA A   1      47.383  18.203  21.907  1.00 52.14           H
ATOM      8 2HB  ALA A   1      45.891  18.871  22.612  1.00 52.14           H
ATOM      9 3HB  ALA A   1      46.210  19.050  20.870  1.00 52.14           H
ATOM     10  HN  ALA A   1      45.904  17.061  19.432  1.00 52.68           H
ATOM     11 2HN  ALA A   1      45.686  15.572  20.066  1.00 52.68           H
ATOM     12 3HN  ALA A   1      47.110  16.345  20.268  1.00 52.68           H
ATOM     13  N   ASP A   2      43.375  17.028  22.422  1.00 47.55           N
ATOM     14  CA  ASP A   2      41.929  17.205  22.412  1.00 45.19           C
ATOM     15  C   ASP A   2      41.581  18.698  22.399  1.00 43.24           C
ATOM     16  O   ASP A   2      42.411  19.543  22.747  1.00 42.06           O
ATOM     17  HA  ASP A   2      41.509  16.756  21.511  1.00 45.19           H
ATOM     18  CB  ASP A   2      41.322  16.503  23.633  1.00 47.52           C
ATOM     19 1HB  ASP A   2      41.835  16.853  24.529  1.00 47.52           H
ATOM     20 2HB  ASP A   2      40.265  16.762  23.695  1.00 47.52           H
ATOM     21  CG  ASP A   2      41.449  14.982  23.559  1.00 49.22           C
ATOM     22  OD1 ASP A   2      41.562  14.336  24.621  1.00 50.81           O
ATOM     23  OD2 ASP A   2      41.420  14.431  22.439  1.00 49.32           O
ATOM     24  HN  ASP A   2      43.823  16.690  23.249  1.00 47.55           H
ATOM     25  N   THR A   3      40.360  19.023  21.990  1.00 39.84           N
ATOM     26  CA  THR A   3      39.940  20.417  21.926  1.00 38.54           C
ATOM     27  C   THR A   3      38.773  20.752  22.839  1.00 38.33           C
ATOM     28  O   THR A   3      37.773  20.033  22.879  1.00 36.19           O
ATOM     29  HA  THR A   3      40.818  20.969  22.257  1.00 38.54           H
ATOM     30  CB  THR A   3      39.526  20.830  20.490  1.00 38.22           C
ATOM     31  HB  THR A   3      38.760  20.137  20.139  1.00 38.22           H
ATOM     32  OG1 THR A   3      40.663  20.777  19.620  1.00 38.36           O
ATOM     33  HG1 THR A   3      40.546  20.032  18.964  1.00 38.36           H
ATOM     34  CG2 THR A   3      38.965  22.254  20.489  1.00 37.53           C
ATOM     35 1HG2 THR A   3      39.629  22.907  21.056  1.00 37.53           H
ATOM     36 2HG2 THR A   3      37.976  22.255  20.947  1.00 37.53           H
ATOM     37 3HG2 THR A   3      38.891  22.614  19.463  1.00 37.53           H
ATOM     38  HN  THR A   3      39.720  18.301  21.722  1.00 39.84           H
ATOM     39  N   LEU A   4      38.918  21.847  23.579  1.00 36.99           N
ATOM     40  CA  LEU A   4      37.857  22.336  24.455  1.00 34.36           C
ATOM     41  C   LEU A   4      37.326  23.595  23.775  1.00 34.20           C
ATOM     42  O   LEU A   4      38.066  24.560  23.583  1.00 33.75           O
ATOM     43  HA  LEU A   4      37.089  21.574  24.601  1.00 34.36           H
ATOM     44  CB  LEU A   4      38.400  22.699  25.845  1.00 33.07           C
ATOM     45 1HB  LEU A   4      38.562  21.770  26.392  1.00 33.07           H
ATOM     46 2HB  LEU A   4      39.353  23.209  25.707  1.00 33.07           H
ATOM     47  CG  LEU A   4      37.503  23.604  26.709  1.00 35.06           C
ATOM     48  HG  LEU A   4      37.311  24.530  26.169  1.00 35.06           H
ATOM     49  CD1 LEU A   4      36.170  22.913  26.982  1.00 29.62           C
ATOM     50 1HD1 LEU A   4      35.605  23.491  27.713  1.00 29.62           H
ATOM     51 2HD1 LEU A   4      36.353  21.912  27.372  1.00 29.62           H
ATOM     52 3HD1 LEU A   4      35.601  22.844  26.054  1.00 29.62           H
ATOM     53  CD2 LEU A   4      38.208  23.940  28.024  1.00 35.09           C
ATOM     54 1HD2 LEU A   4      38.461  23.018  28.547  1.00 35.09           H
ATOM     55 2HD2 LEU A   4      37.545  24.541  28.648  1.00 35.09           H
ATOM     56 3HD2 LEU A   4      39.118  24.502  27.815  1.00 35.09           H
ATOM     57  HN  LEU A   4      39.779  22.351  23.533  1.00 36.99           H
ATOM     58  N   LEU A   5      36.055  23.575  23.393  1.00 34.03           N
ATOM     59  CA  LEU A   5      35.433  24.726  22.746  1.00 32.96           C
ATOM     60  C   LEU A   5      34.698  25.529  23.807  1.00 32.89           C
ATOM     61  O   LEU A   5      33.930  24.970  24.588  1.00 33.42           O
ATOM     62  HA  LEU A   5      36.203  25.327  22.263  1.00 32.96           H
ATOM     63  CB  LEU A   5      34.427  24.270  21.682  1.00 32.76           C
ATOM     64 1HB  LEU A   5      34.985  23.738  20.911  1.00 32.76           H
ATOM     65 2HB  LEU A   5      33.729  23.585  22.164  1.00 32.76           H
ATOM     66  CG  LEU A   5      33.597  25.361  20.984  1.00 32.66           C
ATOM     67  HG  LEU A   5      33.154  26.007  21.740  1.00 32.66           H
ATOM     68  CD1 LEU A   5      34.483  26.202  20.078  1.00 31.99           C
ATOM     69 1HD1 LEU A   5      33.873  26.938  19.554  1.00 31.99           H
ATOM     70 2HD1 LEU A   5      34.976  25.556  19.351  1.00 31.99           H
ATOM     71 3HD1 LEU A   5      35.235  26.714  20.678  1.00 31.99           H
ATOM     72  CD2 LEU A   5      32.498  24.710  20.158  1.00 33.59           C
ATOM     73 1HD2 LEU A   5      31.803  24.195  20.820  1.00 33.59           H
ATOM     74 2HD2 LEU A   5      32.940  23.993  19.466  1.00 33.59           H
ATOM     75 3HD2 LEU A   5      31.964  25.476  19.595  1.00 33.59           H
ATOM     76  HN  LEU A   5      35.509  22.751  23.550  1.00 34.03           H
ATOM     77  N   ILE A   6      34.939  26.834  23.848  1.00 31.38           N
ATOM     78  CA  ILE A   6      34.256  27.682  24.810  1.00 29.67           C
ATOM     79  C   ILE A   6      33.203  28.455  24.035  1.00 31.48           C
ATOM     80  O   ILE A   6      33.526  29.235  23.142  1.00 31.27           O
ATOM     81  HA  ILE A   6      33.832  27.059  25.598  1.00 29.67           H
ATOM     82  CB  ILE A   6      35.206  28.686  25.484  1.00 29.31           C
ATOM     83  HB  ILE A   6      35.687  29.288  24.713  1.00 29.31           H
ATOM     84  CG1 ILE A   6      36.268  27.934  26.285  1.00 27.83           C
ATOM     85 1HG1 ILE A   6      35.781  27.432  27.121  1.00 27.83           H
ATOM     86 2HG1 ILE A   6      36.732  27.192  25.636  1.00 27.83           H
ATOM     87  CG2 ILE A   6      34.410  29.610  26.433  1.00 25.72           C
ATOM     88 1HG2 ILE A   6      34.048  29.032  27.284  1.00 25.72           H
ATOM     89 2HG2 ILE A   6      33.562  30.037  25.898  1.00 25.72           H
ATOM     90 3HG2 ILE A   6      35.057  30.412  26.788  1.00 25.72           H
ATOM     91  CD1 ILE A   6      37.334  28.830  26.822  1.00 31.47           C
ATOM     92 1HD1 ILE A   6      37.792  29.382  26.001  1.00 31.47           H
ATOM     93 2HD1 ILE A   6      38.092  28.231  27.326  1.00 31.47           H
ATOM     94 3HD1 ILE A   6      36.895  29.532  27.531  1.00 31.47           H
ATOM     95  HN  ILE A   6      35.596  27.235  23.210  1.00 31.38           H
ATOM     96  N   LEU A   7      31.940  28.213  24.358  1.00 30.26           N
ATOM     97  CA  LEU A   7      30.846  28.907  23.687  1.00 29.15           C
ATOM     98  C   LEU A   7      30.302  29.879  24.718  1.00 28.73           C
ATOM     99  O   LEU A   7      29.514  29.491  25.578  1.00 29.18           O
ATOM    100  HA  LEU A   7      31.177  29.412  22.779  1.00 29.15           H
ATOM    101  CB  LEU A   7      29.759  27.911  23.277  1.00 29.21           C
ATOM    102 1HB  LEU A   7      30.234  27.132  22.680  1.00 29.21           H
ATOM    103 2HB  LEU A   7      29.352  27.474  24.188  1.00 29.21           H
ATOM    104  CG  LEU A   7      28.587  28.468  22.465  1.00 29.46           C
ATOM    105  HG  LEU A   7      28.220  29.376  22.939  1.00 29.46           H
ATOM    106  CD1 LEU A   7      29.037  28.808  21.051  1.00 28.13           C
ATOM    107 1HD1 LEU A   7      29.887  29.488  21.094  1.00 28.13           H
ATOM    108 2HD1 LEU A   7      28.217  29.285  20.514  1.00 28.13           H
ATOM    109 3HD1 LEU A   7      29.328  27.894  20.533  1.00 28.13           H
ATOM    110  CD2 LEU A   7      27.475  27.428  22.418  1.00 32.69           C
ATOM    111 1HD2 LEU A   7      27.088  27.265  23.424  1.00 32.69           H
ATOM    112 2HD2 LEU A   7      27.870  26.492  22.024  1.00 32.69           H
ATOM    113 3HD2 LEU A   7      26.672  27.785  21.773  1.00 32.69           H
ATOM    114  HN  LEU A   7      31.733  27.545  25.073  1.00 30.26           H
ATOM    115  N   GLY A   8      30.727  31.141  24.654  1.00 28.30           N
ATOM    116  CA  GLY A   8      30.249  32.100  25.640  1.00 27.62           C
ATOM    117  C   GLY A   8      30.034  33.525  25.162  1.00 26.82           C
ATOM    118  O   GLY A   8      30.022  33.796  23.962  1.00 26.81           O
ATOM    119 1HA  GLY A   8      29.296  31.733  26.021  1.00 27.62           H
ATOM    120 2HA  GLY A   8      30.978  32.130  26.450  1.00 27.62           H
ATOM    121  HN  GLY A   8      31.365  31.424  23.938  1.00 28.30           H
ATOM    122  N   ASP A   9      29.851  34.431  26.117  1.00 25.99           N
ATOM    123  CA  ASP A   9      29.647  35.838  25.809  1.00 27.77           C
ATOM    124  C   ASP A   9      30.823  36.667  26.296  1.00 27.72           C
ATOM    125  O   ASP A   9      31.959  36.187  26.325  1.00 25.70           O
ATOM    126  HA  ASP A   9      29.572  35.934  24.725  1.00 27.77           H
ATOM    127  CB  ASP A   9      28.340  36.357  26.431  1.00 28.74           C
ATOM    128 1HB  ASP A   9      28.309  37.441  26.322  1.00 28.74           H
ATOM    129 2HB  ASP A   9      27.500  35.913  25.897  1.00 28.74           H
ATOM    130  CG  ASP A   9      28.214  36.013  27.905  1.00 30.63           C
ATOM    131  OD1 ASP A   9      29.249  36.026  28.617  1.00 29.86           O
ATOM    132  OD2 ASP A   9      27.080  35.740  28.355  1.00 30.17           O
ATOM    133  HN  ASP A   9      29.853  34.136  27.072  1.00 25.99           H
ATOM    134  N   SER A  10      30.557  37.912  26.686  1.00 27.88           N
ATOM    135  CA  SER A  10      31.624  38.794  27.135  1.00 28.51           C
ATOM    136  C   SER A  10      32.434  38.254  28.314  1.00 27.28           C
ATOM    137  O   SER A  10      33.625  38.540  28.422  1.00 27.51           O
ATOM    138  HA  SER A  10      32.309  38.867  26.290  1.00 28.51           H
ATOM    139  CB  SER A  10      31.059  40.175  27.502  1.00 29.02           C
ATOM    140 1HB  SER A  10      31.881  40.886  27.594  1.00 29.02           H
ATOM    141 2HB  SER A  10      30.381  40.505  26.715  1.00 29.02           H
ATOM    142  OG  SER A  10      30.357  40.117  28.727  1.00 32.66           O
ATOM    143  HG  SER A  10      29.555  39.530  28.623  1.00 32.66           H
ATOM    144  HN  SER A  10      29.613  38.243  26.670  1.00 27.88           H
ATOM    145  N   LEU A  11      31.813  37.486  29.205  1.00 26.53           N
ATOM    146  CA  LEU A  11      32.563  36.969  30.356  1.00 26.13           C
ATOM    147  C   LEU A  11      33.740  36.076  29.929  1.00 26.91           C
ATOM    148  O   LEU A  11      34.744  35.954  30.645  1.00 24.91           O
ATOM    149  HA  LEU A  11      32.984  37.827  30.877  1.00 26.13           H
ATOM    150  CB  LEU A  11      31.632  36.218  31.316  1.00 24.86           C
ATOM    151 1HB  LEU A  11      31.158  35.404  30.767  1.00 24.86           H
ATOM    152 2HB  LEU A  11      32.235  35.807  32.126  1.00 24.86           H
ATOM    153  CG  LEU A  11      30.530  37.090  31.930  1.00 26.45           C
ATOM    154  HG  LEU A  11      29.870  37.443  31.137  1.00 26.45           H
ATOM    155  CD1 LEU A  11      29.719  36.274  32.918  1.00 26.89           C
ATOM    156 1HD1 LEU A  11      29.267  35.426  32.404  1.00 26.89           H
ATOM    157 2HD1 LEU A  11      28.935  36.898  33.348  1.00 26.89           H
ATOM    158 3HD1 LEU A  11      30.372  35.912  33.713  1.00 26.89           H
ATOM    159  CD2 LEU A  11      31.159  38.308  32.640  1.00 25.78           C
ATOM    160 1HD2 LEU A  11      31.476  39.039  31.896  1.00 25.78           H
ATOM    161 2HD2 LEU A  11      32.022  37.984  33.222  1.00 25.78           H
ATOM    162 3HD2 LEU A  11      30.423  38.761  33.304  1.00 25.78           H
ATOM    163  HN  LEU A  11      30.844  37.262  29.091  1.00 26.53           H
ATOM    164  N   SER A  12      33.610  35.464  28.757  1.00 26.71           N
ATOM    165  CA  SER A  12      34.664  34.613  28.223  1.00 26.01           C
ATOM    166  C   SER A  12      35.400  35.272  27.057  1.00 26.89           C
ATOM    167  O   SER A  12      36.579  34.997  26.830  1.00 26.87           O
ATOM    168  HA  SER A  12      35.377  34.455  29.030  1.00 26.01           H
ATOM    169  CB  SER A  12      34.100  33.265  27.773  1.00 25.20           C
ATOM    170 1HB  SER A  12      33.305  33.437  27.047  1.00 25.20           H
ATOM    171 2HB  SER A  12      34.897  32.684  27.308  1.00 25.20           H
ATOM    172  OG  SER A  12      33.576  32.536  28.866  1.00 25.25           O
ATOM    173  HG  SER A  12      32.661  32.876  29.085  1.00 25.25           H
ATOM    174  HN  SER A  12      32.769  35.590  28.229  1.00 26.71           H
ATOM    175  N   ALA A  13      34.716  36.136  26.313  1.00 25.00           N
ATOM    176  CA  ALA A  13      35.359  36.798  25.183  1.00 25.51           C
ATOM    177  C   ALA A  13      36.252  37.915  25.680  1.00 24.81           C
ATOM    178  O   ALA A  13      37.254  38.253  25.045  1.00 26.73           O
ATOM    179  HA  ALA A  13      35.961  36.062  24.648  1.00 25.51           H
ATOM    180  CB  ALA A  13      34.307  37.365  24.222  1.00 26.95           C
ATOM    181 1HB  ALA A  13      33.820  38.225  24.683  1.00 26.95           H
ATOM    182 2HB  ALA A  13      33.563  36.599  24.005  1.00 26.95           H
ATOM    183 3HB  ALA A  13      34.790  37.675  23.296  1.00 26.95           H
ATOM    184  HN  ALA A  13      33.758  36.331  26.527  1.00 25.00           H
ATOM    185  N   GLY A  14      35.891  38.471  26.833  1.00 23.37           N
ATOM    186  CA  GLY A  14      36.632  39.580  27.395  1.00 26.11           C
ATOM    187  C   GLY A  14      35.826  40.812  27.024  1.00 27.96           C
ATOM    188  O   GLY A  14      35.437  40.958  25.868  1.00 30.46           O
ATOM    189 1HA  GLY A  14      36.706  39.483  28.478  1.00 26.11           H
ATOM    190 2HA  GLY A  14      37.632  39.632  26.965  1.00 26.11           H
ATOM    191  HN  GLY A  14      35.093  38.114  27.320  1.00 23.37           H
ATOM    192  N   TYR A  15      35.557  41.687  27.988  1.00 28.45           N
ATOM    193  CA  TYR A  15      34.771  42.894  27.727  1.00 28.93           C
ATOM    194  C   TYR A  15      35.693  44.101  27.606  1.00 27.01           C
ATOM    195  O   TYR A  15      36.398  44.441  28.547  1.00 27.12           O
ATOM    196  HA  TYR A  15      34.228  42.770  26.788  1.00 28.93           H
ATOM    197  CB  TYR A  15      33.761  43.112  28.861  1.00 30.78           C
ATOM    198 1HB  TYR A  15      33.185  42.195  28.989  1.00 30.78           H
ATOM    199 2HB  TYR A  15      34.314  43.325  29.776  1.00 30.78           H
ATOM    200  CG  TYR A  15      32.793  44.252  28.614  1.00 34.71           C
ATOM    201  CD1 TYR A  15      32.935  45.472  29.277  1.00 34.98           C
ATOM    202  HD1 TYR A  15      33.748  45.599  29.990  1.00 34.98           H
ATOM    203  CD2 TYR A  15      31.743  44.112  27.702  1.00 37.56           C
ATOM    204  HD2 TYR A  15      31.612  43.166  27.174  1.00 37.56           H
ATOM    205  CE1 TYR A  15      32.055  46.531  29.042  1.00 37.81           C
ATOM    206  HE1 TYR A  15      32.179  47.474  29.571  1.00 37.81           H
ATOM    207  CE2 TYR A  15      30.855  45.166  27.455  1.00 41.12           C
ATOM    208  HE2 TYR A  15      30.041  45.043  26.739  1.00 41.12           H
ATOM    209  CZ  TYR A  15      31.022  46.374  28.132  1.00 40.27           C
ATOM    210  OH  TYR A  15      30.169  47.427  27.887  1.00 43.74           O
ATOM    211  HH  TYR A  15      30.114  48.007  28.700  1.00 43.74           H
ATOM    212  HN  TYR A  15      35.899  41.516  28.911  1.00 28.45           H
ATOM    213  N   ARG A  16      35.695  44.734  26.439  1.00 28.50           N
ATOM    214  CA  ARG A  16      36.549  45.892  26.204  1.00 29.33           C
ATOM    215  C   ARG A  16      38.038  45.600  26.406  1.00 30.02           C
ATOM    216  O   ARG A  16      38.767  46.401  26.988  1.00 29.54           O
ATOM    217  HA  ARG A  16      36.426  46.158  25.153  1.00 29.33           H
ATOM    218  CB  ARG A  16      36.111  47.063  27.089  1.00 32.73           C
ATOM    219 1HB  ARG A  16      36.205  46.764  28.133  1.00 32.73           H
ATOM    220 2HB  ARG A  16      36.766  47.911  26.893  1.00 32.73           H
ATOM    221  CG  ARG A  16      34.669  47.490  26.833  1.00 37.53           C
ATOM    222 1HG  ARG A  16      34.481  47.462  25.760  1.00 37.53           H
ATOM    223 2HG  ARG A  16      34.002  46.791  27.338  1.00 37.53           H
ATOM    224  CD  ARG A  16      34.384  48.890  27.341  1.00 42.70           C
ATOM    225 1HD  ARG A  16      34.684  48.956  28.387  1.00 42.70           H
ATOM    226 2HD  ARG A  16      34.959  49.605  26.752  1.00 42.70           H
ATOM    227  NE  ARG A  16      32.965  49.220  27.233  1.00 47.39           N
ATOM    228  HE  ARG A  16      32.317  48.467  27.103  1.00 47.39           H
ATOM    229  CZ  ARG A  16      32.479  50.456  27.295  1.00 50.43           C
ATOM    230  NH1 ARG A  16      33.303  51.484  27.460  1.00 51.41           N
ATOM    231 1HH1 ARG A  16      34.287  51.329  27.528  1.00 51.41           H
ATOM    232 2HH1 ARG A  16      32.940  52.414  27.516  1.00 51.41           H
ATOM    233  NH2 ARG A  16      31.172  50.661  27.205  1.00 51.11           N
ATOM    234 1HH2 ARG A  16      30.809  51.591  27.261  1.00 51.11           H
ATOM    235 2HH2 ARG A  16      30.550  49.886  27.080  1.00 51.11           H
ATOM    236  HN  ARG A  16      35.098  44.408  25.704  1.00 28.50           H
ATOM    237  N   MET A  17      38.468  44.432  25.936  1.00 27.59           N
ATOM    238  CA  MET A  17      39.868  44.017  25.983  1.00 27.04           C
ATOM    239  C   MET A  17      39.996  43.039  24.819  1.00 27.89           C
ATOM    240  O   MET A  17      38.982  42.540  24.322  1.00 25.90           O
ATOM    241  HA  MET A  17      40.553  44.859  25.906  1.00 27.04           H
ATOM    242  CB  MET A  17      40.209  43.334  27.315  1.00 26.45           C
ATOM    243 1HB  MET A  17      41.287  43.180  27.350  1.00 26.45           H
ATOM    244 2HB  MET A  17      39.911  44.001  28.124  1.00 26.45           H
ATOM    245  CG  MET A  17      39.534  41.994  27.538  1.00 25.82           C
ATOM    246 1HG  MET A  17      38.454  42.132  27.479  1.00 25.82           H
ATOM    247 2HG  MET A  17      39.856  41.306  26.757  1.00 25.82           H
ATOM    248  SD  MET A  17      39.941  41.279  29.147  1.00 27.70           S
ATOM    249  CE  MET A  17      38.836  42.242  30.227  1.00 30.77           C
ATOM    250 1HE  MET A  17      38.621  41.669  31.130  1.00 30.77           H
ATOM    251 2HE  MET A  17      37.905  42.452  29.700  1.00 30.77           H
ATOM    252 3HE  MET A  17      39.320  43.180  30.499  1.00 30.77           H
ATOM    253  HN  MET A  17      37.800  43.806  25.530  1.00 27.59           H
ATOM    254  N   SER A  18      41.216  42.776  24.362  1.00 26.90           N
ATOM    255  CA  SER A  18      41.400  41.857  23.238  1.00 28.71           C
ATOM    256  C   SER A  18      41.188  40.425  23.680  1.00 30.32           C
ATOM    257  O   SER A  18      41.206  40.118  24.869  1.00 28.27           O
ATOM    258  HA  SER A  18      40.666  42.128  22.477  1.00 28.71           H
ATOM    259  CB  SER A  18      42.810  41.972  22.662  1.00 27.68           C
ATOM    260 1HB  SER A  18      42.869  41.404  21.734  1.00 27.68           H
ATOM    261 2HB  SER A  18      43.036  43.019  22.463  1.00 27.68           H
ATOM    262  OG  SER A  18      43.747  41.456  23.589  1.00 28.89           O
ATOM    263  HG  SER A  18      44.263  40.714  23.163  1.00 28.89           H
ATOM    264  HN  SER A  18      42.011  43.206  24.788  1.00 26.90           H
ATOM    265  N   ALA A  19      41.005  39.541  22.712  1.00 32.79           N
ATOM    266  CA  ALA A  19      40.811  38.139  23.030  1.00 33.94           C
ATOM    267  C   ALA A  19      42.061  37.603  23.729  1.00 31.99           C
ATOM    268  O   ALA A  19      41.952  36.767  24.618  1.00 32.46           O
ATOM    269  HA  ALA A  19      39.951  38.028  23.692  1.00 33.94           H
ATOM    270  CB  ALA A  19      40.543  37.349  21.752  1.00 36.13           C
ATOM    271 1HB  ALA A  19      39.758  37.841  21.178  1.00 36.13           H
ATOM    272 2HB  ALA A  19      40.225  36.338  22.009  1.00 36.13           H
ATOM    273 3HB  ALA A  19      41.454  37.302  21.155  1.00 36.13           H
ATOM    274  HN  ALA A  19      41.000  39.840  21.757  1.00 32.79           H
ATOM    275  N   SER A  20      43.238  38.090  23.336  1.00 31.72           N
ATOM    276  CA  SER A  20      44.494  37.626  23.935  1.00 33.38           C
ATOM    277  C   SER A  20      44.627  37.952  25.418  1.00 32.40           C
ATOM    278  O   SER A  20      45.451  37.363  26.120  1.00 31.09           O
ATOM    279  HA  SER A  20      44.475  36.539  23.841  1.00 33.38           H
ATOM    280  CB  SER A  20      45.697  38.213  23.191  1.00 34.15           C
ATOM    281 1HB  SER A  20      46.602  37.705  23.524  1.00 34.15           H
ATOM    282 2HB  SER A  20      45.563  38.053  22.121  1.00 34.15           H
ATOM    283  OG  SER A  20      45.832  39.605  23.436  1.00 37.34           O
ATOM    284  HG  SER A  20      46.176  40.056  22.612  1.00 37.34           H
ATOM    285  HN  SER A  20      43.264  38.784  22.617  1.00 31.72           H
ATOM    286  N   ALA A  21      43.827  38.903  25.890  1.00 30.55           N
ATOM    287  CA  ALA A  21      43.861  39.305  27.290  1.00 29.72           C
ATOM    288  C   ALA A  21      42.831  38.537  28.122  1.00 29.69           C
ATOM    289  O   ALA A  21      42.942  38.457  29.347  1.00 28.52           O
ATOM    290  HA  ALA A  21      44.848  39.068  27.686  1.00 29.72           H
ATOM    291  CB  ALA A  21      43.608  40.814  27.400  1.00 30.15           C
ATOM    292 1HB  ALA A  21      44.409  41.354  26.895  1.00 30.15           H
ATOM    293 2HB  ALA A  21      43.583  41.103  28.451  1.00 30.15           H
ATOM    294 3HB  ALA A  21      42.654  41.058  26.933  1.00 30.15           H
ATOM    295  HN  ALA A  21      43.185  39.353  25.268  1.00 30.55           H
ATOM    296  N   ALA A  22      41.838  37.965  27.445  1.00 28.52           N
ATOM    297  CA  ALA A  22      40.777  37.213  28.105  1.00 27.28           C
ATOM    298  C   ALA A  22      41.314  35.897  28.653  1.00 28.18           C
ATOM    299  O   ALA A  22      42.203  35.284  28.053  1.00 28.09           O
ATOM    300  HA  ALA A  22      40.397  37.801  28.940  1.00 27.28           H
ATOM    301  CB  ALA A  22      39.642  36.954  27.126  1.00 25.89           C
ATOM    302 1HB  ALA A  22      39.270  37.903  26.741  1.00 25.89           H
ATOM    303 2HB  ALA A  22      38.835  36.428  27.636  1.00 25.89           H
ATOM    304 3HB  ALA A  22      40.007  36.344  26.300  1.00 25.89           H
ATOM    305  HN  ALA A  22      41.818  38.053  26.448  1.00 28.52           H
ATOM    306  N   TRP A  23      40.749  35.456  29.775  1.00 25.98           N
ATOM    307  CA  TRP A  23      41.202  34.237  30.434  1.00 26.67           C
ATOM    308  C   TRP A  23      41.306  32.968  29.583  1.00 25.66           C
ATOM    309  O   TRP A  23      42.161  32.122  29.854  1.00 28.85           O
ATOM    310  HA  TRP A  23      42.237  34.469  30.682  1.00 26.67           H
ATOM    311  CB  TRP A  23      40.362  33.952  31.699  1.00 22.93           C
ATOM    312 1HB  TRP A  23      40.819  33.114  32.226  1.00 22.93           H
ATOM    313 2HB  TRP A  23      40.391  34.839  32.331  1.00 22.93           H
ATOM    314  CG  TRP A  23      38.919  33.610  31.440  1.00 24.76           C
ATOM    315  CD1 TRP A  23      37.851  34.471  31.451  1.00 23.08           C
ATOM    316  HD1 TRP A  23      37.910  35.535  31.672  1.00 23.08           H
ATOM    317  CD2 TRP A  23      38.390  32.320  31.109  1.00 22.85           C
ATOM    318  NE1 TRP A  23      36.695  33.795  31.142  1.00 23.75           N
ATOM    319  HE1 TRP A  23      35.782  34.199  31.082  1.00 23.75           H
ATOM    320  CE2 TRP A  23      36.996  32.474  30.927  1.00 24.62           C
ATOM    321  CE3 TRP A  23      38.960  31.050  30.938  1.00 23.33           C
ATOM    322  HE3 TRP A  23      40.031  30.900  31.066  1.00 23.33           H
ATOM    323  CZ2 TRP A  23      36.161  31.404  30.588  1.00 22.56           C
ATOM    324  HZ2 TRP A  23      35.087  31.543  30.456  1.00 22.56           H
ATOM    325  CZ3 TRP A  23      38.134  29.986  30.601  1.00 22.55           C
ATOM    326  HZ3 TRP A  23      38.563  28.992  30.469  1.00 22.55           H
ATOM    327  CH2 TRP A  23      36.743  30.171  30.427  1.00 25.97           C
ATOM    328  HH2 TRP A  23      36.119  29.317  30.159  1.00 25.97           H
ATOM    329  HN  TRP A  23      39.994  35.974  30.176  1.00 25.98           H
ATOM    330  N   PRO A  24      40.456  32.807  28.553  1.00 24.22           N
ATOM    331  CA  PRO A  24      40.588  31.578  27.760  1.00 24.86           C
ATOM    332  C   PRO A  24      41.947  31.507  27.053  1.00 27.31           C
ATOM    333  O   PRO A  24      42.519  30.424  26.891  1.00 28.70           O
ATOM    334  HA  PRO A  24      40.558  30.667  28.359  1.00 24.86           H
ATOM    335  CB  PRO A  24      39.415  31.663  26.789  1.00 25.12           C
ATOM    336 1HB  PRO A  24      39.688  32.206  25.884  1.00 25.12           H
ATOM    337 2HB  PRO A  24      39.049  30.672  26.521  1.00 25.12           H
ATOM    338  CG  PRO A  24      38.374  32.439  27.616  1.00 23.43           C
ATOM    339 1HG  PRO A  24      37.572  32.832  26.990  1.00 23.43           H
ATOM    340 2HG  PRO A  24      37.948  31.824  28.409  1.00 23.43           H
ATOM    341  CD  PRO A  24      39.236  33.539  28.170  1.00 23.84           C
ATOM    342 1HD  PRO A  24      40.254  33.193  28.348  1.00 23.84           H
ATOM    343 2HD  PRO A  24      38.821  33.940  29.095  1.00 23.84           H
ATOM    344  N   ALA A  25      42.467  32.660  26.647  1.00 27.47           N
ATOM    345  CA  ALA A  25      43.771  32.708  25.985  1.00 28.31           C
ATOM    346  C   ALA A  25      44.867  32.355  26.991  1.00 30.94           C
ATOM    347  O   ALA A  25      45.824  31.649  26.657  1.00 31.57           O
ATOM    348  HA  ALA A  25      43.782  31.983  25.169  1.00 28.31           H
ATOM    349  CB  ALA A  25      44.020  34.091  25.402  1.00 25.43           C
ATOM    350 1HB  ALA A  25      44.979  34.100  24.884  1.00 25.43           H
ATOM    351 2HB  ALA A  25      44.034  34.827  26.207  1.00 25.43           H
ATOM    352 3HB  ALA A  25      43.224  34.337  24.699  1.00 25.43           H
ATOM    353  HN  ALA A  25      41.958  33.508  26.794  1.00 27.47           H
ATOM    354  N   LEU A  26      44.724  32.842  28.223  1.00 30.47           N
ATOM    355  CA  LEU A  26      45.702  32.558  29.269  1.00 32.24           C
ATOM    356  C   LEU A  26      45.661  31.074  29.634  1.00 33.31           C
ATOM    357  O   LEU A  26      46.693  30.466  29.911  1.00 33.34           O
ATOM    358  HA  LEU A  26      46.691  32.807  28.889  1.00 32.24           H
ATOM    359  CB  LEU A  26      45.426  33.410  30.517  1.00 31.17           C
ATOM    360 1HB  LEU A  26      44.408  33.198  30.844  1.00 31.17           H
ATOM    361 2HB  LEU A  26      46.128  33.098  31.291  1.00 31.17           H
ATOM    362  CG  LEU A  26      45.556  34.931  30.358  1.00 33.66           C
ATOM    363  HG  LEU A  26      44.788  35.284  29.668  1.00 33.66           H
ATOM    364  CD1 LEU A  26      45.355  35.634  31.720  1.00 32.50           C
ATOM    365 1HD1 LEU A  26      46.165  35.357  32.395  1.00 32.50           H
ATOM    366 2HD1 LEU A  26      44.402  35.328  32.150  1.00 32.50           H
ATOM    367 3HD1 LEU A  26      45.358  36.714  31.574  1.00 32.50           H
ATOM    368  CD2 LEU A  26      46.938  35.262  29.805  1.00 36.63           C
ATOM    369 1HD2 LEU A  26      46.980  34.997  28.748  1.00 36.63           H
ATOM    370 2HD2 LEU A  26      47.693  34.696  30.351  1.00 36.63           H
ATOM    371 3HD2 LEU A  26      47.130  36.329  29.920  1.00 36.63           H
ATOM    372  HN  LEU A  26      43.930  33.412  28.434  1.00 30.47           H
ATOM    373  N   LEU A  27      44.459  30.501  29.636  1.00 32.70           N
ATOM    374  CA  LEU A  27      44.283  29.087  29.947  1.00 34.41           C
ATOM    375  C   LEU A  27      44.916  28.239  28.850  1.00 35.25           C
ATOM    376  O   LEU A  27      45.553  27.219  29.129  1.00 35.44           O
ATOM    377  HA  LEU A  27      44.762  28.881  30.903  1.00 34.41           H
ATOM    378  CB  LEU A  27      42.800  28.739  30.049  1.00 32.38           C
ATOM    379 1HB  LEU A  27      42.374  29.321  30.866  1.00 32.38           H
ATOM    380 2HB  LEU A  27      42.323  29.025  29.111  1.00 32.38           H
ATOM    381  CG  LEU A  27      42.486  27.263  30.307  1.00 33.90           C
ATOM    382  HG  LEU A  27      42.950  26.654  29.530  1.00 33.90           H
ATOM    383  CD1 LEU A  27      43.043  26.841  31.657  1.00 33.01           C
ATOM    384 1HD1 LEU A  27      42.474  25.992  32.036  1.00 33.01           H
ATOM    385 2HD1 LEU A  27      42.965  27.672  32.358  1.00 33.01           H
ATOM    386 3HD1 LEU A  27      44.089  26.557  31.546  1.00 33.01           H
ATOM    387  CD2 LEU A  27      40.980  27.048  30.272  1.00 31.52           C
ATOM    388 1HD2 LEU A  27      40.573  27.160  31.277  1.00 31.52           H
ATOM    389 2HD2 LEU A  27      40.764  26.046  29.902  1.00 31.52           H
ATOM    390 3HD2 LEU A  27      40.523  27.786  29.612  1.00 31.52           H
ATOM    391  HN  LEU A  27      43.655  31.054  29.417  1.00 32.70           H
ATOM    392  N   ASN A  28      44.722  28.659  27.605  1.00 35.67           N
ATOM    393  CA  ASN A  28      45.287  27.951  26.465  1.00 37.55           C
ATOM    394  C   ASN A  28      46.805  27.933  26.592  1.00 38.54           C
ATOM    395  O   ASN A  28      47.447  26.917  26.333  1.00 37.62           O
ATOM    396  HA  ASN A  28      44.898  26.932  26.455  1.00 37.55           H
ATOM    397  CB  ASN A  28      44.892  28.632  25.153  1.00 36.56           C
ATOM    398 1HB  ASN A  28      43.805  28.668  25.090  1.00 36.56           H
ATOM    399 2HB  ASN A  28      45.290  29.647  25.151  1.00 36.56           H
ATOM    400  CG  ASN A  28      45.426  27.899  23.938  1.00 39.53           C
ATOM    401  OD1 ASN A  28      46.245  28.433  23.188  1.00 40.35           O
ATOM    402  ND2 ASN A  28      44.969  26.664  23.741  1.00 35.98           N
ATOM    403 1HD2 ASN A  28      44.332  26.305  24.361  1.00 35.98           H
ATOM    404 2HD2 ASN A  28      45.264  26.095  22.973  1.00 35.98           H
ATOM    405  HN  ASN A  28      44.174  29.480  27.445  1.00 35.67           H
ATOM    406  N   ASP A  29      47.377  29.065  26.985  1.00 40.12           N
ATOM    407  CA  ASP A  29      48.822  29.163  27.156  1.00 44.10           C
ATOM    408  C   ASP A  29      49.279  28.178  28.225  1.00 45.94           C
ATOM    409  O   ASP A  29      50.323  27.542  28.089  1.00 47.38           O
ATOM    410  HA  ASP A  29      49.303  28.921  26.208  1.00 44.10           H
ATOM    411  CB  ASP A  29      49.216  30.585  27.563  1.00 45.68           C
ATOM    412 1HB  ASP A  29      48.563  30.909  28.374  1.00 45.68           H
ATOM    413 2HB  ASP A  29      50.249  30.574  27.911  1.00 45.68           H
ATOM    414  CG  ASP A  29      49.099  31.577  26.418  1.00 48.46           C
ATOM    415  OD1 ASP A  29      49.052  32.794  26.692  1.00 51.94           O
ATOM    416  OD2 ASP A  29      49.064  31.146  25.246  1.00 50.64           O
ATOM    417  HN  ASP A  29      46.805  29.865  27.167  1.00 40.12           H
ATOM    418  N   LYS A  30      48.487  28.050  29.286  1.00 47.21           N
ATOM    419  CA  LYS A  30      48.817  27.140  30.376  1.00 48.51           C
ATOM    420  C   LYS A  30      48.652  25.685  29.939  1.00 48.52           C
ATOM    421  O   LYS A  30      49.387  24.806  30.389  1.00 49.18           O
ATOM    422  HA  LYS A  30      49.859  27.302  30.647  1.00 48.51           H
ATOM    423  CB  LYS A  30      47.930  27.425  31.594  1.00 50.10           C
ATOM    424 1HB  LYS A  30      47.990  28.489  31.822  1.00 50.10           H
ATOM    425 2HB  LYS A  30      46.903  27.165  31.340  1.00 50.10           H
ATOM    426  CG  LYS A  30      48.330  26.643  32.838  1.00 53.57           C
ATOM    427 1HG  LYS A  30      48.397  25.585  32.583  1.00 53.57           H
ATOM    428 2HG  LYS A  30      49.303  26.997  33.179  1.00 53.57           H
ATOM    429  CD  LYS A  30      47.323  26.814  33.964  1.00 56.78           C
ATOM    430 1HD  LYS A  30      47.331  27.853  34.293  1.00 56.78           H
ATOM    431 2HD  LYS A  30      46.330  26.558  33.595  1.00 56.78           H
ATOM    432  CE  LYS A  30      47.663  25.913  35.148  1.00 58.25           C
ATOM    433 1HE  LYS A  30      47.726  24.883  34.798  1.00 58.25           H
ATOM    434 2HE  LYS A  30      48.627  26.218  35.556  1.00 58.25           H
ATOM    435  NZ  LYS A  30      46.639  25.993  36.225  1.00 58.62           N
ATOM    436 1HZ  LYS A  30      47.094  26.054  37.113  1.00 58.62           H
ATOM    437 2HZ  LYS A  30      46.065  25.175  36.200  1.00 58.62           H
ATOM    438 3HZ  LYS A  30      46.070  26.803  36.085  1.00 58.62           H
ATOM    439  HN  LYS A  30      47.646  28.589  29.337  1.00 47.21           H
ATOM    440  N   TRP A  31      47.688  25.433  29.059  1.00 47.39           N
ATOM    441  CA  TRP A  31      47.440  24.085  28.568  1.00 48.12           C
ATOM    442  C   TRP A  31      48.023  23.879  27.174  1.00 50.59           C
ATOM    443  O   TRP A  31      49.207  24.131  26.948  1.00 53.10           O
ATOM    444  HA  TRP A  31      47.931  23.392  29.250  1.00 48.12           H
ATOM    445  CB  TRP A  31      45.937  23.798  28.541  1.00 46.25           C
ATOM    446 1HB  TRP A  31      45.440  24.621  28.027  1.00 46.25           H
ATOM    447 2HB  TRP A  31      45.774  22.873  27.987  1.00 46.25           H
ATOM    448  CG  TRP A  31      45.320  23.649  29.899  1.00 43.69           C
ATOM    449  CD1 TRP A  31      45.960  23.704  31.107  1.00 42.57           C
ATOM    450  HD1 TRP A  31      47.019  23.915  31.242  1.00 42.57           H
ATOM    451  CD2 TRP A  31      43.948  23.353  30.184  1.00 42.69           C
ATOM    452  NE1 TRP A  31      45.070  23.451  32.124  1.00 42.54           N
ATOM    453  HE1 TRP A  31      45.292  23.429  33.097  1.00 42.54           H
ATOM    454  CE2 TRP A  31      43.829  23.233  31.585  1.00 41.71           C
ATOM    455  CE3 TRP A  31      42.807  23.175  29.388  1.00 41.93           C
ATOM    456  HE3 TRP A  31      42.867  23.263  28.302  1.00 41.93           H
ATOM    457  CZ2 TRP A  31      42.616  22.939  32.210  1.00 43.04           C
ATOM    458  HZ2 TRP A  31      42.544  22.848  33.293  1.00 43.04           H
ATOM    459  CZ3 TRP A  31      41.599  22.884  30.009  1.00 43.03           C
ATOM    460  HZ3 TRP A  31      40.703  22.742  29.402  1.00 43.03           H
ATOM    461  CH2 TRP A  31      41.513  22.768  31.407  1.00 42.24           C
ATOM    462  HH2 TRP A  31      40.550  22.537  31.864  1.00 42.24           H
ATOM    463  HN  TRP A  31      47.120  26.185  28.726  1.00 47.39           H
ATOM    464  N   SER A  33      48.970  22.876  24.511  1.00 70.42           N
ATOM    465  CA  SER A  33      49.906  21.775  24.321  1.00 70.36           C
ATOM    466  C   SER A  33      49.206  20.426  24.416  1.00 69.85           C
ATOM    467  O   SER A  33      49.126  19.691  23.430  1.00 70.75           O
ATOM    468  HA  SER A  33      50.330  21.873  23.322  1.00 70.36           H
ATOM    469  CB  SER A  33      51.020  21.840  25.366  1.00 70.85           C
ATOM    470 1HB  SER A  33      51.539  22.795  25.276  1.00 70.85           H
ATOM    471 2HB  SER A  33      50.584  21.757  26.361  1.00 70.85           H
ATOM    472  OG  SER A  33      51.948  20.785  25.173  1.00 70.70           O
ATOM    473  HG  SER A  33      52.716  21.113  24.624  1.00 70.70           H
ATOM    474  HN  SER A  33      48.148  22.744  25.064  1.00 70.42           H
ATOM    475  N   LYS A  34      48.709  20.105  25.606  1.00 68.34           N
ATOM    476  CA  LYS A  34      48.008  18.845  25.837  1.00 66.73           C
ATOM    477  C   LYS A  34      46.540  18.999  25.452  1.00 64.64           C
ATOM    478  O   LYS A  34      45.914  18.064  24.950  1.00 64.91           O
ATOM    479  HA  LYS A  34      48.464  18.068  25.222  1.00 66.73           H
ATOM    480  CB  LYS A  34      48.119  18.435  27.311  1.00 68.53           C
ATOM    481 1HB  LYS A  34      49.176  18.388  27.573  1.00 68.53           H
ATOM    482 2HB  LYS A  34      47.629  19.199  27.914  1.00 68.53           H
ATOM    483  CG  LYS A  34      47.483  17.082  27.646  1.00 70.35           C
ATOM    484 1HG  LYS A  34      47.548  16.917  28.722  1.00 70.35           H
ATOM    485 2HG  LYS A  34      46.436  17.099  27.344  1.00 70.35           H
ATOM    486  CD  LYS A  34      48.189  15.934  26.925  1.00 72.55           C
ATOM    487 1HD  LYS A  34      48.133  16.107  25.850  1.00 72.55           H
ATOM    488 2HD  LYS A  34      49.233  15.913  27.236  1.00 72.55           H
ATOM    489  CE  LYS A  34      47.554  14.581  27.240  1.00 72.66           C
ATOM    490 1HE  LYS A  34      46.517  14.597  26.905  1.00 72.66           H
ATOM    491 2HE  LYS A  34      48.099  13.807  26.701  1.00 72.66           H
ATOM    492  NZ  LYS A  34      47.580  14.257  28.694  1.00 73.19           N
ATOM    493 1HZ  LYS A  34      47.234  13.330  28.835  1.00 73.19           H
ATOM    494 2HZ  LYS A  34      47.003  14.907  29.190  1.00 73.19           H
ATOM    495 3HZ  LYS A  34      48.518  14.318  29.033  1.00 73.19           H
ATOM    496  HN  LYS A  34      48.818  20.744  26.366  1.00 68.34           H
ATOM    497  N   THR A  35      45.996  20.188  25.693  1.00 60.38           N
ATOM    498  CA  THR A  35      44.603  20.475  25.372  1.00 56.37           C
ATOM    499  C   THR A  35      44.471  21.845  24.716  1.00 52.68           C
ATOM    500  O   THR A  35      44.915  22.851  25.266  1.00 51.61           O
ATOM    501  HA  THR A  35      44.264  19.701  24.681  1.00 56.37           H
ATOM    502  CB  THR A  35      43.723  20.447  26.643  1.00 56.80           C
ATOM    503  HB  THR A  35      44.079  21.214  27.329  1.00 56.80           H
ATOM    504  OG1 THR A  35      43.813  19.157  27.260  1.00 58.67           O
ATOM    505  HG1 THR A  35      44.702  19.064  27.710  1.00 58.67           H
ATOM    506  CG2 THR A  35      42.273  20.732  26.292  1.00 56.06           C
ATOM    507 1HG2 THR A  35      41.622  20.261  27.029  1.00 56.06           H
ATOM    508 2HG2 THR A  35      42.053  20.331  25.303  1.00 56.06           H
ATOM    509 3HG2 THR A  35      42.104  21.809  26.294  1.00 56.06           H
ATOM    510  HN  THR A  35      46.557  20.905  26.104  1.00 60.38           H
ATOM    511  N   SER A  36      43.861  21.882  23.537  1.00 49.62           N
ATOM    512  CA  SER A  36      43.673  23.140  22.825  1.00 46.69           C
ATOM    513  C   SER A  36      42.376  23.816  23.267  1.00 42.90           C
ATOM    514  O   SER A  36      41.324  23.184  23.313  1.00 42.20           O
ATOM    515  HA  SER A  36      44.510  23.795  23.059  1.00 46.69           H
ATOM    516  CB  SER A  36      43.634  22.891  21.316  1.00 47.70           C
ATOM    517 1HB  SER A  36      44.607  22.523  20.990  1.00 47.70           H
ATOM    518 2HB  SER A  36      42.871  22.145  21.098  1.00 47.70           H
ATOM    519  OG  SER A  36      43.331  24.085  20.613  1.00 49.53           O
ATOM    520  HG  SER A  36      43.295  23.893  19.632  1.00 49.53           H
ATOM    521  HN  SER A  36      43.524  21.031  23.130  1.00 49.62           H
ATOM    522  N   VAL A  37      42.455  25.102  23.593  1.00 40.11           N
ATOM    523  CA  VAL A  37      41.273  25.848  24.020  1.00 37.25           C
ATOM    524  C   VAL A  37      40.854  26.828  22.927  1.00 35.11           C
ATOM    525  O   VAL A  37      41.578  27.771  22.627  1.00 35.80           O
ATOM    526  HA  VAL A  37      40.469  25.134  24.206  1.00 37.25           H
ATOM    527  CB  VAL A  37      41.559  26.631  25.321  1.00 39.23           C
ATOM    528  HB  VAL A  37      42.339  27.365  25.129  1.00 39.23           H
ATOM    529  CG1 VAL A  37      40.299  27.366  25.778  1.00 38.81           C
ATOM    530 1HG1 VAL A  37      40.492  27.858  26.732  1.00 38.81           H
ATOM    531 2HG1 VAL A  37      39.484  26.652  25.896  1.00 38.81           H
ATOM    532 3HG1 VAL A  37      40.023  28.112  25.034  1.00 38.81           H
ATOM    533  CG2 VAL A  37      42.039  25.670  26.412  1.00 37.38           C
ATOM    534 1HG2 VAL A  37      41.293  24.890  26.563  1.00 37.38           H
ATOM    535 2HG2 VAL A  37      42.183  26.219  27.343  1.00 37.38           H
ATOM    536 3HG2 VAL A  37      42.982  25.217  26.108  1.00 37.38           H
ATOM    537  HN  VAL A  37      43.338  25.567  23.543  1.00 40.11           H
ATOM    538  N   VAL A  38      39.688  26.599  22.333  1.00 33.04           N
ATOM    539  CA  VAL A  38      39.185  27.467  21.277  1.00 31.13           C
ATOM    540  C   VAL A  38      38.111  28.383  21.854  1.00 31.67           C
ATOM    541  O   VAL A  38      37.038  27.928  22.267  1.00 28.34           O
ATOM    542  HA  VAL A  38      40.007  28.062  20.884  1.00 31.13           H
ATOM    543  CB  VAL A  38      38.602  26.636  20.111  1.00 31.67           C
ATOM    544  HB  VAL A  38      37.780  26.026  20.489  1.00 31.67           H
ATOM    545  CG1 VAL A  38      38.056  27.548  19.018  1.00 30.60           C
ATOM    546 1HG1 VAL A  38      38.821  28.270  18.732  1.00 30.60           H
ATOM    547 2HG1 VAL A  38      37.178  28.076  19.390  1.00 30.60           H
ATOM    548 3HG1 VAL A  38      37.779  26.949  18.150  1.00 30.60           H
ATOM    549  CG2 VAL A  38      39.687  25.731  19.542  1.00 31.43           C
ATOM    550 1HG2 VAL A  38      39.276  25.144  18.720  1.00 31.43           H
ATOM    551 2HG2 VAL A  38      40.047  25.061  20.322  1.00 31.43           H
ATOM    552 3HG2 VAL A  38      40.513  26.340  19.175  1.00 31.43           H
ATOM    553  HN  VAL A  38      39.142  25.809  22.617  1.00 33.04           H
ATOM    554  N   ASN A  39      38.404  29.678  21.876  1.00 28.72           N
ATOM    555  CA  ASN A  39      37.473  30.641  22.437  1.00 29.53           C
ATOM    556  C   ASN A  39      36.469  31.189  21.427  1.00 30.93           C
ATOM    557  O   ASN A  39      36.718  32.201  20.780  1.00 32.82           O
ATOM    558  HA  ASN A  39      36.886  30.108  23.186  1.00 29.53           H
ATOM    559  CB  ASN A  39      38.256  31.792  23.077  1.00 28.55           C
ATOM    560 1HB  ASN A  39      39.054  31.375  23.690  1.00 28.55           H
ATOM    561 2HB  ASN A  39      38.688  32.404  22.285  1.00 28.55           H
ATOM    562  CG  ASN A  39      37.384  32.667  23.945  1.00 27.93           C
ATOM    563  OD1 ASN A  39      36.211  32.358  24.181  1.00 26.23           O
ATOM    564  ND2 ASN A  39      37.951  33.760  24.440  1.00 25.79           N
ATOM    565 1HD2 ASN A  39      38.870  33.947  24.219  1.00 25.79           H
ATOM    566 2HD2 ASN A  39      37.459  34.397  25.033  1.00 25.79           H
ATOM    567  HN  ASN A  39      39.275  29.993  21.500  1.00 28.72           H
ATOM    568  N   ALA A  40      35.328  30.519  21.303  1.00 28.54           N
ATOM    569  CA  ALA A  40      34.296  30.948  20.371  1.00 27.23           C
ATOM    570  C   ALA A  40      33.260  31.803  21.086  1.00 27.56           C
ATOM    571  O   ALA A  40      32.055  31.545  21.010  1.00 28.00           O
ATOM    572  HA  ALA A  40      34.759  31.546  19.586  1.00 27.23           H
ATOM    573  CB  ALA A  40      33.627  29.730  19.731  1.00 27.82           C
ATOM    574 1HB  ALA A  40      33.384  29.000  20.504  1.00 27.82           H
ATOM    575 2HB  ALA A  40      34.307  29.280  19.008  1.00 27.82           H
ATOM    576 3HB  ALA A  40      32.713  30.041  19.226  1.00 27.82           H
ATOM    577  HN  ALA A  40      35.175  29.703  21.861  1.00 28.54           H
ATOM    578  N   SER A  41      33.732  32.833  21.779  1.00 26.14           N
ATOM    579  CA  SER A  41      32.851  33.724  22.522  1.00 25.88           C
ATOM    580  C   SER A  41      32.769  35.094  21.868  1.00 26.98           C
ATOM    581  O   SER A  41      33.726  35.559  21.255  1.00 23.80           O
ATOM    582  HA  SER A  41      31.855  33.278  22.519  1.00 25.88           H
ATOM    583  CB  SER A  41      33.345  33.878  23.964  1.00 25.29           C
ATOM    584 1HB  SER A  41      34.325  34.355  23.958  1.00 25.29           H
ATOM    585 2HB  SER A  41      32.642  34.498  24.520  1.00 25.29           H
ATOM    586  OG  SER A  41      33.447  32.608  24.593  1.00 30.01           O
ATOM    587  HG  SER A  41      34.344  32.211  24.398  1.00 30.01           H
ATOM    588  HN  SER A  41      34.717  33.001  21.789  1.00 26.14           H
ATOM    589  N   ILE A  42      31.615  35.734  22.015  1.00 25.74           N
ATOM    590  CA  ILE A  42      31.386  37.054  21.449  1.00 26.94           C
ATOM    591  C   ILE A  42      30.631  37.887  22.477  1.00 28.82           C
ATOM    592  O   ILE A  42      29.641  37.426  23.050  1.00 29.35           O
ATOM    593  HA  ILE A  42      32.343  37.512  21.203  1.00 26.94           H
ATOM    594  CB  ILE A  42      30.546  36.958  20.149  1.00 27.86           C
ATOM    595  HB  ILE A  42      29.581  36.506  20.385  1.00 27.86           H
ATOM    596  CG1 ILE A  42      31.262  36.075  19.121  1.00 27.79           C
ATOM    597 1HG1 ILE A  42      32.232  36.522  18.901  1.00 27.79           H
ATOM    598 2HG1 ILE A  42      31.408  35.087  19.558  1.00 27.79           H
ATOM    599  CG2 ILE A  42      30.307  38.345  19.575  1.00 27.69           C
ATOM    600 1HG2 ILE A  42      31.263  38.797  19.309  1.00 27.69           H
ATOM    601 2HG2 ILE A  42      29.807  38.965  20.319  1.00 27.69           H
ATOM    602 3HG2 ILE A  42      29.682  38.268  18.686  1.00 27.69           H
ATOM    603  CD1 ILE A  42      30.485  35.911  17.788  1.00 30.84           C
ATOM    604 1HD1 ILE A  42      30.585  36.821  17.196  1.00 30.84           H
ATOM    605 2HD1 ILE A  42      29.432  35.730  18.002  1.00 30.84           H
ATOM    606 3HD1 ILE A  42      30.894  35.068  17.231  1.00 30.84           H
ATOM    607  HN  ILE A  42      30.879  35.293  22.530  1.00 25.74           H
ATOM    608  N   SER A  43      31.112  39.103  22.726  1.00 31.05           N
ATOM    609  CA  SER A  43      30.468  39.993  23.690  1.00 34.70           C
ATOM    610  C   SER A  43      29.077  40.357  23.194  1.00 35.61           C
ATOM    611  O   SER A  43      28.881  40.592  22.005  1.00 38.19           O
ATOM    612  HA  SER A  43      30.406  39.473  24.645  1.00 34.70           H
ATOM    613  CB  SER A  43      31.277  41.278  23.867  1.00 35.36           C
ATOM    614 1HB  SER A  43      31.335  41.797  22.910  1.00 35.36           H
ATOM    615 2HB  SER A  43      30.778  41.915  24.596  1.00 35.36           H
ATOM    616  OG  SER A  43      32.586  40.995  24.319  1.00 43.11           O
ATOM    617  HG  SER A  43      33.142  40.676  23.552  1.00 43.11           H
ATOM    618  HN  SER A  43      31.930  39.413  22.243  1.00 31.05           H
ATOM    619  N   GLY A  44      28.117  40.407  24.106  1.00 38.05           N
ATOM    620  CA  GLY A  44      26.762  40.755  23.715  1.00 36.74           C
ATOM    621  C   GLY A  44      25.899  39.583  23.279  1.00 36.54           C
ATOM    622  O   GLY A  44      24.673  39.686  23.276  1.00 36.97           O
ATOM    623 1HA  GLY A  44      26.277  41.234  24.566  1.00 36.74           H
ATOM    624 2HA  GLY A  44      26.820  41.459  22.885  1.00 36.74           H
ATOM    625  HN  GLY A  44      28.324  40.204  25.062  1.00 38.05           H
ATOM    626  N   ASP A  45      26.523  38.464  22.924  1.00 34.60           N
ATOM    627  CA  ASP A  45      25.775  37.289  22.484  1.00 32.67           C
ATOM    628  C   ASP A  45      24.768  36.794  23.511  1.00 34.00           C
ATOM    629  O   ASP A  45      25.049  36.754  24.714  1.00 31.88           O
ATOM    630  HA  ASP A  45      25.224  37.607  21.597  1.00 32.67           H
ATOM    631  CB  ASP A  45      26.727  36.135  22.151  1.00 31.99           C
ATOM    632 1HB  ASP A  45      27.715  36.376  22.543  1.00 31.99           H
ATOM    633 2HB  ASP A  45      26.357  35.229  22.630  1.00 31.99           H
ATOM    634  CG  ASP A  45      26.844  35.883  20.657  1.00 32.36           C
ATOM    635  OD1 ASP A  45      26.698  36.844  19.886  1.00 31.96           O
ATOM    636  OD2 ASP A  45      27.097  34.728  20.257  1.00 30.25           O
ATOM    637  HN  ASP A  45      27.520  38.425  22.959  1.00 34.60           H
ATOM    638  N   THR A  46      23.590  36.415  23.022  1.00 34.02           N
ATOM    639  CA  THR A  46      22.538  35.860  23.864  1.00 33.09           C
ATOM    640  C   THR A  46      22.639  34.358  23.626  1.00 33.07           C
ATOM    641  O   THR A  46      23.364  33.929  22.733  1.00 32.54           O
ATOM    642  HA  THR A  46      22.654  36.163  24.903  1.00 33.09           H
ATOM    643  CB  THR A  46      21.154  36.321  23.401  1.00 35.86           C
ATOM    644  HB  THR A  46      20.400  35.903  24.069  1.00 35.86           H
ATOM    645  OG1 THR A  46      20.931  35.869  22.060  1.00 33.78           O
ATOM    646  HG1 THR A  46      19.948  35.843  21.876  1.00 33.78           H
ATOM    647  CG2 THR A  46      21.057  37.845  23.440  1.00 36.23           C
ATOM    648 1HG2 THR A  46      21.907  38.276  22.911  1.00 36.23           H
ATOM    649 2HG2 THR A  46      21.064  38.184  24.476  1.00 36.23           H
ATOM    650 3HG2 THR A  46      20.132  38.163  22.960  1.00 36.23           H
ATOM    651  HN  THR A  46      23.419  36.515  22.040  1.00 34.02           H
ATOM    652  N   SER A  47      21.927  33.554  24.409  1.00 32.96           N
ATOM    653  CA  SER A  47      21.987  32.110  24.216  1.00 33.39           C
ATOM    654  C   SER A  47      21.601  31.735  22.790  1.00 34.84           C
ATOM    655  O   SER A  47      22.193  30.836  22.194  1.00 36.16           O
ATOM    656  HA  SER A  47      23.014  31.790  24.390  1.00 33.39           H
ATOM    657  CB  SER A  47      21.072  31.389  25.218  1.00 35.60           C
ATOM    658 1HB  SER A  47      21.041  30.329  24.965  1.00 35.60           H
ATOM    659 2HB  SER A  47      21.483  31.511  26.220  1.00 35.60           H
ATOM    660  OG  SER A  47      19.749  31.901  25.201  1.00 33.35           O
ATOM    661  HG  SER A  47      19.503  32.218  26.117  1.00 33.35           H
ATOM    662  HN  SER A  47      21.349  33.938  25.128  1.00 32.96           H
ATOM    663  N   GLN A  48      20.616  32.436  22.236  1.00 35.79           N
ATOM    664  CA  GLN A  48      20.169  32.166  20.872  1.00 37.67           C
ATOM    665  C   GLN A  48      21.279  32.439  19.853  1.00 36.62           C
ATOM    666  O   GLN A  48      21.527  31.625  18.963  1.00 35.24           O
ATOM    667  HA  GLN A  48      19.910  31.109  20.804  1.00 37.67           H
ATOM    668  CB  GLN A  48      18.934  33.010  20.551  1.00 40.07           C
ATOM    669 1HB  GLN A  48      18.179  32.819  21.315  1.00 40.07           H
ATOM    670 2HB  GLN A  48      19.219  34.062  20.578  1.00 40.07           H
ATOM    671  CG  GLN A  48      18.326  32.713  19.193  1.00 47.22           C
ATOM    672 1HG  GLN A  48      18.943  33.178  18.424  1.00 47.22           H
ATOM    673 2HG  GLN A  48      18.310  31.634  19.044  1.00 47.22           H
ATOM    674  CD  GLN A  48      16.907  33.244  19.067  1.00 51.52           C
ATOM    675  OE1 GLN A  48      16.674  34.455  19.106  1.00 52.77           O
ATOM    676  NE2 GLN A  48      15.947  32.333  18.923  1.00 52.92           N
ATOM    677 1HE2 GLN A  48      16.192  31.405  18.900  1.00 52.92           H
ATOM    678 2HE2 GLN A  48      14.980  32.575  18.837  1.00 52.92           H
ATOM    679  HN  GLN A  48      20.172  33.160  22.762  1.00 35.79           H
ATOM    680  N   GLN A  49      21.947  33.583  19.980  1.00 34.83           N
ATOM    681  CA  GLN A  49      23.034  33.910  19.063  1.00 34.82           C
ATOM    682  C   GLN A  49      24.147  32.866  19.172  1.00 34.46           C
ATOM    683  O   GLN A  49      24.807  32.538  18.184  1.00 33.63           O
ATOM    684  HA  GLN A  49      22.656  33.898  18.039  1.00 34.82           H
ATOM    685  CB  GLN A  49      23.567  35.311  19.365  1.00 36.87           C
ATOM    686 1HB  GLN A  49      23.881  35.348  20.408  1.00 36.87           H
ATOM    687 2HB  GLN A  49      24.424  35.506  18.721  1.00 36.87           H
ATOM    688  CG  GLN A  49      22.520  36.395  19.130  1.00 38.25           C
ATOM    689 1HG  GLN A  49      22.201  36.351  18.089  1.00 38.25           H
ATOM    690 2HG  GLN A  49      21.666  36.201  19.780  1.00 38.25           H
ATOM    691  CD  GLN A  49      23.038  37.786  19.417  1.00 39.91           C
ATOM    692  OE1 GLN A  49      23.356  38.120  20.558  1.00 39.13           O
ATOM    693  NE2 GLN A  49      23.131  38.608  18.377  1.00 41.94           N
ATOM    694 1HE2 GLN A  49      22.866  38.288  17.513  1.00 41.94           H
ATOM    695 2HE2 GLN A  49      23.466  39.547  18.459  1.00 41.94           H
ATOM    696  HN  GLN A  49      21.702  34.222  20.707  1.00 34.83           H
ATOM    697  N   GLY A  50      24.345  32.340  20.379  1.00 34.13           N
ATOM    698  CA  GLY A  50      25.359  31.321  20.577  1.00 34.62           C
ATOM    699  C   GLY A  50      24.980  30.038  19.863  1.00 35.07           C
ATOM    700  O   GLY A  50      25.797  29.446  19.148  1.00 35.45           O
ATOM    701 1HA  GLY A  50      26.309  31.682  20.182  1.00 34.62           H
ATOM    702 2HA  GLY A  50      25.461  31.121  21.643  1.00 34.62           H
ATOM    703  HN  GLY A  50      23.790  32.647  21.152  1.00 34.13           H
ATOM    704  N   LEU A  51      23.735  29.602  20.050  1.00 35.76           N
ATOM    705  CA  LEU A  51      23.251  28.376  19.405  1.00 36.65           C
ATOM    706  C   LEU A  51      23.356  28.491  17.883  1.00 36.66           C
ATOM    707  O   LEU A  51      23.674  27.518  17.205  1.00 36.87           O
ATOM    708  HA  LEU A  51      23.874  27.549  19.746  1.00 36.65           H
ATOM    709  CB  LEU A  51      21.786  28.096  19.797  1.00 36.94           C
ATOM    710 1HB  LEU A  51      21.778  27.792  20.843  1.00 36.94           H
ATOM    711 2HB  LEU A  51      21.232  29.028  19.684  1.00 36.94           H
ATOM    712  CG  LEU A  51      21.043  27.013  18.993  1.00 37.98           C
ATOM    713  HG  LEU A  51      21.076  27.275  17.934  1.00 37.98           H
ATOM    714  CD1 LEU A  51      21.713  25.658  19.166  1.00 38.72           C
ATOM    715 1HD1 LEU A  51      21.170  24.908  18.591  1.00 38.72           H
ATOM    716 2HD1 LEU A  51      21.705  25.382  20.221  1.00 38.72           H
ATOM    717 3HD1 LEU A  51      22.742  25.713  18.812  1.00 38.72           H
ATOM    718  CD2 LEU A  51      19.591  26.944  19.451  1.00 41.61           C
ATOM    719 1HD2 LEU A  51      19.551  26.576  20.476  1.00 41.61           H
ATOM    720 2HD2 LEU A  51      19.037  26.269  18.800  1.00 41.61           H
ATOM    721 3HD2 LEU A  51      19.148  27.939  19.405  1.00 41.61           H
ATOM    722  HN  LEU A  51      23.117  30.119  20.641  1.00 35.76           H
ATOM    723  N   ALA A  52      23.084  29.681  17.355  1.00 36.54           N
ATOM    724  CA  ALA A  52      23.164  29.905  15.914  1.00 37.44           C
ATOM    725  C   ALA A  52      24.572  29.643  15.374  1.00 36.41           C
ATOM    726  O   ALA A  52      24.733  29.237  14.224  1.00 35.43           O
ATOM    727  HA  ALA A  52      22.486  29.198  15.432  1.00 37.44           H
ATOM    728  CB  ALA A  52      22.732  31.338  15.580  1.00 37.93           C
ATOM    729 1HB  ALA A  52      23.388  32.044  16.090  1.00 37.93           H
ATOM    730 2HB  ALA A  52      21.705  31.494  15.909  1.00 37.93           H
ATOM    731 3HB  ALA A  52      22.797  31.495  14.503  1.00 37.93           H
ATOM    732  HN  ALA A  52      22.820  30.435  17.955  1.00 36.54           H
ATOM    733  N   ARG A  53      25.592  29.868  16.200  1.00 35.19           N
ATOM    734  CA  ARG A  53      26.978  29.654  15.765  1.00 33.73           C
ATOM    735  C   ARG A  53      27.475  28.239  16.032  1.00 34.09           C
ATOM    736  O   ARG A  53      28.459  27.788  15.438  1.00 35.01           O
ATOM    737  HA  ARG A  53      26.985  29.813  14.686  1.00 33.73           H
ATOM    738  CB  ARG A  53      27.917  30.647  16.472  1.00 32.99           C
ATOM    739 1HB  ARG A  53      27.908  30.430  17.540  1.00 32.99           H
ATOM    740 2HB  ARG A  53      28.924  30.507  16.080  1.00 32.99           H
ATOM    741  CG  ARG A  53      27.522  32.107  16.273  1.00 32.17           C
ATOM    742 1HG  ARG A  53      27.468  32.306  15.203  1.00 32.17           H
ATOM    743 2HG  ARG A  53      26.540  32.262  16.721  1.00 32.17           H
ATOM    744  CD  ARG A  53      28.499  33.101  16.899  1.00 31.51           C
ATOM    745 1HD  ARG A  53      29.508  32.809  16.608  1.00 31.51           H
ATOM    746 2HD  ARG A  53      28.277  34.090  16.497  1.00 31.51           H
ATOM    747  NE  ARG A  53      28.459  33.189  18.364  1.00 29.94           N
ATOM    748  HE  ARG A  53      27.724  33.729  18.776  1.00 29.94           H
ATOM    749  CZ  ARG A  53      29.329  32.600  19.184  1.00 27.82           C
ATOM    750  NH1 ARG A  53      30.310  31.863  18.687  1.00 26.55           N
ATOM    751 1HH1 ARG A  53      30.380  31.720  17.697  1.00 26.55           H
ATOM    752 2HH1 ARG A  53      30.981  31.448  19.302  1.00 26.55           H
ATOM    753  NH2 ARG A  53      29.245  32.783  20.504  1.00 24.26           N
ATOM    754 1HH2 ARG A  53      29.916  32.369  21.119  1.00 24.26           H
ATOM    755 2HH2 ARG A  53      28.512  33.335  20.878  1.00 24.26           H
ATOM    756  HN  ARG A  53      25.410  30.186  17.129  1.00 35.19           H
ATOM    757  N   LEU A  54      26.787  27.535  16.921  1.00 33.63           N
ATOM    758  CA  LEU A  54      27.192  26.192  17.310  1.00 34.98           C
ATOM    759  C   LEU A  54      27.417  25.151  16.205  1.00 35.64           C
ATOM    760  O   LEU A  54      28.457  24.491  16.175  1.00 35.88           O
ATOM    761  HA  LEU A  54      28.194  26.336  17.711  1.00 34.98           H
ATOM    762  CB  LEU A  54      26.207  25.647  18.346  1.00 35.25           C
ATOM    763 1HB  LEU A  54      26.087  26.400  19.126  1.00 35.25           H
ATOM    764 2HB  LEU A  54      25.251  25.482  17.849  1.00 35.25           H
ATOM    765  CG  LEU A  54      26.626  24.337  19.014  1.00 33.97           C
ATOM    766  HG  LEU A  54      26.654  23.536  18.273  1.00 33.97           H
ATOM    767  CD1 LEU A  54      28.030  24.467  19.614  1.00 30.17           C
ATOM    768 1HD1 LEU A  54      28.763  24.544  18.811  1.00 30.17           H
ATOM    769 2HD1 LEU A  54      28.248  23.589  20.222  1.00 30.17           H
ATOM    770 3HD1 LEU A  54      28.078  25.361  20.237  1.00 30.17           H
ATOM    771  CD2 LEU A  54      25.615  23.998  20.085  1.00 34.65           C
ATOM    772 1HD2 LEU A  54      25.887  23.053  20.555  1.00 34.65           H
ATOM    773 2HD2 LEU A  54      24.626  23.909  19.635  1.00 34.65           H
ATOM    774 3HD2 LEU A  54      25.603  24.788  20.836  1.00 34.65           H
ATOM    775  HN  LEU A  54      25.968  27.936  17.333  1.00 33.63           H
ATOM    776  N   PRO A  55      26.453  24.985  15.284  1.00 36.93           N
ATOM    777  CA  PRO A  55      26.608  24.001  14.203  1.00 35.95           C
ATOM    778  C   PRO A  55      27.956  24.097  13.481  1.00 36.55           C
ATOM    779  O   PRO A  55      28.676  23.107  13.369  1.00 35.67           O
ATOM    780  HA  PRO A  55      26.609  22.975  14.571  1.00 35.95           H
ATOM    781  CB  PRO A  55      25.421  24.301  13.288  1.00 37.63           C
ATOM    782 1HB  PRO A  55      25.660  25.094  12.579  1.00 37.63           H
ATOM    783 2HB  PRO A  55      25.107  23.410  12.744  1.00 37.63           H
ATOM    784  CG  PRO A  55      24.367  24.743  14.262  1.00 38.46           C
ATOM    785 1HG  PRO A  55      23.561  25.277  13.757  1.00 38.46           H
ATOM    786 2HG  PRO A  55      23.954  23.895  14.809  1.00 38.46           H
ATOM    787  CD  PRO A  55      25.152  25.671  15.187  1.00 36.78           C
ATOM    788 1HD  PRO A  55      26.183  25.337  15.301  1.00 36.78           H
ATOM    789 2HD  PRO A  55      24.682  25.740  16.169  1.00 36.78           H
ATOM    790  N   ALA A  56      28.302  25.288  13.000  1.00 37.35           N
ATOM    791  CA  ALA A  56      29.575  25.471  12.305  1.00 36.53           C
ATOM    792  C   ALA A  56      30.772  25.157  13.206  1.00 36.53           C
ATOM    793  O   ALA A  56      31.739  24.533  12.767  1.00 37.68           O
ATOM    794  HA  ALA A  56      29.594  24.765  11.473  1.00 36.53           H
ATOM    795  CB  ALA A  56      29.684  26.903  11.759  1.00 34.09           C
ATOM    796 1HB  ALA A  56      30.652  27.035  11.276  1.00 34.09           H
ATOM    797 2HB  ALA A  56      29.588  27.613  12.581  1.00 34.09           H
ATOM    798 3HB  ALA A  56      28.889  27.077  11.034  1.00 34.09           H
ATOM    799  HN  ALA A  56      27.684  26.065  13.114  1.00 37.35           H
ATOM    800  N   LEU A  57      30.712  25.588  14.465  1.00 36.10           N
ATOM    801  CA  LEU A  57      31.806  25.347  15.414  1.00 34.63           C
ATOM    802  C   LEU A  57      32.057  23.865  15.692  1.00 34.74           C
ATOM    803  O   LEU A  57      33.202  23.409  15.738  1.00 32.59           O
ATOM    804  HA  LEU A  57      32.701  25.751  14.943  1.00 34.63           H
ATOM    805  CB  LEU A  57      31.517  26.047  16.741  1.00 33.50           C
ATOM    806 1HB  LEU A  57      30.550  25.697  17.102  1.00 33.50           H
ATOM    807 2HB  LEU A  57      32.295  25.761  17.449  1.00 33.50           H
ATOM    808  CG  LEU A  57      31.472  27.571  16.678  1.00 33.44           C
ATOM    809  HG  LEU A  57      30.822  27.894  15.864  1.00 33.44           H
ATOM    810  CD1 LEU A  57      30.904  28.126  17.976  1.00 32.97           C
ATOM    811 1HD1 LEU A  57      31.584  27.898  18.797  1.00 32.97           H
ATOM    812 2HD1 LEU A  57      29.933  27.670  18.171  1.00 32.97           H
ATOM    813 3HD1 LEU A  57      30.788  29.206  17.889  1.00 32.97           H
ATOM    814  CD2 LEU A  57      32.876  28.096  16.419  1.00 33.93           C
ATOM    815 1HD2 LEU A  57      33.184  27.828  15.409  1.00 33.93           H
ATOM    816 2HD2 LEU A  57      33.567  27.656  17.139  1.00 33.93           H
ATOM    817 3HD2 LEU A  57      32.883  29.181  16.525  1.00 33.93           H
ATOM    818  HN  LEU A  57      29.901  26.088  14.770  1.00 36.10           H
ATOM    819  N   LEU A  58      30.984  23.117  15.909  1.00 34.83           N
ATOM    820  CA  LEU A  58      31.127  21.696  16.179  1.00 38.17           C
ATOM    821  C   LEU A  58      31.735  20.997  14.967  1.00 39.02           C
ATOM    822  O   LEU A  58      32.689  20.234  15.098  1.00 38.32           O
ATOM    823  HA  LEU A  58      31.791  21.559  17.031  1.00 38.17           H
ATOM    824  CB  LEU A  58      29.765  21.085  16.524  1.00 37.69           C
ATOM    825 1HB  LEU A  58      29.042  21.419  15.780  1.00 37.69           H
ATOM    826 2HB  LEU A  58      29.856  20.000  16.481  1.00 37.69           H
ATOM    827  CG  LEU A  58      29.237  21.469  17.913  1.00 37.79           C
ATOM    828  HG  LEU A  58      29.311  22.547  18.045  1.00 37.79           H
ATOM    829  CD1 LEU A  58      27.768  21.088  18.050  1.00 36.22           C
ATOM    830 1HD1 LEU A  58      27.396  21.416  19.021  1.00 36.22           H
ATOM    831 2HD1 LEU A  58      27.664  20.006  17.968  1.00 36.22           H
ATOM    832 3HD1 LEU A  58      27.193  21.569  17.259  1.00 36.22           H
ATOM    833  CD2 LEU A  58      30.080  20.775  18.974  1.00 38.32           C
ATOM    834 1HD2 LEU A  58      30.236  19.734  18.692  1.00 38.32           H
ATOM    835 2HD2 LEU A  58      29.564  20.818  19.933  1.00 38.32           H
ATOM    836 3HD2 LEU A  58      31.044  21.278  19.058  1.00 38.32           H
ATOM    837  HN  LEU A  58      30.073  23.530  15.885  1.00 34.83           H
ATOM    838  N   LYS A  59      31.197  21.282  13.785  1.00 40.61           N
ATOM    839  CA  LYS A  59      31.692  20.665  12.560  1.00 44.53           C
ATOM    840  C   LYS A  59      33.131  21.049  12.233  1.00 43.97           C
ATOM    841  O   LYS A  59      33.876  20.257  11.657  1.00 43.54           O
ATOM    842  HA  LYS A  59      31.675  19.587  12.726  1.00 44.53           H
ATOM    843  CB  LYS A  59      30.788  21.037  11.383  1.00 46.48           C
ATOM    844 1HB  LYS A  59      29.778  20.691  11.604  1.00 46.48           H
ATOM    845 2HB  LYS A  59      30.785  22.123  11.283  1.00 46.48           H
ATOM    846  CG  LYS A  59      31.220  20.437  10.058  1.00 51.49           C
ATOM    847 1HG  LYS A  59      32.239  20.754   9.841  1.00 51.49           H
ATOM    848 2HG  LYS A  59      31.186  19.350  10.134  1.00 51.49           H
ATOM    849  CD  LYS A  59      30.308  20.883   8.922  1.00 52.94           C
ATOM    850 1HD  LYS A  59      29.298  20.521   9.112  1.00 52.94           H
ATOM    851 2HD  LYS A  59      30.302  21.972   8.877  1.00 52.94           H
ATOM    852  CE  LYS A  59      30.790  20.334   7.584  1.00 54.93           C
ATOM    853 1HE  LYS A  59      31.809  20.680   7.407  1.00 54.93           H
ATOM    854 2HE  LYS A  59      30.779  19.244   7.626  1.00 54.93           H
ATOM    855  NZ  LYS A  59      29.923  20.783   6.452  1.00 56.48           N
ATOM    856 1HZ  LYS A  59      29.945  21.781   6.391  1.00 56.48           H
ATOM    857 2HZ  LYS A  59      28.984  20.480   6.611  1.00 56.48           H
ATOM    858 3HZ  LYS A  59      30.260  20.389   5.597  1.00 56.48           H
ATOM    859  HN  LYS A  59      30.437  21.930  13.735  1.00 40.61           H
ATOM    860  N   GLN A  60      33.527  22.259  12.609  1.00 43.50           N
ATOM    861  CA  GLN A  60      34.874  22.729  12.323  1.00 43.36           C
ATOM    862  C   GLN A  60      35.933  22.319  13.338  1.00 42.75           C
ATOM    863  O   GLN A  60      37.040  21.925  12.966  1.00 41.15           O
ATOM    864  HA  GLN A  60      35.158  22.243  11.389  1.00 43.36           H
ATOM    865  CB  GLN A  60      34.862  24.248  12.195  1.00 46.11           C
ATOM    866 1HB  GLN A  60      34.177  24.518  11.392  1.00 46.11           H
ATOM    867 2HB  GLN A  60      34.505  24.668  13.135  1.00 46.11           H
ATOM    868  CG  GLN A  60      36.207  24.849  11.890  1.00 50.80           C
ATOM    869 1HG  GLN A  60      36.839  24.767  12.774  1.00 50.80           H
ATOM    870 2HG  GLN A  60      36.661  24.299  11.066  1.00 50.80           H
ATOM    871  CD  GLN A  60      36.091  26.304  11.504  1.00 54.61           C
ATOM    872  OE1 GLN A  60      35.567  27.123  12.266  1.00 56.52           O
ATOM    873  NE2 GLN A  60      36.574  26.639  10.311  1.00 55.85           N
ATOM    874 1HE2 GLN A  60      36.971  25.954   9.763  1.00 55.85           H
ATOM    875 2HE2 GLN A  60      36.540  27.575   9.962  1.00 55.85           H
ATOM    876  HN  GLN A  60      32.889  22.855  13.096  1.00 43.50           H
ATOM    877  N   HIS A  61      35.594  22.395  14.619  1.00 20.00           N
ATOM    878  CA  HIS A  61      36.552  22.063  15.663  1.00 20.00           C
ATOM    879  C   HIS A  61      36.463  20.649  16.233  1.00 20.00           C
ATOM    880  O   HIS A  61      37.399  20.192  16.893  1.00 20.00           O
ATOM    881  HA  HIS A  61      37.543  22.145  15.216  1.00 20.00           H
ATOM    882  CB  HIS A  61      36.425  23.080  16.795  1.00 20.00           C
ATOM    883 1HB  HIS A  61      35.435  22.989  17.242  1.00 20.00           H
ATOM    884 2HB  HIS A  61      37.149  22.836  17.572  1.00 20.00           H
ATOM    885  CG  HIS A  61      36.635  24.497  16.357  1.00 20.00           C
ATOM    886  ND1 HIS A  61      37.866  24.982  15.971  1.00 20.00           N
ATOM    887  HD1 HIS A  61      38.721  24.463  15.955  1.00 20.00           H
ATOM    888  CD2 HIS A  61      35.766  25.527  16.227  1.00 20.00           C
ATOM    889  HD2 HIS A  61      34.698  25.517  16.442  1.00 20.00           H
ATOM    890  CE1 HIS A  61      37.746  26.251  15.621  1.00 20.00           C
ATOM    891  HE1 HIS A  61      38.550  26.899  15.271  1.00 20.00           H
ATOM    892  NE2 HIS A  61      36.483  26.605  15.768  1.00 20.00           N
ATOM    893  HN  HIS A  61      34.690  22.674  14.942  1.00 20.00           H
ATOM    894  N   GLN A  62      35.349  19.965  15.983  1.00 40.35           N
ATOM    895  CA  GLN A  62      35.141  18.606  16.493  1.00 41.17           C
ATOM    896  C   GLN A  62      35.680  18.510  17.917  1.00 39.80           C
ATOM    897  O   GLN A  62      36.548  17.691  18.216  1.00 39.15           O
ATOM    898  HA  GLN A  62      34.072  18.386  16.486  1.00 41.17           H
ATOM    899  CB  GLN A  62      35.857  17.584  15.604  1.00 43.14           C
ATOM    900 1HB  GLN A  62      36.925  17.801  15.626  1.00 43.14           H
ATOM    901 2HB  GLN A  62      35.680  16.590  16.016  1.00 43.14           H
ATOM    902  CG  GLN A  62      35.402  17.587  14.159  1.00 45.98           C
ATOM    903 1HG  GLN A  62      34.320  17.460  14.133  1.00 45.98           H
ATOM    904 2HG  GLN A  62      35.666  18.545  13.711  1.00 45.98           H
ATOM    905  CD  GLN A  62      36.043  16.476  13.347  1.00 49.75           C
ATOM    906  OE1 GLN A  62      35.906  15.294  13.672  1.00 50.98           O
ATOM    907  NE2 GLN A  62      36.745  16.849  12.283  1.00 50.63           N
ATOM    908 1HE2 GLN A  62      36.815  17.787  12.082  1.00 50.63           H
ATOM    909 2HE2 GLN A  62      37.203  16.193  11.684  1.00 50.63           H
ATOM    910  HN  GLN A  62      34.631  20.389  15.429  1.00 40.35           H
ATOM    911  N   PRO A  63      35.165  19.355  18.821  1.00 38.70           N
ATOM    912  CA  PRO A  63      35.612  19.357  20.215  1.00 38.79           C
ATOM    913  C   PRO A  63      35.168  18.131  21.004  1.00 39.29           C
ATOM    914  O   PRO A  63      34.154  17.507  20.691  1.00 37.30           O
ATOM    915  HA  PRO A  63      36.698  19.320  20.295  1.00 38.79           H
ATOM    916  CB  PRO A  63      34.993  20.634  20.761  1.00 37.97           C
ATOM    917 1HB  PRO A  63      34.879  20.589  21.844  1.00 37.97           H
ATOM    918 2HB  PRO A  63      35.585  21.509  20.493  1.00 37.97           H
ATOM    919  CG  PRO A  63      33.665  20.646  20.074  1.00 36.91           C
ATOM    920 1HG  PRO A  63      32.990  19.910  20.512  1.00 36.91           H
ATOM    921 2HG  PRO A  63      33.206  21.633  20.122  1.00 36.91           H
ATOM    922  CD  PRO A  63      34.027  20.276  18.638  1.00 37.73           C
ATOM    923 1HD  PRO A  63      34.322  21.157  18.067  1.00 37.73           H
ATOM    924 2HD  PRO A  63      33.195  19.780  18.138  1.00 37.73           H
ATOM    925  N   ARG A  64      35.940  17.799  22.030  1.00 39.95           N
ATOM    926  CA  ARG A  64      35.615  16.678  22.895  1.00 41.69           C
ATOM    927  C   ARG A  64      34.741  17.197  24.041  1.00 40.95           C
ATOM    928  O   ARG A  64      33.842  16.500  24.510  1.00 41.20           O
ATOM    929  HA  ARG A  64      35.077  15.911  22.334  1.00 41.69           H
ATOM    930  CB  ARG A  64      36.896  16.049  23.443  1.00 44.42           C
ATOM    931 1HB  ARG A  64      37.539  15.790  22.602  1.00 44.42           H
ATOM    932 2HB  ARG A  64      37.398  16.785  24.071  1.00 44.42           H
ATOM    933  CG  ARG A  64      36.662  14.796  24.269  1.00 48.67           C
ATOM    934 1HG  ARG A  64      36.040  15.046  25.128  1.00 48.67           H
ATOM    935 2HG  ARG A  64      36.152  14.054  23.654  1.00 48.67           H
ATOM    936  CD  ARG A  64      37.977  14.214  24.760  1.00 52.73           C
ATOM    937 1HD  ARG A  64      38.541  13.842  23.905  1.00 52.73           H
ATOM    938 2HD  ARG A  64      38.547  15.000  25.257  1.00 52.73           H
ATOM    939  NE  ARG A  64      37.766  13.118  25.699  1.00 55.49           N
ATOM    940  HE  ARG A  64      36.831  12.786  25.830  1.00 55.49           H
ATOM    941  CZ  ARG A  64      38.737  12.531  26.390  1.00 57.02           C
ATOM    942  NH1 ARG A  64      39.990  12.939  26.247  1.00 57.08           N
ATOM    943 1HH1 ARG A  64      40.205  13.685  25.615  1.00 57.08           H
ATOM    944 2HH1 ARG A  64      40.720  12.500  26.770  1.00 57.08           H
ATOM    945  NH2 ARG A  64      38.452  11.541  27.228  1.00 58.15           N
ATOM    946 1HH2 ARG A  64      39.182  11.102  27.752  1.00 58.15           H
ATOM    947 2HH2 ARG A  64      37.507  11.235  27.336  1.00 58.15           H
ATOM    948  HN  ARG A  64      36.765  18.332  22.212  1.00 39.95           H
ATOM    949  N   TRP A  65      35.008  18.430  24.472  1.00 39.04           N
ATOM    950  CA  TRP A  65      34.250  19.074  25.552  1.00 37.52           C
ATOM    951  C   TRP A  65      33.814  20.462  25.087  1.00 34.93           C
ATOM    952  O   TRP A  65      34.570  21.153  24.414  1.00 34.38           O
ATOM    953  HA  TRP A  65      33.397  18.437  25.791  1.00 37.52           H
ATOM    954  CB  TRP A  65      35.117  19.264  26.799  1.00 40.62           C
ATOM    955 1HB  TRP A  65      35.801  20.091  26.609  1.00 40.62           H
ATOM    956 2HB  TRP A  65      34.459  19.520  27.629  1.00 40.62           H
ATOM    957  CG  TRP A  65      35.928  18.081  27.204  1.00 42.43           C
ATOM    958  CD1 TRP A  65      35.500  16.990  27.905  1.00 42.37           C
ATOM    959  HD1 TRP A  65      34.480  16.834  28.258  1.00 42.37           H
ATOM    960  CD2 TRP A  65      37.320  17.871  26.942  1.00 44.17           C
ATOM    961  NE1 TRP A  65      36.542  16.115  28.099  1.00 43.76           N
ATOM    962  HE1 TRP A  65      36.484  15.243  28.586  1.00 43.76           H
ATOM    963  CE2 TRP A  65      37.670  16.630  27.518  1.00 44.79           C
ATOM    964  CE3 TRP A  65      38.308  18.614  26.275  1.00 45.30           C
ATOM    965  HE3 TRP A  65      38.069  19.575  25.820  1.00 45.30           H
ATOM    966  CZ2 TRP A  65      38.969  16.108  27.448  1.00 45.42           C
ATOM    967  HZ2 TRP A  65      39.216  15.146  27.898  1.00 45.42           H
ATOM    968  CZ3 TRP A  65      39.602  18.093  26.207  1.00 46.20           C
ATOM    969  HZ3 TRP A  65      40.379  18.655  25.691  1.00 46.20           H
ATOM    970  CH2 TRP A  65      39.917  16.852  26.793  1.00 45.91           C
ATOM    971  HH2 TRP A  65      40.936  16.473  26.723  1.00 45.91           H
ATOM    972  HN  TRP A  65      35.754  18.937  24.041  1.00 39.04           H
ATOM    973  N   VAL A  66      32.610  20.877  25.461  1.00 32.48           N
ATOM    974  CA  VAL A  66      32.114  22.201  25.086  1.00 32.28           C
ATOM    975  C   VAL A  66      31.639  22.959  26.327  1.00 31.84           C
ATOM    976  O   VAL A  66      30.656  22.567  26.959  1.00 31.68           O
ATOM    977  HA  VAL A  66      32.934  22.734  24.609  1.00 32.28           H
ATOM    978  CB  VAL A  66      30.933  22.093  24.097  1.00 33.68           C
ATOM    979  HB  VAL A  66      30.133  21.509  24.554  1.00 33.68           H
ATOM    980  CG1 VAL A  66      30.399  23.491  23.772  1.00 31.99           C
ATOM    981 1HG1 VAL A  66      31.231  24.148  23.520  1.00 31.99           H
ATOM    982 2HG1 VAL A  66      29.870  23.888  24.638  1.00 31.99           H
ATOM    983 3HG1 VAL A  66      29.715  23.430  22.925  1.00 31.99           H
ATOM    984  CG2 VAL A  66      31.382  21.385  22.822  1.00 33.35           C
ATOM    985 1HG2 VAL A  66      30.560  21.370  22.106  1.00 33.35           H
ATOM    986 2HG2 VAL A  66      31.677  20.363  23.059  1.00 33.35           H
ATOM    987 3HG2 VAL A  66      32.230  21.917  22.390  1.00 33.35           H
ATOM    988  HN  VAL A  66      32.031  20.273  26.009  1.00 32.48           H
ATOM    989  N   LEU A  67      32.332  24.036  26.688  1.00 30.85           N
ATOM    990  CA  LEU A  67      31.925  24.816  27.855  1.00 29.21           C
ATOM    991  C   LEU A  67      30.881  25.827  27.412  1.00 31.10           C
ATOM    992  O   LEU A  67      31.154  26.699  26.581  1.00 30.20           O
ATOM    993  HA  LEU A  67      31.510  24.147  28.610  1.00 29.21           H
ATOM    994  CB  LEU A  67      33.126  25.537  28.484  1.00 27.89           C
ATOM    995 1HB  LEU A  67      33.797  24.776  28.883  1.00 27.89           H
ATOM    996 2HB  LEU A  67      33.632  26.088  27.692  1.00 27.89           H
ATOM    997  CG  LEU A  67      32.821  26.529  29.619  1.00 28.16           C
ATOM    998  HG  LEU A  67      32.081  27.249  29.267  1.00 28.16           H
ATOM    999  CD1 LEU A  67      32.245  25.798  30.825  1.00 27.94           C
ATOM   1000 1HD1 LEU A  67      31.239  25.448  30.591  1.00 27.94           H
ATOM   1001 2HD1 LEU A  67      32.205  26.477  31.677  1.00 27.94           H
ATOM   1002 3HD1 LEU A  67      32.878  24.945  31.070  1.00 27.94           H
ATOM   1003  CD2 LEU A  67      34.088  27.270  30.010  1.00 27.93           C
ATOM   1004 1HD2 LEU A  67      34.481  27.800  29.142  1.00 27.93           H
ATOM   1005 2HD2 LEU A  67      34.830  26.556  30.367  1.00 27.93           H
ATOM   1006 3HD2 LEU A  67      33.861  27.985  30.800  1.00 27.93           H
ATOM   1007  HN  LEU A  67      33.133  24.311  26.158  1.00 30.85           H
ATOM   1008  N   VAL A  68      29.679  25.695  27.960  1.00 28.87           N
ATOM   1009  CA  VAL A  68      28.583  26.590  27.633  1.00 29.82           C
ATOM   1010  C   VAL A  68      28.453  27.653  28.721  1.00 29.46           C
ATOM   1011  O   VAL A  68      28.170  27.342  29.877  1.00 28.93           O
ATOM   1012  HA  VAL A  68      28.799  27.055  26.671  1.00 29.82           H
ATOM   1013  CB  VAL A  68      27.255  25.825  27.516  1.00 28.43           C
ATOM   1014  HB  VAL A  68      27.032  25.340  28.466  1.00 28.43           H
ATOM   1015  CG1 VAL A  68      26.128  26.791  27.188  1.00 29.69           C
ATOM   1016 1HG1 VAL A  68      25.846  27.339  28.088  1.00 29.69           H
ATOM   1017 2HG1 VAL A  68      25.268  26.234  26.817  1.00 29.69           H
ATOM   1018 3HG1 VAL A  68      26.463  27.494  26.425  1.00 29.69           H
ATOM   1019  CG2 VAL A  68      27.367  24.756  26.440  1.00 31.01           C
ATOM   1020 1HG2 VAL A  68      26.513  24.082  26.506  1.00 31.01           H
ATOM   1021 2HG2 VAL A  68      28.288  24.190  26.585  1.00 31.01           H
ATOM   1022 3HG2 VAL A  68      27.382  25.229  25.458  1.00 31.01           H
ATOM   1023  HN  VAL A  68      29.523  24.956  28.615  1.00 28.87           H
ATOM   1024  N   GLU A  69      28.682  28.906  28.343  1.00 28.23           N
ATOM   1025  CA  GLU A  69      28.602  30.027  29.270  1.00 28.53           C
ATOM   1026  C   GLU A  69      27.774  31.088  28.558  1.00 29.05           C
ATOM   1027  O   GLU A  69      28.307  32.032  27.975  1.00 28.04           O
ATOM   1028  HA  GLU A  69      28.145  29.748  30.219  1.00 28.53           H
ATOM   1029  CB  GLU A  69      30.014  30.543  29.588  1.00 27.53           C
ATOM   1030 1HB  GLU A  69      30.578  29.723  30.031  1.00 27.53           H
ATOM   1031 2HB  GLU A  69      30.482  30.840  28.649  1.00 27.53           H
ATOM   1032  CG  GLU A  69      30.085  31.728  30.540  1.00 27.20           C
ATOM   1033 1HG  GLU A  69      29.257  31.660  31.247  1.00 27.20           H
ATOM   1034 2HG  GLU A  69      31.029  31.687  31.082  1.00 27.20           H
ATOM   1035  CD  GLU A  69      29.996  33.065  29.808  1.00 26.46           C
ATOM   1036  OE1 GLU A  69      30.775  33.272  28.857  1.00 25.33           O
ATOM   1037  OE2 GLU A  69      29.150  33.906  30.184  1.00 30.49           O
ATOM   1038  HN  GLU A  69      28.916  29.085  27.387  1.00 28.23           H
ATOM   1039  N   LEU A  70      26.459  30.907  28.610  1.00 28.82           N
ATOM   1040  CA  LEU A  70      25.518  31.792  27.945  1.00 29.33           C
ATOM   1041  C   LEU A  70      24.256  31.977  28.778  1.00 31.59           C
ATOM   1042  O   LEU A  70      23.957  31.166  29.657  1.00 31.18           O
ATOM   1043  HA  LEU A  70      25.989  32.765  27.814  1.00 29.33           H
ATOM   1044  CB  LEU A  70      25.140  31.194  26.582  1.00 28.23           C
ATOM   1045 1HB  LEU A  70      24.735  30.198  26.758  1.00 28.23           H
ATOM   1046 2HB  LEU A  70      24.370  31.828  26.143  1.00 28.23           H
ATOM   1047  CG  LEU A  70      26.270  31.064  25.566  1.00 28.11           C
ATOM   1048  HG  LEU A  70      27.133  30.584  26.026  1.00 28.11           H
ATOM   1049  CD1 LEU A  70      25.854  30.182  24.398  1.00 28.09           C
ATOM   1050 1HD1 LEU A  70      24.817  30.391  24.136  1.00 28.09           H
ATOM   1051 2HD1 LEU A  70      25.954  29.134  24.680  1.00 28.09           H
ATOM   1052 3HD1 LEU A  70      26.494  30.390  23.540  1.00 28.09           H
ATOM   1053  CD2 LEU A  70      26.648  32.457  25.099  1.00 28.96           C
ATOM   1054 1HD2 LEU A  70      27.321  32.384  24.245  1.00 28.96           H
ATOM   1055 2HD2 LEU A  70      27.146  32.989  25.909  1.00 28.96           H
ATOM   1056 3HD2 LEU A  70      25.748  32.998  24.807  1.00 28.96           H
ATOM   1057  HN  LEU A  70      26.102  30.128  29.126  1.00 28.82           H
ATOM   1058  N   GLY A  71      23.512  33.041  28.484  1.00 32.20           N
ATOM   1059  CA  GLY A  71      22.279  33.312  29.203  1.00 32.65           C
ATOM   1060  C   GLY A  71      22.264  34.665  29.890  1.00 34.81           C
ATOM   1061  O   GLY A  71      21.215  35.305  29.992  1.00 33.14           O
ATOM   1062 1HA  GLY A  71      21.451  33.275  28.494  1.00 32.65           H
ATOM   1063 2HA  GLY A  71      22.144  32.539  29.960  1.00 32.65           H
ATOM   1064  HN  GLY A  71      23.805  33.662  27.757  1.00 32.20           H
ATOM   1065  N   GLY A  72      23.433  35.102  30.348  1.00 32.96           N
ATOM   1066  CA  GLY A  72      23.540  36.374  31.041  1.00 36.43           C
ATOM   1067  C   GLY A  72      22.994  37.567  30.282  1.00 39.87           C
ATOM   1068  O   GLY A  72      22.484  38.516  30.881  1.00 39.63           O
ATOM   1069 1HA  GLY A  72      22.995  36.293  31.981  1.00 36.43           H
ATOM   1070 2HA  GLY A  72      24.594  36.559  31.247  1.00 36.43           H
ATOM   1071  HN  GLY A  72      24.252  34.545  30.212  1.00 32.96           H
ATOM   1072  N   ASN A  73      23.100  37.527  28.960  1.00 43.15           N
ATOM   1073  CA  ASN A  73      22.614  38.619  28.126  1.00 46.26           C
ATOM   1074  C   ASN A  73      21.115  38.504  27.855  1.00 48.02           C
ATOM   1075  O   ASN A  73      20.490  39.461  27.400  1.00 50.27           O
ATOM   1076  HA  ASN A  73      22.779  39.549  28.668  1.00 46.26           H
ATOM   1077  CB  ASN A  73      23.387  38.651  26.799  1.00 44.78           C
ATOM   1078 1HB  ASN A  73      23.462  37.634  26.415  1.00 44.78           H
ATOM   1079 2HB  ASN A  73      22.837  39.269  26.090  1.00 44.78           H
ATOM   1080  CG  ASN A  73      24.796  39.220  26.952  1.00 45.91           C
ATOM   1081  OD1 ASN A  73      25.709  38.866  26.199  1.00 46.26           O
ATOM   1082  ND2 ASN A  73      24.972  40.115  27.917  1.00 44.61           N
ATOM   1083 1HD2 ASN A  73      24.222  40.351  28.472  1.00 44.61           H
ATOM   1084 2HD2 ASN A  73      25.854  40.553  28.089  1.00 44.61           H
ATOM   1085  HN  ASN A  73      23.521  36.730  28.526  1.00 43.15           H
ATOM   1086  N   ASP A  74      20.532  37.343  28.133  1.00 49.74           N
ATOM   1087  CA  ASP A  74      19.102  37.160  27.895  1.00 52.67           C
ATOM   1088  C   ASP A  74      18.229  37.926  28.889  1.00 56.55           C
ATOM   1089  O   ASP A  74      17.135  37.483  29.241  1.00 58.20           O
ATOM   1090  HA  ASP A  74      18.903  37.567  26.903  1.00 52.67           H
ATOM   1091  CB  ASP A  74      18.731  35.676  27.929  1.00 49.00           C
ATOM   1092 1HB  ASP A  74      18.978  35.277  28.913  1.00 49.00           H
ATOM   1093 2HB  ASP A  74      17.660  35.579  27.755  1.00 49.00           H
ATOM   1094  CG  ASP A  74      19.468  34.868  26.879  1.00 47.59           C
ATOM   1095  OD1 ASP A  74      19.003  33.756  26.553  1.00 42.55           O
ATOM   1096  OD2 ASP A  74      20.518  35.343  26.391  1.00 44.76           O
ATOM   1097  HN  ASP A  74      21.073  36.589  28.505  1.00 49.74           H
ATOM   1098  N   GLY A  75      18.713  39.082  29.329  1.00 61.24           N
ATOM   1099  CA  GLY A  75      17.954  39.890  30.264  1.00 66.17           C
ATOM   1100  C   GLY A  75      17.167  40.972  29.552  1.00 69.36           C
ATOM   1101  O   GLY A  75      16.051  41.305  29.949  1.00 69.50           O
ATOM   1102 1HA  GLY A  75      17.261  39.247  30.806  1.00 66.17           H
ATOM   1103 2HA  GLY A  75      18.643  40.358  30.968  1.00 66.17           H
ATOM   1104  HN  GLY A  75      19.607  39.397  29.012  1.00 61.24           H
ATOM   1105  N   LEU A  76      17.751  41.520  28.492  1.00 72.32           N
ATOM   1106  CA  LEU A  76      17.106  42.569  27.715  1.00 75.52           C
ATOM   1107  C   LEU A  76      17.092  42.261  26.219  1.00 76.87           C
ATOM   1108  O   LEU A  76      17.629  43.016  25.409  1.00 77.53           O
ATOM   1109  HA  LEU A  76      16.065  42.625  28.034  1.00 75.52           H
ATOM   1110  CB  LEU A  76      17.801  43.907  27.981  1.00 76.08           C
ATOM   1111 1HB  LEU A  76      17.768  44.485  27.057  1.00 76.08           H
ATOM   1112 2HB  LEU A  76      17.235  44.425  28.754  1.00 76.08           H
ATOM   1113  CG  LEU A  76      19.263  43.845  28.438  1.00 76.55           C
ATOM   1114  HG  LEU A  76      19.330  43.268  29.360  1.00 76.55           H
ATOM   1115  CD1 LEU A  76      20.111  43.153  27.382  1.00 76.39           C
ATOM   1116 1HD1 LEU A  76      20.483  43.893  26.674  1.00 76.39           H
ATOM   1117 2HD1 LEU A  76      19.505  42.417  26.854  1.00 76.39           H
ATOM   1118 3HD1 LEU A  76      20.953  42.654  27.862  1.00 76.39           H
ATOM   1119  CD2 LEU A  76      19.776  45.255  28.700  1.00 76.80           C
ATOM   1120 1HD2 LEU A  76      20.794  45.207  29.084  1.00 76.80           H
ATOM   1121 2HD2 LEU A  76      19.134  45.745  29.432  1.00 76.80           H
ATOM   1122 3HD2 LEU A  76      19.765  45.824  27.770  1.00 76.80           H
ATOM   1123  HN  LEU A  76      18.659  41.201  28.218  1.00 72.32           H
ATOM   1124  N   ARG A  77      16.462  41.144  25.863  1.00 78.49           N
ATOM   1125  CA  ARG A  77      16.358  40.717  24.470  1.00 79.89           C
ATOM   1126  C   ARG A  77      14.960  40.198  24.129  1.00 80.69           C
ATOM   1127  O   ARG A  77      14.740  39.640  23.052  1.00 80.76           O
ATOM   1128  HA  ARG A  77      16.547  41.589  23.844  1.00 79.89           H
ATOM   1129  CB  ARG A  77      17.395  39.631  24.181  1.00 80.26           C
ATOM   1130 1HB  ARG A  77      17.336  38.884  24.973  1.00 80.26           H
ATOM   1131 2HB  ARG A  77      17.146  39.168  23.226  1.00 80.26           H
ATOM   1132  CG  ARG A  77      18.830  40.133  24.106  1.00 81.94           C
ATOM   1133 1HG  ARG A  77      18.966  40.922  24.846  1.00 81.94           H
ATOM   1134 2HG  ARG A  77      19.504  39.306  24.329  1.00 81.94           H
ATOM   1135  CD  ARG A  77      19.169  40.688  22.725  1.00 83.18           C
ATOM   1136 1HD  ARG A  77      18.859  39.966  21.969  1.00 83.18           H
ATOM   1137 2HD  ARG A  77      18.628  41.623  22.578  1.00 83.18           H
ATOM   1138  NE  ARG A  77      20.601  40.942  22.577  1.00 83.68           N
ATOM   1139  HE  ARG A  77      21.157  40.965  23.406  1.00 83.68           H
ATOM   1140  CZ  ARG A  77      21.213  41.144  21.414  1.00 83.82           C
ATOM   1141  NH1 ARG A  77      20.523  41.125  20.280  1.00 83.94           N
ATOM   1142 1HH1 ARG A  77      19.541  40.963  20.301  1.00 83.94           H
ATOM   1143 2HH1 ARG A  77      20.986  41.272  19.406  1.00 83.94           H
ATOM   1144  NH2 ARG A  77      22.520  41.360  21.381  1.00 83.91           N
ATOM   1145 1HH2 ARG A  77      22.982  41.506  20.507  1.00 83.91           H
ATOM   1146 2HH2 ARG A  77      23.043  41.375  22.231  1.00 83.91           H
ATOM   1147  HN  ARG A  77      16.044  40.576  26.573  1.00 78.49           H
ATOM   1148  N   GLY A  78      14.020  40.383  25.054  1.00 81.35           N
ATOM   1149  CA  GLY A  78      12.656  39.938  24.829  1.00 81.51           C
ATOM   1150  C   GLY A  78      12.433  38.470  25.143  1.00 81.53           C
ATOM   1151  O   GLY A  78      11.404  37.899  24.781  1.00 82.10           O
ATOM   1152 1HA  GLY A  78      11.992  40.529  25.459  1.00 81.51           H
ATOM   1153 2HA  GLY A  78      12.408  40.106  23.781  1.00 81.51           H
ATOM   1154  HN  GLY A  78      14.256  40.834  25.914  1.00 81.35           H
ATOM   1155  N   PHE A  79      13.398  37.855  25.818  1.00 80.94           N
ATOM   1156  CA  PHE A  79      13.292  36.447  26.177  1.00 80.02           C
ATOM   1157  C   PHE A  79      13.097  36.266  27.679  1.00 78.66           C
ATOM   1158  O   PHE A  79      13.683  36.985  28.490  1.00 78.53           O
ATOM   1159  HA  PHE A  79      12.418  36.043  25.664  1.00 80.02           H
ATOM   1160  CB  PHE A  79      14.547  35.688  25.730  1.00 81.85           C
ATOM   1161 1HB  PHE A  79      15.414  36.154  26.197  1.00 81.85           H
ATOM   1162 2HB  PHE A  79      14.462  34.656  26.068  1.00 81.85           H
ATOM   1163  CG  PHE A  79      14.757  35.683  24.238  1.00 83.40           C
ATOM   1164  CD1 PHE A  79      13.795  35.143  23.387  1.00 83.51           C
ATOM   1165  HD1 PHE A  79      12.877  34.727  23.805  1.00 83.51           H
ATOM   1166  CD2 PHE A  79      15.922  36.207  23.686  1.00 83.76           C
ATOM   1167  HD2 PHE A  79      16.683  36.631  24.340  1.00 83.76           H
ATOM   1168  CE1 PHE A  79      13.992  35.127  22.007  1.00 84.08           C
ATOM   1169  HE1 PHE A  79      13.230  34.701  21.352  1.00 84.08           H
ATOM   1170  CE2 PHE A  79      16.129  36.196  22.307  1.00 84.30           C
ATOM   1171  HE2 PHE A  79      17.045  36.610  21.888  1.00 84.30           H
ATOM   1172  CZ  PHE A  79      15.161  35.655  21.466  1.00 84.24           C
ATOM   1173  HZ  PHE A  79      15.317  35.643  20.387  1.00 84.24           H
ATOM   1174  HN  PHE A  79      14.212  38.367  26.084  1.00 80.94           H
ATOM   1175  N   GLN A  80      12.259  35.300  28.037  1.00 76.61           N
ATOM   1176  CA  GLN A  80      11.984  34.993  29.433  1.00 74.65           C
ATOM   1177  C   GLN A  80      12.765  33.741  29.820  1.00 71.78           C
ATOM   1178  O   GLN A  80      13.211  32.990  28.953  1.00 71.27           O
ATOM   1179  HA  GLN A  80      12.287  35.829  30.061  1.00 74.65           H
ATOM   1180  CB  GLN A  80      10.481  34.757  29.634  1.00 76.72           C
ATOM   1181 1HB  GLN A  80      10.124  34.128  28.819  1.00 76.72           H
ATOM   1182 2HB  GLN A  80      10.342  34.238  30.582  1.00 76.72           H
ATOM   1183  CG  GLN A  80       9.634  36.028  29.660  1.00 78.66           C
ATOM   1184 1HG  GLN A  80       9.862  36.618  28.773  1.00 78.66           H
ATOM   1185 2HG  GLN A  80       8.581  35.746  29.648  1.00 78.66           H
ATOM   1186  CD  GLN A  80       9.896  36.879  30.892  1.00 80.64           C
ATOM   1187  OE1 GLN A  80      10.991  37.416  31.072  1.00 81.69           O
ATOM   1188  NE2 GLN A  80       8.890  37.001  31.752  1.00 81.46           N
ATOM   1189 1HE2 GLN A  80       8.061  36.559  31.556  1.00 81.46           H
ATOM   1190 2HE2 GLN A  80       8.962  37.534  32.594  1.00 81.46           H
ATOM   1191  HN  GLN A  80      11.803  34.765  27.324  1.00 76.61           H
ATOM   1192  N   PRO A  81      12.945  33.503  31.129  1.00 69.01           N
ATOM   1193  CA  PRO A  81      13.680  32.325  31.595  1.00 66.67           C
ATOM   1194  C   PRO A  81      13.292  31.061  30.834  1.00 64.15           C
ATOM   1195  O   PRO A  81      14.128  30.194  30.587  1.00 63.92           O
ATOM   1196  HA  PRO A  81      14.754  32.397  31.430  1.00 66.67           H
ATOM   1197  CB  PRO A  81      13.309  32.259  33.071  1.00 66.91           C
ATOM   1198 1HB  PRO A  81      12.346  31.770  33.216  1.00 66.91           H
ATOM   1199 2HB  PRO A  81      14.072  31.739  33.649  1.00 66.91           H
ATOM   1200  CG  PRO A  81      13.243  33.705  33.437  1.00 68.10           C
ATOM   1201 1HG  PRO A  81      12.708  33.849  34.376  1.00 68.10           H
ATOM   1202 2HG  PRO A  81      14.241  34.136  33.518  1.00 68.10           H
ATOM   1203  CD  PRO A  81      12.477  34.311  32.271  1.00 68.64           C
ATOM   1204 1HD  PRO A  81      12.698  33.789  31.340  1.00 68.64           H
ATOM   1205 2HD  PRO A  81      12.705  35.370  32.157  1.00 68.64           H
ATOM   1206  N   GLN A  82      12.021  30.968  30.457  1.00 61.57           N
ATOM   1207  CA  GLN A  82      11.523  29.811  29.719  1.00 59.04           C
ATOM   1208  C   GLN A  82      12.221  29.685  28.364  1.00 55.48           C
ATOM   1209  O   GLN A  82      12.619  28.591  27.964  1.00 53.73           O
ATOM   1210  HA  GLN A  82      11.739  28.914  30.299  1.00 59.04           H
ATOM   1211  CB  GLN A  82      10.008  29.933  29.518  1.00 61.06           C
ATOM   1212 1HB  GLN A  82       9.536  29.979  30.500  1.00 61.06           H
ATOM   1213 2HB  GLN A  82       9.809  30.858  28.976  1.00 61.06           H
ATOM   1214  CG  GLN A  82       9.381  28.781  28.741  1.00 64.86           C
ATOM   1215 1HG  GLN A  82       9.888  28.692  27.780  1.00 64.86           H
ATOM   1216 2HG  GLN A  82       9.518  27.861  29.310  1.00 64.86           H
ATOM   1217  CD  GLN A  82       7.889  28.981  28.489  1.00 66.61           C
ATOM   1218  OE1 GLN A  82       7.236  28.150  27.851  1.00 67.17           O
ATOM   1219  NE2 GLN A  82       7.346  30.086  28.992  1.00 66.69           N
ATOM   1220 1HE2 GLN A  82       7.907  30.695  29.479  1.00 66.69           H
ATOM   1221 2HE2 GLN A  82       6.377  30.307  28.883  1.00 66.69           H
ATOM   1222  HN  GLN A  82      11.388  31.709  30.684  1.00 61.57           H
ATOM   1223  N   GLN A  83      12.365  30.809  27.664  1.00 52.67           N
ATOM   1224  CA  GLN A  83      13.019  30.826  26.355  1.00 50.23           C
ATOM   1225  C   GLN A  83      14.498  30.489  26.482  1.00 46.92           C
ATOM   1226  O   GLN A  83      15.027  29.651  25.747  1.00 44.57           O
ATOM   1227  HA  GLN A  83      12.532  30.072  25.734  1.00 50.23           H
ATOM   1228  CB  GLN A  83      12.869  32.201  25.691  1.00 52.25           C
ATOM   1229 1HB  GLN A  83      12.909  32.961  26.472  1.00 52.25           H
ATOM   1230 2HB  GLN A  83      13.706  32.340  25.007  1.00 52.25           H
ATOM   1231  CG  GLN A  83      11.577  32.396  24.906  1.00 57.67           C
ATOM   1232 1HG  GLN A  83      11.694  33.264  24.257  1.00 57.67           H
ATOM   1233 2HG  GLN A  83      11.406  31.508  24.296  1.00 57.67           H
ATOM   1234  CD  GLN A  83      10.362  32.614  25.785  1.00 60.21           C
ATOM   1235  OE1 GLN A  83       9.228  32.591  25.305  1.00 63.70           O
ATOM   1236  NE2 GLN A  83      10.590  32.841  27.075  1.00 62.54           N
ATOM   1237 1HE2 GLN A  83      11.497  32.846  27.388  1.00 62.54           H
ATOM   1238 2HE2 GLN A  83       9.855  33.005  27.733  1.00 62.54           H
ATOM   1239  HN  GLN A  83      12.015  31.664  28.043  1.00 52.67           H
ATOM   1240  N   THR A  84      15.162  31.155  27.419  1.00 45.10           N
ATOM   1241  CA  THR A  84      16.577  30.920  27.657  1.00 42.75           C
ATOM   1242  C   THR A  84      16.788  29.446  27.979  1.00 41.84           C
ATOM   1243  O   THR A  84      17.741  28.825  27.505  1.00 40.10           O
ATOM   1244  HA  THR A  84      17.131  31.196  26.760  1.00 42.75           H
ATOM   1245  CB  THR A  84      17.092  31.778  28.833  1.00 42.66           C
ATOM   1246  HB  THR A  84      16.538  31.504  29.731  1.00 42.66           H
ATOM   1247  OG1 THR A  84      16.894  33.165  28.533  1.00 41.68           O
ATOM   1248  HG1 THR A  84      17.326  33.381  27.657  1.00 41.68           H
ATOM   1249  CG2 THR A  84      18.583  31.527  29.069  1.00 41.83           C
ATOM   1250 1HG2 THR A  84      19.114  31.569  28.118  1.00 41.83           H
ATOM   1251 2HG2 THR A  84      18.720  30.543  29.518  1.00 41.83           H
ATOM   1252 3HG2 THR A  84      18.979  32.290  29.740  1.00 41.83           H
ATOM   1253  HN  THR A  84      14.678  31.832  27.972  1.00 45.10           H
ATOM   1254  N   GLU A  85      15.881  28.878  28.768  1.00 41.83           N
ATOM   1255  CA  GLU A  85      15.995  27.475  29.150  1.00 42.91           C
ATOM   1256  C   GLU A  85      15.927  26.560  27.936  1.00 41.73           C
ATOM   1257  O   GLU A  85      16.743  25.651  27.785  1.00 41.33           O
ATOM   1258  HA  GLU A  85      16.966  27.345  29.624  1.00 42.91           H
ATOM   1259  CB  GLU A  85      14.887  27.095  30.138  1.00 45.33           C
ATOM   1260 1HB  GLU A  85      14.855  27.847  30.926  1.00 45.33           H
ATOM   1261 2HB  GLU A  85      13.937  27.088  29.604  1.00 45.33           H
ATOM   1262  CG  GLU A  85      15.088  25.731  30.782  1.00 47.72           C
ATOM   1263 1HG  GLU A  85      15.192  24.985  29.994  1.00 47.72           H
ATOM   1264 2HG  GLU A  85      16.000  25.758  31.378  1.00 47.72           H
ATOM   1265  CD  GLU A  85      13.932  25.329  31.681  1.00 49.34           C
ATOM   1266  OE1 GLU A  85      13.566  26.129  32.570  1.00 49.93           O
ATOM   1267  OE2 GLU A  85      13.399  24.212  31.497  1.00 48.03           O
ATOM   1268  HN  GLU A  85      15.110  29.419  29.104  1.00 41.83           H
ATOM   1269  N   GLN A  86      14.951  26.798  27.068  1.00 41.66           N
ATOM   1270  CA  GLN A  86      14.797  25.977  25.876  1.00 41.06           C
ATOM   1271  C   GLN A  86      16.011  26.108  24.952  1.00 39.83           C
ATOM   1272  O   GLN A  86      16.498  25.113  24.412  1.00 39.02           O
ATOM   1273  HA  GLN A  86      14.725  24.933  26.183  1.00 41.06           H
ATOM   1274  CB  GLN A  86      13.515  26.368  25.136  1.00 43.50           C
ATOM   1275 1HB  GLN A  86      12.672  26.216  25.810  1.00 43.50           H
ATOM   1276 2HB  GLN A  86      13.582  27.423  24.870  1.00 43.50           H
ATOM   1277  CG  GLN A  86      13.262  25.571  23.868  1.00 45.08           C
ATOM   1278 1HG  GLN A  86      12.255  25.792  23.513  1.00 45.08           H
ATOM   1279 2HG  GLN A  86      13.988  25.875  23.115  1.00 45.08           H
ATOM   1280  CD  GLN A  86      13.383  24.075  24.081  1.00 46.18           C
ATOM   1281  OE1 GLN A  86      12.817  23.521  25.021  1.00 46.81           O
ATOM   1282  NE2 GLN A  86      14.120  23.412  23.199  1.00 47.21           N
ATOM   1283 1HE2 GLN A  86      14.536  23.902  22.488  1.00 47.21           H
ATOM   1284 2HE2 GLN A  86      14.260  22.423  23.246  1.00 47.21           H
ATOM   1285  HN  GLN A  86      14.313  27.550  27.234  1.00 41.66           H
ATOM   1286  N   THR A  87      16.502  27.332  24.787  1.00 39.99           N
ATOM   1287  CA  THR A  87      17.663  27.587  23.934  1.00 39.59           C
ATOM   1288  C   THR A  87      18.866  26.787  24.439  1.00 38.64           C
ATOM   1289  O   THR A  87      19.524  26.087  23.669  1.00 38.92           O
ATOM   1290  HA  THR A  87      17.416  27.273  22.918  1.00 39.59           H
ATOM   1291  CB  THR A  87      18.011  29.097  23.910  1.00 41.01           C
ATOM   1292  HB  THR A  87      18.249  29.410  24.926  1.00 41.01           H
ATOM   1293  OG1 THR A  87      16.890  29.835  23.404  1.00 41.59           O
ATOM   1294  HG1 THR A  87      16.709  30.617  24.001  1.00 41.59           H
ATOM   1295  CG2 THR A  87      19.216  29.362  23.009  1.00 39.42           C
ATOM   1296 1HG2 THR A  87      19.374  30.437  22.921  1.00 39.42           H
ATOM   1297 2HG2 THR A  87      19.031  28.940  22.021  1.00 39.42           H
ATOM   1298 3HG2 THR A  87      20.103  28.899  23.442  1.00 39.42           H
ATOM   1299  HN  THR A  87      16.065  28.098  25.257  1.00 39.99           H
ATOM   1300  N   LEU A  88      19.137  26.877  25.740  1.00 38.50           N
ATOM   1301  CA  LEU A  88      20.256  26.145  26.333  1.00 38.62           C
ATOM   1302  C   LEU A  88      20.055  24.638  26.187  1.00 39.02           C
ATOM   1303  O   LEU A  88      21.013  23.890  26.001  1.00 37.47           O
ATOM   1304  HA  LEU A  88      21.164  26.429  25.801  1.00 38.62           H
ATOM   1305  CB  LEU A  88      20.410  26.509  27.816  1.00 37.33           C
ATOM   1306 1HB  LEU A  88      19.433  26.403  28.286  1.00 37.33           H
ATOM   1307 2HB  LEU A  88      21.106  25.798  28.261  1.00 37.33           H
ATOM   1308  CG  LEU A  88      20.925  27.919  28.121  1.00 34.01           C
ATOM   1309  HG  LEU A  88      20.300  28.652  27.611  1.00 34.01           H
ATOM   1310  CD1 LEU A  88      20.859  28.178  29.612  1.00 34.04           C
ATOM   1311 1HD1 LEU A  88      21.470  27.442  30.135  1.00 34.04           H
ATOM   1312 2HD1 LEU A  88      19.826  28.098  29.949  1.00 34.04           H
ATOM   1313 3HD1 LEU A  88      21.235  29.179  29.823  1.00 34.04           H
ATOM   1314  CD2 LEU A  88      22.374  28.055  27.619  1.00 34.93           C
ATOM   1315 1HD2 LEU A  88      22.377  28.130  26.532  1.00 34.93           H
ATOM   1316 2HD2 LEU A  88      22.948  27.180  27.924  1.00 34.93           H
ATOM   1317 3HD2 LEU A  88      22.824  28.951  28.046  1.00 34.93           H
ATOM   1318  HN  LEU A  88      18.564  27.454  26.320  1.00 38.50           H
ATOM   1319  N   ARG A  89      18.804  24.190  26.285  1.00 41.28           N
ATOM   1320  CA  ARG A  89      18.499  22.771  26.144  1.00 41.56           C
ATOM   1321  C   ARG A  89      18.922  22.310  24.753  1.00 41.80           C
ATOM   1322  O   ARG A  89      19.512  21.242  24.589  1.00 42.75           O
ATOM   1323  HA  ARG A  89      19.042  22.209  26.903  1.00 41.56           H
ATOM   1324  CB  ARG A  89      16.998  22.521  26.340  1.00 43.67           C
ATOM   1325 1HB  ARG A  89      16.755  22.690  27.389  1.00 43.67           H
ATOM   1326 2HB  ARG A  89      16.448  23.229  25.720  1.00 43.67           H
ATOM   1327  CG  ARG A  89      16.554  21.109  25.965  1.00 45.07           C
ATOM   1328 1HG  ARG A  89      16.636  20.991  24.884  1.00 45.07           H
ATOM   1329 2HG  ARG A  89      17.209  20.393  26.460  1.00 45.07           H
ATOM   1330  CD  ARG A  89      15.108  20.821  26.381  1.00 45.02           C
ATOM   1331 1HD  ARG A  89      14.458  21.571  25.932  1.00 45.02           H
ATOM   1332 2HD  ARG A  89      14.828  19.832  26.017  1.00 45.02           H
ATOM   1333  NE  ARG A  89      14.936  20.855  27.831  1.00 42.75           N
ATOM   1334  HE  ARG A  89      15.292  20.084  28.359  1.00 42.75           H
ATOM   1335  CZ  ARG A  89      14.338  21.839  28.495  1.00 43.29           C
ATOM   1336  NH1 ARG A  89      13.841  22.878  27.841  1.00 43.25           N
ATOM   1337 1HH1 ARG A  89      13.906  22.918  26.844  1.00 43.25           H
ATOM   1338 2HH1 ARG A  89      13.400  23.621  28.344  1.00 43.25           H
ATOM   1339  NH2 ARG A  89      14.249  21.790  29.820  1.00 43.83           N
ATOM   1340 1HH2 ARG A  89      13.809  22.533  30.324  1.00 43.83           H
ATOM   1341 2HH2 ARG A  89      14.623  21.010  30.314  1.00 43.83           H
ATOM   1342  HN  ARG A  89      18.061  24.837  26.457  1.00 41.28           H
ATOM   1343  N   GLN A  90      18.626  23.134  23.755  1.00 43.38           N
ATOM   1344  CA  GLN A  90      18.976  22.818  22.374  1.00 44.44           C
ATOM   1345  C   GLN A  90      20.492  22.739  22.220  1.00 42.37           C
ATOM   1346  O   GLN A  90      21.007  21.870  21.518  1.00 42.88           O
ATOM   1347  HA  GLN A  90      18.544  21.849  22.117  1.00 44.44           H
ATOM   1348  CB  GLN A  90      18.410  23.879  21.430  1.00 47.52           C
ATOM   1349 1HB  GLN A  90      17.345  23.989  21.635  1.00 47.52           H
ATOM   1350 2HB  GLN A  90      18.917  24.823  21.629  1.00 47.52           H
ATOM   1351  CG  GLN A  90      18.582  23.543  19.955  1.00 54.31           C
ATOM   1352 1HG  GLN A  90      18.227  24.386  19.362  1.00 54.31           H
ATOM   1353 2HG  GLN A  90      19.641  23.379  19.756  1.00 54.31           H
ATOM   1354  CD  GLN A  90      17.811  22.298  19.544  1.00 57.16           C
ATOM   1355  OE1 GLN A  90      16.577  22.272  19.600  1.00 59.67           O
ATOM   1356  NE2 GLN A  90      18.535  21.260  19.131  1.00 57.68           N
ATOM   1357 1HE2 GLN A  90      19.492  21.343  19.111  1.00 57.68           H
ATOM   1358 2HE2 GLN A  90      18.122  20.396  18.842  1.00 57.68           H
ATOM   1359  HN  GLN A  90      18.151  23.991  23.953  1.00 43.38           H
ATOM   1360  N   ILE A  91      21.201  23.649  22.881  1.00 39.93           N
ATOM   1361  CA  ILE A  91      22.662  23.663  22.822  1.00 37.39           C
ATOM   1362  C   ILE A  91      23.239  22.353  23.357  1.00 36.83           C
ATOM   1363  O   ILE A  91      24.081  21.726  22.716  1.00 36.78           O
ATOM   1364  HA  ILE A  91      22.949  23.776  21.776  1.00 37.39           H
ATOM   1365  CB  ILE A  91      23.234  24.850  23.635  1.00 35.00           C
ATOM   1366  HB  ILE A  91      22.749  24.905  24.609  1.00 35.00           H
ATOM   1367  CG1 ILE A  91      22.945  26.155  22.886  1.00 34.05           C
ATOM   1368 1HG1 ILE A  91      23.489  26.128  21.942  1.00 34.05           H
ATOM   1369 2HG1 ILE A  91      21.874  26.199  22.688  1.00 34.05           H
ATOM   1370  CG2 ILE A  91      24.736  24.645  23.897  1.00 33.70           C
ATOM   1371 1HG2 ILE A  91      25.242  24.420  22.958  1.00 33.70           H
ATOM   1372 2HG2 ILE A  91      24.874  23.816  24.592  1.00 33.70           H
ATOM   1373 3HG2 ILE A  91      25.157  25.553  24.328  1.00 33.70           H
ATOM   1374  CD1 ILE A  91      23.338  27.426  23.615  1.00 35.87           C
ATOM   1375 1HD1 ILE A  91      24.401  27.615  23.469  1.00 35.87           H
ATOM   1376 2HD1 ILE A  91      23.132  27.313  24.680  1.00 35.87           H
ATOM   1377 3HD1 ILE A  91      22.762  28.264  23.221  1.00 35.87           H
ATOM   1378  HN  ILE A  91      20.725  24.336  23.429  1.00 39.93           H
ATOM   1379  N   LEU A  92      22.782  21.934  24.532  1.00 38.30           N
ATOM   1380  CA  LEU A  92      23.276  20.698  25.129  1.00 39.82           C
ATOM   1381  C   LEU A  92      23.000  19.511  24.211  1.00 40.76           C
ATOM   1382  O   LEU A  92      23.831  18.613  24.076  1.00 40.24           O
ATOM   1383  HA  LEU A  92      24.353  20.784  25.264  1.00 39.82           H
ATOM   1384  CB  LEU A  92      22.620  20.477  26.495  1.00 40.10           C
ATOM   1385 1HB  LEU A  92      21.550  20.338  26.337  1.00 40.10           H
ATOM   1386 2HB  LEU A  92      23.044  19.573  26.931  1.00 40.10           H
ATOM   1387  CG  LEU A  92      22.808  21.622  27.496  1.00 41.76           C
ATOM   1388  HG  LEU A  92      22.451  22.550  27.052  1.00 41.76           H
ATOM   1389  CD1 LEU A  92      21.995  21.357  28.758  1.00 41.67           C
ATOM   1390 1HD1 LEU A  92      22.198  20.348  29.116  1.00 41.67           H
ATOM   1391 2HD1 LEU A  92      20.933  21.457  28.534  1.00 41.67           H
ATOM   1392 3HD1 LEU A  92      22.274  22.078  29.527  1.00 41.67           H
ATOM   1393  CD2 LEU A  92      24.285  21.770  27.829  1.00 41.23           C
ATOM   1394 1HD2 LEU A  92      24.827  22.093  26.940  1.00 41.23           H
ATOM   1395 2HD2 LEU A  92      24.680  20.811  28.166  1.00 41.23           H
ATOM   1396 3HD2 LEU A  92      24.408  22.511  28.619  1.00 41.23           H
ATOM   1397  HN  LEU A  92      22.089  22.472  25.012  1.00 38.30           H
ATOM   1398  N   GLN A  93      21.833  19.510  23.576  1.00 43.32           N
ATOM   1399  CA  GLN A  93      21.473  18.423  22.672  1.00 45.97           C
ATOM   1400  C   GLN A  93      22.438  18.371  21.493  1.00 45.94           C
ATOM   1401  O   GLN A  93      22.992  17.315  21.178  1.00 44.91           O
ATOM   1402  HA  GLN A  93      21.537  17.480  23.215  1.00 45.97           H
ATOM   1403  CB  GLN A  93      20.038  18.607  22.173  1.00 48.23           C
ATOM   1404 1HB  GLN A  93      19.975  19.552  21.635  1.00 48.23           H
ATOM   1405 2HB  GLN A  93      19.798  17.787  21.496  1.00 48.23           H
ATOM   1406  CG  GLN A  93      19.018  18.620  23.297  1.00 52.72           C
ATOM   1407 1HG  GLN A  93      19.056  17.660  23.812  1.00 52.72           H
ATOM   1408 2HG  GLN A  93      19.280  19.417  23.994  1.00 52.72           H
ATOM   1409  CD  GLN A  93      17.604  18.850  22.810  1.00 54.16           C
ATOM   1410  OE1 GLN A  93      17.344  19.770  22.035  1.00 56.28           O
ATOM   1411  NE2 GLN A  93      16.678  18.020  23.272  1.00 55.40           N
ATOM   1412 1HE2 GLN A  93      16.944  17.322  23.875  1.00 55.40           H
ATOM   1413 2HE2 GLN A  93      15.714  18.092  23.017  1.00 55.40           H
ATOM   1414  HN  GLN A  93      21.192  20.264  23.718  1.00 43.32           H
ATOM   1415  N   ASP A  94      22.649  19.517  20.851  1.00 45.98           N
ATOM   1416  CA  ASP A  94      23.553  19.589  19.710  1.00 45.67           C
ATOM   1417  C   ASP A  94      24.954  19.141  20.098  1.00 45.24           C
ATOM   1418  O   ASP A  94      25.634  18.473  19.320  1.00 44.37           O
ATOM   1419  HA  ASP A  94      23.170  18.919  18.939  1.00 45.67           H
ATOM   1420  CB  ASP A  94      23.605  21.017  19.155  1.00 48.06           C
ATOM   1421 1HB  ASP A  94      23.873  21.696  19.964  1.00 48.06           H
ATOM   1422 2HB  ASP A  94      24.367  21.060  18.377  1.00 48.06           H
ATOM   1423  CG  ASP A  94      22.278  21.467  18.562  1.00 51.73           C
ATOM   1424  OD1 ASP A  94      22.229  22.589  18.011  1.00 54.00           O
ATOM   1425  OD2 ASP A  94      21.286  20.706  18.647  1.00 52.33           O
ATOM   1426  HN  ASP A  94      22.176  20.344  21.156  1.00 45.98           H
ATOM   1427  N   VAL A  95      25.388  19.508  21.301  1.00 44.53           N
ATOM   1428  CA  VAL A  95      26.713  19.124  21.772  1.00 43.92           C
ATOM   1429  C   VAL A  95      26.805  17.606  21.902  1.00 45.07           C
ATOM   1430  O   VAL A  95      27.727  16.986  21.370  1.00 45.87           O
ATOM   1431  HA  VAL A  95      27.438  19.477  21.038  1.00 43.92           H
ATOM   1432  CB  VAL A  95      27.038  19.776  23.139  1.00 43.17           C
ATOM   1433  HB  VAL A  95      26.270  19.491  23.858  1.00 43.17           H
ATOM   1434  CG1 VAL A  95      28.386  19.285  23.647  1.00 42.64           C
ATOM   1435 1HG1 VAL A  95      29.139  19.421  22.871  1.00 42.64           H
ATOM   1436 2HG1 VAL A  95      28.315  18.228  23.903  1.00 42.64           H
ATOM   1437 3HG1 VAL A  95      28.670  19.855  24.532  1.00 42.64           H
ATOM   1438  CG2 VAL A  95      27.050  21.290  22.997  1.00 43.46           C
ATOM   1439 1HG2 VAL A  95      28.081  21.641  22.946  1.00 43.46           H
ATOM   1440 2HG2 VAL A  95      26.555  21.739  23.857  1.00 43.46           H
ATOM   1441 3HG2 VAL A  95      26.524  21.573  22.085  1.00 43.46           H
ATOM   1442  HN  VAL A  95      24.795  20.055  21.890  1.00 44.53           H
ATOM   1443  N   LYS A  96      25.850  17.008  22.606  1.00 46.50           N
ATOM   1444  CA  LYS A  96      25.857  15.559  22.779  1.00 48.62           C
ATOM   1445  C   LYS A  96      25.746  14.848  21.434  1.00 49.29           C
ATOM   1446  O   LYS A  96      26.383  13.818  21.214  1.00 50.59           O
ATOM   1447  HA  LYS A  96      26.804  15.283  23.240  1.00 48.62           H
ATOM   1448  CB  LYS A  96      24.714  15.119  23.694  1.00 49.11           C
ATOM   1449 1HB  LYS A  96      23.830  15.706  23.443  1.00 49.11           H
ATOM   1450 2HB  LYS A  96      24.514  14.064  23.509  1.00 49.11           H
ATOM   1451  CG  LYS A  96      24.998  15.297  25.174  1.00 49.38           C
ATOM   1452 1HG  LYS A  96      25.932  14.793  25.424  1.00 49.38           H
ATOM   1453 2HG  LYS A  96      25.087  16.359  25.399  1.00 49.38           H
ATOM   1454  CD  LYS A  96      23.871  14.703  25.998  1.00 51.58           C
ATOM   1455 1HD  LYS A  96      22.993  15.342  25.906  1.00 51.58           H
ATOM   1456 2HD  LYS A  96      23.640  13.710  25.614  1.00 51.58           H
ATOM   1457  CE  LYS A  96      24.242  14.587  27.466  1.00 51.19           C
ATOM   1458 1HE  LYS A  96      25.149  13.991  27.562  1.00 51.19           H
ATOM   1459 2HE  LYS A  96      24.416  15.583  27.872  1.00 51.19           H
ATOM   1460  NZ  LYS A  96      23.141  13.933  28.227  1.00 51.57           N
ATOM   1461 1HZ  LYS A  96      23.392  13.875  29.193  1.00 51.57           H
ATOM   1462 2HZ  LYS A  96      22.988  13.013  27.866  1.00 51.57           H
ATOM   1463 3HZ  LYS A  96      22.304  14.471  28.131  1.00 51.57           H
ATOM   1464  HN  LYS A  96      25.121  17.553  23.018  1.00 46.50           H
ATOM   1465  N   ALA A  97      24.938  15.409  20.539  1.00 49.87           N
ATOM   1466  CA  ALA A  97      24.752  14.831  19.211  1.00 50.70           C
ATOM   1467  C   ALA A  97      26.066  14.813  18.423  1.00 51.06           C
ATOM   1468  O   ALA A  97      26.234  14.013  17.502  1.00 51.50           O
ATOM   1469  HA  ALA A  97      24.420  13.798  19.331  1.00 50.70           H
ATOM   1470  CB  ALA A  97      23.688  15.613  18.448  1.00 50.30           C
ATOM   1471 1HB  ALA A  97      23.927  16.676  18.478  1.00 50.30           H
ATOM   1472 2HB  ALA A  97      22.714  15.446  18.908  1.00 50.30           H
ATOM   1473 3HB  ALA A  97      23.663  15.276  17.412  1.00 50.30           H
ATOM   1474  HN  ALA A  97      24.446  16.245  20.780  1.00 49.87           H
ATOM   1475  N   ALA A  98      26.995  15.695  18.786  1.00 50.41           N
ATOM   1476  CA  ALA A  98      28.292  15.770  18.117  1.00 49.28           C
ATOM   1477  C   ALA A  98      29.327  14.934  18.864  1.00 49.28           C
ATOM   1478  O   ALA A  98      30.532  15.088  18.662  1.00 48.94           O
ATOM   1479  HA  ALA A  98      28.183  15.372  17.107  1.00 49.28           H
ATOM   1480  CB  ALA A  98      28.757  17.217  18.035  1.00 50.50           C
ATOM   1481 1HB  ALA A  98      29.746  17.255  17.579  1.00 50.50           H
ATOM   1482 2HB  ALA A  98      28.802  17.641  19.038  1.00 50.50           H
ATOM   1483 3HB  ALA A  98      28.055  17.790  17.430  1.00 50.50           H
ATOM   1484  HN  ALA A  98      26.798  16.324  19.536  1.00 50.41           H
ATOM   1485  N   ASN A  99      28.844  14.053  19.733  1.00 49.07           N
ATOM   1486  CA  ASN A  99      29.709  13.186  20.520  1.00 49.77           C
ATOM   1487  C   ASN A  99      30.704  13.967  21.375  1.00 49.15           C
ATOM   1488  O   ASN A  99      31.846  13.543  21.566  1.00 50.07           O
ATOM   1489  HA  ASN A  99      29.069  12.629  21.204  1.00 49.77           H
ATOM   1490  CB  ASN A  99      30.451  12.211  19.601  1.00 52.92           C
ATOM   1491 1HB  ASN A  99      31.126  12.779  18.961  1.00 52.92           H
ATOM   1492 2HB  ASN A  99      31.027  11.521  20.216  1.00 52.92           H
ATOM   1493  CG  ASN A  99      29.505  11.408  18.721  1.00 56.68           C
ATOM   1494  OD1 ASN A  99      28.528  10.828  19.208  1.00 58.50           O
ATOM   1495  ND2 ASN A  99      29.790  11.369  17.422  1.00 57.61           N
ATOM   1496 1HD2 ASN A  99      30.564  11.841  17.104  1.00 57.61           H
ATOM   1497 2HD2 ASN A  99      29.230  10.866  16.763  1.00 57.61           H
ATOM   1498  HN  ASN A  99      27.853  13.982  19.849  1.00 49.07           H
ATOM   1499  N   ALA A 100      30.265  15.109  21.893  1.00 47.49           N
ATOM   1500  CA  ALA A 100      31.110  15.936  22.752  1.00 44.80           C
ATOM   1501  C   ALA A 100      30.443  16.063  24.115  1.00 42.82           C
ATOM   1502  O   ALA A 100      29.218  16.009  24.219  1.00 41.77           O
ATOM   1503  HA  ALA A 100      32.088  15.470  22.860  1.00 44.80           H
ATOM   1504  CB  ALA A 100      31.302  17.316  22.133  1.00 42.94           C
ATOM   1505 1HB  ALA A 100      31.925  17.925  22.788  1.00 42.94           H
ATOM   1506 2HB  ALA A 100      30.332  17.795  22.005  1.00 42.94           H
ATOM   1507 3HB  ALA A 100      31.788  17.214  21.162  1.00 42.94           H
ATOM   1508  HN  ALA A 100      29.332  15.410  21.689  1.00 47.49           H
ATOM   1509  N   GLU A 101      31.250  16.232  25.157  1.00 41.81           N
ATOM   1510  CA  GLU A 101      30.727  16.364  26.513  1.00 40.87           C
ATOM   1511  C   GLU A 101      30.447  17.830  26.831  1.00 39.56           C
ATOM   1512  O   GLU A 101      31.366  18.649  26.876  1.00 36.66           O
ATOM   1513  HA  GLU A 101      29.794  15.801  26.578  1.00 40.87           H
ATOM   1514  CB  GLU A 101      31.730  15.795  27.528  1.00 44.61           C
ATOM   1515 1HB  GLU A 101      32.608  16.440  27.536  1.00 44.61           H
ATOM   1516 2HB  GLU A 101      31.261  15.808  28.512  1.00 44.61           H
ATOM   1517  CG  GLU A 101      32.191  14.360  27.235  1.00 49.30           C
ATOM   1518 1HG  GLU A 101      31.323  13.702  27.280  1.00 49.30           H
ATOM   1519 2HG  GLU A 101      32.617  14.332  26.232  1.00 49.30           H
ATOM   1520  CD  GLU A 101      33.236  13.848  28.218  1.00 52.18           C
ATOM   1521  OE1 GLU A 101      33.822  12.774  27.954  1.00 53.92           O
ATOM   1522  OE2 GLU A 101      33.473  14.511  29.253  1.00 53.52           O
ATOM   1523  HN  GLU A 101      32.237  16.268  25.008  1.00 41.81           H
ATOM   1524  N   PRO A 102      29.168  18.183  27.036  1.00 37.10           N
ATOM   1525  CA  PRO A 102      28.808  19.567  27.354  1.00 37.33           C
ATOM   1526  C   PRO A 102      29.124  19.882  28.818  1.00 37.09           C
ATOM   1527  O   PRO A 102      28.869  19.065  29.703  1.00 36.79           O
ATOM   1528  HA  PRO A 102      29.364  20.312  26.786  1.00 37.33           H
ATOM   1529  CB  PRO A 102      27.311  19.616  27.046  1.00 36.96           C
ATOM   1530 1HB  PRO A 102      26.802  20.337  27.686  1.00 36.96           H
ATOM   1531 2HB  PRO A 102      27.134  19.871  26.001  1.00 36.96           H
ATOM   1532  CG  PRO A 102      26.858  18.219  27.343  1.00 38.96           C
ATOM   1533 1HG  PRO A 102      26.746  18.066  28.416  1.00 38.96           H
ATOM   1534 2HG  PRO A 102      25.914  18.001  26.844  1.00 38.96           H
ATOM   1535  CD  PRO A 102      27.970  17.361  26.790  1.00 38.57           C
ATOM   1536 1HD  PRO A 102      27.832  17.177  25.724  1.00 38.57           H
ATOM   1537 2HD  PRO A 102      28.032  16.409  27.317  1.00 38.57           H
ATOM   1538  N   LEU A 103      29.710  21.052  29.061  1.00 33.81           N
ATOM   1539  CA  LEU A 103      30.049  21.488  30.411  1.00 31.19           C
ATOM   1540  C   LEU A 103      29.268  22.781  30.605  1.00 32.23           C
ATOM   1541  O   LEU A 103      29.586  23.797  29.988  1.00 30.02           O
ATOM   1542  HA  LEU A 103      29.803  20.734  31.159  1.00 31.19           H
ATOM   1543  CB  LEU A 103      31.556  21.757  30.529  1.00 30.73           C
ATOM   1544 1HB  LEU A 103      31.779  22.639  29.928  1.00 30.73           H
ATOM   1545 2HB  LEU A 103      31.769  21.969  31.577  1.00 30.73           H
ATOM   1546  CG  LEU A 103      32.511  20.642  30.082  1.00 29.87           C
ATOM   1547  HG  LEU A 103      32.283  20.371  29.049  1.00 29.87           H
ATOM   1548  CD1 LEU A 103      33.957  21.123  30.138  1.00 29.69           C
ATOM   1549 1HD1 LEU A 103      34.057  22.042  29.560  1.00 29.69           H
ATOM   1550 2HD1 LEU A 103      34.611  20.358  29.720  1.00 29.69           H
ATOM   1551 3HD1 LEU A 103      34.237  21.314  31.174  1.00 29.69           H
ATOM   1552  CD2 LEU A 103      32.318  19.421  30.968  1.00 30.12           C
ATOM   1553 1HD2 LEU A 103      31.384  18.925  30.706  1.00 30.12           H
ATOM   1554 2HD2 LEU A 103      32.285  19.731  32.012  1.00 30.12           H
ATOM   1555 3HD2 LEU A 103      33.149  18.731  30.821  1.00 30.12           H
ATOM   1556  HN  LEU A 103      29.924  21.652  28.290  1.00 33.81           H
ATOM   1557  N   LEU A 104      28.236  22.747  31.446  1.00 29.79           N
ATOM   1558  CA  LEU A 104      27.419  23.935  31.664  1.00 30.90           C
ATOM   1559  C   LEU A 104      27.923  24.775  32.824  1.00 29.98           C
ATOM   1560  O   LEU A 104      28.299  24.238  33.859  1.00 29.42           O
ATOM   1561  HA  LEU A 104      27.482  24.536  30.756  1.00 30.90           H
ATOM   1562  CB  LEU A 104      25.960  23.530  31.933  1.00 29.33           C
ATOM   1563 1HB  LEU A 104      25.659  22.848  31.137  1.00 29.33           H
ATOM   1564 2HB  LEU A 104      25.939  23.004  32.888  1.00 29.33           H
ATOM   1565  CG  LEU A 104      24.908  24.643  32.002  1.00 30.12           C
ATOM   1566  HG  LEU A 104      25.217  25.379  32.742  1.00 30.12           H
ATOM   1567  CD1 LEU A 104      24.782  25.328  30.639  1.00 28.80           C
ATOM   1568 1HD1 LEU A 104      25.657  25.953  30.464  1.00 28.80           H
ATOM   1569 2HD1 LEU A 104      23.885  25.947  30.626  1.00 28.80           H
ATOM   1570 3HD1 LEU A 104      24.713  24.571  29.858  1.00 28.80           H
ATOM   1571  CD2 LEU A 104      23.559  24.051  32.407  1.00 28.14           C
ATOM   1572 1HD2 LEU A 104      23.664  23.522  33.354  1.00 28.14           H
ATOM   1573 2HD2 LEU A 104      23.221  23.357  31.638  1.00 28.14           H
ATOM   1574 3HD2 LEU A 104      22.829  24.853  32.518  1.00 28.14           H
ATOM   1575  HN  LEU A 104      28.019  21.899  31.931  1.00 29.79           H
ATOM   1576  N   MET A 105      27.968  26.092  32.646  1.00 29.31           N
ATOM   1577  CA  MET A 105      28.372  26.947  33.747  1.00 28.68           C
ATOM   1578  C   MET A 105      27.139  27.663  34.260  1.00 27.39           C
ATOM   1579  O   MET A 105      26.312  28.153  33.483  1.00 29.37           O
ATOM   1580  HA  MET A 105      28.836  26.315  34.503  1.00 28.68           H
ATOM   1581  CB  MET A 105      29.392  28.003  33.334  1.00 30.20           C
ATOM   1582 1HB  MET A 105      30.337  27.509  33.106  1.00 30.20           H
ATOM   1583 2HB  MET A 105      29.027  28.516  32.445  1.00 30.20           H
ATOM   1584  CG  MET A 105      29.628  29.033  34.436  1.00 30.34           C
ATOM   1585 1HG  MET A 105      28.775  29.711  34.471  1.00 30.34           H
ATOM   1586 2HG  MET A 105      29.717  28.512  35.390  1.00 30.34           H
ATOM   1587  SD  MET A 105      31.136  30.005  34.159  1.00 32.13           S
ATOM   1588  CE  MET A 105      32.355  28.736  34.461  1.00 35.64           C
ATOM   1589 1HE  MET A 105      32.403  28.066  33.602  1.00 35.64           H
ATOM   1590 2HE  MET A 105      32.077  28.168  35.349  1.00 35.64           H
ATOM   1591 3HE  MET A 105      33.330  29.198  34.616  1.00 35.64           H
ATOM   1592  HN  MET A 105      27.724  26.488  31.760  1.00 29.31           H
ATOM   1593  N   GLN A 106      27.026  27.699  35.578  1.00 25.93           N
ATOM   1594  CA  GLN A 106      25.929  28.369  36.257  1.00 27.68           C
ATOM   1595  C   GLN A 106      26.077  29.865  36.003  1.00 28.28           C
ATOM   1596  O   GLN A 106      27.177  30.395  36.088  1.00 27.20           O
ATOM   1597  HA  GLN A 106      24.968  28.004  35.890  1.00 27.68           H
ATOM   1598  CB  GLN A 106      26.026  28.103  37.761  1.00 27.96           C
ATOM   1599 1HB  GLN A 106      25.785  27.055  37.935  1.00 27.96           H
ATOM   1600 2HB  GLN A 106      27.052  28.297  38.072  1.00 27.96           H
ATOM   1601  CG  GLN A 106      25.101  28.950  38.633  1.00 30.08           C
ATOM   1602 1HG  GLN A 106      25.459  28.910  39.662  1.00 30.08           H
ATOM   1603 2HG  GLN A 106      25.134  29.980  38.277  1.00 30.08           H
ATOM   1604  CD  GLN A 106      23.662  28.474  38.603  1.00 32.46           C
ATOM   1605  OE1 GLN A 106      23.378  27.310  38.898  1.00 33.59           O
ATOM   1606  NE2 GLN A 106      22.746  29.371  38.253  1.00 30.49           N
ATOM   1607 1HE2 GLN A 106      23.031  30.263  38.034  1.00 30.49           H
ATOM   1608 2HE2 GLN A 106      21.771  29.154  38.209  1.00 30.49           H
ATOM   1609  HN  GLN A 106      27.725  27.245  36.129  1.00 25.93           H
ATOM   1610  N   ILE A 107      24.982  30.540  35.674  1.00 29.65           N
ATOM   1611  CA  ILE A 107      25.029  31.985  35.466  1.00 29.90           C
ATOM   1612  C   ILE A 107      24.058  32.634  36.459  1.00 33.82           C
ATOM   1613  O   ILE A 107      22.957  32.119  36.692  1.00 33.24           O
ATOM   1614  HA  ILE A 107      26.060  32.304  35.607  1.00 29.90           H
ATOM   1615  CB  ILE A 107      24.592  32.410  34.031  1.00 29.36           C
ATOM   1616  HB  ILE A 107      23.565  32.077  33.867  1.00 29.36           H
ATOM   1617  CG1 ILE A 107      25.475  31.750  32.960  1.00 26.90           C
ATOM   1618 1HG1 ILE A 107      25.325  30.672  33.015  1.00 26.90           H
ATOM   1619 2HG1 ILE A 107      25.153  32.113  31.984  1.00 26.90           H
ATOM   1620  CG2 ILE A 107      24.672  33.941  33.908  1.00 29.13           C
ATOM   1621 1HG2 ILE A 107      25.695  34.267  34.093  1.00 29.13           H
ATOM   1622 2HG2 ILE A 107      24.006  34.399  34.639  1.00 29.13           H
ATOM   1623 3HG2 ILE A 107      24.371  34.241  32.904  1.00 29.13           H
ATOM   1624  CD1 ILE A 107      26.981  32.032  33.103  1.00 26.29           C
ATOM   1625 1HD1 ILE A 107      27.527  31.484  32.335  1.00 26.29           H
ATOM   1626 2HD1 ILE A 107      27.319  31.711  34.088  1.00 26.29           H
ATOM   1627 3HD1 ILE A 107      27.163  33.100  32.986  1.00 26.29           H
ATOM   1628  HN  ILE A 107      24.114  30.052  35.566  1.00 29.65           H
ATOM   1629  N   ARG A 108      24.466  33.759  37.044  1.00 36.97           N
ATOM   1630  CA  ARG A 108      23.627  34.482  37.996  1.00 42.55           C
ATOM   1631  C   ARG A 108      23.527  35.939  37.563  1.00 45.29           C
ATOM   1632  O   ARG A 108      24.491  36.505  37.046  1.00 42.69           O
ATOM   1633  HA  ARG A 108      22.634  34.029  38.010  1.00 42.55           H
ATOM   1634  CB  ARG A 108      24.209  34.395  39.413  1.00 44.15           C
ATOM   1635 1HB  ARG A 108      24.389  33.346  39.648  1.00 44.15           H
ATOM   1636 2HB  ARG A 108      25.153  34.940  39.432  1.00 44.15           H
ATOM   1637  CG  ARG A 108      23.293  34.980  40.487  1.00 49.69           C
ATOM   1638 1HG  ARG A 108      23.253  36.062  40.363  1.00 49.69           H
ATOM   1639 2HG  ARG A 108      22.293  34.563  40.360  1.00 49.69           H
ATOM   1640  CD  ARG A 108      23.779  34.665  41.900  1.00 51.74           C
ATOM   1641 1HD  ARG A 108      22.981  34.901  42.604  1.00 51.74           H
ATOM   1642 2HD  ARG A 108      24.014  33.602  41.960  1.00 51.74           H
ATOM   1643  NE  ARG A 108      24.971  35.429  42.270  1.00 54.70           N
ATOM   1644  HE  ARG A 108      25.826  34.925  42.391  1.00 54.70           H
ATOM   1645  CZ  ARG A 108      24.993  36.747  42.454  1.00 53.62           C
ATOM   1646  NH1 ARG A 108      23.883  37.460  42.303  1.00 55.43           N
ATOM   1647 1HH1 ARG A 108      23.032  37.008  42.045  1.00 55.43           H
ATOM   1648 2HH1 ARG A 108      23.898  38.449  42.448  1.00 55.43           H
ATOM   1649  NH2 ARG A 108      26.124  37.348  42.796  1.00 50.88           N
ATOM   1650 1HH2 ARG A 108      26.139  38.338  42.941  1.00 50.88           H
ATOM   1651 2HH2 ARG A 108      26.962  36.813  42.910  1.00 50.88           H
ATOM   1652  HN  ARG A 108      25.372  34.117  36.824  1.00 36.97           H
ATOM   1653  N   LEU A 109      22.355  36.534  37.770  1.00 50.31           N
ATOM   1654  CA  LEU A 109      22.095  37.923  37.389  1.00 57.21           C
ATOM   1655  C   LEU A 109      22.336  38.917  38.524  1.00 61.09           C
ATOM   1656  O   LEU A 109      22.405  38.535  39.692  1.00 61.66           O
ATOM   1657  HA  LEU A 109      22.803  38.165  36.596  1.00 57.21           H
ATOM   1658  CB  LEU A 109      20.652  38.062  36.888  1.00 57.37           C
ATOM   1659 1HB  LEU A 109      19.994  37.656  37.656  1.00 57.37           H
ATOM   1660 2HB  LEU A 109      20.447  39.124  36.759  1.00 57.37           H
ATOM   1661  CG  LEU A 109      20.315  37.361  35.571  1.00 58.79           C
ATOM   1662  HG  LEU A 109      20.561  36.301  35.646  1.00 58.79           H
ATOM   1663  CD1 LEU A 109      18.825  37.479  35.278  1.00 58.85           C
ATOM   1664 1HD1 LEU A 109      18.262  36.923  36.028  1.00 58.85           H
ATOM   1665 2HD1 LEU A 109      18.615  37.070  34.290  1.00 58.85           H
ATOM   1666 3HD1 LEU A 109      18.530  38.528  35.307  1.00 58.85           H
ATOM   1667  CD2 LEU A 109      21.131  37.988  34.450  1.00 58.62           C
ATOM   1668 1HD2 LEU A 109      21.025  39.073  34.486  1.00 58.62           H
ATOM   1669 2HD2 LEU A 109      20.772  37.620  33.489  1.00 58.62           H
ATOM   1670 3HD2 LEU A 109      22.181  37.722  34.572  1.00 58.62           H
ATOM   1671  HN  LEU A 109      21.620  36.010  38.203  1.00 50.31           H
ATOM   1672  N   PRO A 110      22.469  40.213  38.189  1.00 65.63           N
ATOM   1673  CA  PRO A 110      22.702  41.273  39.178  1.00 68.89           C
ATOM   1674  C   PRO A 110      21.693  41.286  40.324  1.00 71.71           C
ATOM   1675  O   PRO A 110      20.520  40.947  40.145  1.00 71.74           O
ATOM   1676  HA  PRO A 110      23.648  41.140  39.700  1.00 68.89           H
ATOM   1677  CB  PRO A 110      22.638  42.542  38.336  1.00 68.30           C
ATOM   1678 1HB  PRO A 110      21.609  42.879  38.207  1.00 68.30           H
ATOM   1679 2HB  PRO A 110      23.229  43.342  38.781  1.00 68.30           H
ATOM   1680  CG  PRO A 110      23.225  42.091  37.039  1.00 67.18           C
ATOM   1681 1HG  PRO A 110      23.000  42.793  36.237  1.00 67.18           H
ATOM   1682 2HG  PRO A 110      24.305  41.963  37.117  1.00 67.18           H
ATOM   1683  CD  PRO A 110      22.527  40.763  36.823  1.00 66.31           C
ATOM   1684 1HD  PRO A 110      22.326  40.264  37.770  1.00 66.31           H
ATOM   1685 2HD  PRO A 110      23.117  40.106  36.184  1.00 66.31           H
ATOM   1686  N   ALA A 111      22.161  41.685  41.502  1.00 75.21           N
ATOM   1687  CA  ALA A 111      21.311  41.742  42.684  1.00 79.20           C
ATOM   1688  C   ALA A 111      20.186  42.763  42.521  1.00 81.53           C
ATOM   1689  O   ALA A 111      19.123  42.623  43.127  1.00 81.22           O
ATOM   1690  HA  ALA A 111      20.851  40.761  42.813  1.00 79.20           H
ATOM   1691  CB  ALA A 111      22.149  42.078  43.912  1.00 78.79           C
ATOM   1692 1HB  ALA A 111      22.921  41.319  44.044  1.00 78.79           H
ATOM   1693 2HB  ALA A 111      21.509  42.102  44.794  1.00 78.79           H
ATOM   1694 3HB  ALA A 111      22.618  43.053  43.777  1.00 78.79           H
ATOM   1695  HN  ALA A 111      23.121  41.951  41.579  1.00 75.21           H
ATOM   1696  N   ASN A 112      20.417  43.783  41.697  1.00 84.44           N
ATOM   1697  CA  ASN A 112      19.409  44.816  41.478  1.00 87.34           C
ATOM   1698  C   ASN A 112      18.240  44.313  40.632  1.00 88.87           C
ATOM   1699  O   ASN A 112      17.611  45.082  39.907  1.00 88.91           O
ATOM   1700  HA  ASN A 112      19.024  45.088  42.460  1.00 87.34           H
ATOM   1701  CB  ASN A 112      20.027  46.044  40.805  1.00 88.08           C
ATOM   1702 1HB  ASN A 112      19.274  46.831  40.755  1.00 88.08           H
ATOM   1703 2HB  ASN A 112      20.870  46.385  41.407  1.00 88.08           H
ATOM   1704  CG  ASN A 112      20.519  45.754  39.402  1.00 89.25           C
ATOM   1705  OD1 ASN A 112      21.552  45.110  39.214  1.00 89.75           O
ATOM   1706  ND2 ASN A 112      19.773  46.221  38.405  1.00 89.50           N
ATOM   1707 1HD2 ASN A 112      18.979  46.716  38.618  1.00 89.50           H
ATOM   1708 2HD2 ASN A 112      20.005  46.076  37.443  1.00 89.50           H
ATOM   1709  HN  ASN A 112      21.293  43.842  41.221  1.00 84.44           H
ATOM   1710  N   TYR A 113      17.960  43.017  40.724  1.00 90.44           N
ATOM   1711  CA  TYR A 113      16.854  42.421  39.987  1.00 92.46           C
ATOM   1712  C   TYR A 113      15.849  41.806  40.950  1.00 92.70           C
ATOM   1713  O   TYR A 113      14.826  41.259  40.535  1.00 92.75           O
ATOM   1714  HA  TYR A 113      16.367  43.209  39.412  1.00 92.46           H
ATOM   1715  CB  TYR A 113      17.358  41.351  39.019  1.00 94.56           C
ATOM   1716 1HB  TYR A 113      18.229  40.869  39.464  1.00 94.56           H
ATOM   1717 2HB  TYR A 113      16.567  40.614  38.880  1.00 94.56           H
ATOM   1718  CG  TYR A 113      17.753  41.885  37.662  1.00 96.57           C
ATOM   1719  CD1 TYR A 113      16.861  42.646  36.905  1.00 97.55           C
ATOM   1720  HD1 TYR A 113      15.872  42.869  37.306  1.00 97.55           H
ATOM   1721  CD2 TYR A 113      19.010  41.616  37.124  1.00 97.38           C
ATOM   1722  HD2 TYR A 113      19.723  41.025  37.697  1.00 97.38           H
ATOM   1723  CE1 TYR A 113      17.211  43.124  35.646  1.00 98.38           C
ATOM   1724  HE1 TYR A 113      16.502  43.716  35.066  1.00 98.38           H
ATOM   1725  CE2 TYR A 113      19.370  42.088  35.864  1.00 97.89           C
ATOM   1726  HE2 TYR A 113      20.356  41.865  35.456  1.00 97.89           H
ATOM   1727  CZ  TYR A 113      18.468  42.840  35.131  1.00 98.33           C
ATOM   1728  OH  TYR A 113      18.819  43.300  33.883  1.00 98.63           O
ATOM   1729  HH  TYR A 113      19.576  42.752  33.526  1.00 98.63           H
ATOM   1730  HN  TYR A 113      18.522  42.436  41.313  1.00 90.44           H
ATOM   1731  N   GLY A 114      16.153  41.898  42.240  1.00 92.96           N
ATOM   1732  CA  GLY A 114      15.263  41.357  43.249  1.00 93.22           C
ATOM   1733  C   GLY A 114      15.197  39.843  43.265  1.00 93.25           C
ATOM   1734  O   GLY A 114      16.032  39.163  42.669  1.00 93.08           O
ATOM   1735 1HA  GLY A 114      15.607  41.695  44.227  1.00 93.22           H
ATOM   1736 2HA  GLY A 114      14.260  41.742  43.064  1.00 93.22           H
ATOM   1737  HN  GLY A 114      17.003  42.343  42.516  1.00 92.96           H
ATOM   1738  N   ARG A 115      14.187  39.318  43.952  1.00 93.14           N
ATOM   1739  CA  ARG A 115      13.991  37.878  44.075  1.00 92.48           C
ATOM   1740  C   ARG A 115      13.538  37.211  42.777  1.00 91.34           C
ATOM   1741  O   ARG A 115      14.300  37.056  41.823  1.00 91.37           O
ATOM   1742  HA  ARG A 115      14.965  37.468  44.338  1.00 92.48           H
ATOM   1743  CB  ARG A 115      12.944  37.577  45.159  1.00 93.46           C
ATOM   1744 1HB  ARG A 115      12.035  38.122  44.906  1.00 93.46           H
ATOM   1745 2HB  ARG A 115      12.743  36.506  45.140  1.00 93.46           H
ATOM   1746  CG  ARG A 115      13.331  37.952  46.581  1.00 94.33           C
ATOM   1747 1HG  ARG A 115      14.203  37.371  46.882  1.00 94.33           H
ATOM   1748 2HG  ARG A 115      13.572  39.014  46.620  1.00 94.33           H
ATOM   1749  CD  ARG A 115      12.178  37.663  47.542  1.00 95.51           C
ATOM   1750 1HD  ARG A 115      12.515  37.851  48.561  1.00 95.51           H
ATOM   1751 2HD  ARG A 115      11.348  38.328  47.304  1.00 95.51           H
ATOM   1752  NE  ARG A 115      11.715  36.278  47.447  1.00 96.71           N
ATOM   1753  HE  ARG A 115      12.183  35.673  46.802  1.00 96.71           H
ATOM   1754  CZ  ARG A 115      10.713  35.769  48.159  1.00 97.44           C
ATOM   1755  NH1 ARG A 115      10.056  36.526  49.027  1.00 97.58           N
ATOM   1756 1HH1 ARG A 115      10.316  37.481  49.150  1.00 97.58           H
ATOM   1757 2HH1 ARG A 115       9.301  36.142  49.559  1.00 97.58           H
ATOM   1758  NH2 ARG A 115      10.362  34.499  48.000  1.00 97.69           N
ATOM   1759 1HH2 ARG A 115       9.607  34.115  48.532  1.00 97.69           H
ATOM   1760 2HH2 ARG A 115      10.852  33.926  47.349  1.00 97.69           H
ATOM   1761  HN  ARG A 115      13.538  39.931  44.400  1.00 93.14           H
ATOM   1762  N   ARG A 116      12.269  36.817  42.787  1.00 89.94           N
ATOM   1763  CA  ARG A 116      11.576  36.131  41.704  1.00 88.44           C
ATOM   1764  C   ARG A 116      12.234  35.916  40.337  1.00 86.43           C
ATOM   1765  O   ARG A 116      12.277  34.785  39.852  1.00 86.54           O
ATOM   1766  HA  ARG A 116      11.562  35.109  42.084  1.00 88.44           H
ATOM   1767  CB  ARG A 116      10.205  36.780  41.501  1.00 89.44           C
ATOM   1768 1HB  ARG A 116       9.713  36.861  42.470  1.00 89.44           H
ATOM   1769 2HB  ARG A 116      10.352  37.777  41.084  1.00 89.44           H
ATOM   1770  CG  ARG A 116       9.305  35.998  40.569  1.00 90.47           C
ATOM   1771 1HG  ARG A 116       9.539  36.271  39.540  1.00 90.47           H
ATOM   1772 2HG  ARG A 116       9.487  34.933  40.713  1.00 90.47           H
ATOM   1773  CD  ARG A 116       7.839  36.285  40.830  1.00 91.22           C
ATOM   1774 1HD  ARG A 116       7.635  36.167  41.895  1.00 91.22           H
ATOM   1775 2HD  ARG A 116       7.615  37.308  40.529  1.00 91.22           H
ATOM   1776  NE  ARG A 116       6.991  35.366  40.075  1.00 91.93           N
ATOM   1777  HE  ARG A 116       7.434  34.753  39.420  1.00 91.93           H
ATOM   1778  CZ  ARG A 116       5.671  35.286  40.196  1.00 92.29           C
ATOM   1779  NH1 ARG A 116       5.028  36.075  41.048  1.00 92.69           N
ATOM   1780 1HH1 ARG A 116       5.537  36.735  41.599  1.00 92.69           H
ATOM   1781 2HH1 ARG A 116       4.034  36.010  41.139  1.00 92.69           H
ATOM   1782  NH2 ARG A 116       4.994  34.410  39.466  1.00 92.32           N
ATOM   1783 1HH2 ARG A 116       4.000  34.346  39.557  1.00 92.32           H
ATOM   1784 2HH2 ARG A 116       5.477  33.815  38.824  1.00 92.32           H
ATOM   1785  HN  ARG A 116      11.739  37.009  43.613  1.00 89.94           H
ATOM   1786  N   TYR A 117      12.723  36.975  39.704  1.00 83.66           N
ATOM   1787  CA  TYR A 117      13.336  36.829  38.385  1.00 81.06           C
ATOM   1788  C   TYR A 117      14.709  36.161  38.424  1.00 79.46           C
ATOM   1789  O   TYR A 117      14.997  35.272  37.620  1.00 79.20           O
ATOM   1790  HA  TYR A 117      12.687  36.166  37.810  1.00 81.06           H
ATOM   1791  CB  TYR A 117      13.432  38.196  37.699  1.00 80.60           C
ATOM   1792 1HB  TYR A 117      12.420  38.574  37.554  1.00 80.60           H
ATOM   1793 2HB  TYR A 117      13.980  38.869  38.358  1.00 80.60           H
ATOM   1794  CG  TYR A 117      14.128  38.184  36.354  1.00 79.51           C
ATOM   1795  CD1 TYR A 117      13.720  37.320  35.332  1.00 79.16           C
ATOM   1796  HD1 TYR A 117      12.897  36.627  35.511  1.00 79.16           H
ATOM   1797  CD2 TYR A 117      15.184  39.057  36.094  1.00 79.29           C
ATOM   1798  HD2 TYR A 117      15.518  39.736  36.877  1.00 79.29           H
ATOM   1799  CE1 TYR A 117      14.349  37.331  34.085  1.00 79.53           C
ATOM   1800  HE1 TYR A 117      14.019  36.651  33.298  1.00 79.53           H
ATOM   1801  CE2 TYR A 117      15.818  39.078  34.854  1.00 79.24           C
ATOM   1802  HE2 TYR A 117      16.639  39.768  34.670  1.00 79.24           H
ATOM   1803  CZ  TYR A 117      15.395  38.213  33.855  1.00 79.73           C
ATOM   1804  OH  TYR A 117      16.018  38.236  32.627  1.00 79.84           O
ATOM   1805  HH  TYR A 117      16.983  38.467  32.747  1.00 79.84           H
ATOM   1806  HN  TYR A 117      12.671  37.877  40.131  1.00 83.66           H
ATOM   1807  N   ASN A 118      15.552  36.586  39.358  1.00 77.23           N
ATOM   1808  CA  ASN A 118      16.886  36.015  39.494  1.00 74.87           C
ATOM   1809  C   ASN A 118      16.830  34.551  39.897  1.00 72.84           C
ATOM   1810  O   ASN A 118      17.554  33.717  39.349  1.00 72.36           O
ATOM   1811  HA  ASN A 118      17.371  36.084  38.520  1.00 74.87           H
ATOM   1812  CB  ASN A 118      17.689  36.796  40.531  1.00 76.37           C
ATOM   1813 1HB  ASN A 118      17.067  36.948  41.413  1.00 76.37           H
ATOM   1814 2HB  ASN A 118      18.569  36.213  40.803  1.00 76.37           H
ATOM   1815  CG  ASN A 118      18.139  38.143  40.019  1.00 77.03           C
ATOM   1816  OD1 ASN A 118      18.030  38.436  38.828  1.00 77.84           O
ATOM   1817  ND2 ASN A 118      18.643  38.978  40.920  1.00 78.87           N
ATOM   1818 1HD2 ASN A 118      18.702  38.690  41.834  1.00 78.87           H
ATOM   1819 2HD2 ASN A 118      18.964  39.896  40.684  1.00 78.87           H
ATOM   1820  HN  ASN A 118      15.264  37.312  39.981  1.00 77.23           H
ATOM   1821  N   GLU A 119      15.973  34.242  40.862  1.00 70.09           N
ATOM   1822  CA  GLU A 119      15.833  32.873  41.332  1.00 67.75           C
ATOM   1823  C   GLU A 119      15.377  32.002  40.173  1.00 64.73           C
ATOM   1824  O   GLU A 119      15.831  30.870  40.013  1.00 64.26           O
ATOM   1825  HA  GLU A 119      16.790  32.516  41.709  1.00 67.75           H
ATOM   1826  CB  GLU A 119      14.809  32.806  42.466  1.00 69.00           C
ATOM   1827 1HB  GLU A 119      13.827  33.045  42.057  1.00 69.00           H
ATOM   1828 2HB  GLU A 119      14.801  31.791  42.862  1.00 69.00           H
ATOM   1829  CG  GLU A 119      15.096  33.763  43.611  1.00 71.01           C
ATOM   1830 1HG  GLU A 119      16.103  33.572  43.982  1.00 71.01           H
ATOM   1831 2HG  GLU A 119      15.035  34.785  43.237  1.00 71.01           H
ATOM   1832  CD  GLU A 119      14.117  33.607  44.760  1.00 71.76           C
ATOM   1833  OE1 GLU A 119      12.894  33.620  44.501  1.00 72.05           O
ATOM   1834  OE2 GLU A 119      14.573  33.481  45.918  1.00 71.81           O
ATOM   1835  HN  GLU A 119      15.413  34.961  41.271  1.00 70.09           H
ATOM   1836  N   ALA A 120      14.473  32.547  39.365  1.00 62.10           N
ATOM   1837  CA  ALA A 120      13.936  31.839  38.208  1.00 57.71           C
ATOM   1838  C   ALA A 120      15.016  31.636  37.145  1.00 54.60           C
ATOM   1839  O   ALA A 120      15.169  30.544  36.602  1.00 51.88           O
ATOM   1840  HA  ALA A 120      13.588  30.857  38.531  1.00 57.71           H
ATOM   1841  CB  ALA A 120      12.765  32.622  37.624  1.00 58.96           C
ATOM   1842 1HB  ALA A 120      13.087  33.637  37.392  1.00 58.96           H
ATOM   1843 2HB  ALA A 120      11.952  32.654  38.348  1.00 58.96           H
ATOM   1844 3HB  ALA A 120      12.421  32.133  36.712  1.00 58.96           H
ATOM   1845  HN  ALA A 120      14.150  33.473  39.555  1.00 62.10           H
ATOM   1846  N   PHE A 121      15.758  32.697  36.849  1.00 52.58           N
ATOM   1847  CA  PHE A 121      16.825  32.627  35.857  1.00 51.03           C
ATOM   1848  C   PHE A 121      17.885  31.621  36.297  1.00 49.75           C
ATOM   1849  O   PHE A 121      18.241  30.709  35.550  1.00 49.67           O
ATOM   1850  HA  PHE A 121      16.393  32.308  34.906  1.00 51.03           H
ATOM   1851  CB  PHE A 121      17.475  33.999  35.686  1.00 50.40           C
ATOM   1852 1HB  PHE A 121      16.715  34.699  35.339  1.00 50.40           H
ATOM   1853 2HB  PHE A 121      17.852  34.324  36.656  1.00 50.40           H
ATOM   1854  CG  PHE A 121      18.615  34.014  34.705  1.00 50.68           C
ATOM   1855  CD1 PHE A 121      18.372  34.036  33.338  1.00 51.07           C
ATOM   1856  HD1 PHE A 121      17.343  34.046  32.973  1.00 51.07           H
ATOM   1857  CD2 PHE A 121      19.931  33.998  35.152  1.00 50.31           C
ATOM   1858  HD2 PHE A 121      20.135  33.979  36.222  1.00 50.31           H
ATOM   1859  CE1 PHE A 121      19.425  34.044  32.423  1.00 51.84           C
ATOM   1860  HE1 PHE A 121      19.219  34.060  31.352  1.00 51.84           H
ATOM   1861  CE2 PHE A 121      20.991  34.007  34.248  1.00 51.94           C
ATOM   1862  HE2 PHE A 121      22.017  33.994  34.611  1.00 51.94           H
ATOM   1863  CZ  PHE A 121      20.738  34.030  32.880  1.00 50.61           C
ATOM   1864  HZ  PHE A 121      21.564  34.036  32.169  1.00 50.61           H
ATOM   1865  HN  PHE A 121      15.580  33.562  37.315  1.00 52.58           H
ATOM   1866  N   SER A 122      18.377  31.795  37.519  1.00 48.28           N
ATOM   1867  CA  SER A 122      19.411  30.923  38.075  1.00 47.14           C
ATOM   1868  C   SER A 122      18.994  29.463  38.186  1.00 45.07           C
ATOM   1869  O   SER A 122      19.830  28.570  38.069  1.00 43.93           O
ATOM   1870  HA  SER A 122      20.240  30.968  37.369  1.00 47.14           H
ATOM   1871  CB  SER A 122      19.835  31.419  39.460  1.00 47.78           C
ATOM   1872 1HB  SER A 122      18.965  31.426  40.115  1.00 47.78           H
ATOM   1873 2HB  SER A 122      20.588  30.742  39.862  1.00 47.78           H
ATOM   1874  OG  SER A 122      20.377  32.728  39.400  1.00 50.76           O
ATOM   1875  HG  SER A 122      20.240  33.185  40.279  1.00 50.76           H
ATOM   1876  HN  SER A 122      18.028  32.546  38.077  1.00 48.28           H
ATOM   1877  N   ALA A 123      17.707  29.217  38.415  1.00 42.71           N
ATOM   1878  CA  ALA A 123      17.212  27.851  38.563  1.00 42.56           C
ATOM   1879  C   ALA A 123      17.318  27.025  37.287  1.00 42.01           C
ATOM   1880  O   ALA A 123      17.364  25.798  37.334  1.00 39.99           O
ATOM   1881  HA  ALA A 123      17.851  27.365  39.299  1.00 42.56           H
ATOM   1882  CB  ALA A 123      15.769  27.872  39.049  1.00 44.27           C
ATOM   1883 1HB  ALA A 123      15.730  28.298  40.052  1.00 44.27           H
ATOM   1884 2HB  ALA A 123      15.378  26.855  39.071  1.00 44.27           H
ATOM   1885 3HB  ALA A 123      15.167  28.478  38.373  1.00 44.27           H
ATOM   1886  HN  ALA A 123      17.066  29.980  38.488  1.00 42.71           H
ATOM   1887  N   ILE A 124      17.364  27.705  36.147  1.00 43.19           N
ATOM   1888  CA  ILE A 124      17.458  27.036  34.859  1.00 41.81           C
ATOM   1889  C   ILE A 124      18.644  26.084  34.745  1.00 41.37           C
ATOM   1890  O   ILE A 124      18.491  24.935  34.327  1.00 39.84           O
ATOM   1891  HA  ILE A 124      16.540  26.451  34.776  1.00 41.81           H
ATOM   1892  CB  ILE A 124      17.574  28.062  33.719  1.00 44.27           C
ATOM   1893  HB  ILE A 124      18.396  28.745  33.923  1.00 44.27           H
ATOM   1894  CG1 ILE A 124      16.287  28.887  33.625  1.00 44.61           C
ATOM   1895 1HG1 ILE A 124      15.488  28.237  33.268  1.00 44.61           H
ATOM   1896 2HG1 ILE A 124      16.040  29.253  34.621  1.00 44.61           H
ATOM   1897  CG2 ILE A 124      17.871  27.343  32.407  1.00 43.75           C
ATOM   1898 1HG2 ILE A 124      17.269  27.779  31.609  1.00 43.75           H
ATOM   1899 2HG2 ILE A 124      17.628  26.285  32.509  1.00 43.75           H
ATOM   1900 3HG2 ILE A 124      18.928  27.451  32.164  1.00 43.75           H
ATOM   1901  CD1 ILE A 124      16.391  30.074  32.692  1.00 47.14           C
ATOM   1902 1HD1 ILE A 124      17.100  30.795  33.098  1.00 47.14           H
ATOM   1903 2HD1 ILE A 124      15.413  30.544  32.591  1.00 47.14           H
ATOM   1904 3HD1 ILE A 124      16.735  29.738  31.713  1.00 47.14           H
ATOM   1905  HN  ILE A 124      17.332  28.703  36.174  1.00 43.19           H
ATOM   1906  N   TYR A 125      19.821  26.571  35.122  1.00 39.42           N
ATOM   1907  CA  TYR A 125      21.056  25.800  35.030  1.00 37.68           C
ATOM   1908  C   TYR A 125      21.066  24.488  35.813  1.00 37.73           C
ATOM   1909  O   TYR A 125      21.411  23.441  35.265  1.00 37.52           O
ATOM   1910  HA  TYR A 125      21.152  25.468  33.995  1.00 37.68           H
ATOM   1911  CB  TYR A 125      22.226  26.713  35.418  1.00 35.54           C
ATOM   1912 1HB  TYR A 125      22.079  27.064  36.440  1.00 35.54           H
ATOM   1913 2HB  TYR A 125      23.155  26.145  35.360  1.00 35.54           H
ATOM   1914  CG  TYR A 125      22.321  27.912  34.492  1.00 35.23           C
ATOM   1915  CD1 TYR A 125      23.004  27.830  33.279  1.00 34.82           C
ATOM   1916  HD1 TYR A 125      23.558  26.923  33.036  1.00 34.82           H
ATOM   1917  CD2 TYR A 125      21.632  29.090  34.778  1.00 33.47           C
ATOM   1918  HD2 TYR A 125      21.100  29.181  35.724  1.00 33.47           H
ATOM   1919  CE1 TYR A 125      22.989  28.895  32.364  1.00 34.21           C
ATOM   1920  HE1 TYR A 125      23.526  28.813  31.418  1.00 34.21           H
ATOM   1921  CE2 TYR A 125      21.609  30.155  33.873  1.00 34.95           C
ATOM   1922  HE2 TYR A 125      21.059  31.064  34.112  1.00 34.95           H
ATOM   1923  CZ  TYR A 125      22.287  30.048  32.667  1.00 32.22           C
ATOM   1924  OH  TYR A 125      22.242  31.090  31.766  1.00 31.42           O
ATOM   1925  HH  TYR A 125      23.090  31.108  31.236  1.00 31.42           H
ATOM   1926  HN  TYR A 125      19.861  27.502  35.482  1.00 39.42           H
ATOM   1927  N   PRO A 126      20.686  24.521  37.100  1.00 38.94           N
ATOM   1928  CA  PRO A 126      20.675  23.278  37.879  1.00 39.63           C
ATOM   1929  C   PRO A 126      19.698  22.280  37.239  1.00 39.17           C
ATOM   1930  O   PRO A 126      19.974  21.084  37.157  1.00 37.60           O
ATOM   1931  HA  PRO A 126      21.632  22.758  37.922  1.00 39.63           H
ATOM   1932  CB  PRO A 126      20.220  23.744  39.264  1.00 40.31           C
ATOM   1933 1HB  PRO A 126      19.134  23.701  39.354  1.00 40.31           H
ATOM   1934 2HB  PRO A 126      20.674  23.140  40.049  1.00 40.31           H
ATOM   1935  CG  PRO A 126      20.712  25.165  39.320  1.00 41.29           C
ATOM   1936 1HG  PRO A 126      20.201  25.730  40.099  1.00 41.29           H
ATOM   1937 2HG  PRO A 126      21.788  25.204  39.489  1.00 41.29           H
ATOM   1938  CD  PRO A 126      20.355  25.676  37.952  1.00 40.11           C
ATOM   1939 1HD  PRO A 126      20.425  24.887  37.204  1.00 40.11           H
ATOM   1940 2HD  PRO A 126      20.994  26.510  37.662  1.00 40.11           H
ATOM   1941  N   LYS A 127      18.564  22.790  36.770  1.00 41.20           N
ATOM   1942  CA  LYS A 127      17.552  21.952  36.125  1.00 43.40           C
ATOM   1943  C   LYS A 127      18.124  21.230  34.905  1.00 43.03           C
ATOM   1944  O   LYS A 127      18.006  20.008  34.785  1.00 42.19           O
ATOM   1945  HA  LYS A 127      17.229  21.199  36.843  1.00 43.40           H
ATOM   1946  CB  LYS A 127      16.355  22.809  35.707  1.00 46.56           C
ATOM   1947 1HB  LYS A 127      15.954  23.290  36.599  1.00 46.56           H
ATOM   1948 2HB  LYS A 127      16.708  23.569  35.011  1.00 46.56           H
ATOM   1949  CG  LYS A 127      15.225  22.039  35.036  1.00 50.48           C
ATOM   1950 1HG  LYS A 127      15.580  21.636  34.087  1.00 50.48           H
ATOM   1951 2HG  LYS A 127      14.913  21.220  35.684  1.00 50.48           H
ATOM   1952  CD  LYS A 127      14.039  22.954  34.779  1.00 52.10           C
ATOM   1953 1HD  LYS A 127      13.636  23.286  35.735  1.00 52.10           H
ATOM   1954 2HD  LYS A 127      14.377  23.818  34.207  1.00 52.10           H
ATOM   1955  CE  LYS A 127      12.946  22.249  34.003  1.00 55.35           C
ATOM   1956 1HE  LYS A 127      13.360  21.870  33.069  1.00 55.35           H
ATOM   1957 2HE  LYS A 127      12.568  21.417  34.597  1.00 55.35           H
ATOM   1958  NZ  LYS A 127      11.823  23.179  33.696  1.00 54.34           N
ATOM   1959 1HZ  LYS A 127      11.455  23.550  34.549  1.00 54.34           H
ATOM   1960 2HZ  LYS A 127      11.104  22.684  33.210  1.00 54.34           H
ATOM   1961 3HZ  LYS A 127      12.158  23.928  33.124  1.00 54.34           H
ATOM   1962  HN  LYS A 127      18.396  23.771  36.859  1.00 41.20           H
ATOM   1963  N   LEU A 128      18.749  21.986  34.006  1.00 42.14           N
ATOM   1964  CA  LEU A 128      19.340  21.412  32.798  1.00 43.34           C
ATOM   1965  C   LEU A 128      20.504  20.477  33.106  1.00 43.63           C
ATOM   1966  O   LEU A 128      20.637  19.414  32.496  1.00 43.00           O
ATOM   1967  HA  LEU A 128      18.558  20.824  32.313  1.00 43.34           H
ATOM   1968  CB  LEU A 128      19.820  22.526  31.859  1.00 44.04           C
ATOM   1969 1HB  LEU A 128      20.464  23.193  32.432  1.00 44.04           H
ATOM   1970 2HB  LEU A 128      20.396  22.063  31.058  1.00 44.04           H
ATOM   1971  CG  LEU A 128      18.720  23.374  31.216  1.00 46.51           C
ATOM   1972  HG  LEU A 128      18.040  23.738  31.985  1.00 46.51           H
ATOM   1973  CD1 LEU A 128      19.321  24.595  30.516  1.00 46.26           C
ATOM   1974 1HD1 LEU A 128      19.841  24.276  29.612  1.00 46.26           H
ATOM   1975 2HD1 LEU A 128      20.026  25.087  31.185  1.00 46.26           H
ATOM   1976 3HD1 LEU A 128      18.525  25.291  30.251  1.00 46.26           H
ATOM   1977  CD2 LEU A 128      17.949  22.510  30.231  1.00 46.81           C
ATOM   1978 1HD2 LEU A 128      17.224  23.126  29.698  1.00 46.81           H
ATOM   1979 2HD2 LEU A 128      17.428  21.720  30.771  1.00 46.81           H
ATOM   1980 3HD2 LEU A 128      18.643  22.067  29.517  1.00 46.81           H
ATOM   1981  HN  LEU A 128      18.816  22.970  34.159  1.00 42.14           H
ATOM   1982  N   ALA A 129      21.349  20.872  34.053  1.00 44.13           N
ATOM   1983  CA  ALA A 129      22.499  20.056  34.419  1.00 44.35           C
ATOM   1984  C   ALA A 129      22.042  18.670  34.844  1.00 45.66           C
ATOM   1985  O   ALA A 129      22.688  17.667  34.539  1.00 46.31           O
ATOM   1986  HA  ALA A 129      23.152  19.960  33.550  1.00 44.35           H
ATOM   1987  CB  ALA A 129      23.275  20.718  35.544  1.00 44.91           C
ATOM   1988 1HB  ALA A 129      24.110  20.081  35.834  1.00 44.91           H
ATOM   1989 2HB  ALA A 129      22.617  20.866  36.401  1.00 44.91           H
ATOM   1990 3HB  ALA A 129      23.653  21.683  35.206  1.00 44.91           H
ATOM   1991  HN  ALA A 129      21.191  21.741  34.520  1.00 44.13           H
ATOM   1992  N   LYS A 130      20.921  18.616  35.550  1.00 45.35           N
ATOM   1993  CA  LYS A 130      20.396  17.342  36.004  1.00 47.33           C
ATOM   1994  C   LYS A 130      19.730  16.614  34.839  1.00 47.05           C
ATOM   1995  O   LYS A 130      19.971  15.426  34.617  1.00 45.80           O
ATOM   1996  HA  LYS A 130      21.214  16.729  36.380  1.00 47.33           H
ATOM   1997  CB  LYS A 130      19.389  17.563  37.137  1.00 49.42           C
ATOM   1998 1HB  LYS A 130      19.833  18.247  37.860  1.00 49.42           H
ATOM   1999 2HB  LYS A 130      18.492  18.015  36.713  1.00 49.42           H
ATOM   2000  CG  LYS A 130      18.986  16.295  37.866  1.00 52.44           C
ATOM   2001 1HG  LYS A 130      18.577  15.584  37.147  1.00 52.44           H
ATOM   2002 2HG  LYS A 130      19.865  15.863  38.343  1.00 52.44           H
ATOM   2003  CD  LYS A 130      17.937  16.589  38.926  1.00 54.69           C
ATOM   2004 1HD  LYS A 130      18.338  17.319  39.629  1.00 54.69           H
ATOM   2005 2HD  LYS A 130      17.050  16.998  38.444  1.00 54.69           H
ATOM   2006  CE  LYS A 130      17.550  15.330  39.689  1.00 56.67           C
ATOM   2007 1HE  LYS A 130      18.441  14.922  40.168  1.00 56.67           H
ATOM   2008 2HE  LYS A 130      16.817  15.594  40.451  1.00 56.67           H
ATOM   2009  NZ  LYS A 130      16.962  14.283  38.801  1.00 57.13           N
ATOM   2010 1HZ  LYS A 130      16.391  14.718  38.105  1.00 57.13           H
ATOM   2011 2HZ  LYS A 130      16.404  13.658  39.346  1.00 57.13           H
ATOM   2012 3HZ  LYS A 130      17.697  13.771  38.356  1.00 57.13           H
ATOM   2013  HN  LYS A 130      20.432  19.460  35.770  1.00 45.35           H
ATOM   2014  N   GLU A 131      18.904  17.336  34.088  1.00 46.97           N
ATOM   2015  CA  GLU A 131      18.205  16.752  32.949  1.00 47.40           C
ATOM   2016  C   GLU A 131      19.133  16.004  31.991  1.00 47.48           C
ATOM   2017  O   GLU A 131      18.795  14.917  31.521  1.00 47.54           O
ATOM   2018  HA  GLU A 131      17.510  16.015  33.354  1.00 47.40           H
ATOM   2019  CB  GLU A 131      17.440  17.838  32.188  1.00 48.64           C
ATOM   2020 1HB  GLU A 131      16.665  18.236  32.844  1.00 48.64           H
ATOM   2021 2HB  GLU A 131      18.139  18.633  31.928  1.00 48.64           H
ATOM   2022  CG  GLU A 131      16.779  17.345  30.911  1.00 49.85           C
ATOM   2023 1HG  GLU A 131      17.548  16.933  30.258  1.00 49.85           H
ATOM   2024 2HG  GLU A 131      16.064  16.564  31.169  1.00 49.85           H
ATOM   2025  CD  GLU A 131      16.047  18.442  30.164  1.00 51.41           C
ATOM   2026  OE1 GLU A 131      15.755  18.245  28.962  1.00 52.88           O
ATOM   2027  OE2 GLU A 131      15.760  19.498  30.774  1.00 51.81           O
ATOM   2028  HN  GLU A 131      18.757  18.299  34.308  1.00 46.97           H
ATOM   2029  N   PHE A 132      20.300  16.581  31.707  1.00 46.47           N
ATOM   2030  CA  PHE A 132      21.259  15.959  30.797  1.00 45.23           C
ATOM   2031  C   PHE A 132      22.395  15.239  31.519  1.00 44.80           C
ATOM   2032  O   PHE A 132      23.295  14.694  30.880  1.00 45.13           O
ATOM   2033  HA  PHE A 132      20.700  15.207  30.235  1.00 45.23           H
ATOM   2034  CB  PHE A 132      21.848  17.006  29.846  1.00 43.90           C
ATOM   2035 1HB  PHE A 132      22.298  17.798  30.445  1.00 43.90           H
ATOM   2036 2HB  PHE A 132      22.618  16.526  29.242  1.00 43.90           H
ATOM   2037  CG  PHE A 132      20.839  17.626  28.923  1.00 44.25           C
ATOM   2038  CD1 PHE A 132      19.964  18.607  29.380  1.00 42.32           C
ATOM   2039  HD1 PHE A 132      20.027  18.943  30.414  1.00 42.32           H
ATOM   2040  CD2 PHE A 132      20.745  17.209  27.600  1.00 44.51           C
ATOM   2041  HD2 PHE A 132      21.424  16.442  27.226  1.00 44.51           H
ATOM   2042  CE1 PHE A 132      19.007  19.163  28.533  1.00 45.01           C
ATOM   2043  HE1 PHE A 132      18.328  19.930  28.904  1.00 45.01           H
ATOM   2044  CE2 PHE A 132      19.790  17.757  26.743  1.00 45.85           C
ATOM   2045  HE2 PHE A 132      19.726  17.419  25.708  1.00 45.85           H
ATOM   2046  CZ  PHE A 132      18.919  18.737  27.212  1.00 44.18           C
ATOM   2047  HZ  PHE A 132      18.171  19.167  26.545  1.00 44.18           H
ATOM   2048  HN  PHE A 132      20.523  17.459  32.126  1.00 46.47           H
ATOM   2049  N   ASP A 133      22.353  15.242  32.848  1.00 44.16           N
ATOM   2050  CA  ASP A 133      23.381  14.587  33.651  1.00 43.61           C
ATOM   2051  C   ASP A 133      24.781  15.052  33.240  1.00 41.27           C
ATOM   2052  O   ASP A 133      25.651  14.243  32.927  1.00 40.71           O
ATOM   2053  HA  ASP A 133      23.233  14.860  34.694  1.00 43.61           H
ATOM   2054  CB  ASP A 133      23.255  13.061  33.508  1.00 46.89           C
ATOM   2055 1HB  ASP A 133      22.264  12.760  33.848  1.00 46.89           H
ATOM   2056 2HB  ASP A 133      23.373  12.799  32.456  1.00 46.89           H
ATOM   2057  CG  ASP A 133      24.296  12.304  34.315  1.00 49.78           C
ATOM   2058  OD1 ASP A 133      24.453  12.595  35.524  1.00 51.56           O
ATOM   2059  OD2 ASP A 133      24.952  11.412  33.737  1.00 50.23           O
ATOM   2060  HN  ASP A 133      21.596  15.706  33.309  1.00 44.16           H
ATOM   2061  N   VAL A 134      24.988  16.367  33.244  1.00 38.69           N
ATOM   2062  CA  VAL A 134      26.281  16.938  32.878  1.00 35.55           C
ATOM   2063  C   VAL A 134      26.863  17.800  33.995  1.00 34.28           C
ATOM   2064  O   VAL A 134      26.161  18.183  34.929  1.00 32.93           O
ATOM   2065  HA  VAL A 134      26.944  16.091  32.697  1.00 35.55           H
ATOM   2066  CB  VAL A 134      26.171  17.800  31.600  1.00 35.64           C
ATOM   2067  HB  VAL A 134      27.124  18.294  31.417  1.00 35.64           H
ATOM   2068  CG1 VAL A 134      25.847  16.911  30.405  1.00 35.16           C
ATOM   2069 1HG1 VAL A 134      25.248  17.471  29.687  1.00 35.16           H
ATOM   2070 2HG1 VAL A 134      25.287  16.038  30.743  1.00 35.16           H
ATOM   2071 3HG1 VAL A 134      26.773  16.587  29.931  1.00 35.16           H
ATOM   2072  CG2 VAL A 134      25.097  18.873  31.781  1.00 34.68           C
ATOM   2073 1HG2 VAL A 134      25.295  19.436  32.693  1.00 34.68           H
ATOM   2074 2HG2 VAL A 134      24.118  18.400  31.852  1.00 34.68           H
ATOM   2075 3HG2 VAL A 134      25.112  19.550  30.926  1.00 34.68           H
ATOM   2076  HN  VAL A 134      24.240  16.977  33.503  1.00 38.69           H
ATOM   2077  N   PRO A 135      28.168  18.103  33.916  1.00 32.26           N
ATOM   2078  CA  PRO A 135      28.841  18.924  34.921  1.00 31.29           C
ATOM   2079  C   PRO A 135      28.239  20.325  34.949  1.00 32.16           C
ATOM   2080  O   PRO A 135      27.943  20.902  33.900  1.00 31.97           O
ATOM   2081  HA  PRO A 135      28.745  18.540  35.936  1.00 31.29           H
ATOM   2082  CB  PRO A 135      30.289  18.949  34.435  1.00 31.47           C
ATOM   2083 1HB  PRO A 135      30.465  19.797  33.774  1.00 31.47           H
ATOM   2084 2HB  PRO A 135      30.982  18.994  35.276  1.00 31.47           H
ATOM   2085  CG  PRO A 135      30.428  17.652  33.694  1.00 33.14           C
ATOM   2086 1HG  PRO A 135      31.286  17.670  33.022  1.00 33.14           H
ATOM   2087 2HG  PRO A 135      30.523  16.811  34.381  1.00 33.14           H
ATOM   2088  CD  PRO A 135      29.134  17.592  32.928  1.00 34.26           C
ATOM   2089 1HD  PRO A 135      28.321  18.054  33.488  1.00 34.26           H
ATOM   2090 2HD  PRO A 135      28.867  16.564  32.682  1.00 34.26           H
ATOM   2091  N   LEU A 136      28.041  20.862  36.148  1.00 31.80           N
ATOM   2092  CA  LEU A 136      27.513  22.216  36.296  1.00 31.50           C
ATOM   2093  C   LEU A 136      28.557  23.007  37.063  1.00 31.00           C
ATOM   2094  O   LEU A 136      28.631  22.929  38.288  1.00 29.95           O
ATOM   2095  HA  LEU A 136      27.312  22.650  35.316  1.00 31.50           H
ATOM   2096  CB  LEU A 136      26.189  22.220  37.068  1.00 31.37           C
ATOM   2097 1HB  LEU A 136      25.453  21.678  36.474  1.00 31.37           H
ATOM   2098 2HB  LEU A 136      26.351  21.697  38.011  1.00 31.37           H
ATOM   2099  CG  LEU A 136      25.608  23.603  37.391  1.00 31.05           C
ATOM   2100  HG  LEU A 136      26.323  24.160  37.993  1.00 31.05           H
ATOM   2101  CD1 LEU A 136      25.346  24.375  36.094  1.00 29.30           C
ATOM   2102 1HD1 LEU A 136      24.887  25.335  36.329  1.00 29.30           H
ATOM   2103 2HD1 LEU A 136      24.676  23.798  35.457  1.00 29.30           H
ATOM   2104 3HD1 LEU A 136      26.289  24.541  35.574  1.00 29.30           H
ATOM   2105  CD2 LEU A 136      24.305  23.443  38.183  1.00 32.90           C
ATOM   2106 1HD2 LEU A 136      24.538  23.221  39.224  1.00 32.90           H
ATOM   2107 2HD2 LEU A 136      23.720  22.628  37.759  1.00 32.90           H
ATOM   2108 3HD2 LEU A 136      23.732  24.369  38.128  1.00 32.90           H
ATOM   2109  HN  LEU A 136      28.256  20.328  36.964  1.00 31.80           H
ATOM   2110  N   LEU A 137      29.387  23.749  36.340  1.00 31.19           N
ATOM   2111  CA  LEU A 137      30.421  24.539  36.983  1.00 31.86           C
ATOM   2112  C   LEU A 137      29.816  25.729  37.711  1.00 31.52           C
ATOM   2113  O   LEU A 137      28.797  26.272  37.286  1.00 31.78           O
ATOM   2114  HA  LEU A 137      30.925  23.898  37.705  1.00 31.86           H
ATOM   2115  CB  LEU A 137      31.442  25.035  35.955  1.00 32.46           C
ATOM   2116 1HB  LEU A 137      30.887  25.311  35.058  1.00 32.46           H
ATOM   2117 2HB  LEU A 137      31.917  25.921  36.375  1.00 32.46           H
ATOM   2118  CG  LEU A 137      32.561  24.084  35.520  1.00 32.50           C
ATOM   2119  HG  LEU A 137      33.099  23.734  36.400  1.00 32.50           H
ATOM   2120  CD1 LEU A 137      31.979  22.867  34.797  1.00 34.23           C
ATOM   2121 1HD1 LEU A 137      31.510  22.204  35.524  1.00 34.23           H
ATOM   2122 2HD1 LEU A 137      32.778  22.335  34.281  1.00 34.23           H
ATOM   2123 3HD1 LEU A 137      31.235  23.197  34.073  1.00 34.23           H
ATOM   2124  CD2 LEU A 137      33.508  24.827  34.600  1.00 33.28           C
ATOM   2125 1HD2 LEU A 137      33.001  25.052  33.661  1.00 33.28           H
ATOM   2126 2HD2 LEU A 137      34.382  24.207  34.401  1.00 33.28           H
ATOM   2127 3HD2 LEU A 137      33.822  25.756  35.075  1.00 33.28           H
ATOM   2128  HN  LEU A 137      29.298  23.763  35.343  1.00 31.19           H
ATOM   2129  N   PRO A 138      30.417  26.126  38.842  1.00 32.25           N
ATOM   2130  CA  PRO A 138      29.913  27.270  39.610  1.00 31.97           C
ATOM   2131  C   PRO A 138      30.139  28.511  38.743  1.00 31.77           C
ATOM   2132  O   PRO A 138      30.929  28.468  37.798  1.00 31.34           O
ATOM   2133  HA  PRO A 138      28.858  27.229  39.884  1.00 31.97           H
ATOM   2134  CB  PRO A 138      30.814  27.286  40.847  1.00 34.23           C
ATOM   2135 1HB  PRO A 138      31.656  27.963  40.704  1.00 34.23           H
ATOM   2136 2HB  PRO A 138      30.253  27.586  41.732  1.00 34.23           H
ATOM   2137  CG  PRO A 138      31.287  25.860  40.971  1.00 35.58           C
ATOM   2138 1HG  PRO A 138      32.201  25.798  41.561  1.00 35.58           H
ATOM   2139 2HG  PRO A 138      30.521  25.229  41.420  1.00 35.58           H
ATOM   2140  CD  PRO A 138      31.538  25.474  39.537  1.00 33.95           C
ATOM   2141 1HD  PRO A 138      30.840  25.972  38.864  1.00 33.95           H
ATOM   2142 2HD  PRO A 138      31.468  24.395  39.399  1.00 33.95           H
ATOM   2143  N   PHE A 139      29.456  29.608  39.060  1.00 31.64           N
ATOM   2144  CA  PHE A 139      29.612  30.857  38.309  1.00 31.31           C
ATOM   2145  C   PHE A 139      30.901  31.497  38.816  1.00 30.14           C
ATOM   2146  O   PHE A 139      30.949  31.969  39.945  1.00 31.86           O
ATOM   2147  HA  PHE A 139      29.658  30.686  37.232  1.00 31.31           H
ATOM   2148  CB  PHE A 139      28.405  31.774  38.583  1.00 32.16           C
ATOM   2149 1HB  PHE A 139      27.495  31.207  38.386  1.00 32.16           H
ATOM   2150 2HB  PHE A 139      28.430  32.066  39.633  1.00 32.16           H
ATOM   2151  CG  PHE A 139      28.369  33.033  37.744  1.00 31.06           C
ATOM   2152  CD1 PHE A 139      28.801  33.025  36.423  1.00 31.37           C
ATOM   2153  HD1 PHE A 139      29.212  32.109  35.996  1.00 31.37           H
ATOM   2154  CD2 PHE A 139      27.846  34.215  38.270  1.00 34.37           C
ATOM   2155  HD2 PHE A 139      27.507  34.237  39.305  1.00 34.37           H
ATOM   2156  CE1 PHE A 139      28.713  34.176  35.632  1.00 32.39           C
ATOM   2157  HE1 PHE A 139      29.056  34.155  34.597  1.00 32.39           H
ATOM   2158  CE2 PHE A 139      27.750  35.373  37.488  1.00 34.10           C
ATOM   2159  HE2 PHE A 139      27.337  36.288  37.911  1.00 34.10           H
ATOM   2160  CZ  PHE A 139      28.184  35.349  36.169  1.00 34.47           C
ATOM   2161  HZ  PHE A 139      28.110  36.245  35.553  1.00 34.47           H
ATOM   2162  HN  PHE A 139      28.819  29.579  39.831  1.00 31.64           H
ATOM   2163  N   PHE A 140      31.947  31.515  37.991  1.00 32.22           N
ATOM   2164  CA  PHE A 140      33.228  32.071  38.431  1.00 33.49           C
ATOM   2165  C   PHE A 140      33.176  33.524  38.895  1.00 33.76           C
ATOM   2166  O   PHE A 140      33.988  33.947  39.722  1.00 34.02           O
ATOM   2167  HA  PHE A 140      33.495  31.498  39.318  1.00 33.49           H
ATOM   2168  CB  PHE A 140      34.303  31.887  37.339  1.00 35.50           C
ATOM   2169 1HB  PHE A 140      35.278  32.076  37.788  1.00 35.50           H
ATOM   2170 2HB  PHE A 140      34.258  30.855  36.990  1.00 35.50           H
ATOM   2171  CG  PHE A 140      34.156  32.795  36.139  1.00 34.50           C
ATOM   2172  CD1 PHE A 140      34.498  34.146  36.217  1.00 34.03           C
ATOM   2173  HD1 PHE A 140      34.818  34.565  37.169  1.00 34.03           H
ATOM   2174  CD2 PHE A 140      33.742  32.282  34.914  1.00 33.04           C
ATOM   2175  HD2 PHE A 140      33.465  31.230  34.836  1.00 33.04           H
ATOM   2176  CE1 PHE A 140      34.433  34.965  35.093  1.00 30.55           C
ATOM   2177  HE1 PHE A 140      34.704  36.017  35.170  1.00 30.55           H
ATOM   2178  CE2 PHE A 140      33.674  33.097  33.780  1.00 34.54           C
ATOM   2179  HE2 PHE A 140      33.348  32.680  32.825  1.00 34.54           H
ATOM   2180  CZ  PHE A 140      34.024  34.443  33.871  1.00 30.95           C
ATOM   2181  HZ  PHE A 140      33.975  35.082  32.988  1.00 30.95           H
ATOM   2182  HN  PHE A 140      31.856  31.146  37.065  1.00 32.22           H
ATOM   2183  N   MET A 141      32.215  34.285  38.386  1.00 34.27           N
ATOM   2184  CA  MET A 141      32.102  35.688  38.769  1.00 32.35           C
ATOM   2185  C   MET A 141      31.778  35.888  40.251  1.00 33.46           C
ATOM   2186  O   MET A 141      31.953  36.985  40.778  1.00 31.48           O
ATOM   2187  HA  MET A 141      33.082  36.127  38.591  1.00 32.35           H
ATOM   2188  CB  MET A 141      31.047  36.399  37.915  1.00 31.63           C
ATOM   2189 1HB  MET A 141      30.171  35.753  37.853  1.00 31.63           H
ATOM   2190 2HB  MET A 141      30.777  37.330  38.414  1.00 31.63           H
ATOM   2191  CG  MET A 141      31.494  36.733  36.494  1.00 30.04           C
ATOM   2192 1HG  MET A 141      31.635  35.797  35.952  1.00 30.04           H
ATOM   2193 2HG  MET A 141      30.706  37.314  36.016  1.00 30.04           H
ATOM   2194  SD  MET A 141      33.050  37.690  36.399  1.00 30.09           S
ATOM   2195  CE  MET A 141      32.548  39.254  37.199  1.00 28.94           C
ATOM   2196 1HE  MET A 141      33.319  40.008  37.041  1.00 28.94           H
ATOM   2197 2HE  MET A 141      32.414  39.089  38.268  1.00 28.94           H
ATOM   2198 3HE  MET A 141      31.609  39.599  36.765  1.00 28.94           H
ATOM   2199  HN  MET A 141      31.563  33.893  37.734  1.00 34.27           H
ATOM   2200  N   GLU A 142      31.307  34.839  40.924  1.00 33.87           N
ATOM   2201  CA  GLU A 142      30.981  34.950  42.349  1.00 35.19           C
ATOM   2202  C   GLU A 142      32.224  35.327  43.151  1.00 33.78           C
ATOM   2203  O   GLU A 142      32.155  36.129  44.080  1.00 34.27           O
ATOM   2204  HA  GLU A 142      30.221  35.724  42.451  1.00 35.19           H
ATOM   2205  CB  GLU A 142      30.428  33.628  42.894  1.00 36.44           C
ATOM   2206 1HB  GLU A 142      31.176  32.853  42.725  1.00 36.44           H
ATOM   2207 2HB  GLU A 142      30.264  33.746  43.965  1.00 36.44           H
ATOM   2208  CG  GLU A 142      29.127  33.170  42.268  1.00 40.41           C
ATOM   2209 1HG  GLU A 142      29.299  32.985  41.207  1.00 40.41           H
ATOM   2210 2HG  GLU A 142      28.816  32.245  42.752  1.00 40.41           H
ATOM   2211  CD  GLU A 142      28.015  34.182  42.405  1.00 41.82           C
ATOM   2212  OE1 GLU A 142      28.050  34.992  43.355  1.00 44.99           O
ATOM   2213  OE2 GLU A 142      27.091  34.161  41.569  1.00 44.80           O
ATOM   2214  HN  GLU A 142      31.172  33.966  40.451  1.00 33.87           H
ATOM   2215  N   GLU A 143      33.357  34.737  42.794  1.00 31.84           N
ATOM   2216  CA  GLU A 143      34.603  35.024  43.488  1.00 32.39           C
ATOM   2217  C   GLU A 143      35.179  36.355  43.027  1.00 31.09           C
ATOM   2218  O   GLU A 143      35.833  37.051  43.799  1.00 31.18           O
ATOM   2219  HA  GLU A 143      34.389  35.087  44.554  1.00 32.39           H
ATOM   2220  CB  GLU A 143      35.617  33.902  43.251  1.00 35.71           C
ATOM   2221 1HB  GLU A 143      35.680  33.714  42.179  1.00 35.71           H
ATOM   2222 2HB  GLU A 143      36.589  34.232  43.620  1.00 35.71           H
ATOM   2223  CG  GLU A 143      35.253  32.593  43.951  1.00 42.35           C
ATOM   2224 1HG  GLU A 143      34.211  32.357  43.732  1.00 42.35           H
ATOM   2225 2HG  GLU A 143      35.894  31.800  43.566  1.00 42.35           H
ATOM   2226  CD  GLU A 143      35.427  32.674  45.451  1.00 47.06           C
ATOM   2227  OE1 GLU A 143      34.864  31.818  46.168  1.00 52.56           O
ATOM   2228  OE2 GLU A 143      36.137  33.591  45.925  1.00 51.08           O
ATOM   2229  HN  GLU A 143      33.353  34.083  42.035  1.00 31.84           H
ATOM   2230  N   VAL A 144      34.923  36.718  41.776  1.00 28.98           N
ATOM   2231  CA  VAL A 144      35.447  37.969  41.251  1.00 27.83           C
ATOM   2232  C   VAL A 144      34.745  39.181  41.884  1.00 29.35           C
ATOM   2233  O   VAL A 144      35.375  40.213  42.114  1.00 28.52           O
ATOM   2234  HA  VAL A 144      36.504  37.998  41.510  1.00 27.83           H
ATOM   2235  CB  VAL A 144      35.311  38.040  39.711  1.00 29.83           C
ATOM   2236  HB  VAL A 144      34.250  38.040  39.454  1.00 29.83           H
ATOM   2237  CG1 VAL A 144      35.971  39.325  39.191  1.00 28.54           C
ATOM   2238 1HG1 VAL A 144      37.030  39.320  39.450  1.00 28.54           H
ATOM   2239 2HG1 VAL A 144      35.489  40.191  39.646  1.00 28.54           H
ATOM   2240 3HG1 VAL A 144      35.862  39.376  38.108  1.00 28.54           H
ATOM   2241  CG2 VAL A 144      35.984  36.823  39.059  1.00 30.04           C
ATOM   2242 1HG2 VAL A 144      36.104  37.003  37.991  1.00 30.04           H
ATOM   2243 2HG2 VAL A 144      35.362  35.940  39.210  1.00 30.04           H
ATOM   2244 3HG2 VAL A 144      36.961  36.661  39.513  1.00 30.04           H
ATOM   2245  HN  VAL A 144      34.365  36.127  41.191  1.00 28.98           H
ATOM   2246  N   TYR A 145      33.441  39.061  42.139  1.00 28.61           N
ATOM   2247  CA  TYR A 145      32.676  40.149  42.766  1.00 33.05           C
ATOM   2248  C   TYR A 145      33.280  40.546  44.119  1.00 33.46           C
ATOM   2249  O   TYR A 145      33.199  41.704  44.531  1.00 34.72           O
ATOM   2250  HA  TYR A 145      32.714  40.993  42.078  1.00 33.05           H
ATOM   2251  CB  TYR A 145      31.221  39.729  43.009  1.00 33.12           C
ATOM   2252 1HB  TYR A 145      31.232  38.808  43.592  1.00 33.12           H
ATOM   2253 2HB  TYR A 145      30.738  40.518  43.584  1.00 33.12           H
ATOM   2254  CG  TYR A 145      30.394  39.485  41.773  1.00 35.90           C
ATOM   2255  CD1 TYR A 145      29.372  38.536  41.787  1.00 37.50           C
ATOM   2256  HD1 TYR A 145      29.195  37.953  42.691  1.00 37.50           H
ATOM   2257  CD2 TYR A 145      30.598  40.216  40.605  1.00 37.61           C
ATOM   2258  HD2 TYR A 145      31.391  40.961  40.568  1.00 37.61           H
ATOM   2259  CE1 TYR A 145      28.575  38.317  40.672  1.00 38.34           C
ATOM   2260  HE1 TYR A 145      27.781  37.568  40.703  1.00 38.34           H
ATOM   2261  CE2 TYR A 145      29.799  40.005  39.476  1.00 37.87           C
ATOM   2262  HE2 TYR A 145      29.964  40.584  38.567  1.00 37.87           H
ATOM   2263  CZ  TYR A 145      28.790  39.051  39.522  1.00 38.05           C
ATOM   2264  OH  TYR A 145      28.001  38.827  38.420  1.00 38.54           O
ATOM   2265  HH  TYR A 145      28.407  39.274  37.623  1.00 38.54           H
ATOM   2266  HN  TYR A 145      32.972  38.209  41.898  1.00 28.61           H
ATOM   2267  N   LEU A 146      33.878  39.580  44.810  1.00 33.08           N
ATOM   2268  CA  LEU A 146      34.471  39.827  46.118  1.00 31.99           C
ATOM   2269  C   LEU A 146      35.742  40.666  46.044  1.00 31.56           C
ATOM   2270  O   LEU A 146      36.312  41.016  47.073  1.00 29.85           O
ATOM   2271  HA  LEU A 146      33.742  40.399  46.692  1.00 31.99           H
ATOM   2272  CB  LEU A 146      34.768  38.493  46.815  1.00 33.02           C
ATOM   2273 1HB  LEU A 146      35.494  37.951  46.209  1.00 33.02           H
ATOM   2274 2HB  LEU A 146      35.201  38.713  47.791  1.00 33.02           H
ATOM   2275  CG  LEU A 146      33.554  37.582  47.030  1.00 34.23           C
ATOM   2276  HG  LEU A 146      33.061  37.405  46.072  1.00 34.23           H
ATOM   2277  CD1 LEU A 146      34.004  36.227  47.600  1.00 35.42           C
ATOM   2278 1HD1 LEU A 146      33.131  35.599  47.776  1.00 35.42           H
ATOM   2279 2HD1 LEU A 146      34.533  36.387  48.539  1.00 35.42           H
ATOM   2280 3HD1 LEU A 146      34.667  35.736  46.888  1.00 35.42           H
ATOM   2281  CD2 LEU A 146      32.571  38.254  47.971  1.00 35.25           C
ATOM   2282 1HD2 LEU A 146      33.099  38.608  48.856  1.00 35.25           H
ATOM   2283 2HD2 LEU A 146      31.804  37.539  48.267  1.00 35.25           H
ATOM   2284 3HD2 LEU A 146      32.104  39.099  47.465  1.00 35.25           H
ATOM   2285  HN  LEU A 146      33.921  38.658  44.420  1.00 33.08           H
ATOM   2286  N   LYS A 147      36.176  40.989  44.827  1.00 31.01           N
ATOM   2287  CA  LYS A 147      37.381  41.793  44.611  1.00 30.85           C
ATOM   2288  C   LYS A 147      37.067  43.005  43.724  1.00 29.46           C
ATOM   2289  O   LYS A 147      37.238  42.958  42.510  1.00 28.31           O
ATOM   2290  HA  LYS A 147      37.736  42.141  45.579  1.00 30.85           H
ATOM   2291  CB  LYS A 147      38.468  40.946  43.940  1.00 32.33           C
ATOM   2292 1HB  LYS A 147      38.072  40.575  42.994  1.00 32.33           H
ATOM   2293 2HB  LYS A 147      39.327  41.588  43.748  1.00 32.33           H
ATOM   2294  CG  LYS A 147      38.945  39.747  44.755  1.00 37.28           C
ATOM   2295 1HG  LYS A 147      38.076  39.217  45.146  1.00 37.28           H
ATOM   2296 2HG  LYS A 147      39.513  39.082  44.105  1.00 37.28           H
ATOM   2297  CD  LYS A 147      39.824  40.167  45.914  1.00 40.32           C
ATOM   2298 1HD  LYS A 147      40.654  40.762  45.533  1.00 40.32           H
ATOM   2299 2HD  LYS A 147      39.234  40.768  46.607  1.00 40.32           H
ATOM   2300  CE  LYS A 147      40.380  38.957  46.656  1.00 44.81           C
ATOM   2301 1HE  LYS A 147      39.555  38.424  47.129  1.00 44.81           H
ATOM   2302 2HE  LYS A 147      40.874  38.301  45.940  1.00 44.81           H
ATOM   2303  NZ  LYS A 147      41.360  39.355  47.701  1.00 48.33           N
ATOM   2304 1HZ  LYS A 147      41.543  38.576  48.301  1.00 48.33           H
ATOM   2305 2HZ  LYS A 147      40.986  40.110  48.240  1.00 48.33           H
ATOM   2306 3HZ  LYS A 147      42.212  39.647  47.266  1.00 48.33           H
ATOM   2307  HN  LYS A 147      35.659  40.670  44.031  1.00 31.01           H
ATOM   2308  N   PRO A 148      36.614  44.113  44.325  1.00 28.22           N
ATOM   2309  CA  PRO A 148      36.287  45.307  43.536  1.00 27.03           C
ATOM   2310  C   PRO A 148      37.365  45.682  42.521  1.00 27.16           C
ATOM   2311  O   PRO A 148      37.060  46.122  41.407  1.00 24.60           O
ATOM   2312  HA  PRO A 148      35.408  45.158  42.905  1.00 27.03           H
ATOM   2313  CB  PRO A 148      36.087  46.382  44.604  1.00 26.38           C
ATOM   2314 1HB  PRO A 148      37.030  46.865  44.857  1.00 26.38           H
ATOM   2315 2HB  PRO A 148      35.370  47.134  44.275  1.00 26.38           H
ATOM   2316  CG  PRO A 148      35.549  45.593  45.774  1.00 27.97           C
ATOM   2317 1HG  PRO A 148      35.635  46.153  46.706  1.00 27.97           H
ATOM   2318 2HG  PRO A 148      34.509  45.306  45.618  1.00 27.97           H
ATOM   2319  CD  PRO A 148      36.469  44.381  45.766  1.00 28.57           C
ATOM   2320 1HD  PRO A 148      36.771  44.120  44.752  1.00 28.57           H
ATOM   2321 2HD  PRO A 148      35.994  43.520  46.236  1.00 28.57           H
ATOM   2322  N   GLN A 149      38.623  45.498  42.915  1.00 26.72           N
ATOM   2323  CA  GLN A 149      39.767  45.812  42.063  1.00 27.96           C
ATOM   2324  C   GLN A 149      39.837  44.935  40.805  1.00 30.49           C
ATOM   2325  O   GLN A 149      40.641  45.195  39.908  1.00 30.64           O
ATOM   2326  HA  GLN A 149      39.635  46.842  41.733  1.00 27.96           H
ATOM   2327  CB  GLN A 149      41.074  45.668  42.859  1.00 27.55           C
ATOM   2328 1HB  GLN A 149      41.902  45.962  42.214  1.00 27.55           H
ATOM   2329 2HB  GLN A 149      41.027  46.337  43.718  1.00 27.55           H
ATOM   2330  CG  GLN A 149      41.344  44.243  43.372  1.00 28.99           C
ATOM   2331 1HG  GLN A 149      40.776  43.543  42.758  1.00 28.99           H
ATOM   2332 2HG  GLN A 149      42.409  44.036  43.268  1.00 28.99           H
ATOM   2333  CD  GLN A 149      40.951  44.033  44.833  1.00 29.22           C
ATOM   2334  OE1 GLN A 149      39.801  44.265  45.217  1.00 31.00           O
ATOM   2335  NE2 GLN A 149      41.907  43.603  45.656  1.00 26.12           N
ATOM   2336 1HE2 GLN A 149      42.782  43.440  45.299  1.00 26.12           H
ATOM   2337 2HE2 GLN A 149      41.750  43.443  46.631  1.00 26.12           H
ATOM   2338  HN  GLN A 149      38.791  45.129  43.829  1.00 26.72           H
ATOM   2339  N   TRP A 150      39.008  43.895  40.745  1.00 30.48           N
ATOM   2340  CA  TRP A 150      38.962  42.992  39.589  1.00 30.23           C
ATOM   2341  C   TRP A 150      37.711  43.225  38.745  1.00 30.98           C
ATOM   2342  O   TRP A 150      37.469  42.503  37.784  1.00 31.06           O
ATOM   2343  HA  TRP A 150      39.846  43.202  38.988  1.00 30.23           H
ATOM   2344  CB  TRP A 150      38.973  41.520  40.043  1.00 28.96           C
ATOM   2345 1HB  TRP A 150      38.261  41.409  40.860  1.00 28.96           H
ATOM   2346 2HB  TRP A 150      38.661  40.901  39.202  1.00 28.96           H
ATOM   2347  CG  TRP A 150      40.306  41.032  40.514  1.00 30.31           C
ATOM   2348  CD1 TRP A 150      41.495  41.700  40.434  1.00 32.75           C
ATOM   2349  HD1 TRP A 150      41.623  42.692  40.003  1.00 32.75           H
ATOM   2350  CD2 TRP A 150      40.598  39.770  41.139  1.00 30.74           C
ATOM   2351  NE1 TRP A 150      42.506  40.939  40.972  1.00 32.22           N
ATOM   2352  HE1 TRP A 150      43.465  41.209  41.032  1.00 32.22           H
ATOM   2353  CE2 TRP A 150      41.985  39.752  41.412  1.00 32.79           C
ATOM   2354  CE3 TRP A 150      39.822  38.657  41.494  1.00 31.10           C
ATOM   2355  HE3 TRP A 150      38.750  38.639  41.296  1.00 31.10           H
ATOM   2356  CZ2 TRP A 150      42.620  38.662  42.026  1.00 34.30           C
ATOM   2357  HZ2 TRP A 150      43.690  38.671  42.224  1.00 34.30           H
ATOM   2358  CZ3 TRP A 150      40.454  37.568  42.108  1.00 34.49           C
ATOM   2359  HZ3 TRP A 150      39.864  36.694  42.388  1.00 34.49           H
ATOM   2360  CH2 TRP A 150      41.843  37.584  42.367  1.00 34.65           C
ATOM   2361  HH2 TRP A 150      42.306  36.722  42.847  1.00 34.65           H
ATOM   2362  HN  TRP A 150      38.393  43.723  41.515  1.00 30.48           H
ATOM   2363  N   MET A 151      36.914  44.227  39.108  1.00 30.50           N
ATOM   2364  CA  MET A 151      35.679  44.528  38.383  1.00 30.20           C
ATOM   2365  C   MET A 151      35.777  45.806  37.560  1.00 29.64           C
ATOM   2366  O   MET A 151      36.373  46.794  37.998  1.00 28.38           O
ATOM   2367  HA  MET A 151      35.512  43.689  37.705  1.00 30.20           H
ATOM   2368  CB  MET A 151      34.513  44.688  39.361  1.00 29.23           C
ATOM   2369 1HB  MET A 151      34.795  45.438  40.100  1.00 29.23           H
ATOM   2370 2HB  MET A 151      33.648  45.038  38.798  1.00 29.23           H
ATOM   2371  CG  MET A 151      34.111  43.439  40.098  1.00 31.23           C
ATOM   2372 1HG  MET A 151      34.952  43.107  40.708  1.00 31.23           H
ATOM   2373 2HG  MET A 151      33.264  43.671  40.744  1.00 31.23           H
ATOM   2374  SD  MET A 151      33.642  42.107  38.989  1.00 30.30           S
ATOM   2375  CE  MET A 151      32.069  42.709  38.336  1.00 30.96           C
ATOM   2376 1HE  MET A 151      31.399  42.943  39.163  1.00 30.96           H
ATOM   2377 2HE  MET A 151      31.618  41.940  37.709  1.00 30.96           H
ATOM   2378 3HE  MET A 151      32.242  43.607  37.743  1.00 30.96           H
ATOM   2379  HN  MET A 151      37.164  44.787  39.896  1.00 30.50           H
ATOM   2380  N   GLN A 152      35.190  45.797  36.372  1.00 28.77           N
ATOM   2381  CA  GLN A 152      35.199  47.008  35.565  1.00 32.31           C
ATOM   2382  C   GLN A 152      34.153  47.959  36.159  1.00 34.70           C
ATOM   2383  O   GLN A 152      33.377  47.566  37.036  1.00 30.91           O
ATOM   2384  HA  GLN A 152      36.187  47.464  35.581  1.00 32.31           H
ATOM   2385  CB  GLN A 152      34.876  46.698  34.103  1.00 33.54           C
ATOM   2386 1HB  GLN A 152      33.860  46.307  34.046  1.00 33.54           H
ATOM   2387 2HB  GLN A 152      34.943  47.622  33.528  1.00 33.54           H
ATOM   2388  CG  GLN A 152      35.825  45.675  33.492  1.00 33.05           C
ATOM   2389 1HG  GLN A 152      36.842  45.917  33.801  1.00 33.05           H
ATOM   2390 2HG  GLN A 152      35.558  44.687  33.865  1.00 33.05           H
ATOM   2391  CD  GLN A 152      35.775  45.650  31.979  1.00 37.59           C
ATOM   2392  OE1 GLN A 152      36.141  44.647  31.343  1.00 35.21           O
ATOM   2393  NE2 GLN A 152      35.332  46.757  31.383  1.00 32.28           N
ATOM   2394 1HE2 GLN A 152      35.061  47.503  31.931  1.00 32.28           H
ATOM   2395 2HE2 GLN A 152      35.270  46.842  30.389  1.00 32.28           H
ATOM   2396  HN  GLN A 152      34.745  44.966  36.032  1.00 28.77           H
ATOM   2397  N   ASP A 153      34.148  49.202  35.677  1.00 37.72           N
ATOM   2398  CA  ASP A 153      33.233  50.255  36.132  1.00 41.97           C
ATOM   2399  C   ASP A 153      31.755  49.896  36.172  1.00 41.74           C
ATOM   2400  O   ASP A 153      31.031  50.335  37.068  1.00 43.98           O
ATOM   2401  HA  ASP A 153      33.517  50.424  37.169  1.00 41.97           H
ATOM   2402  CB  ASP A 153      33.408  51.506  35.256  1.00 46.90           C
ATOM   2403 1HB  ASP A 153      33.584  51.190  34.228  1.00 46.90           H
ATOM   2404 2HB  ASP A 153      32.492  52.095  35.304  1.00 46.90           H
ATOM   2405  CG  ASP A 153      34.567  52.375  35.701  1.00 50.48           C
ATOM   2406  OD1 ASP A 153      35.525  51.831  36.290  1.00 51.70           O
ATOM   2407  OD2 ASP A 153      34.524  53.602  35.454  1.00 53.32           O
ATOM   2408  HN  ASP A 153      34.808  49.429  34.961  1.00 37.72           H
ATOM   2409  N   ASP A 154      31.296  49.112  35.205  1.00 40.25           N
ATOM   2410  CA  ASP A 154      29.888  48.740  35.168  1.00 38.19           C
ATOM   2411  C   ASP A 154      29.499  47.780  36.286  1.00 38.61           C
ATOM   2412  O   ASP A 154      28.327  47.457  36.447  1.00 39.60           O
ATOM   2413  HA  ASP A 154      29.321  49.659  35.315  1.00 38.19           H
ATOM   2414  CB  ASP A 154      29.529  48.121  33.810  1.00 35.72           C
ATOM   2415 1HB  ASP A 154      28.481  47.822  33.829  1.00 35.72           H
ATOM   2416 2HB  ASP A 154      29.678  48.873  33.035  1.00 35.72           H
ATOM   2417  CG  ASP A 154      30.376  46.903  33.473  1.00 34.43           C
ATOM   2418  OD1 ASP A 154      30.914  46.261  34.408  1.00 29.01           O
ATOM   2419  OD2 ASP A 154      30.479  46.587  32.270  1.00 34.47           O
ATOM   2420  HN  ASP A 154      31.918  48.773  34.499  1.00 40.25           H
ATOM   2421  N   GLY A 155      30.481  47.325  37.060  1.00 37.89           N
ATOM   2422  CA  GLY A 155      30.188  46.401  38.143  1.00 36.07           C
ATOM   2423  C   GLY A 155      29.602  45.094  37.645  1.00 37.12           C
ATOM   2424  O   GLY A 155      28.987  44.343  38.407  1.00 37.64           O
ATOM   2425 1HA  GLY A 155      31.112  46.188  38.680  1.00 36.07           H
ATOM   2426 2HA  GLY A 155      29.474  46.870  38.819  1.00 36.07           H
ATOM   2427  HN  GLY A 155      31.421  47.619  36.896  1.00 37.89           H
ATOM   2428  N   ILE A 156      29.795  44.821  36.358  1.00 34.69           N
ATOM   2429  CA  ILE A 156      29.284  43.608  35.737  1.00 33.99           C
ATOM   2430  C   ILE A 156      30.382  42.703  35.178  1.00 34.14           C
ATOM   2431  O   ILE A 156      30.399  41.496  35.441  1.00 34.27           O
ATOM   2432  HA  ILE A 156      28.765  43.074  36.534  1.00 33.99           H
ATOM   2433  CB  ILE A 156      28.331  43.949  34.578  1.00 34.95           C
ATOM   2434  HB  ILE A 156      28.820  44.665  33.919  1.00 34.95           H
ATOM   2435  CG1 ILE A 156      27.051  44.580  35.122  1.00 37.34           C
ATOM   2436 1HG1 ILE A 156      26.458  43.803  35.604  1.00 37.34           H
ATOM   2437 2HG1 ILE A 156      27.322  45.338  35.857  1.00 37.34           H
ATOM   2438  CG2 ILE A 156      28.012  42.707  33.770  1.00 34.09           C
ATOM   2439 1HG2 ILE A 156      27.226  42.934  33.049  1.00 34.09           H
ATOM   2440 2HG2 ILE A 156      27.673  41.916  34.439  1.00 34.09           H
ATOM   2441 3HG2 ILE A 156      28.906  42.378  33.241  1.00 34.09           H
ATOM   2442  CD1 ILE A 156      26.210  45.231  34.044  1.00 38.33           C
ATOM   2443 1HD1 ILE A 156      26.851  45.819  33.388  1.00 38.33           H
ATOM   2444 2HD1 ILE A 156      25.467  45.882  34.505  1.00 38.33           H
ATOM   2445 3HD1 ILE A 156      25.705  44.460  33.462  1.00 38.33           H
ATOM   2446  HN  ILE A 156      30.308  45.470  35.797  1.00 34.69           H
ATOM   2447  N   HIS A 157      31.289  43.280  34.397  1.00 20.00           N
ATOM   2448  CA  HIS A 157      32.353  42.493  33.777  1.00 20.00           C
ATOM   2449  C   HIS A 157      33.693  42.546  34.499  1.00 20.00           C
ATOM   2450  O   HIS A 157      34.053  43.566  35.077  1.00 20.00           O
ATOM   2451  HA  HIS A 157      32.027  41.453  33.801  1.00 20.00           H
ATOM   2452  CB  HIS A 157      32.562  42.938  32.324  1.00 20.00           C
ATOM   2453 1HB  HIS A 157      33.017  43.928  32.320  1.00 20.00           H
ATOM   2454 2HB  HIS A 157      33.269  42.260  31.846  1.00 20.00           H
ATOM   2455  CG  HIS A 157      31.305  42.978  31.514  1.00 20.00           C
ATOM   2456  ND1 HIS A 157      30.556  44.127  31.362  1.00 20.00           N
ATOM   2457  HD1 HIS A 157      30.766  45.019  31.762  1.00 20.00           H
ATOM   2458  CD2 HIS A 157      30.660  42.013  30.815  1.00 20.00           C
ATOM   2459  HD2 HIS A 157      30.958  40.971  30.706  1.00 20.00           H
ATOM   2460  CE1 HIS A 157      29.507  43.868  30.599  1.00 20.00           C
ATOM   2461  HE1 HIS A 157      28.739  44.582  30.303  1.00 20.00           H
ATOM   2462  NE2 HIS A 157      29.546  42.594  30.254  1.00 20.00           N
ATOM   2463  HN  HIS A 157      31.306  44.258  34.187  1.00 20.00           H
ATOM   2464  N   PRO A 158      34.445  41.431  34.482  1.00 28.38           N
ATOM   2465  CA  PRO A 158      35.757  41.361  35.133  1.00 27.37           C
ATOM   2466  C   PRO A 158      36.757  42.132  34.271  1.00 27.48           C
ATOM   2467  O   PRO A 158      36.622  42.151  33.047  1.00 24.99           O
ATOM   2468  HA  PRO A 158      35.809  41.794  36.130  1.00 27.37           H
ATOM   2469  CB  PRO A 158      36.045  39.860  35.160  1.00 30.17           C
ATOM   2470 1HB  PRO A 158      37.117  39.663  35.158  1.00 30.17           H
ATOM   2471 2HB  PRO A 158      35.590  39.386  36.030  1.00 30.17           H
ATOM   2472  CG  PRO A 158      35.403  39.389  33.885  1.00 29.87           C
ATOM   2473 1HG  PRO A 158      35.993  39.676  33.014  1.00 29.87           H
ATOM   2474 2HG  PRO A 158      35.262  38.308  33.887  1.00 29.87           H
ATOM   2475  CD  PRO A 158      34.069  40.122  33.916  1.00 28.70           C
ATOM   2476 1HD  PRO A 158      33.351  39.607  34.554  1.00 28.70           H
ATOM   2477 2HD  PRO A 158      33.653  40.229  32.914  1.00 28.70           H
ATOM   2478  N   ASN A 159      37.748  42.767  34.898  1.00 27.82           N
ATOM   2479  CA  ASN A 159      38.736  43.547  34.152  1.00 28.46           C
ATOM   2480  C   ASN A 159      39.972  42.740  33.754  1.00 30.50           C
ATOM   2481  O   ASN A 159      40.040  41.532  33.994  1.00 29.54           O
ATOM   2482  HA  ASN A 159      38.241  43.845  33.227  1.00 28.46           H
ATOM   2483  CB  ASN A 159      39.160  44.795  34.948  1.00 27.91           C
ATOM   2484 1HB  ASN A 159      39.877  45.359  34.352  1.00 27.91           H
ATOM   2485 2HB  ASN A 159      38.276  45.406  35.130  1.00 27.91           H
ATOM   2486  CG  ASN A 159      39.801  44.461  36.287  1.00 27.26           C
ATOM   2487  OD1 ASN A 159      40.270  43.342  36.514  1.00 29.15           O
ATOM   2488  ND2 ASN A 159      39.843  45.453  37.182  1.00 24.99           N
ATOM   2489 1HD2 ASN A 159      39.462  46.298  36.947  1.00 24.99           H
ATOM   2490 2HD2 ASN A 159      40.256  45.351  38.087  1.00 24.99           H
ATOM   2491  HN  ASN A 159      37.816  42.708  35.893  1.00 27.82           H
ATOM   2492  N   ARG A 160      40.944  43.405  33.135  1.00 30.36           N
ATOM   2493  CA  ARG A 160      42.165  42.722  32.713  1.00 32.23           C
ATOM   2494  C   ARG A 160      42.873  42.043  33.872  1.00 31.38           C
ATOM   2495  O   ARG A 160      43.268  40.878  33.770  1.00 31.01           O
ATOM   2496  HA  ARG A 160      41.859  41.953  32.001  1.00 32.23           H
ATOM   2497  CB  ARG A 160      43.129  43.699  32.034  1.00 32.34           C
ATOM   2498 1HB  ARG A 160      43.273  44.554  32.695  1.00 32.34           H
ATOM   2499 2HB  ARG A 160      44.082  43.191  31.884  1.00 32.34           H
ATOM   2500  CG  ARG A 160      42.649  44.208  30.700  1.00 31.44           C
ATOM   2501 1HG  ARG A 160      42.384  43.360  30.069  1.00 31.44           H
ATOM   2502 2HG  ARG A 160      41.772  44.836  30.852  1.00 31.44           H
ATOM   2503  CD  ARG A 160      43.730  45.020  30.012  1.00 31.92           C
ATOM   2504 1HD  ARG A 160      43.894  45.940  30.572  1.00 31.92           H
ATOM   2505 2HD  ARG A 160      44.652  44.439  29.990  1.00 31.92           H
ATOM   2506  NE  ARG A 160      43.344  45.356  28.643  1.00 32.13           N
ATOM   2507  HE  ARG A 160      43.684  44.772  27.906  1.00 32.13           H
ATOM   2508  CZ  ARG A 160      42.570  46.384  28.311  1.00 35.40           C
ATOM   2509  NH1 ARG A 160      42.090  47.195  29.245  1.00 36.00           N
ATOM   2510 1HH1 ARG A 160      42.309  47.032  30.202  1.00 36.00           H
ATOM   2511 2HH1 ARG A 160      41.509  47.969  28.992  1.00 36.00           H
ATOM   2512  NH2 ARG A 160      42.276  46.604  27.040  1.00 34.95           N
ATOM   2513 1HH2 ARG A 160      41.695  47.378  26.788  1.00 34.95           H
ATOM   2514 2HH2 ARG A 160      42.635  45.996  26.332  1.00 34.95           H
ATOM   2515  HN  ARG A 160      40.835  44.383  32.957  1.00 30.36           H
ATOM   2516  N   ASP A 161      43.031  42.764  34.979  1.00 32.27           N
ATOM   2517  CA  ASP A 161      43.714  42.213  36.149  1.00 32.79           C
ATOM   2518  C   ASP A 161      43.082  40.930  36.666  1.00 31.41           C
ATOM   2519  O   ASP A 161      43.754  40.125  37.292  1.00 31.13           O
ATOM   2520  HA  ASP A 161      44.723  41.982  35.810  1.00 32.79           H
ATOM   2521  CB  ASP A 161      43.743  43.230  37.294  1.00 35.68           C
ATOM   2522 1HB  ASP A 161      42.726  43.575  37.479  1.00 35.68           H
ATOM   2523 2HB  ASP A 161      44.128  42.737  38.187  1.00 35.68           H
ATOM   2524  CG  ASP A 161      44.614  44.434  36.993  1.00 37.03           C
ATOM   2525  OD1 ASP A 161      45.253  44.474  35.920  1.00 38.67           O
ATOM   2526  OD2 ASP A 161      44.662  45.345  37.844  1.00 39.35           O
ATOM   2527  HN  ASP A 161      42.675  43.697  35.010  1.00 32.27           H
ATOM   2528  N   ALA A 162      41.790  40.749  36.410  1.00 29.44           N
ATOM   2529  CA  ALA A 162      41.082  39.565  36.875  1.00 27.85           C
ATOM   2530  C   ALA A 162      41.341  38.312  36.051  1.00 27.74           C
ATOM   2531  O   ALA A 162      41.261  37.192  36.566  1.00 27.39           O
ATOM   2532  HA  ALA A 162      41.467  39.363  37.873  1.00 27.85           H
ATOM   2533  CB  ALA A 162      39.574  39.839  36.900  1.00 28.82           C
ATOM   2534 1HB  ALA A 162      39.401  40.908  37.029  1.00 28.82           H
ATOM   2535 2HB  ALA A 162      39.119  39.295  37.728  1.00 28.82           H
ATOM   2536 3HB  ALA A 162      39.129  39.510  35.961  1.00 28.82           H
ATOM   2537  HN  ALA A 162      41.292  41.441  35.886  1.00 29.44           H
ATOM   2538  N   GLN A 163      41.646  38.494  34.772  1.00 26.26           N
ATOM   2539  CA  GLN A 163      41.829  37.353  33.883  1.00 27.40           C
ATOM   2540  C   GLN A 163      42.765  36.251  34.370  1.00 27.61           C
ATOM   2541  O   GLN A 163      42.426  35.068  34.282  1.00 26.87           O
ATOM   2542  HA  GLN A 163      40.853  36.866  33.859  1.00 27.40           H
ATOM   2543  CB  GLN A 163      42.237  37.836  32.483  1.00 28.46           C
ATOM   2544 1HB  GLN A 163      43.243  38.251  32.546  1.00 28.46           H
ATOM   2545 2HB  GLN A 163      42.240  36.976  31.814  1.00 28.46           H
ATOM   2546  CG  GLN A 163      41.306  38.914  31.881  1.00 26.78           C
ATOM   2547 1HG  GLN A 163      41.449  39.840  32.439  1.00 26.78           H
ATOM   2548 2HG  GLN A 163      41.592  39.070  30.840  1.00 26.78           H
ATOM   2549  CD  GLN A 163      39.821  38.554  31.921  1.00 28.67           C
ATOM   2550  OE1 GLN A 163      39.410  37.527  31.373  1.00 31.15           O
ATOM   2551  NE2 GLN A 163      39.017  39.384  32.575  1.00 24.14           N
ATOM   2552 1HE2 GLN A 163      39.395  40.168  32.982  1.00 24.14           H
ATOM   2553 2HE2 GLN A 163      38.033  39.225  32.660  1.00 24.14           H
ATOM   2554  HN  GLN A 163      41.750  39.421  34.414  1.00 26.26           H
ATOM   2555  N   PRO A 164      43.954  36.609  34.878  1.00 29.16           N
ATOM   2556  CA  PRO A 164      44.879  35.579  35.363  1.00 31.34           C
ATOM   2557  C   PRO A 164      44.201  34.691  36.423  1.00 31.81           C
ATOM   2558  O   PRO A 164      44.284  33.462  36.359  1.00 29.74           O
ATOM   2559  HA  PRO A 164      45.207  34.878  34.594  1.00 31.34           H
ATOM   2560  CB  PRO A 164      46.043  36.401  35.927  1.00 30.51           C
ATOM   2561 1HB  PRO A 164      45.864  36.674  36.967  1.00 30.51           H
ATOM   2562 2HB  PRO A 164      46.983  35.853  35.852  1.00 30.51           H
ATOM   2563  CG  PRO A 164      46.051  37.616  35.040  1.00 31.36           C
ATOM   2564 1HG  PRO A 164      46.604  38.436  35.500  1.00 31.36           H
ATOM   2565 2HG  PRO A 164      46.481  37.390  34.065  1.00 31.36           H
ATOM   2566  CD  PRO A 164      44.573  37.947  34.927  1.00 29.97           C
ATOM   2567 1HD  PRO A 164      43.963  37.043  34.949  1.00 29.97           H
ATOM   2568 2HD  PRO A 164      44.362  38.504  34.014  1.00 29.97           H
ATOM   2569  N   PHE A 165      43.521  35.317  37.385  1.00 29.92           N
ATOM   2570  CA  PHE A 165      42.817  34.583  38.442  1.00 30.14           C
ATOM   2571  C   PHE A 165      41.763  33.655  37.856  1.00 28.87           C
ATOM   2572  O   PHE A 165      41.674  32.483  38.225  1.00 26.84           O
ATOM   2573  HA  PHE A 165      43.570  34.000  38.971  1.00 30.14           H
ATOM   2574  CB  PHE A 165      42.119  35.538  39.424  1.00 32.14           C
ATOM   2575 1HB  PHE A 165      42.882  36.028  40.029  1.00 32.14           H
ATOM   2576 2HB  PHE A 165      41.576  36.288  38.847  1.00 32.14           H
ATOM   2577  CG  PHE A 165      41.139  34.849  40.354  1.00 36.37           C
ATOM   2578  CD1 PHE A 165      41.575  34.236  41.527  1.00 38.17           C
ATOM   2579  HD1 PHE A 165      42.628  34.281  41.797  1.00 38.17           H
ATOM   2580  CD2 PHE A 165      39.783  34.781  40.031  1.00 36.27           C
ATOM   2581  HD2 PHE A 165      39.423  35.258  39.119  1.00 36.27           H
ATOM   2582  CE1 PHE A 165      40.677  33.562  42.362  1.00 38.05           C
ATOM   2583  HE1 PHE A 165      41.032  33.086  43.275  1.00 38.05           H
ATOM   2584  CE2 PHE A 165      38.880  34.110  40.857  1.00 36.90           C
ATOM   2585  HE2 PHE A 165      37.823  34.064  40.587  1.00 36.90           H
ATOM   2586  CZ  PHE A 165      39.328  33.498  42.023  1.00 39.20           C
ATOM   2587  HZ  PHE A 165      38.624  32.971  42.668  1.00 39.20           H
ATOM   2588  HN  PHE A 165      43.489  36.316  37.384  1.00 29.92           H
ATOM   2589  N   ILE A 166      40.948  34.190  36.952  1.00 26.32           N
ATOM   2590  CA  ILE A 166      39.895  33.396  36.338  1.00 26.51           C
ATOM   2591  C   ILE A 166      40.509  32.214  35.581  1.00 26.62           C
ATOM   2592  O   ILE A 166      40.000  31.097  35.658  1.00 27.01           O
ATOM   2593  HA  ILE A 166      39.244  33.022  37.129  1.00 26.51           H
ATOM   2594  CB  ILE A 166      39.032  34.257  35.369  1.00 27.39           C
ATOM   2595  HB  ILE A 166      39.679  34.677  34.599  1.00 27.39           H
ATOM   2596  CG1 ILE A 166      38.356  35.406  36.139  1.00 25.46           C
ATOM   2597 1HG1 ILE A 166      37.565  34.982  36.757  1.00 25.46           H
ATOM   2598 2HG1 ILE A 166      39.105  35.874  36.778  1.00 25.46           H
ATOM   2599  CG2 ILE A 166      37.970  33.385  34.713  1.00 24.47           C
ATOM   2600 1HG2 ILE A 166      37.383  32.886  35.485  1.00 24.47           H
ATOM   2601 2HG2 ILE A 166      38.452  32.637  34.084  1.00 24.47           H
ATOM   2602 3HG2 ILE A 166      37.316  34.006  34.103  1.00 24.47           H
ATOM   2603  CD1 ILE A 166      37.739  36.491  35.247  1.00 25.72           C
ATOM   2604 1HD1 ILE A 166      38.480  36.831  34.523  1.00 25.72           H
ATOM   2605 2HD1 ILE A 166      37.423  37.332  35.864  1.00 25.72           H
ATOM   2606 3HD1 ILE A 166      36.877  36.082  34.720  1.00 25.72           H
ATOM   2607  HN  ILE A 166      41.060  35.147  36.691  1.00 26.32           H
ATOM   2608  N   ALA A 167      41.611  32.447  34.870  1.00 27.54           N
ATOM   2609  CA  ALA A 167      42.256  31.361  34.123  1.00 28.83           C
ATOM   2610  C   ALA A 167      42.657  30.235  35.071  1.00 28.24           C
ATOM   2611  O   ALA A 167      42.427  29.061  34.790  1.00 29.70           O
ATOM   2612  HA  ALA A 167      41.542  30.978  33.391  1.00 28.83           H
ATOM   2613  CB  ALA A 167      43.494  31.878  33.381  1.00 27.00           C
ATOM   2614 1HB  ALA A 167      43.227  32.760  32.798  1.00 27.00           H
ATOM   2615 2HB  ALA A 167      43.869  31.102  32.714  1.00 27.00           H
ATOM   2616 3HB  ALA A 167      44.267  32.141  34.104  1.00 27.00           H
ATOM   2617  HN  ALA A 167      42.000  33.366  34.844  1.00 27.54           H
ATOM   2618  N   ASP A 168      43.265  30.601  36.193  1.00 31.30           N
ATOM   2619  CA  ASP A 168      43.681  29.613  37.186  1.00 33.03           C
ATOM   2620  C   ASP A 168      42.458  28.917  37.775  1.00 31.94           C
ATOM   2621  O   ASP A 168      42.416  27.689  37.897  1.00 30.04           O
ATOM   2622  HA  ASP A 168      44.307  28.860  36.707  1.00 33.03           H
ATOM   2623  CB  ASP A 168      44.497  30.293  38.288  1.00 36.51           C
ATOM   2624 1HB  ASP A 168      45.400  30.713  37.845  1.00 36.51           H
ATOM   2625 2HB  ASP A 168      43.898  31.095  38.722  1.00 36.51           H
ATOM   2626  CG  ASP A 168      44.899  29.336  39.394  1.00 44.76           C
ATOM   2627  OD1 ASP A 168      44.071  29.087  40.299  1.00 47.41           O
ATOM   2628  OD2 ASP A 168      46.041  28.820  39.354  1.00 48.42           O
ATOM   2629  HN  ASP A 168      43.440  31.570  36.361  1.00 31.30           H
ATOM   2630  N   TRP A 169      41.442  29.702  38.121  1.00 29.49           N
ATOM   2631  CA  TRP A 169      40.209  29.147  38.676  1.00 29.33           C
ATOM   2632  C   TRP A 169      39.594  28.125  37.718  1.00 28.64           C
ATOM   2633  O   TRP A 169      39.177  27.034  38.128  1.00 27.17           O
ATOM   2634  HA  TRP A 169      40.444  28.644  39.613  1.00 29.33           H
ATOM   2635  CB  TRP A 169      39.209  30.280  38.923  1.00 31.88           C
ATOM   2636 1HB  TRP A 169      39.729  31.084  39.444  1.00 31.88           H
ATOM   2637 2HB  TRP A 169      38.859  30.640  37.955  1.00 31.88           H
ATOM   2638  CG  TRP A 169      38.013  29.896  39.736  1.00 32.49           C
ATOM   2639  CD1 TRP A 169      37.874  29.998  41.094  1.00 34.35           C
ATOM   2640  HD1 TRP A 169      38.650  30.339  41.777  1.00 34.35           H
ATOM   2641  CD2 TRP A 169      36.768  29.403  39.239  1.00 32.23           C
ATOM   2642  NE1 TRP A 169      36.611  29.606  41.470  1.00 34.22           N
ATOM   2643  HE1 TRP A 169      36.260  29.592  42.405  1.00 34.22           H
ATOM   2644  CE2 TRP A 169      35.911  29.235  40.351  1.00 34.16           C
ATOM   2645  CE3 TRP A 169      36.289  29.087  37.958  1.00 32.85           C
ATOM   2646  HE3 TRP A 169      36.925  29.205  37.081  1.00 32.85           H
ATOM   2647  CZ2 TRP A 169      34.600  28.767  40.222  1.00 34.52           C
ATOM   2648  HZ2 TRP A 169      33.953  28.645  41.091  1.00 34.52           H
ATOM   2649  CZ3 TRP A 169      34.987  28.621  37.828  1.00 32.62           C
ATOM   2650  HZ3 TRP A 169      34.602  28.370  36.839  1.00 32.62           H
ATOM   2651  CH2 TRP A 169      34.157  28.467  38.957  1.00 34.42           C
ATOM   2652  HH2 TRP A 169      33.138  28.099  38.822  1.00 34.42           H
ATOM   2653  HN  TRP A 169      41.524  30.690  37.997  1.00 29.49           H
ATOM   2654  N   MET A 170      39.531  28.480  36.437  1.00 28.09           N
ATOM   2655  CA  MET A 170      38.940  27.596  35.443  1.00 29.06           C
ATOM   2656  C   MET A 170      39.783  26.336  35.252  1.00 29.55           C
ATOM   2657  O   MET A 170      39.240  25.239  35.115  1.00 28.73           O
ATOM   2658  HA  MET A 170      37.959  27.288  35.807  1.00 29.06           H
ATOM   2659  CB  MET A 170      38.764  28.335  34.109  1.00 30.28           C
ATOM   2660 1HB  MET A 170      39.696  28.850  33.879  1.00 30.28           H
ATOM   2661 2HB  MET A 170      38.557  27.596  33.335  1.00 30.28           H
ATOM   2662  CG  MET A 170      37.626  29.371  34.102  1.00 31.70           C
ATOM   2663 1HG  MET A 170      37.843  30.126  34.858  1.00 31.70           H
ATOM   2664 2HG  MET A 170      37.594  29.840  33.118  1.00 31.70           H
ATOM   2665  SD  MET A 170      35.988  28.663  34.453  1.00 34.57           S
ATOM   2666  CE  MET A 170      35.855  27.477  33.160  1.00 27.31           C
ATOM   2667 1HE  MET A 170      36.190  27.921  32.223  1.00 27.31           H
ATOM   2668 2HE  MET A 170      34.816  27.162  33.062  1.00 27.31           H
ATOM   2669 3HE  MET A 170      36.475  26.612  33.395  1.00 27.31           H
ATOM   2670  HN  MET A 170      39.893  29.367  36.153  1.00 28.09           H
ATOM   2671  N   ALA A 171      41.100  26.506  35.238  1.00 30.09           N
ATOM   2672  CA  ALA A 171      42.008  25.374  35.092  1.00 32.56           C
ATOM   2673  C   ALA A 171      41.734  24.354  36.199  1.00 32.90           C
ATOM   2674  O   ALA A 171      41.600  23.163  35.931  1.00 34.66           O
ATOM   2675  HA  ALA A 171      41.849  24.901  34.122  1.00 32.56           H
ATOM   2676  CB  ALA A 171      43.459  25.851  35.165  1.00 30.55           C
ATOM   2677 1HB  ALA A 171      43.631  26.610  34.402  1.00 30.55           H
ATOM   2678 2HB  ALA A 171      44.128  25.007  34.995  1.00 30.55           H
ATOM   2679 3HB  ALA A 171      43.653  26.276  36.150  1.00 30.55           H
ATOM   2680  HN  ALA A 171      41.478  27.426  35.327  1.00 30.09           H
ATOM   2681  N   LYS A 172      41.631  24.823  37.440  1.00 34.24           N
ATOM   2682  CA  LYS A 172      41.332  23.930  38.551  1.00 36.86           C
ATOM   2683  C   LYS A 172      39.952  23.300  38.422  1.00 36.64           C
ATOM   2684  O   LYS A 172      39.784  22.106  38.673  1.00 33.11           O
ATOM   2685  HA  LYS A 172      42.068  23.126  38.534  1.00 36.86           H
ATOM   2686  CB  LYS A 172      41.431  24.681  39.880  1.00 40.37           C
ATOM   2687 1HB  LYS A 172      40.753  25.534  39.845  1.00 40.37           H
ATOM   2688 2HB  LYS A 172      41.125  24.006  40.680  1.00 40.37           H
ATOM   2689  CG  LYS A 172      42.829  25.192  40.193  1.00 45.39           C
ATOM   2690 1HG  LYS A 172      43.518  24.348  40.207  1.00 45.39           H
ATOM   2691 2HG  LYS A 172      43.130  25.894  39.415  1.00 45.39           H
ATOM   2692  CD  LYS A 172      42.884  25.897  41.540  1.00 48.91           C
ATOM   2693 1HD  LYS A 172      42.249  26.782  41.505  1.00 48.91           H
ATOM   2694 2HD  LYS A 172      42.521  25.219  42.312  1.00 48.91           H
ATOM   2695  CE  LYS A 172      44.309  26.319  41.876  1.00 51.87           C
ATOM   2696 1HE  LYS A 172      44.956  25.442  41.839  1.00 51.87           H
ATOM   2697 2HE  LYS A 172      44.645  27.049  41.140  1.00 51.87           H
ATOM   2698  NZ  LYS A 172      44.399  26.929  43.239  1.00 55.54           N
ATOM   2699 1HZ  LYS A 172      43.972  26.319  43.906  1.00 55.54           H
ATOM   2700 2HZ  LYS A 172      43.926  27.810  43.241  1.00 55.54           H
ATOM   2701 3HZ  LYS A 172      45.360  27.066  43.480  1.00 55.54           H
ATOM   2702  HN  LYS A 172      41.760  25.799  37.608  1.00 34.24           H
ATOM   2703  N   GLN A 173      38.952  24.086  38.030  1.00 35.29           N
ATOM   2704  CA  GLN A 173      37.607  23.533  37.865  1.00 35.41           C
ATOM   2705  C   GLN A 173      37.513  22.517  36.735  1.00 35.25           C
ATOM   2706  O   GLN A 173      36.819  21.507  36.855  1.00 34.27           O
ATOM   2707  HA  GLN A 173      37.382  23.020  38.800  1.00 35.41           H
ATOM   2708  CB  GLN A 173      36.593  24.649  37.599  1.00 34.56           C
ATOM   2709 1HB  GLN A 173      37.043  25.364  36.911  1.00 34.56           H
ATOM   2710 2HB  GLN A 173      35.710  24.206  37.136  1.00 34.56           H
ATOM   2711  CG  GLN A 173      36.158  25.389  38.835  1.00 37.96           C
ATOM   2712 1HG  GLN A 173      37.028  25.548  39.472  1.00 37.96           H
ATOM   2713 2HG  GLN A 173      35.744  26.353  38.538  1.00 37.96           H
ATOM   2714  CD  GLN A 173      35.107  24.629  39.625  1.00 38.41           C
ATOM   2715  OE1 GLN A 173      34.851  24.936  40.785  1.00 42.35           O
ATOM   2716  NE2 GLN A 173      34.487  23.645  38.996  1.00 36.98           N
ATOM   2717 1HE2 GLN A 173      34.731  23.452  38.088  1.00 36.98           H
ATOM   2718 2HE2 GLN A 173      33.774  23.093  39.428  1.00 36.98           H
ATOM   2719  HN  GLN A 173      39.124  25.053  37.847  1.00 35.29           H
ATOM   2720  N   LEU A 174      38.212  22.788  35.637  1.00 35.37           N
ATOM   2721  CA  LEU A 174      38.160  21.918  34.463  1.00 36.12           C
ATOM   2722  C   LEU A 174      39.075  20.703  34.515  1.00 35.62           C
ATOM   2723  O   LEU A 174      38.776  19.682  33.912  1.00 35.76           O
ATOM   2724  HA  LEU A 174      37.140  21.530  34.445  1.00 36.12           H
ATOM   2725  CB  LEU A 174      38.490  22.724  33.201  1.00 34.21           C
ATOM   2726 1HB  LEU A 174      39.465  23.186  33.356  1.00 34.21           H
ATOM   2727 2HB  LEU A 174      38.549  22.020  32.371  1.00 34.21           H
ATOM   2728  CG  LEU A 174      37.519  23.836  32.788  1.00 37.16           C
ATOM   2729  HG  LEU A 174      37.232  24.414  33.664  1.00 37.16           H
ATOM   2730  CD1 LEU A 174      38.198  24.763  31.801  1.00 36.32           C
ATOM   2731 1HD1 LEU A 174      39.053  25.240  32.280  1.00 36.32           H
ATOM   2732 2HD1 LEU A 174      37.492  25.527  31.475  1.00 36.32           H
ATOM   2733 3HD1 LEU A 174      38.538  24.190  30.938  1.00 36.32           H
ATOM   2734  CD2 LEU A 174      36.251  23.229  32.189  1.00 34.56           C
ATOM   2735 1HD2 LEU A 174      35.541  23.012  32.986  1.00 34.56           H
ATOM   2736 2HD2 LEU A 174      36.503  22.306  31.665  1.00 34.56           H
ATOM   2737 3HD2 LEU A 174      35.806  23.935  31.487  1.00 34.56           H
ATOM   2738  HN  LEU A 174      38.786  23.604  35.612  1.00 35.37           H
ATOM   2739  N   GLN A 175      40.190  20.834  35.222  1.00 38.70           N
ATOM   2740  CA  GLN A 175      41.184  19.774  35.312  1.00 40.58           C
ATOM   2741  C   GLN A 175      40.609  18.359  35.459  1.00 42.08           C
ATOM   2742  O   GLN A 175      40.956  17.468  34.684  1.00 39.64           O
ATOM   2743  HA  GLN A 175      41.715  19.760  34.360  1.00 40.58           H
ATOM   2744  CB  GLN A 175      42.143  20.080  36.462  1.00 43.98           C
ATOM   2745 1HB  GLN A 175      42.415  21.134  36.406  1.00 43.98           H
ATOM   2746 2HB  GLN A 175      41.623  19.888  37.400  1.00 43.98           H
ATOM   2747  CG  GLN A 175      43.418  19.262  36.453  1.00 50.39           C
ATOM   2748 1HG  GLN A 175      43.164  18.215  36.614  1.00 50.39           H
ATOM   2749 2HG  GLN A 175      43.900  19.374  35.482  1.00 50.39           H
ATOM   2750  CD  GLN A 175      44.390  19.703  37.536  1.00 54.46           C
ATOM   2751  OE1 GLN A 175      44.065  19.675  38.729  1.00 56.25           O
ATOM   2752  NE2 GLN A 175      45.590  20.115  37.126  1.00 55.91           N
ATOM   2753 1HE2 GLN A 175      45.781  20.113  36.185  1.00 55.91           H
ATOM   2754 2HE2 GLN A 175      46.299  20.427  37.759  1.00 55.91           H
ATOM   2755  HN  GLN A 175      40.354  21.690  35.709  1.00 38.70           H
ATOM   2756  N   PRO A 176      39.720  18.129  36.442  1.00 42.66           N
ATOM   2757  CA  PRO A 176      39.117  16.803  36.591  1.00 44.39           C
ATOM   2758  C   PRO A 176      38.200  16.429  35.427  1.00 45.20           C
ATOM   2759  O   PRO A 176      38.035  15.251  35.103  1.00 45.41           O
ATOM   2760  HA  PRO A 176      39.860  16.006  36.604  1.00 44.39           H
ATOM   2761  CB  PRO A 176      38.333  16.919  37.900  1.00 43.72           C
ATOM   2762 1HB  PRO A 176      37.299  17.208  37.710  1.00 43.72           H
ATOM   2763 2HB  PRO A 176      38.351  15.978  38.450  1.00 43.72           H
ATOM   2764  CG  PRO A 176      39.060  17.992  38.650  1.00 45.63           C
ATOM   2765 1HG  PRO A 176      38.437  18.416  39.437  1.00 45.63           H
ATOM   2766 2HG  PRO A 176      39.986  17.615  39.083  1.00 45.63           H
ATOM   2767  CD  PRO A 176      39.335  19.002  37.566  1.00 43.35           C
ATOM   2768 1HD  PRO A 176      39.496  18.518  36.603  1.00 43.35           H
ATOM   2769 2HD  PRO A 176      40.197  19.623  37.810  1.00 43.35           H
ATOM   2770  N   LEU A 177      37.607  17.434  34.787  1.00 45.87           N
ATOM   2771  CA  LEU A 177      36.656  17.194  33.706  1.00 48.01           C
ATOM   2772  C   LEU A 177      37.309  16.827  32.378  1.00 50.47           C
ATOM   2773  O   LEU A 177      36.790  15.996  31.634  1.00 50.93           O
ATOM   2774  HA  LEU A 177      36.050  16.335  33.999  1.00 48.01           H
ATOM   2775  CB  LEU A 177      35.775  18.430  33.513  1.00 48.30           C
ATOM   2776 1HB  LEU A 177      36.397  19.226  33.103  1.00 48.30           H
ATOM   2777 2HB  LEU A 177      34.991  18.177  32.798  1.00 48.30           H
ATOM   2778  CG  LEU A 177      35.103  18.961  34.783  1.00 47.99           C
ATOM   2779  HG  LEU A 177      35.865  19.208  35.520  1.00 47.99           H
ATOM   2780  CD1 LEU A 177      34.315  20.219  34.463  1.00 47.97           C
ATOM   2781 1HD1 LEU A 177      34.940  20.903  33.889  1.00 47.97           H
ATOM   2782 2HD1 LEU A 177      34.006  20.701  35.391  1.00 47.97           H
ATOM   2783 3HD1 LEU A 177      33.433  19.956  33.879  1.00 47.97           H
ATOM   2784  CD2 LEU A 177      34.192  17.892  35.363  1.00 47.98           C
ATOM   2785 1HD2 LEU A 177      33.588  18.324  36.161  1.00 47.98           H
ATOM   2786 2HD2 LEU A 177      34.796  17.079  35.765  1.00 47.98           H
ATOM   2787 3HD2 LEU A 177      33.539  17.507  34.580  1.00 47.98           H
ATOM   2788  HN  LEU A 177      37.821  18.372  35.055  1.00 45.87           H
ATOM   2789  N   VAL A 178      38.440  17.456  32.065  1.00 52.52           N
ATOM   2790  CA  VAL A 178      39.102  17.208  30.790  1.00 55.42           C
ATOM   2791  C   VAL A 178      40.122  16.100  31.003  1.00 59.02           C
ATOM   2792  O   VAL A 178      40.909  15.773  30.116  1.00 59.61           O
ATOM   2793  HA  VAL A 178      38.363  16.923  30.039  1.00 55.42           H
ATOM   2794  CB  VAL A 178      39.818  18.471  30.275  1.00 54.12           C
ATOM   2795  HB  VAL A 178      40.322  18.239  29.336  1.00 54.12           H
ATOM   2796  CG1 VAL A 178      38.804  19.566  30.027  1.00 51.98           C
ATOM   2797 1HG1 VAL A 178      39.320  20.518  29.904  1.00 51.98           H
ATOM   2798 2HG1 VAL A 178      38.122  19.628  30.875  1.00 51.98           H
ATOM   2799 3HG1 VAL A 178      38.239  19.339  29.122  1.00 51.98           H
ATOM   2800  CG2 VAL A 178      40.867  18.927  31.278  1.00 52.15           C
ATOM   2801 1HG2 VAL A 178      41.497  18.081  31.555  1.00 52.15           H
ATOM   2802 2HG2 VAL A 178      40.373  19.318  32.168  1.00 52.15           H
ATOM   2803 3HG2 VAL A 178      41.482  19.707  30.831  1.00 52.15           H
ATOM   2804  HN  VAL A 178      38.835  18.104  32.714  1.00 52.52           H
ATOM   2805  N   ASN A 179      40.099  15.533  32.201  1.00 62.98           N
ATOM   2806  CA  ASN A 179      41.127  14.612  32.660  1.00 65.85           C
ATOM   2807  C   ASN A 179      42.506  15.257  32.560  1.00 66.51           C
ATOM   2808  O   ASN A 179      42.906  15.923  33.540  1.00 67.34           O
ATOM   2809  HA  ASN A 179      40.932  14.381  33.707  1.00 65.85           H
ATOM   2810  CB  ASN A 179      41.074  13.317  31.846  1.00 68.11           C
ATOM   2811 1HB  ASN A 179      40.044  13.143  31.533  1.00 68.11           H
ATOM   2812 2HB  ASN A 179      41.707  13.431  30.966  1.00 68.11           H
ATOM   2813  CG  ASN A 179      41.551  12.117  32.632  1.00 69.95           C
ATOM   2814  OD1 ASN A 179      41.702  11.024  32.085  1.00 71.17           O
ATOM   2815  ND2 ASN A 179      41.790  12.313  33.927  1.00 70.69           N
ATOM   2816 1HD2 ASN A 179      41.652  13.188  34.293  1.00 70.69           H
ATOM   2817 2HD2 ASN A 179      42.109  11.584  34.533  1.00 70.69           H
ATOM   2818  HN  ASN A 179      39.338  15.749  32.812  1.00 62.98           H
ATOM   2819  N   HIS A 180      43.136  15.028  31.412  1.00 20.00           N
ATOM   2820  CA  HIS A 180      44.277  15.828  30.996  1.00 20.00           C
ATOM   2821  C   HIS A 180      45.350  14.918  30.396  1.00 20.00           C
ATOM   2822  O   HIS A 180      45.170  13.703  30.325  1.00 20.00           O
ATOM   2823  HA  HIS A 180      43.917  16.509  30.224  1.00 20.00           H
ATOM   2824  CB  HIS A 180      44.800  16.679  32.151  1.00 20.00           C
ATOM   2825 1HB  HIS A 180      44.087  16.632  32.975  1.00 20.00           H
ATOM   2826 2HB  HIS A 180      45.733  16.248  32.513  1.00 20.00           H
ATOM   2827  CG  HIS A 180      45.033  18.121  31.785  1.00 20.00           C
ATOM   2828  ND1 HIS A 180      46.296  18.683  31.737  1.00 20.00           N
ATOM   2829  HD1 HIS A 180      47.118  18.312  32.169  1.00 20.00           H
ATOM   2830  CD2 HIS A 180      44.236  18.934  31.074  1.00 20.00           C
ATOM   2831  HD2 HIS A 180      43.169  18.807  30.892  1.00 20.00           H
ATOM   2832  CE1 HIS A 180      46.253  19.799  31.025  1.00 20.00           C
ATOM   2833  HE1 HIS A 180      47.096  20.459  30.817  1.00 20.00           H
ATOM   2834  NE2 HIS A 180      45.014  19.973  30.613  1.00 20.00           N
ATOM   2835  HN  HIS A 180      42.879  14.308  30.767  1.00 20.00           H
ATOM   2836  N   SER B   1       7.958  14.958  55.644  1.00 17.20           N
ATOM   2837  CA  SER B   1       6.994  15.888  54.980  1.00 16.49           C
ATOM   2838  C   SER B   1       6.350  15.196  53.774  1.00 25.02           C
ATOM   2839  O   SER B   1       6.936  14.284  53.198  1.00 23.95           O
ATOM   2840  HA  SER B   1       6.215  16.153  55.697  1.00 16.49           H
ATOM   2841  CB  SER B   1       7.702  17.185  54.538  1.00 17.57           C
ATOM   2842 1HB  SER B   1       6.953  17.910  54.222  1.00 17.57           H
ATOM   2843 2HB  SER B   1       8.266  17.588  55.379  1.00 17.57           H
ATOM   2844  OG  SER B   1       8.586  16.937  53.466  1.00 21.06           O
ATOM   2845  HG  SER B   1       9.101  17.768  53.260  1.00 21.06           H
ATOM   2846  HN  SER B   1       7.842  15.012  56.636  1.00 17.20           H
ATOM   2847 2HN  SER B   1       8.893  15.218  55.402  1.00 17.20           H
ATOM   2848 3HN  SER B   1       7.782  14.022  55.339  1.00 17.20           H
ATOM   2849  N   THR B   2       5.140  15.632  53.423  1.00 15.02           N
ATOM   2850  CA  THR B   2       4.360  15.086  52.323  1.00 13.29           C
ATOM   2851  C   THR B   2       4.517  15.917  51.040  1.00 16.04           C
ATOM   2852  O   THR B   2       4.979  17.050  51.081  1.00 12.58           O
ATOM   2853  HA  THR B   2       4.731  14.075  52.162  1.00 13.29           H
ATOM   2854  CB  THR B   2       2.871  15.078  52.666  1.00 18.12           C
ATOM   2855  HB  THR B   2       2.328  14.555  51.879  1.00 18.12           H
ATOM   2856  OG1 THR B   2       2.422  16.438  52.786  1.00 10.28           O
ATOM   2857  HG1 THR B   2       1.468  16.450  53.084  1.00 10.28           H
ATOM   2858  CG2 THR B   2       2.618  14.354  54.012  1.00 19.46           C
ATOM   2859 1HG2 THR B   2       3.088  13.370  53.990  1.00 19.46           H
ATOM   2860 2HG2 THR B   2       1.545  14.240  54.167  1.00 19.46           H
ATOM   2861 3HG2 THR B   2       3.042  14.942  54.826  1.00 19.46           H
ATOM   2862  HN  THR B   2       4.742  16.384  53.951  1.00 15.02           H
ATOM   2863  N   ILE B   3       4.134  15.354  49.902  1.00 13.49           N
ATOM   2864  CA  ILE B   3       4.215  16.105  48.656  1.00  8.86           C
ATOM   2865  C   ILE B   3       3.322  17.376  48.791  1.00 12.78           C
ATOM   2866  O   ILE B   3       3.648  18.476  48.273  1.00 12.49           O
ATOM   2867  HA  ILE B   3       5.250  16.383  48.465  1.00  8.86           H
ATOM   2868  CB  ILE B   3       3.719  15.261  47.494  1.00  8.86           C
ATOM   2869  HB  ILE B   3       2.756  14.814  47.746  1.00  8.86           H
ATOM   2870  CG1 ILE B   3       4.724  14.138  47.210  1.00 14.09           C
ATOM   2871 1HG1 ILE B   3       4.873  13.562  48.123  1.00 14.09           H
ATOM   2872 2HG1 ILE B   3       4.314  13.491  46.435  1.00 14.09           H
ATOM   2873  CG2 ILE B   3       3.545  16.149  46.263  1.00 17.52           C
ATOM   2874 1HG2 ILE B   3       2.602  16.691  46.336  1.00 17.52           H
ATOM   2875 2HG2 ILE B   3       3.540  15.529  45.367  1.00 17.52           H
ATOM   2876 3HG2 ILE B   3       4.369  16.860  46.208  1.00 17.52           H
ATOM   2877  CD1 ILE B   3       6.062  14.661  46.745  1.00 17.96           C
ATOM   2878 1HD1 ILE B   3       6.591  15.105  47.588  1.00 17.96           H
ATOM   2879 2HD1 ILE B   3       5.909  15.415  45.974  1.00 17.96           H
ATOM   2880 3HD1 ILE B   3       6.651  13.839  46.339  1.00 17.96           H
ATOM   2881  HN  ILE B   3       3.789  14.416  49.900  1.00 13.49           H
ATOM   2882  N   GLU B   4       2.185  17.225  49.465  1.00  8.13           N
ATOM   2883  CA  GLU B   4       1.281  18.379  49.656  1.00 15.46           C
ATOM   2884  C   GLU B   4       2.006  19.499  50.377  1.00 16.60           C
ATOM   2885  O   GLU B   4       1.937  20.669  49.976  1.00 16.88           O
ATOM   2886  HA  GLU B   4       0.964  18.744  48.678  1.00 15.46           H
ATOM   2887  CB  GLU B   4       0.028  17.952  50.442  1.00 14.30           C
ATOM   2888 1HB  GLU B   4      -0.621  17.403  49.760  1.00 14.30           H
ATOM   2889 2HB  GLU B   4       0.349  17.293  51.248  1.00 14.30           H
ATOM   2890  CG  GLU B   4      -0.795  19.077  51.061  1.00 19.34           C
ATOM   2891 1HG  GLU B   4      -0.210  19.552  51.849  1.00 19.34           H
ATOM   2892 2HG  GLU B   4      -1.030  19.811  50.291  1.00 19.34           H
ATOM   2893  CD  GLU B   4      -2.094  18.547  51.657  1.00 13.75           C
ATOM   2894  OE1 GLU B   4      -3.078  18.420  50.912  1.00 22.78           O
ATOM   2895  OE2 GLU B   4      -2.115  18.208  52.861  1.00 18.18           O
ATOM   2896  HN  GLU B   4       1.941  16.332  49.843  1.00  8.13           H
ATOM   2897  N   GLU B   5       2.717  19.152  51.441  1.00  9.46           N
ATOM   2898  CA  GLU B   5       3.452  20.170  52.197  1.00  8.96           C
ATOM   2899  C   GLU B   5       4.591  20.798  51.411  1.00 14.82           C
ATOM   2900  O   GLU B   5       4.841  22.002  51.540  1.00 16.77           O
ATOM   2901  HA  GLU B   5       2.722  20.950  52.422  1.00  8.96           H
ATOM   2902  CB  GLU B   5       4.030  19.575  53.478  1.00 21.31           C
ATOM   2903 1HB  GLU B   5       4.588  18.677  53.213  1.00 21.31           H
ATOM   2904 2HB  GLU B   5       4.709  20.308  53.915  1.00 21.31           H
ATOM   2905  CG  GLU B   5       3.009  19.200  54.528  1.00 17.71           C
ATOM   2906 1HG  GLU B   5       2.519  20.105  54.885  1.00 17.71           H
ATOM   2907 2HG  GLU B   5       2.268  18.538  54.080  1.00 17.71           H
ATOM   2908  CD  GLU B   5       3.653  18.494  55.703  1.00 14.16           C
ATOM   2909  OE1 GLU B   5       4.331  17.474  55.438  1.00 15.11           O
ATOM   2910  OE2 GLU B   5       3.484  18.947  56.864  1.00 10.86           O
ATOM   2911  HN  GLU B   5       2.751  18.196  51.729  1.00  9.46           H
ATOM   2912  N   ARG B   6       5.310  19.989  50.629  1.00 10.41           N
ATOM   2913  CA  ARG B   6       6.430  20.503  49.867  1.00 13.02           C
ATOM   2914  C   ARG B   6       5.964  21.357  48.685  1.00  9.02           C
ATOM   2915  O   ARG B   6       6.566  22.370  48.385  1.00 17.08           O
ATOM   2916  HA  ARG B   6       7.016  21.153  50.518  1.00 13.02           H
ATOM   2917  CB  ARG B   6       7.320  19.339  49.394  1.00  9.03           C
ATOM   2918 1HB  ARG B   6       6.719  18.678  48.769  1.00  9.03           H
ATOM   2919 2HB  ARG B   6       8.141  19.749  48.806  1.00  9.03           H
ATOM   2920  CG  ARG B   6       7.913  18.514  50.544  1.00  8.20           C
ATOM   2921 1HG  ARG B   6       8.690  19.097  51.039  1.00  8.20           H
ATOM   2922 2HG  ARG B   6       7.125  18.278  51.258  1.00  8.20           H
ATOM   2923  CD  ARG B   6       8.527  17.200  50.012  1.00  7.60           C
ATOM   2924 1HD  ARG B   6       8.914  16.627  50.854  1.00  7.60           H
ATOM   2925 2HD  ARG B   6       7.749  16.626  49.509  1.00  7.60           H
ATOM   2926  NE  ARG B   6       9.610  17.448  49.075  1.00 13.46           N
ATOM   2927  HE  ARG B   6       9.965  18.381  49.009  1.00 13.46           H
ATOM   2928  CZ  ARG B   6      10.161  16.517  48.299  1.00 13.53           C
ATOM   2929  NH1 ARG B   6       9.724  15.273  48.351  1.00 13.88           N
ATOM   2930 1HH1 ARG B   6       8.989  15.024  48.985  1.00 13.88           H
ATOM   2931 2HH1 ARG B   6      10.129  14.579  47.755  1.00 13.88           H
ATOM   2932  NH2 ARG B   6      11.132  16.846  47.462  1.00 13.84           N
ATOM   2933 1HH2 ARG B   6      11.537  16.152  46.867  1.00 13.84           H
ATOM   2934 2HH2 ARG B   6      11.461  17.788  47.425  1.00 13.84           H
ATOM   2935  HN  ARG B   6       5.071  19.020  50.569  1.00 10.41           H
ATOM   2936  N   VAL B   7       4.908  20.935  47.998  1.00 11.85           N
ATOM   2937  CA  VAL B   7       4.404  21.746  46.894  1.00 11.60           C
ATOM   2938  C   VAL B   7       3.835  23.079  47.456  1.00 15.84           C
ATOM   2939  O   VAL B   7       4.168  24.173  46.940  1.00 12.34           O
ATOM   2940  HA  VAL B   7       5.222  21.960  46.208  1.00 11.60           H
ATOM   2941  CB  VAL B   7       3.308  20.986  46.110  1.00 11.35           C
ATOM   2942  HB  VAL B   7       2.579  20.610  46.831  1.00 11.35           H
ATOM   2943  CG1 VAL B   7       2.615  21.905  45.141  1.00 14.72           C
ATOM   2944 1HG1 VAL B   7       3.357  22.506  44.616  1.00 14.72           H
ATOM   2945 2HG1 VAL B   7       1.936  22.562  45.685  1.00 14.72           H
ATOM   2946 3HG1 VAL B   7       2.050  21.314  44.420  1.00 14.72           H
ATOM   2947  CG2 VAL B   7       3.915  19.817  45.344  1.00 10.59           C
ATOM   2948 1HG2 VAL B   7       4.526  19.218  46.020  1.00 10.59           H
ATOM   2949 2HG2 VAL B   7       4.537  20.197  44.534  1.00 10.59           H
ATOM   2950 3HG2 VAL B   7       3.118  19.200  44.931  1.00 10.59           H
ATOM   2951  HN  VAL B   7       4.461  20.073  48.236  1.00 11.85           H
ATOM   2952  N   LYS B   8       3.014  23.025  48.511  1.00  8.65           N
ATOM   2953  CA  LYS B   8       2.483  24.278  49.053  1.00 14.00           C
ATOM   2954  C   LYS B   8       3.572  25.240  49.490  1.00 19.10           C
ATOM   2955  O   LYS B   8       3.445  26.455  49.295  1.00 14.72           O
ATOM   2956  HA  LYS B   8       1.926  24.713  48.222  1.00 14.00           H
ATOM   2957  CB  LYS B   8       1.545  24.064  50.232  1.00  4.36           C
ATOM   2958 1HB  LYS B   8       2.066  23.484  50.992  1.00  4.36           H
ATOM   2959 2HB  LYS B   8       1.271  25.037  50.641  1.00  4.36           H
ATOM   2960  CG  LYS B   8       0.292  23.335  49.843  1.00  9.55           C
ATOM   2961 1HG  LYS B   8      -0.165  23.817  48.979  1.00  9.55           H
ATOM   2962 2HG  LYS B   8       0.526  22.299  49.599  1.00  9.55           H
ATOM   2963  CD  LYS B   8      -0.664  23.386  51.033  1.00  8.16           C
ATOM   2964 1HD  LYS B   8      -0.225  22.850  51.875  1.00  8.16           H
ATOM   2965 2HD  LYS B   8      -0.840  24.424  51.315  1.00  8.16           H
ATOM   2966  CE  LYS B   8      -1.962  22.744  50.654  1.00  7.78           C
ATOM   2967 1HE  LYS B   8      -2.329  23.172  49.721  1.00  7.78           H
ATOM   2968 2HE  LYS B   8      -1.822  21.670  50.531  1.00  7.78           H
ATOM   2969  NZ  LYS B   8      -2.948  23.009  51.762  1.00 16.84           N
ATOM   2970 1HZ  LYS B   8      -3.817  22.564  51.548  1.00 16.84           H
ATOM   2971 2HZ  LYS B   8      -3.091  23.995  51.851  1.00 16.84           H
ATOM   2972 3HZ  LYS B   8      -2.589  22.644  52.621  1.00 16.84           H
ATOM   2973  HN  LYS B   8       2.767  22.149  48.923  1.00  8.65           H
ATOM   2974  N   LYS B   9       4.629  24.716  50.093  1.00 15.36           N
ATOM   2975  CA  LYS B   9       5.717  25.584  50.526  1.00 10.26           C
ATOM   2976  C   LYS B   9       6.347  26.323  49.332  1.00 15.31           C
ATOM   2977  O   LYS B   9       6.562  27.537  49.404  1.00 11.95           O
ATOM   2978  HA  LYS B   9       5.287  26.318  51.210  1.00 10.26           H
ATOM   2979  CB  LYS B   9       6.797  24.793  51.261  1.00 20.69           C
ATOM   2980 1HB  LYS B   9       6.376  24.414  52.192  1.00 20.69           H
ATOM   2981 2HB  LYS B   9       7.102  23.955  50.633  1.00 20.69           H
ATOM   2982  CG  LYS B   9       8.035  25.629  51.591  1.00 25.12           C
ATOM   2983 1HG  LYS B   9       8.536  25.891  50.660  1.00 25.12           H
ATOM   2984 2HG  LYS B   9       7.715  26.538  52.100  1.00 25.12           H
ATOM   2985  CD  LYS B   9       9.033  24.891  52.492  1.00 20.09           C
ATOM   2986 1HD  LYS B   9       9.331  23.958  52.012  1.00 20.09           H
ATOM   2987 2HD  LYS B   9       9.912  25.517  52.646  1.00 20.09           H
ATOM   2988  CE  LYS B   9       8.390  24.583  53.839  1.00 39.20           C
ATOM   2989 1HE  LYS B   9       7.441  25.116  53.906  1.00 39.20           H
ATOM   2990 2HE  LYS B   9       8.208  23.510  53.905  1.00 39.20           H
ATOM   2991  NZ  LYS B   9       9.249  24.992  54.974  1.00 36.32           N
ATOM   2992 1HZ  LYS B   9       8.803  24.750  55.835  1.00 36.32           H
ATOM   2993 2HZ  LYS B   9       9.396  25.982  54.941  1.00 36.32           H
ATOM   2994 3HZ  LYS B   9      10.130  24.523  54.912  1.00 36.32           H
ATOM   2995  HN  LYS B   9       4.678  23.730  50.251  1.00 15.36           H
ATOM   2996  N   ILE B  10       6.658  25.599  48.252  1.00  9.70           N
ATOM   2997  CA  ILE B  10       7.276  26.229  47.087  1.00  8.54           C
ATOM   2998  C   ILE B  10       6.377  27.302  46.489  1.00 12.82           C
ATOM   2999  O   ILE B  10       6.846  28.395  46.117  1.00 10.71           O
ATOM   3000  HA  ILE B  10       8.188  26.723  47.424  1.00  8.54           H
ATOM   3001  CB  ILE B  10       7.677  25.158  46.016  1.00 10.96           C
ATOM   3002  HB  ILE B  10       6.830  24.490  45.855  1.00 10.96           H
ATOM   3003  CG1 ILE B  10       8.894  24.394  46.518  1.00 12.02           C
ATOM   3004 1HG1 ILE B  10       9.680  25.113  46.751  1.00 12.02           H
ATOM   3005 2HG1 ILE B  10       8.613  23.856  47.424  1.00 12.02           H
ATOM   3006  CG2 ILE B  10       8.046  25.826  44.709  1.00 16.10           C
ATOM   3007 1HG2 ILE B  10       7.242  26.495  44.403  1.00 16.10           H
ATOM   3008 2HG2 ILE B  10       8.196  25.065  43.942  1.00 16.10           H
ATOM   3009 3HG2 ILE B  10       8.964  26.398  44.839  1.00 16.10           H
ATOM   3010  CD1 ILE B  10       9.440  23.393  45.514  1.00 17.55           C
ATOM   3011 1HD1 ILE B  10      10.279  22.854  45.957  1.00 17.55           H
ATOM   3012 2HD1 ILE B  10       9.778  23.920  44.623  1.00 17.55           H
ATOM   3013 3HD1 ILE B  10       8.657  22.685  45.243  1.00 17.55           H
ATOM   3014  HN  ILE B  10       6.465  24.618  48.242  1.00  9.70           H
ATOM   3015  N   ILE B  11       5.085  26.999  46.396  1.00  8.13           N
ATOM   3016  CA  ILE B  11       4.113  27.981  45.849  1.00  8.36           C
ATOM   3017  C   ILE B  11       4.111  29.270  46.685  1.00  9.55           C
ATOM   3018  O   ILE B  11       4.137  30.383  46.131  1.00  9.62           O
ATOM   3019  HA  ILE B  11       4.412  28.236  44.834  1.00  8.36           H
ATOM   3020  CB  ILE B  11       2.681  27.353  45.814  1.00  5.64           C
ATOM   3021  HB  ILE B  11       2.468  26.924  46.793  1.00  5.64           H
ATOM   3022  CG1 ILE B  11       2.653  26.286  44.742  1.00 10.39           C
ATOM   3023 1HG1 ILE B  11       2.643  26.776  43.768  1.00 10.39           H
ATOM   3024 2HG1 ILE B  11       3.555  25.681  44.834  1.00 10.39           H
ATOM   3025  CG2 ILE B  11       1.586  28.405  45.545  1.00 12.09           C
ATOM   3026 1HG2 ILE B  11       1.760  28.871  44.576  1.00 12.09           H
ATOM   3027 2HG2 ILE B  11       1.613  29.166  46.326  1.00 12.09           H
ATOM   3028 3HG2 ILE B  11       0.609  27.920  45.545  1.00 12.09           H
ATOM   3029  CD1 ILE B  11       1.419  25.345  44.830  1.00 13.06           C
ATOM   3030 1HD1 ILE B  11       1.409  24.677  43.969  1.00 13.06           H
ATOM   3031 2HD1 ILE B  11       0.507  25.942  44.838  1.00 13.06           H
ATOM   3032 3HD1 ILE B  11       1.476  24.757  45.746  1.00 13.06           H
ATOM   3033  HN  ILE B  11       4.763  26.102  46.699  1.00  8.13           H
ATOM   3034  N   GLY B  12       4.029  29.118  48.004  1.00 12.48           N
ATOM   3035  CA  GLY B  12       4.036  30.277  48.890  1.00 10.85           C
ATOM   3036  C   GLY B  12       5.296  31.090  48.669  1.00 17.10           C
ATOM   3037  O   GLY B  12       5.263  32.292  48.487  1.00 15.35           O
ATOM   3038 1HA  GLY B  12       3.165  30.897  48.679  1.00 10.85           H
ATOM   3039 2HA  GLY B  12       4.000  29.940  49.925  1.00 10.85           H
ATOM   3040  HN  GLY B  12       3.962  28.200  48.393  1.00 12.48           H
ATOM   3041  N   GLU B  13       6.429  30.419  48.626  1.00  9.85           N
ATOM   3042  CA  GLU B  13       7.686  31.109  48.449  1.00 20.14           C
ATOM   3043  C   GLU B  13       7.783  31.842  47.117  1.00 12.95           C
ATOM   3044  O   GLU B  13       8.218  33.006  47.083  1.00 13.23           O
ATOM   3045  HA  GLU B  13       7.749  31.878  49.219  1.00 20.14           H
ATOM   3046  CB  GLU B  13       8.836  30.112  48.605  1.00 26.01           C
ATOM   3047 1HB  GLU B  13       8.754  29.653  49.590  1.00 26.01           H
ATOM   3048 2HB  GLU B  13       8.727  29.347  47.838  1.00 26.01           H
ATOM   3049  CG  GLU B  13      10.224  30.711  48.479  1.00 37.59           C
ATOM   3050 1HG  GLU B  13      10.958  29.930  48.677  1.00 37.59           H
ATOM   3051 2HG  GLU B  13      10.351  31.080  47.461  1.00 37.59           H
ATOM   3052  CD  GLU B  13      10.469  31.859  49.442  1.00 50.74           C
ATOM   3053  OE1 GLU B  13      10.386  31.651  50.676  1.00 50.94           O
ATOM   3054  OE2 GLU B  13      10.748  32.975  48.958  1.00 51.60           O
ATOM   3055  HN  GLU B  13       6.418  29.424  48.717  1.00  9.85           H
ATOM   3056  N   GLN B  14       7.388  31.159  46.039  1.00 12.44           N
ATOM   3057  CA  GLN B  14       7.421  31.728  44.686  1.00 12.57           C
ATOM   3058  C   GLN B  14       6.465  32.886  44.493  1.00 19.10           C
ATOM   3059  O   GLN B  14       6.805  33.868  43.821  1.00 16.57           O
ATOM   3060  HA  GLN B  14       8.434  32.108  44.560  1.00 12.57           H
ATOM   3061  CB  GLN B  14       7.112  30.656  43.628  1.00 10.23           C
ATOM   3062 1HB  GLN B  14       6.208  30.129  43.936  1.00 10.23           H
ATOM   3063 2HB  GLN B  14       6.932  31.161  42.679  1.00 10.23           H
ATOM   3064  CG  GLN B  14       8.212  29.621  43.412  1.00  7.93           C
ATOM   3065 1HG  GLN B  14       8.359  29.077  44.346  1.00  7.93           H
ATOM   3066 2HG  GLN B  14       7.884  28.929  42.637  1.00  7.93           H
ATOM   3067  CD  GLN B  14       9.534  30.209  42.994  1.00 10.28           C
ATOM   3068  OE1 GLN B  14       9.576  31.041  42.093  1.00 26.19           O
ATOM   3069  NE2 GLN B  14      10.624  29.783  43.633  1.00 12.52           N
ATOM   3070 1HE2 GLN B  14      10.522  29.133  44.325  1.00 12.52           H
ATOM   3071 2HE2 GLN B  14      11.544  30.113  43.420  1.00 12.52           H
ATOM   3072  HN  GLN B  14       7.055  30.224  46.160  1.00 12.44           H
ATOM   3073  N   LEU B  15       5.271  32.783  45.074  1.00 16.36           N
ATOM   3074  CA  LEU B  15       4.264  33.827  44.913  1.00 16.66           C
ATOM   3075  C   LEU B  15       4.278  34.892  45.998  1.00 13.21           C
ATOM   3076  O   LEU B  15       3.554  35.885  45.919  1.00 15.73           O
ATOM   3077  HA  LEU B  15       4.523  34.340  43.988  1.00 16.66           H
ATOM   3078  CB  LEU B  15       2.863  33.205  44.812  1.00 15.63           C
ATOM   3079 1HB  LEU B  15       2.678  32.639  45.725  1.00 15.63           H
ATOM   3080 2HB  LEU B  15       2.138  34.016  44.734  1.00 15.63           H
ATOM   3081  CG  LEU B  15       2.652  32.265  43.621  1.00 16.63           C
ATOM   3082  HG  LEU B  15       3.161  31.325  43.829  1.00 16.63           H
ATOM   3083  CD1 LEU B  15       1.184  32.029  43.432  1.00 10.06           C
ATOM   3084 1HD1 LEU B  15       1.030  31.362  42.583  1.00 10.06           H
ATOM   3085 2HD1 LEU B  15       0.685  32.979  43.242  1.00 10.06           H
ATOM   3086 3HD1 LEU B  15       0.770  31.575  44.331  1.00 10.06           H
ATOM   3087  CD2 LEU B  15       3.242  32.865  42.334  1.00 21.16           C
ATOM   3088 1HD2 LEU B  15       2.929  33.905  42.242  1.00 21.16           H
ATOM   3089 2HD2 LEU B  15       2.884  32.300  41.473  1.00 21.16           H
ATOM   3090 3HD2 LEU B  15       4.330  32.815  42.375  1.00 21.16           H
ATOM   3091  HN  LEU B  15       5.060  31.978  45.630  1.00 16.36           H
ATOM   3092  N   GLY B  16       5.091  34.694  47.017  1.00 18.16           N
ATOM   3093  CA  GLY B  16       5.141  35.681  48.075  1.00 24.11           C
ATOM   3094  C   GLY B  16       3.838  35.777  48.855  1.00 25.17           C
ATOM   3095  O   GLY B  16       3.447  36.874  49.273  1.00 16.44           O
ATOM   3096 1HA  GLY B  16       5.941  35.411  48.765  1.00 24.11           H
ATOM   3097 2HA  GLY B  16       5.355  36.654  47.634  1.00 24.11           H
ATOM   3098  HN  GLY B  16       5.663  33.876  47.058  1.00 18.16           H
ATOM   3099  N   VAL B  17       3.160  34.641  49.037  1.00 16.45           N
ATOM   3100  CA  VAL B  17       1.917  34.588  49.808  1.00 18.35           C
ATOM   3101  C   VAL B  17       2.093  33.706  51.056  1.00 20.19           C
ATOM   3102  O   VAL B  17       2.812  32.707  51.031  1.00 14.96           O
ATOM   3103  HA  VAL B  17       1.682  35.610  50.111  1.00 18.35           H
ATOM   3104  CB  VAL B  17       0.752  34.051  48.970  1.00 20.76           C
ATOM   3105  HB  VAL B  17      -0.185  34.266  49.487  1.00 20.76           H
ATOM   3106  CG1 VAL B  17       0.731  34.744  47.615  1.00 32.48           C
ATOM   3107 1HG1 VAL B  17       0.741  35.825  47.760  1.00 32.48           H
ATOM   3108 2HG1 VAL B  17      -0.172  34.458  47.075  1.00 32.48           H
ATOM   3109 3HG1 VAL B  17       1.608  34.446  47.041  1.00 32.48           H
ATOM   3110  CG2 VAL B  17       0.851  32.570  48.812  1.00 13.67           C
ATOM   3111 1HG2 VAL B  17       1.801  32.318  48.339  1.00 13.67           H
ATOM   3112 2HG2 VAL B  17       0.030  32.215  48.190  1.00 13.67           H
ATOM   3113 3HG2 VAL B  17       0.796  32.096  49.792  1.00 13.67           H
ATOM   3114  HN  VAL B  17       3.511  33.798  48.632  1.00 16.45           H
ATOM   3115  N   LYS B  18       1.454  34.100  52.159  1.00 20.08           N
ATOM   3116  CA  LYS B  18       1.558  33.356  53.404  1.00 15.45           C
ATOM   3117  C   LYS B  18       0.952  31.958  53.302  1.00 11.48           C
ATOM   3118  O   LYS B  18      -0.019  31.723  52.563  1.00 18.14           O
ATOM   3119  HA  LYS B  18       2.618  33.221  53.611  1.00 15.45           H
ATOM   3120  CB  LYS B  18       0.925  34.158  54.570  1.00 28.55           C
ATOM   3121 1HB  LYS B  18       1.001  33.553  55.474  1.00 28.55           H
ATOM   3122 2HB  LYS B  18       1.499  35.076  54.698  1.00 28.55           H
ATOM   3123  CG  LYS B  18      -0.538  34.541  54.383  1.00 22.35           C
ATOM   3124 1HG  LYS B  18      -0.701  34.809  53.339  1.00 22.35           H
ATOM   3125 2HG  LYS B  18      -1.162  33.684  54.640  1.00 22.35           H
ATOM   3126  CD  LYS B  18      -0.939  35.727  55.267  1.00 18.34           C
ATOM   3127 1HD  LYS B  18      -0.729  35.488  56.310  1.00 18.34           H
ATOM   3128 2HD  LYS B  18      -0.365  36.606  54.973  1.00 18.34           H
ATOM   3129  CE  LYS B  18      -2.420  36.015  55.105  1.00 19.76           C
ATOM   3130 1HE  LYS B  18      -2.629  36.180  54.047  1.00 19.76           H
ATOM   3131 2HE  LYS B  18      -2.984  35.151  55.456  1.00 19.76           H
ATOM   3132  NZ  LYS B  18      -2.864  37.221  55.873  1.00 21.34           N
ATOM   3133 1HZ  LYS B  18      -3.843  37.365  55.731  1.00 21.34           H
ATOM   3134 2HZ  LYS B  18      -2.358  38.023  55.555  1.00 21.34           H
ATOM   3135 3HZ  LYS B  18      -2.686  37.079  56.847  1.00 21.34           H
ATOM   3136  HN  LYS B  18       0.889  34.926  52.129  1.00 20.08           H
ATOM   3137  N   GLN B  19       1.544  31.028  54.036  1.00 16.87           N
ATOM   3138  CA  GLN B  19       1.120  29.626  54.008  1.00 21.44           C
ATOM   3139  C   GLN B  19      -0.340  29.331  54.253  1.00 18.21           C
ATOM   3140  O   GLN B  19      -0.901  28.497  53.567  1.00 16.83           O
ATOM   3141  HA  GLN B  19       1.291  29.362  52.966  1.00 21.44           H
ATOM   3142  CB  GLN B  19       1.955  28.773  54.976  1.00 24.89           C
ATOM   3143 1HB  GLN B  19       2.141  29.364  55.873  1.00 24.89           H
ATOM   3144 2HB  GLN B  19       1.372  27.890  55.238  1.00 24.89           H
ATOM   3145  CG  GLN B  19       3.318  28.302  54.422  1.00 37.30           C
ATOM   3146 1HG  GLN B  19       3.861  29.176  54.067  1.00 37.30           H
ATOM   3147 2HG  GLN B  19       3.872  27.834  55.236  1.00 37.30           H
ATOM   3148  CD  GLN B  19       3.224  27.297  53.269  1.00 32.71           C
ATOM   3149  OE1 GLN B  19       2.899  27.652  52.134  1.00 34.26           O
ATOM   3150  NE2 GLN B  19       3.514  26.034  53.565  1.00 25.73           N
ATOM   3151 1HE2 GLN B  19       3.760  25.817  54.465  1.00 25.73           H
ATOM   3152 2HE2 GLN B  19       3.485  25.300  52.886  1.00 25.73           H
ATOM   3153  HN  GLN B  19       2.304  31.292  54.629  1.00 16.87           H
ATOM   3154  N   GLU B  20      -0.950  29.975  55.246  1.00 21.30           N
ATOM   3155  CA  GLU B  20      -2.361  29.722  55.526  1.00 15.15           C
ATOM   3156  C   GLU B  20      -3.237  30.124  54.341  1.00 18.31           C
ATOM   3157  O   GLU B  20      -4.395  29.746  54.265  1.00 16.88           O
ATOM   3158  HA  GLU B  20      -2.486  28.652  55.692  1.00 15.15           H
ATOM   3159  CB  GLU B  20      -2.800  30.471  56.796  1.00 24.64           C
ATOM   3160 1HB  GLU B  20      -3.881  30.374  56.892  1.00 24.64           H
ATOM   3161 2HB  GLU B  20      -2.315  30.003  57.653  1.00 24.64           H
ATOM   3162  CG  GLU B  20      -2.454  31.937  56.799  1.00 28.07           C
ATOM   3163 1HG  GLU B  20      -2.466  32.302  55.772  1.00 28.07           H
ATOM   3164 2HG  GLU B  20      -3.203  32.472  57.383  1.00 28.07           H
ATOM   3165  CD  GLU B  20      -1.094  32.209  57.393  1.00 22.05           C
ATOM   3166  OE1 GLU B  20      -0.143  31.454  57.107  1.00 21.64           O
ATOM   3167  OE2 GLU B  20      -0.971  33.193  58.153  1.00 31.93           O
ATOM   3168  HN  GLU B  20      -0.443  30.634  55.802  1.00 21.30           H
ATOM   3169  N   GLU B  21      -2.671  30.872  53.398  1.00 15.18           N
ATOM   3170  CA  GLU B  21      -3.433  31.309  52.220  1.00 19.59           C
ATOM   3171  C   GLU B  21      -3.362  30.339  51.031  1.00 17.42           C
ATOM   3172  O   GLU B  21      -4.151  30.406  50.086  1.00 19.40           O
ATOM   3173  HA  GLU B  21      -4.483  31.349  52.516  1.00 19.59           H
ATOM   3174  CB  GLU B  21      -2.911  32.673  51.789  1.00 24.64           C
ATOM   3175 1HB  GLU B  21      -2.695  33.252  52.687  1.00 24.64           H
ATOM   3176 2HB  GLU B  21      -1.991  32.520  51.225  1.00 24.64           H
ATOM   3177  CG  GLU B  21      -3.857  33.476  50.931  1.00 36.40           C
ATOM   3178 1HG  GLU B  21      -4.042  32.936  50.003  1.00 36.40           H
ATOM   3179 2HG  GLU B  21      -4.797  33.610  51.467  1.00 36.40           H
ATOM   3180  CD  GLU B  21      -3.273  34.831  50.608  1.00 37.44           C
ATOM   3181  OE1 GLU B  21      -2.762  35.481  51.553  1.00 27.92           O
ATOM   3182  OE2 GLU B  21      -3.323  35.235  49.422  1.00 43.02           O
ATOM   3183  HN  GLU B  21      -1.715  31.141  53.493  1.00 15.18           H
ATOM   3184  N   VAL B  22      -2.410  29.420  51.088  1.00 15.65           N
ATOM   3185  CA  VAL B  22      -2.230  28.473  49.999  1.00 20.34           C
ATOM   3186  C   VAL B  22      -3.048  27.222  50.284  1.00 20.57           C
ATOM   3187  O   VAL B  22      -2.532  26.240  50.813  1.00 20.62           O
ATOM   3188  HA  VAL B  22      -2.573  28.920  49.066  1.00 20.34           H
ATOM   3189  CB  VAL B  22      -0.746  28.121  49.847  1.00 14.47           C
ATOM   3190  HB  VAL B  22      -0.410  27.628  50.759  1.00 14.47           H
ATOM   3191  CG1 VAL B  22      -0.542  27.163  48.655  1.00 15.06           C
ATOM   3192 1HG1 VAL B  22       0.520  26.955  48.533  1.00 15.06           H
ATOM   3193 2HG1 VAL B  22      -0.929  27.625  47.747  1.00 15.06           H
ATOM   3194 3HG1 VAL B  22      -1.075  26.232  48.843  1.00 15.06           H
ATOM   3195  CG2 VAL B  22       0.069  29.390  49.634  1.00 12.84           C
ATOM   3196 1HG2 VAL B  22       0.009  30.015  50.525  1.00 12.84           H
ATOM   3197 2HG2 VAL B  22      -0.328  29.937  48.779  1.00 12.84           H
ATOM   3198 3HG2 VAL B  22       1.110  29.125  49.444  1.00 12.84           H
ATOM   3199  HN  VAL B  22      -1.811  29.377  51.887  1.00 15.65           H
ATOM   3200  N   THR B  23      -4.332  27.283  49.943  1.00 15.10           N
ATOM   3201  CA  THR B  23      -5.263  26.177  50.158  1.00 25.71           C
ATOM   3202  C   THR B  23      -5.341  25.337  48.885  1.00 19.70           C
ATOM   3203  O   THR B  23      -5.080  25.836  47.798  1.00 20.78           O
ATOM   3204  HA  THR B  23      -4.901  25.569  50.988  1.00 25.71           H
ATOM   3205  CB  THR B  23      -6.680  26.704  50.526  1.00 21.62           C
ATOM   3206  HB  THR B  23      -7.324  25.850  50.738  1.00 21.62           H
ATOM   3207  OG1 THR B  23      -7.221  27.459  49.431  1.00 24.71           O
ATOM   3208  HG1 THR B  23      -8.161  27.726  49.643  1.00 24.71           H
ATOM   3209  CG2 THR B  23      -6.603  27.598  51.753  1.00 24.86           C
ATOM   3210 1HG2 THR B  23      -7.610  27.874  52.067  1.00 24.86           H
ATOM   3211 2HG2 THR B  23      -6.039  28.499  51.511  1.00 24.86           H
ATOM   3212 3HG2 THR B  23      -6.105  27.064  52.562  1.00 24.86           H
ATOM   3213  HN  THR B  23      -4.678  28.124  49.523  1.00 15.10           H
ATOM   3214  N   ASN B  24      -5.702  24.070  49.023  1.00 16.87           N
ATOM   3215  CA  ASN B  24      -5.791  23.159  47.887  1.00 11.14           C
ATOM   3216  C   ASN B  24      -6.684  23.616  46.745  1.00 18.94           C
ATOM   3217  O   ASN B  24      -6.471  23.222  45.597  1.00 21.91           O
ATOM   3218  HA  ASN B  24      -4.786  23.122  47.471  1.00 11.14           H
ATOM   3219  CB  ASN B  24      -6.270  21.801  48.378  1.00 18.38           C
ATOM   3220 1HB  ASN B  24      -7.247  21.922  48.847  1.00 18.38           H
ATOM   3221 2HB  ASN B  24      -6.358  21.130  47.523  1.00 18.38           H
ATOM   3222  CG  ASN B  24      -5.332  21.193  49.371  1.00 14.40           C
ATOM   3223  OD1 ASN B  24      -5.058  21.782  50.424  1.00 20.73           O
ATOM   3224  ND2 ASN B  24      -4.819  20.010  49.051  1.00 13.86           N
ATOM   3225 1HD2 ASN B  24      -5.073  19.603  48.214  1.00 13.86           H
ATOM   3226 2HD2 ASN B  24      -4.179  19.527  49.649  1.00 13.86           H
ATOM   3227  HN  ASN B  24      -5.923  23.727  49.936  1.00 16.87           H
ATOM   3228  N   ASN B  25      -7.669  24.450  47.060  1.00 20.91           N
ATOM   3229  CA  ASN B  25      -8.637  24.933  46.070  1.00 26.79           C
ATOM   3230  C   ASN B  25      -8.288  26.288  45.450  1.00 21.81           C
ATOM   3231  O   ASN B  25      -8.933  26.730  44.495  1.00 28.26           O
ATOM   3232  HA  ASN B  25      -8.621  24.204  45.261  1.00 26.79           H
ATOM   3233  CB  ASN B  25     -10.015  25.040  46.719  1.00 25.91           C
ATOM   3234 1HB  ASN B  25     -10.747  25.271  45.946  1.00 25.91           H
ATOM   3235 2HB  ASN B  25     -10.260  24.082  47.179  1.00 25.91           H
ATOM   3236  CG  ASN B  25     -10.074  26.131  47.794  1.00 41.46           C
ATOM   3237  OD1 ASN B  25     -10.043  27.330  47.498  1.00 42.41           O
ATOM   3238  ND2 ASN B  25     -10.148  25.710  49.051  1.00 45.71           N
ATOM   3239 1HD2 ASN B  25     -10.169  24.764  49.222  1.00 45.71           H
ATOM   3240 2HD2 ASN B  25     -10.182  26.340  49.827  1.00 45.71           H
ATOM   3241  HN  ASN B  25      -7.755  24.760  48.007  1.00 20.91           H
ATOM   3242  N   ALA B  26      -7.281  26.942  46.009  1.00 18.70           N
ATOM   3243  CA  ALA B  26      -6.844  28.255  45.554  1.00 11.27           C
ATOM   3244  C   ALA B  26      -6.365  28.268  44.100  1.00 16.74           C
ATOM   3245  O   ALA B  26      -5.642  27.374  43.683  1.00 19.19           O
ATOM   3246  HA  ALA B  26      -7.710  28.918  45.600  1.00 11.27           H
ATOM   3247  CB  ALA B  26      -5.727  28.742  46.467  1.00 13.55           C
ATOM   3248 1HB  ALA B  26      -6.089  28.784  47.493  1.00 13.55           H
ATOM   3249 2HB  ALA B  26      -5.409  29.736  46.152  1.00 13.55           H
ATOM   3250 3HB  ALA B  26      -4.883  28.054  46.407  1.00 13.55           H
ATOM   3251  HN  ALA B  26      -6.801  26.516  46.775  1.00 18.70           H
ATOM   3252  N   SER B  27      -6.798  29.282  43.355  1.00 19.25           N
ATOM   3253  CA  SER B  27      -6.453  29.530  41.952  1.00 15.90           C
ATOM   3254  C   SER B  27      -5.175  30.368  41.990  1.00 11.55           C
ATOM   3255  O   SER B  27      -5.107  31.343  42.706  1.00 13.55           O
ATOM   3256  HA  SER B  27      -6.329  28.603  41.396  1.00 15.90           H
ATOM   3257  CB  SER B  27      -7.572  30.358  41.285  1.00 21.24           C
ATOM   3258 1HB  SER B  27      -8.454  29.729  41.173  1.00 21.24           H
ATOM   3259 2HB  SER B  27      -7.810  31.206  41.927  1.00 21.24           H
ATOM   3260  OG  SER B  27      -7.196  30.847  40.008  1.00 32.61           O
ATOM   3261  HG  SER B  27      -7.992  30.841  39.401  1.00 32.61           H
ATOM   3262  HN  SER B  27      -7.417  29.935  43.794  1.00 19.25           H
ATOM   3263  N   PHE B  28      -4.157  29.954  41.250  1.00 14.00           N
ATOM   3264  CA  PHE B  28      -2.900  30.684  41.235  1.00 15.18           C
ATOM   3265  C   PHE B  28      -3.142  32.150  40.857  1.00 12.66           C
ATOM   3266  O   PHE B  28      -2.697  33.067  41.537  1.00 11.82           O
ATOM   3267  HA  PHE B  28      -2.462  30.639  42.232  1.00 15.18           H
ATOM   3268  CB  PHE B  28      -1.936  30.049  40.213  1.00 18.52           C
ATOM   3269 1HB  PHE B  28      -2.453  29.973  39.256  1.00 18.52           H
ATOM   3270 2HB  PHE B  28      -1.070  30.702  40.106  1.00 18.52           H
ATOM   3271  CG  PHE B  28      -1.445  28.663  40.603  1.00 14.76           C
ATOM   3272  CD1 PHE B  28      -1.742  27.560  39.824  1.00 17.54           C
ATOM   3273  HD1 PHE B  28      -2.298  27.695  38.897  1.00 17.54           H
ATOM   3274  CD2 PHE B  28      -0.707  28.476  41.755  1.00 12.80           C
ATOM   3275  HD2 PHE B  28      -0.440  29.338  42.368  1.00 12.80           H
ATOM   3276  CE1 PHE B  28      -1.344  26.276  40.207  1.00 23.18           C
ATOM   3277  HE1 PHE B  28      -1.614  25.420  39.589  1.00 23.18           H
ATOM   3278  CE2 PHE B  28      -0.293  27.174  42.154  1.00 11.54           C
ATOM   3279  HE2 PHE B  28       0.271  27.040  43.077  1.00 11.54           H
ATOM   3280  CZ  PHE B  28      -0.609  26.084  41.370  1.00 15.07           C
ATOM   3281  HZ  PHE B  28      -0.288  25.084  41.660  1.00 15.07           H
ATOM   3282  HN  PHE B  28      -4.257  29.130  40.694  1.00 14.00           H
ATOM   3283  N   VAL B  29      -3.842  32.368  39.759  1.00 17.96           N
ATOM   3284  CA  VAL B  29      -4.081  33.733  39.294  1.00 14.79           C
ATOM   3285  C   VAL B  29      -5.218  34.457  40.018  1.00 21.55           C
ATOM   3286  O   VAL B  29      -5.030  35.565  40.491  1.00 17.99           O
ATOM   3287  HA  VAL B  29      -3.166  34.277  39.526  1.00 14.79           H
ATOM   3288  CB  VAL B  29      -4.359  33.746  37.780  1.00 11.58           C
ATOM   3289  HB  VAL B  29      -5.221  33.110  37.574  1.00 11.58           H
ATOM   3290  CG1 VAL B  29      -4.666  35.176  37.314  1.00 18.26           C
ATOM   3291 1HG1 VAL B  29      -4.664  35.211  36.224  1.00 18.26           H
ATOM   3292 2HG1 VAL B  29      -3.906  35.855  37.700  1.00 18.26           H
ATOM   3293 3HG1 VAL B  29      -5.645  35.477  37.685  1.00 18.26           H
ATOM   3294  CG2 VAL B  29      -3.137  33.218  37.027  1.00 25.80           C
ATOM   3295 1HG2 VAL B  29      -2.289  33.881  37.201  1.00 25.80           H
ATOM   3296 2HG2 VAL B  29      -3.357  33.180  35.960  1.00 25.80           H
ATOM   3297 3HG2 VAL B  29      -2.895  32.217  37.385  1.00 25.80           H
ATOM   3298  HN  VAL B  29      -4.213  31.597  39.244  1.00 17.96           H
ATOM   3299  N   GLU B  30      -6.390  33.833  40.099  1.00 27.11           N
ATOM   3300  CA  GLU B  30      -7.540  34.463  40.750  1.00 25.76           C
ATOM   3301  C   GLU B  30      -7.456  34.621  42.264  1.00 20.22           C
ATOM   3302  O   GLU B  30      -7.915  35.620  42.810  1.00 26.02           O
ATOM   3303  HA  GLU B  30      -7.544  35.477  40.349  1.00 25.76           H
ATOM   3304  CB  GLU B  30      -8.817  33.704  40.415  1.00 33.99           C
ATOM   3305 1HB  GLU B  30      -8.668  32.658  40.680  1.00 33.99           H
ATOM   3306 2HB  GLU B  30      -9.626  34.120  41.015  1.00 33.99           H
ATOM   3307  CG  GLU B  30      -9.232  33.767  38.961  1.00 49.01           C
ATOM   3308 1HG  GLU B  30      -9.483  34.799  38.711  1.00 49.01           H
ATOM   3309 2HG  GLU B  30      -8.397  33.436  38.343  1.00 49.01           H
ATOM   3310  CD  GLU B  30     -10.434  32.887  38.672  1.00 59.82           C
ATOM   3311  OE1 GLU B  30     -10.256  31.652  38.569  1.00 69.52           O
ATOM   3312  OE2 GLU B  30     -11.557  33.431  38.567  1.00 62.83           O
ATOM   3313  HN  GLU B  30      -6.489  32.918  39.710  1.00 27.11           H
ATOM   3314  N   ASP B  31      -6.882  33.639  42.949  1.00 15.98           N
ATOM   3315  CA  ASP B  31      -6.787  33.705  44.390  1.00 22.01           C
ATOM   3316  C   ASP B  31      -5.415  34.113  44.923  1.00 19.76           C
ATOM   3317  O   ASP B  31      -5.311  34.934  45.838  1.00 23.20           O
ATOM   3318  HA  ASP B  31      -7.460  34.503  44.708  1.00 22.01           H
ATOM   3319  CB  ASP B  31      -7.213  32.352  44.981  1.00 21.72           C
ATOM   3320 1HB  ASP B  31      -6.542  31.579  44.606  1.00 21.72           H
ATOM   3321 2HB  ASP B  31      -7.137  32.403  46.067  1.00 21.72           H
ATOM   3322  CG  ASP B  31      -8.639  31.985  44.606  1.00 20.98           C
ATOM   3323  OD1 ASP B  31      -9.484  32.897  44.642  1.00 28.29           O
ATOM   3324  OD2 ASP B  31      -8.922  30.811  44.283  1.00 27.35           O
ATOM   3325  HN  ASP B  31      -6.513  32.847  42.466  1.00 15.98           H
ATOM   3326  N   LEU B  32      -4.352  33.573  44.340  1.00 22.65           N
ATOM   3327  CA  LEU B  32      -3.037  33.887  44.849  1.00 15.44           C
ATOM   3328  C   LEU B  32      -2.355  35.082  44.177  1.00 26.32           C
ATOM   3329  O   LEU B  32      -1.205  35.409  44.494  1.00 21.99           O
ATOM   3330  HA  LEU B  32      -3.168  34.220  45.880  1.00 15.44           H
ATOM   3331  CB  LEU B  32      -2.165  32.619  44.817  1.00 18.42           C
ATOM   3332 1HB  LEU B  32      -2.036  32.314  43.779  1.00 18.42           H
ATOM   3333 2HB  LEU B  32      -1.193  32.857  45.249  1.00 18.42           H
ATOM   3334  CG  LEU B  32      -2.776  31.438  45.603  1.00 16.95           C
ATOM   3335  HG  LEU B  32      -3.746  31.196  45.166  1.00 16.95           H
ATOM   3336  CD1 LEU B  32      -1.868  30.241  45.506  1.00 14.32           C
ATOM   3337 1HD1 LEU B  32      -0.912  30.471  45.976  1.00 14.32           H
ATOM   3338 2HD1 LEU B  32      -1.706  29.993  44.457  1.00 14.32           H
ATOM   3339 3HD1 LEU B  32      -2.330  29.394  46.013  1.00 14.32           H
ATOM   3340  CD2 LEU B  32      -2.999  31.809  47.062  1.00 16.45           C
ATOM   3341 1HD2 LEU B  32      -3.165  30.904  47.646  1.00 16.45           H
ATOM   3342 2HD2 LEU B  32      -3.870  32.459  47.143  1.00 16.45           H
ATOM   3343 3HD2 LEU B  32      -2.121  32.332  47.442  1.00 16.45           H
ATOM   3344  HN  LEU B  32      -4.462  32.958  43.560  1.00 22.65           H
ATOM   3345  N   GLY B  33      -3.073  35.758  43.278  1.00 14.86           N
ATOM   3346  CA  GLY B  33      -2.510  36.929  42.620  1.00 14.52           C
ATOM   3347  C   GLY B  33      -1.315  36.782  41.672  1.00 26.61           C
ATOM   3348  O   GLY B  33      -0.649  37.781  41.379  1.00 23.88           O
ATOM   3349 1HA  GLY B  33      -3.315  37.380  42.041  1.00 14.52           H
ATOM   3350 2HA  GLY B  33      -2.201  37.614  43.409  1.00 14.52           H
ATOM   3351  HN  GLY B  33      -4.002  35.461  43.057  1.00 14.86           H
ATOM   3352  N   ALA B  34      -1.040  35.568  41.187  1.00 16.82           N
ATOM   3353  CA  ALA B  34       0.096  35.338  40.284  1.00 18.80           C
ATOM   3354  C   ALA B  34       0.045  36.112  38.955  1.00 13.49           C
ATOM   3355  O   ALA B  34      -1.017  36.230  38.347  1.00 19.82           O
ATOM   3356  HA  ALA B  34       0.967  35.721  40.815  1.00 18.80           H
ATOM   3357  CB  ALA B  34       0.215  33.848  39.990  1.00 12.40           C
ATOM   3358 1HB  ALA B  34       1.087  33.670  39.360  1.00 12.40           H
ATOM   3359 2HB  ALA B  34      -0.681  33.507  39.473  1.00 12.40           H
ATOM   3360 3HB  ALA B  34       0.325  33.301  40.927  1.00 12.40           H
ATOM   3361  HN  ALA B  34      -1.622  34.798  41.445  1.00 16.82           H
ATOM   3362  N   ASP B  35       1.188  36.647  38.519  1.00 10.93           N
ATOM   3363  CA  ASP B  35       1.234  37.356  37.232  1.00  7.58           C
ATOM   3364  C   ASP B  35       1.956  36.525  36.146  1.00 21.41           C
ATOM   3365  O   ASP B  35       2.369  35.375  36.383  1.00 16.88           O
ATOM   3366  HA  ASP B  35       0.206  37.486  36.889  1.00  7.58           H
ATOM   3367  CB  ASP B  35       1.832  38.775  37.391  1.00 10.03           C
ATOM   3368 1HB  ASP B  35       1.714  39.303  36.445  1.00 10.03           H
ATOM   3369 2HB  ASP B  35       1.275  39.295  38.170  1.00 10.03           H
ATOM   3370  CG  ASP B  35       3.321  38.796  37.770  1.00 22.82           C
ATOM   3371  OD1 ASP B  35       4.008  37.762  37.671  1.00 19.63           O
ATOM   3372  OD2 ASP B  35       3.822  39.885  38.150  1.00 12.04           O
ATOM   3373  HN  ASP B  35       2.016  36.565  39.072  1.00 10.93           H
ATOM   3374  N   SER B  36       2.108  37.074  34.946  1.00 14.15           N
ATOM   3375  CA  SER B  36       2.760  36.303  33.896  1.00 15.99           C
ATOM   3376  C   SER B  36       4.137  35.711  34.241  1.00  7.80           C
ATOM   3377  O   SER B  36       4.356  34.509  34.045  1.00 15.72           O
ATOM   3378  HA  SER B  36       2.097  35.448  33.760  1.00 15.99           H
ATOM   3379  CB  SER B  36       2.888  37.124  32.640  1.00 20.24           C
ATOM   3380 1HB  SER B  36       3.443  38.029  32.890  1.00 20.24           H
ATOM   3381 2HB  SER B  36       3.457  36.538  31.919  1.00 20.24           H
ATOM   3382  OG  SER B  36       1.672  37.521  32.013  1.00 22.98           O
ATOM   3383  HN  SER B  36       1.779  38.002  34.767  1.00 14.15           H
ATOM   3384  N   LEU B  37       5.063  36.517  34.742  1.00 14.29           N
ATOM   3385  CA  LEU B  37       6.367  35.974  35.107  1.00 11.43           C
ATOM   3386  C   LEU B  37       6.224  34.924  36.210  1.00 13.72           C
ATOM   3387  O   LEU B  37       6.863  33.858  36.128  1.00 17.59           O
ATOM   3388  HA  LEU B  37       6.781  35.504  34.217  1.00 11.43           H
ATOM   3389  CB  LEU B  37       7.346  37.089  35.563  1.00  6.13           C
ATOM   3390 1HB  LEU B  37       7.507  37.773  34.730  1.00  6.13           H
ATOM   3391 2HB  LEU B  37       6.895  37.630  36.395  1.00  6.13           H
ATOM   3392  CG  LEU B  37       8.715  36.533  36.019  1.00  8.67           C
ATOM   3393  HG  LEU B  37       8.558  35.713  36.720  1.00  8.67           H
ATOM   3394  CD1 LEU B  37       9.491  36.007  34.801  1.00 22.88           C
ATOM   3395 1HD1 LEU B  37       9.538  36.783  34.037  1.00 22.88           H
ATOM   3396 2HD1 LEU B  37       8.984  35.130  34.399  1.00 22.88           H
ATOM   3397 3HD1 LEU B  37      10.502  35.735  35.105  1.00 22.88           H
ATOM   3398  CD2 LEU B  37       9.512  37.633  36.722  1.00 11.32           C
ATOM   3399 1HD2 LEU B  37       8.973  37.960  37.611  1.00 11.32           H
ATOM   3400 2HD2 LEU B  37       9.641  38.477  36.044  1.00 11.32           H
ATOM   3401 3HD2 LEU B  37      10.489  37.246  37.010  1.00 11.32           H
ATOM   3402  HN  LEU B  37       4.868  37.490  34.868  1.00 14.29           H
ATOM   3403  N   ASP B  38       5.393  35.191  37.220  1.00  8.87           N
ATOM   3404  CA  ASP B  38       5.205  34.231  38.329  1.00 20.83           C
ATOM   3405  C   ASP B  38       4.912  32.819  37.805  1.00 15.05           C
ATOM   3406  O   ASP B  38       5.405  31.816  38.331  1.00 14.48           O
ATOM   3407  HA  ASP B  38       6.138  34.252  38.892  1.00 20.83           H
ATOM   3408  CB  ASP B  38       4.035  34.619  39.241  1.00  8.87           C
ATOM   3409 1HB  ASP B  38       3.143  34.735  38.625  1.00  8.87           H
ATOM   3410 2HB  ASP B  38       3.878  33.815  39.959  1.00  8.87           H
ATOM   3411  CG  ASP B  38       4.258  35.903  40.003  1.00 15.48           C
ATOM   3412  OD1 ASP B  38       5.413  36.263  40.327  1.00 20.63           O
ATOM   3413  OD2 ASP B  38       3.232  36.551  40.324  1.00 21.46           O
ATOM   3414  HN  ASP B  38       4.889  36.056  37.228  1.00  8.87           H
ATOM   3415  N   THR B  39       4.074  32.752  36.783  1.00 15.19           N
ATOM   3416  CA  THR B  39       3.698  31.494  36.152  1.00 21.20           C
ATOM   3417  C   THR B  39       4.944  30.738  35.649  1.00 24.70           C
ATOM   3418  O   THR B  39       5.149  29.541  35.949  1.00 20.89           O
ATOM   3419  HA  THR B  39       3.196  30.867  36.889  1.00 21.20           H
ATOM   3420  CB  THR B  39       2.728  31.785  34.962  1.00 26.61           C
ATOM   3421  HB  THR B  39       3.115  32.637  34.403  1.00 26.61           H
ATOM   3422  OG1 THR B  39       1.425  32.089  35.477  1.00 26.93           O
ATOM   3423  HG1 THR B  39       1.056  31.284  35.942  1.00 26.93           H
ATOM   3424  CG2 THR B  39       2.644  30.606  34.015  1.00 34.51           C
ATOM   3425 1HG2 THR B  39       3.569  30.532  33.444  1.00 34.51           H
ATOM   3426 2HG2 THR B  39       1.806  30.747  33.332  1.00 34.51           H
ATOM   3427 3HG2 THR B  39       2.496  29.689  34.588  1.00 34.51           H
ATOM   3428  HN  THR B  39       3.680  33.601  36.429  1.00 15.19           H
ATOM   3429  N   VAL B  40       5.779  31.440  34.892  1.00 20.42           N
ATOM   3430  CA  VAL B  40       7.008  30.853  34.342  1.00 13.41           C
ATOM   3431  C   VAL B  40       7.944  30.391  35.457  1.00 18.81           C
ATOM   3432  O   VAL B  40       8.452  29.258  35.445  1.00 19.56           O
ATOM   3433  HA  VAL B  40       6.706  29.996  33.740  1.00 13.41           H
ATOM   3434  CB  VAL B  40       7.769  31.880  33.447  1.00 18.71           C
ATOM   3435  HB  VAL B  40       7.944  32.783  34.034  1.00 18.71           H
ATOM   3436  CG1 VAL B  40       9.122  31.312  32.997  1.00 13.41           C
ATOM   3437 1HG1 VAL B  40       9.793  31.252  33.854  1.00 13.41           H
ATOM   3438 2HG1 VAL B  40       9.556  31.965  32.240  1.00 13.41           H
ATOM   3439 3HG1 VAL B  40       8.977  30.316  32.578  1.00 13.41           H
ATOM   3440  CG2 VAL B  40       6.938  32.212  32.233  1.00 22.26           C
ATOM   3441 1HG2 VAL B  40       7.482  32.914  31.601  1.00 22.26           H
ATOM   3442 2HG2 VAL B  40       5.997  32.661  32.549  1.00 22.26           H
ATOM   3443 3HG2 VAL B  40       6.734  31.300  31.672  1.00 22.26           H
ATOM   3444  HN  VAL B  40       5.565  32.397  34.692  1.00 20.42           H
ATOM   3445  N   GLU B  41       8.173  31.266  36.423  1.00 14.88           N
ATOM   3446  CA  GLU B  41       9.071  30.939  37.524  1.00 10.11           C
ATOM   3447  C   GLU B  41       8.557  29.817  38.431  1.00  8.53           C
ATOM   3448  O   GLU B  41       9.352  29.024  38.935  1.00 17.00           O
ATOM   3449  HA  GLU B  41       9.989  30.563  37.075  1.00 10.11           H
ATOM   3450  CB  GLU B  41       9.358  32.195  38.342  1.00 21.04           C
ATOM   3451 1HB  GLU B  41       8.418  32.564  38.755  1.00 21.04           H
ATOM   3452 2HB  GLU B  41      10.035  31.933  39.156  1.00 21.04           H
ATOM   3453  CG  GLU B  41       9.996  33.308  37.515  1.00 21.05           C
ATOM   3454 1HG  GLU B  41      10.880  32.912  37.014  1.00 21.05           H
ATOM   3455 2HG  GLU B  41       9.278  33.649  36.769  1.00 21.05           H
ATOM   3456  CD  GLU B  41      10.408  34.490  38.378  1.00 16.67           C
ATOM   3457  OE1 GLU B  41       9.636  34.855  39.284  1.00 31.33           O
ATOM   3458  OE2 GLU B  41      11.502  35.051  38.137  1.00 46.97           O
ATOM   3459  HN  GLU B  41       7.725  32.160  36.398  1.00 14.88           H
ATOM   3460  N   LEU B  42       7.245  29.750  38.642  1.00 10.00           N
ATOM   3461  CA  LEU B  42       6.654  28.706  39.492  1.00 10.43           C
ATOM   3462  C   LEU B  42       6.829  27.325  38.847  1.00 19.49           C
ATOM   3463  O   LEU B  42       7.305  26.357  39.487  1.00 10.07           O
ATOM   3464  HA  LEU B  42       7.167  28.706  40.454  1.00 10.43           H
ATOM   3465  CB  LEU B  42       5.161  28.998  39.725  1.00 20.21           C
ATOM   3466 1HB  LEU B  42       5.076  29.944  40.261  1.00 20.21           H
ATOM   3467 2HB  LEU B  42       4.673  29.086  38.755  1.00 20.21           H
ATOM   3468  CG  LEU B  42       4.434  27.917  40.536  1.00 17.24           C
ATOM   3469  HG  LEU B  42       4.312  27.010  39.946  1.00 17.24           H
ATOM   3470  CD1 LEU B  42       5.276  27.601  41.769  1.00 12.86           C
ATOM   3471 1HD1 LEU B  42       4.682  27.023  42.477  1.00 12.86           H
ATOM   3472 2HD1 LEU B  42       5.597  28.531  42.238  1.00 12.86           H
ATOM   3473 3HD1 LEU B  42       6.151  27.023  41.473  1.00 12.86           H
ATOM   3474  CD2 LEU B  42       3.022  28.396  40.916  1.00 11.21           C
ATOM   3475 1HD2 LEU B  42       2.479  28.676  40.013  1.00 11.21           H
ATOM   3476 2HD2 LEU B  42       3.096  29.259  41.578  1.00 11.21           H
ATOM   3477 3HD2 LEU B  42       2.491  27.592  41.425  1.00 11.21           H
ATOM   3478  HN  LEU B  42       6.645  30.427  38.213  1.00 10.00           H
ATOM   3479  N   VAL B  43       6.455  27.253  37.576  1.00 12.58           N
ATOM   3480  CA  VAL B  43       6.557  26.018  36.813  1.00 11.82           C
ATOM   3481  C   VAL B  43       8.005  25.528  36.812  1.00 19.61           C
ATOM   3482  O   VAL B  43       8.255  24.350  37.050  1.00 15.30           O
ATOM   3483  HA  VAL B  43       5.906  25.288  37.296  1.00 11.82           H
ATOM   3484  CB  VAL B  43       6.077  26.191  35.349  1.00 14.96           C
ATOM   3485  HB  VAL B  43       6.519  27.101  34.944  1.00 14.96           H
ATOM   3486  CG1 VAL B  43       6.514  25.012  34.496  1.00 10.30           C
ATOM   3487 1HG1 VAL B  43       7.587  25.074  34.311  1.00 10.30           H
ATOM   3488 2HG1 VAL B  43       5.980  25.033  33.545  1.00 10.30           H
ATOM   3489 3HG1 VAL B  43       6.289  24.083  35.018  1.00 10.30           H
ATOM   3490  CG2 VAL B  43       4.575  26.286  35.324  1.00 13.53           C
ATOM   3491 1HG2 VAL B  43       4.245  26.572  34.325  1.00 13.53           H
ATOM   3492 2HG2 VAL B  43       4.246  27.037  36.043  1.00 13.53           H
ATOM   3493 3HG2 VAL B  43       4.145  25.320  35.585  1.00 13.53           H
ATOM   3494  HN  VAL B  43       6.090  28.071  37.130  1.00 12.58           H
ATOM   3495  N   MET B  44       8.957  26.425  36.578  1.00 13.80           N
ATOM   3496  CA  MET B  44      10.363  26.001  36.571  1.00 10.90           C
ATOM   3497  C   MET B  44      10.894  25.566  37.947  1.00 15.57           C
ATOM   3498  O   MET B  44      11.763  24.659  38.070  1.00  7.61           O
ATOM   3499  HA  MET B  44      10.417  25.102  35.960  1.00 10.90           H
ATOM   3500  CB  MET B  44      11.237  27.093  35.939  1.00 12.89           C
ATOM   3501 1HB  MET B  44      11.061  28.034  36.459  1.00 12.89           H
ATOM   3502 2HB  MET B  44      12.285  26.812  36.040  1.00 12.89           H
ATOM   3503  CG  MET B  44      10.907  27.272  34.454  1.00 18.27           C
ATOM   3504 1HG  MET B  44      10.625  26.298  34.054  1.00 18.27           H
ATOM   3505 2HG  MET B  44      10.060  27.955  34.380  1.00 18.27           H
ATOM   3506  SD  MET B  44      12.237  27.926  33.432  1.00 30.60           S
ATOM   3507  CE  MET B  44      12.705  29.322  34.413  1.00 30.28           C
ATOM   3508 1HE  MET B  44      11.816  29.892  34.682  1.00 30.28           H
ATOM   3509 2HE  MET B  44      13.385  29.955  33.843  1.00 30.28           H
ATOM   3510 3HE  MET B  44      13.204  28.979  35.320  1.00 30.28           H
ATOM   3511  HN  MET B  44       8.716  27.382  36.408  1.00 13.80           H
ATOM   3512  N   ALA B  45      10.360  26.172  38.993  1.00 10.63           N
ATOM   3513  CA  ALA B  45      10.761  25.796  40.353  1.00  9.35           C
ATOM   3514  C   ALA B  45      10.309  24.375  40.689  1.00 13.83           C
ATOM   3515  O   ALA B  45      11.038  23.615  41.296  1.00 12.70           O
ATOM   3516  HA  ALA B  45      11.847  25.836  40.407  1.00  9.35           H
ATOM   3517  CB  ALA B  45      10.154  26.771  41.361  1.00 11.40           C
ATOM   3518 1HB  ALA B  45       9.067  26.727  41.300  1.00 11.40           H
ATOM   3519 2HB  ALA B  45      10.489  27.784  41.134  1.00 11.40           H
ATOM   3520 3HB  ALA B  45      10.473  26.500  42.367  1.00 11.40           H
ATOM   3521  HN  ALA B  45       9.676  26.891  38.858  1.00 10.63           H
ATOM   3522  N   LEU B  46       9.082  24.050  40.316  1.00  9.84           N
ATOM   3523  CA  LEU B  46       8.524  22.726  40.554  1.00 15.07           C
ATOM   3524  C   LEU B  46       9.157  21.663  39.650  1.00  8.87           C
ATOM   3525  O   LEU B  46       9.308  20.511  40.067  1.00 14.95           O
ATOM   3526  HA  LEU B  46       8.754  22.445  41.582  1.00 15.07           H
ATOM   3527  CB  LEU B  46       7.009  22.762  40.375  1.00 10.41           C
ATOM   3528 1HB  LEU B  46       6.790  23.232  39.416  1.00 10.41           H
ATOM   3529 2HB  LEU B  46       6.641  21.737  40.370  1.00 10.41           H
ATOM   3530  CG  LEU B  46       6.258  23.546  41.485  1.00 10.75           C
ATOM   3531  HG  LEU B  46       6.718  24.528  41.591  1.00 10.75           H
ATOM   3532  CD1 LEU B  46       4.784  23.703  41.082  1.00 10.80           C
ATOM   3533 1HD1 LEU B  46       4.718  24.297  40.171  1.00 10.80           H
ATOM   3534 2HD1 LEU B  46       4.240  24.203  41.882  1.00 10.80           H
ATOM   3535 3HD1 LEU B  46       4.349  22.719  40.907  1.00 10.80           H
ATOM   3536  CD2 LEU B  46       6.367  22.821  42.879  1.00  9.29           C
ATOM   3537 1HD2 LEU B  46       6.052  21.783  42.774  1.00  9.29           H
ATOM   3538 2HD2 LEU B  46       5.725  23.324  43.601  1.00  9.29           H
ATOM   3539 3HD2 LEU B  46       7.400  22.854  43.226  1.00  9.29           H
ATOM   3540  HN  LEU B  46       8.519  24.736  39.856  1.00  9.84           H
ATOM   3541  N   GLU B  47       9.508  22.038  38.418  1.00  9.57           N
ATOM   3542  CA  GLU B  47      10.168  21.100  37.512  1.00 11.70           C
ATOM   3543  C   GLU B  47      11.519  20.742  38.123  1.00  9.09           C
ATOM   3544  O   GLU B  47      11.935  19.609  38.056  1.00 12.53           O
ATOM   3545  HA  GLU B  47       9.551  20.209  37.394  1.00 11.70           H
ATOM   3546  CB  GLU B  47      10.345  21.693  36.107  1.00  7.64           C
ATOM   3547 1HB  GLU B  47      10.781  22.688  36.198  1.00  7.64           H
ATOM   3548 2HB  GLU B  47      11.018  21.052  35.537  1.00  7.64           H
ATOM   3549  CG  GLU B  47       9.007  21.805  35.351  1.00 13.72           C
ATOM   3550 1HG  GLU B  47       8.625  20.797  35.189  1.00 13.72           H
ATOM   3551 2HG  GLU B  47       8.310  22.362  35.977  1.00 13.72           H
ATOM   3552  CD  GLU B  47       9.089  22.498  34.007  1.00 17.76           C
ATOM   3553  OE1 GLU B  47       9.755  23.527  33.922  1.00 13.82           O
ATOM   3554  OE2 GLU B  47       8.471  22.035  33.028  1.00 11.12           O
ATOM   3555  HN  GLU B  47       9.316  22.971  38.112  1.00  9.57           H
ATOM   3556  N   GLU B  48      12.203  21.708  38.729  1.00 11.28           N
ATOM   3557  CA  GLU B  48      13.505  21.402  39.361  1.00 17.05           C
ATOM   3558  C   GLU B  48      13.391  20.538  40.645  1.00 13.62           C
ATOM   3559  O   GLU B  48      14.078  19.517  40.802  1.00 12.33           O
ATOM   3560  HA  GLU B  48      14.074  20.796  38.658  1.00 17.05           H
ATOM   3561  CB  GLU B  48      14.230  22.712  39.651  1.00 11.11           C
ATOM   3562 1HB  GLU B  48      14.743  23.017  38.739  1.00 11.11           H
ATOM   3563 2HB  GLU B  48      13.478  23.457  39.911  1.00 11.11           H
ATOM   3564  CG  GLU B  48      15.261  22.680  40.775  1.00 18.69           C
ATOM   3565 1HG  GLU B  48      15.686  23.679  40.871  1.00 18.69           H
ATOM   3566 2HG  GLU B  48      14.745  22.415  41.698  1.00 18.69           H
ATOM   3567  CD  GLU B  48      16.411  21.697  40.580  1.00 22.47           C
ATOM   3568  OE1 GLU B  48      16.635  21.187  39.459  1.00 21.56           O
ATOM   3569  OE2 GLU B  48      17.113  21.438  41.578  1.00 29.10           O
ATOM   3570  HN  GLU B  48      11.836  22.639  38.758  1.00 11.28           H
ATOM   3571  N   GLU B  49      12.517  20.931  41.565  1.00 11.18           N
ATOM   3572  CA  GLU B  49      12.356  20.192  42.812  1.00  9.67           C
ATOM   3573  C   GLU B  49      11.958  18.728  42.611  1.00 14.42           C
ATOM   3574  O   GLU B  49      12.518  17.822  43.252  1.00 16.43           O
ATOM   3575  HA  GLU B  49      13.327  20.178  43.305  1.00  9.67           H
ATOM   3576  CB  GLU B  49      11.303  20.907  43.685  1.00 17.16           C
ATOM   3577 1HB  GLU B  49      11.634  21.934  43.836  1.00 17.16           H
ATOM   3578 2HB  GLU B  49      10.359  20.905  43.139  1.00 17.16           H
ATOM   3579  CG  GLU B  49      11.051  20.283  45.066  1.00 17.36           C
ATOM   3580 1HG  GLU B  49      10.289  20.873  45.576  1.00 17.36           H
ATOM   3581 2HG  GLU B  49      10.687  19.265  44.923  1.00 17.36           H
ATOM   3582  CD  GLU B  49      12.290  20.230  45.950  1.00 20.21           C
ATOM   3583  OE1 GLU B  49      13.210  21.049  45.755  1.00 19.92           O
ATOM   3584  OE2 GLU B  49      12.341  19.376  46.874  1.00 27.73           O
ATOM   3585  HN  GLU B  49      11.959  21.746  41.400  1.00 11.18           H
ATOM   3586  N   PHE B  50      11.019  18.491  41.700  1.00 14.46           N
ATOM   3587  CA  PHE B  50      10.527  17.153  41.457  1.00  9.12           C
ATOM   3588  C   PHE B  50      11.114  16.427  40.208  1.00 11.15           C
ATOM   3589  O   PHE B  50      10.615  15.390  39.767  1.00 14.95           O
ATOM   3590  HA  PHE B  50      10.898  16.509  42.254  1.00  9.12           H
ATOM   3591  CB  PHE B  50       8.978  17.196  41.504  1.00 11.59           C
ATOM   3592 1HB  PHE B  50       8.624  17.855  40.711  1.00 11.59           H
ATOM   3593 2HB  PHE B  50       8.597  16.189  41.336  1.00 11.59           H
ATOM   3594  CG  PHE B  50       8.441  17.704  42.835  1.00 11.18           C
ATOM   3595  CD1 PHE B  50       8.066  19.047  43.000  1.00 12.71           C
ATOM   3596  HD1 PHE B  50       8.026  19.703  42.132  1.00 12.71           H
ATOM   3597  CD2 PHE B  50       8.445  16.883  43.968  1.00  8.04           C
ATOM   3598  HD2 PHE B  50       8.696  15.830  43.855  1.00  8.04           H
ATOM   3599  CE1 PHE B  50       7.735  19.568  44.284  1.00 10.30           C
ATOM   3600  HE1 PHE B  50       7.460  20.618  44.395  1.00 10.30           H
ATOM   3601  CE2 PHE B  50       8.134  17.371  45.240  1.00  9.36           C
ATOM   3602  HE2 PHE B  50       8.175  16.708  46.105  1.00  9.36           H
ATOM   3603  CZ  PHE B  50       7.762  18.727  45.407  1.00 14.30           C
ATOM   3604  HZ  PHE B  50       7.501  19.113  46.394  1.00 14.30           H
ATOM   3605  HN  PHE B  50      10.644  19.254  41.173  1.00 14.46           H
ATOM   3606  N   ASP B  51      12.176  17.011  39.657  1.00 11.77           N
ATOM   3607  CA  ASP B  51      12.918  16.453  38.525  1.00 15.38           C
ATOM   3608  C   ASP B  51      12.010  15.932  37.379  1.00 16.13           C
ATOM   3609  O   ASP B  51      12.130  14.791  36.954  1.00 18.49           O
ATOM   3610  HA  ASP B  51      13.500  17.237  38.043  1.00 15.38           H
ATOM   3611  CB  ASP B  51      13.838  15.349  39.107  1.00 15.07           C
ATOM   3612 1HB  ASP B  51      14.405  15.771  39.936  1.00 15.07           H
ATOM   3613 2HB  ASP B  51      13.214  14.533  39.472  1.00 15.07           H
ATOM   3614  CG  ASP B  51      14.822  14.788  38.082  1.00 31.30           C
ATOM   3615  OD1 ASP B  51      15.364  15.572  37.276  1.00 23.31           O
ATOM   3616  OD2 ASP B  51      15.061  13.559  38.103  1.00 30.58           O
ATOM   3617  HN  ASP B  51      12.484  17.882  40.040  1.00 11.77           H
ATOM   3618  N   THR B  52      11.106  16.782  36.874  1.00 17.14           N
ATOM   3619  CA  THR B  52      10.180  16.399  35.798  1.00 21.11           C
ATOM   3620  C   THR B  52       9.759  17.586  34.929  1.00 18.73           C
ATOM   3621  O   THR B  52       9.381  18.626  35.447  1.00 25.85           O
ATOM   3622  HA  THR B  52      10.735  15.690  35.186  1.00 21.11           H
ATOM   3623  CB  THR B  52       8.889  15.728  36.357  1.00 17.87           C
ATOM   3624  HB  THR B  52       9.202  14.903  36.996  1.00 17.87           H
ATOM   3625  OG1 THR B  52       8.082  15.276  35.265  1.00 33.45           O
ATOM   3626  HG1 THR B  52       8.517  14.484  34.835  1.00 33.45           H
ATOM   3627  CG2 THR B  52       8.066  16.678  37.169  1.00 20.92           C
ATOM   3628 1HG2 THR B  52       7.215  16.149  37.597  1.00 20.92           H
ATOM   3629 2HG2 THR B  52       7.708  17.486  36.530  1.00 20.92           H
ATOM   3630 3HG2 THR B  52       8.676  17.093  37.971  1.00 20.92           H
ATOM   3631  HN  THR B  52      11.058  17.711  37.244  1.00 17.14           H
ATOM   3632  N   GLU B  53       9.817  17.421  33.612  1.00 14.26           N
ATOM   3633  CA  GLU B  53       9.445  18.507  32.713  1.00  9.77           C
ATOM   3634  C   GLU B  53       7.967  18.371  32.286  1.00 10.31           C
ATOM   3635  O   GLU B  53       7.520  17.305  31.869  1.00 16.43           O
ATOM   3636  HA  GLU B  53       9.581  19.444  33.255  1.00  9.77           H
ATOM   3637  CB  GLU B  53      10.342  18.527  31.455  1.00 19.16           C
ATOM   3638 1HB  GLU B  53      10.285  17.539  30.997  1.00 19.16           H
ATOM   3639 2HB  GLU B  53       9.930  19.269  30.771  1.00 19.16           H
ATOM   3640  CG  GLU B  53      11.838  18.859  31.651  1.00 11.70           C
ATOM   3641 1HG  GLU B  53      12.157  18.402  32.588  1.00 11.70           H
ATOM   3642 2HG  GLU B  53      12.387  18.411  30.823  1.00 11.70           H
ATOM   3643  CD  GLU B  53      12.222  20.381  31.709  1.00 12.16           C
ATOM   3644  OE1 GLU B  53      13.405  20.671  31.978  1.00 16.11           O
ATOM   3645  OE2 GLU B  53      11.405  21.293  31.478  1.00  5.94           O
ATOM   3646  HN  GLU B  53      10.117  16.546  33.236  1.00 14.26           H
ATOM   3647  N   ILE B  54       7.218  19.466  32.397  1.00  7.60           N
ATOM   3648  CA  ILE B  54       5.822  19.499  31.991  1.00 18.12           C
ATOM   3649  C   ILE B  54       5.633  20.300  30.696  1.00 16.15           C
ATOM   3650  O   ILE B  54       6.145  21.416  30.565  1.00 18.35           O
ATOM   3651  HA  ILE B  54       5.518  18.468  31.814  1.00 18.12           H
ATOM   3652  CB  ILE B  54       4.924  20.111  33.111  1.00 14.24           C
ATOM   3653  HB  ILE B  54       5.091  19.541  34.025  1.00 14.24           H
ATOM   3654  CG1 ILE B  54       3.465  20.031  32.697  1.00 11.51           C
ATOM   3655 1HG1 ILE B  54       3.305  20.729  31.875  1.00 11.51           H
ATOM   3656 2HG1 ILE B  54       3.262  19.016  32.357  1.00 11.51           H
ATOM   3657  CG2 ILE B  54       5.278  21.556  33.367  1.00 17.73           C
ATOM   3658 1HG2 ILE B  54       4.654  21.946  34.171  1.00 17.73           H
ATOM   3659 2HG2 ILE B  54       5.108  22.137  32.461  1.00 17.73           H
ATOM   3660 3HG2 ILE B  54       6.326  21.628  33.654  1.00 17.73           H
ATOM   3661  CD1 ILE B  54       2.476  20.370  33.814  1.00 20.11           C
ATOM   3662 1HD1 ILE B  54       1.458  20.204  33.461  1.00 20.11           H
ATOM   3663 2HD1 ILE B  54       2.596  21.414  34.100  1.00 20.11           H
ATOM   3664 3HD1 ILE B  54       2.670  19.732  34.677  1.00 20.11           H
ATOM   3665  HN  ILE B  54       7.628  20.297  32.775  1.00  7.60           H
ATOM   3666  N   PRO B  55       4.919  19.736  29.711  1.00 13.94           N
ATOM   3667  CA  PRO B  55       4.723  20.502  28.471  1.00 15.54           C
ATOM   3668  C   PRO B  55       4.032  21.813  28.792  1.00 22.06           C
ATOM   3669  O   PRO B  55       3.122  21.847  29.626  1.00 18.06           O
ATOM   3670  HA  PRO B  55       5.634  20.796  27.952  1.00 15.54           H
ATOM   3671  CB  PRO B  55       3.887  19.551  27.619  1.00 19.28           C
ATOM   3672 1HB  PRO B  55       2.828  19.619  27.870  1.00 19.28           H
ATOM   3673 2HB  PRO B  55       4.021  19.748  26.556  1.00 19.28           H
ATOM   3674  CG  PRO B  55       4.468  18.187  28.015  1.00 17.41           C
ATOM   3675 1HG  PRO B  55       3.817  17.369  27.709  1.00 17.41           H
ATOM   3676 2HG  PRO B  55       5.462  18.037  27.593  1.00 17.41           H
ATOM   3677  CD  PRO B  55       4.518  18.329  29.535  1.00 16.57           C
ATOM   3678 1HD  PRO B  55       4.721  19.360  29.828  1.00 16.57           H
ATOM   3679 2HD  PRO B  55       5.273  17.673  29.968  1.00 16.57           H
ATOM   3680  N   ASP B  56       4.456  22.898  28.142  1.00 15.33           N
ATOM   3681  CA  ASP B  56       3.885  24.211  28.429  1.00 17.89           C
ATOM   3682  C   ASP B  56       2.369  24.286  28.236  1.00 11.98           C
ATOM   3683  O   ASP B  56       1.680  24.963  28.993  1.00 16.73           O
ATOM   3684  HA  ASP B  56       4.062  24.391  29.490  1.00 17.89           H
ATOM   3685  CB  ASP B  56       4.583  25.296  27.581  1.00 16.05           C
ATOM   3686 1HB  ASP B  56       4.599  24.968  26.542  1.00 16.05           H
ATOM   3687 2HB  ASP B  56       4.012  26.220  27.661  1.00 16.05           H
ATOM   3688  CG  ASP B  56       6.025  25.572  28.028  1.00 22.83           C
ATOM   3689  OD1 ASP B  56       6.451  25.100  29.103  1.00 28.25           O
ATOM   3690  OD2 ASP B  56       6.740  26.277  27.296  1.00 19.20           O
ATOM   3691  HN  ASP B  56       5.172  22.812  27.452  1.00 15.33           H
ATOM   3692  N   GLU B  57       1.845  23.587  27.235  1.00 20.29           N
ATOM   3693  CA  GLU B  57       0.413  23.629  27.006  1.00 23.84           C
ATOM   3694  C   GLU B  57      -0.310  22.941  28.150  1.00 15.36           C
ATOM   3695  O   GLU B  57      -1.406  23.352  28.527  1.00 19.79           O
ATOM   3696  HA  GLU B  57       0.088  24.670  26.974  1.00 23.84           H
ATOM   3697  CB  GLU B  57       0.053  23.006  25.653  1.00 16.45           C
ATOM   3698 1HB  GLU B  57       0.676  22.125  25.501  1.00 16.45           H
ATOM   3699 2HB  GLU B  57      -0.995  22.711  25.675  1.00 16.45           H
ATOM   3700  CG  GLU B  57       0.266  23.960  24.479  1.00 39.51           C
ATOM   3701 1HG  GLU B  57       1.329  24.191  24.407  1.00 39.51           H
ATOM   3702 2HG  GLU B  57      -0.060  23.463  23.565  1.00 39.51           H
ATOM   3703  CD  GLU B  57      -0.511  25.275  24.624  1.00 44.93           C
ATOM   3704  OE1 GLU B  57      -1.754  25.263  24.525  1.00 47.25           O
ATOM   3705  OE2 GLU B  57       0.126  26.327  24.844  1.00 49.15           O
ATOM   3706  HN  GLU B  57       2.432  23.037  26.644  1.00 20.29           H
ATOM   3707  N   GLU B  58       0.324  21.922  28.726  1.00 18.38           N
ATOM   3708  CA  GLU B  58      -0.259  21.202  29.859  1.00 18.49           C
ATOM   3709  C   GLU B  58      -0.204  22.049  31.130  1.00 22.30           C
ATOM   3710  O   GLU B  58      -1.169  22.106  31.889  1.00 20.18           O
ATOM   3711  HA  GLU B  58      -1.305  20.993  29.629  1.00 18.49           H
ATOM   3712  CB  GLU B  58       0.482  19.884  30.082  1.00 16.10           C
ATOM   3713 1HB  GLU B  58       1.365  19.872  29.443  1.00 16.10           H
ATOM   3714 2HB  GLU B  58       0.790  19.834  31.126  1.00 16.10           H
ATOM   3715  CG  GLU B  58      -0.359  18.658  29.768  1.00 38.49           C
ATOM   3716 1HG  GLU B  58      -1.176  18.606  30.487  1.00 38.49           H
ATOM   3717 2HG  GLU B  58      -0.766  18.765  28.762  1.00 38.49           H
ATOM   3718  CD  GLU B  58       0.428  17.353  29.834  1.00 33.40           C
ATOM   3719  OE1 GLU B  58       1.198  17.067  28.894  1.00 29.92           O
ATOM   3720  OE2 GLU B  58       0.278  16.617  30.831  1.00 52.05           O
ATOM   3721  HN  GLU B  58       1.217  21.643  28.377  1.00 18.38           H
ATOM   3722  N   ALA B  59       0.916  22.734  31.348  1.00 14.89           N
ATOM   3723  CA  ALA B  59       1.066  23.531  32.553  1.00 11.47           C
ATOM   3724  C   ALA B  59       0.037  24.636  32.596  1.00 16.88           C
ATOM   3725  O   ALA B  59      -0.413  25.049  33.671  1.00 23.76           O
ATOM   3726  HA  ALA B  59       0.903  22.887  33.418  1.00 11.47           H
ATOM   3727  CB  ALA B  59       2.493  24.115  32.628  1.00 10.45           C
ATOM   3728 1HB  ALA B  59       2.627  24.627  33.580  1.00 10.45           H
ATOM   3729 2HB  ALA B  59       2.640  24.822  31.812  1.00 10.45           H
ATOM   3730 3HB  ALA B  59       3.221  23.308  32.543  1.00 10.45           H
ATOM   3731  HN  ALA B  59       1.657  22.700  30.680  1.00 14.89           H
ATOM   3732  N   GLU B  60      -0.329  25.104  31.410  1.00 23.06           N
ATOM   3733  CA  GLU B  60      -1.292  26.180  31.234  1.00 20.70           C
ATOM   3734  C   GLU B  60      -2.663  25.851  31.808  1.00 29.28           C
ATOM   3735  O   GLU B  60      -3.373  26.742  32.257  1.00 24.81           O
ATOM   3736  HA  GLU B  60      -0.927  27.046  31.787  1.00 20.70           H
ATOM   3737  CB  GLU B  60      -1.411  26.497  29.741  1.00 39.56           C
ATOM   3738 1HB  GLU B  60      -0.404  26.583  29.333  1.00 39.56           H
ATOM   3739 2HB  GLU B  60      -1.929  25.668  29.260  1.00 39.56           H
ATOM   3740  CG  GLU B  60      -2.155  27.766  29.416  1.00 45.70           C
ATOM   3741 1HG  GLU B  60      -3.205  27.635  29.678  1.00 45.70           H
ATOM   3742 2HG  GLU B  60      -1.733  28.582  30.002  1.00 45.70           H
ATOM   3743  CD  GLU B  60      -2.058  28.117  27.944  1.00 60.50           C
ATOM   3744  OE1 GLU B  60      -0.920  28.243  27.443  1.00 53.63           O
ATOM   3745  OE2 GLU B  60      -3.116  28.266  27.290  1.00 67.98           O
ATOM   3746  HN  GLU B  60       0.077  24.697  30.593  1.00 23.06           H
ATOM   3747  N   LYS B  61      -3.033  24.576  31.785  1.00 30.85           N
ATOM   3748  CA  LYS B  61      -4.324  24.159  32.310  1.00 31.23           C
ATOM   3749  C   LYS B  61      -4.310  23.842  33.803  1.00 28.94           C
ATOM   3750  O   LYS B  61      -5.371  23.648  34.395  1.00 37.74           O
ATOM   3751  HA  LYS B  61      -4.993  25.011  32.180  1.00 31.23           H
ATOM   3752  CB  LYS B  61      -4.836  22.950  31.538  1.00 32.92           C
ATOM   3753 1HB  LYS B  61      -4.056  22.188  31.538  1.00 32.92           H
ATOM   3754 2HB  LYS B  61      -5.720  22.566  32.048  1.00 32.92           H
ATOM   3755  CG  LYS B  61      -5.206  23.252  30.104  1.00 36.85           C
ATOM   3756 1HG  LYS B  61      -5.922  24.074  30.080  1.00 36.85           H
ATOM   3757 2HG  LYS B  61      -4.309  23.534  29.551  1.00 36.85           H
ATOM   3758  CD  LYS B  61      -5.827  22.025  29.462  1.00 39.66           C
ATOM   3759 1HD  LYS B  61      -5.083  21.229  29.424  1.00 39.66           H
ATOM   3760 2HD  LYS B  61      -6.675  21.700  30.065  1.00 39.66           H
ATOM   3761  CE  LYS B  61      -6.308  22.320  28.052  1.00 51.31           C
ATOM   3762 1HE  LYS B  61      -6.961  23.192  28.073  1.00 51.31           H
ATOM   3763 2HE  LYS B  61      -5.446  22.527  27.418  1.00 51.31           H
ATOM   3764  NZ  LYS B  61      -7.063  21.157  27.487  1.00 47.90           N
ATOM   3765 1HZ  LYS B  61      -6.473  20.349  27.478  1.00 47.90           H
ATOM   3766 2HZ  LYS B  61      -7.354  21.368  26.554  1.00 47.90           H
ATOM   3767 3HZ  LYS B  61      -7.867  20.976  28.053  1.00 47.90           H
ATOM   3768  HN  LYS B  61      -2.414  23.891  31.402  1.00 30.85           H
ATOM   3769  N   ILE B  62      -3.125  23.781  34.410  1.00 23.02           N
ATOM   3770  CA  ILE B  62      -3.027  23.513  35.850  1.00 18.68           C
ATOM   3771  C   ILE B  62      -3.234  24.839  36.553  1.00 16.97           C
ATOM   3772  O   ILE B  62      -2.299  25.598  36.813  1.00 19.29           O
ATOM   3773  HA  ILE B  62      -3.787  22.794  36.159  1.00 18.68           H
ATOM   3774  CB  ILE B  62      -1.655  22.854  36.233  1.00 12.77           C
ATOM   3775  HB  ILE B  62      -0.846  23.528  35.953  1.00 12.77           H
ATOM   3776  CG1 ILE B  62      -1.554  21.509  35.514  1.00 15.43           C
ATOM   3777 1HG1 ILE B  62      -2.379  20.881  35.850  1.00 15.43           H
ATOM   3778 2HG1 ILE B  62      -1.646  21.688  34.443  1.00 15.43           H
ATOM   3779  CG2 ILE B  62      -1.599  22.572  37.746  1.00 12.83           C
ATOM   3780 1HG2 ILE B  62      -2.140  21.651  37.964  1.00 12.83           H
ATOM   3781 2HG2 ILE B  62      -2.058  23.399  38.287  1.00 12.83           H
ATOM   3782 3HG2 ILE B  62      -0.560  22.466  38.058  1.00 12.83           H
ATOM   3783  CD1 ILE B  62      -0.264  20.762  35.757  1.00 32.87           C
ATOM   3784 1HD1 ILE B  62      -0.228  20.425  36.793  1.00 32.87           H
ATOM   3785 2HD1 ILE B  62       0.581  21.423  35.561  1.00 32.87           H
ATOM   3786 3HD1 ILE B  62      -0.213  19.899  35.093  1.00 32.87           H
ATOM   3787  HN  ILE B  62      -2.293  23.920  33.877  1.00 23.02           H
ATOM   3788  N   THR B  63      -4.493  25.100  36.883  1.00 19.89           N
ATOM   3789  CA  THR B  63      -4.886  26.368  37.487  1.00 25.71           C
ATOM   3790  C   THR B  63      -5.022  26.445  38.994  1.00 19.50           C
ATOM   3791  O   THR B  63      -5.131  27.547  39.542  1.00 20.05           O
ATOM   3792  HA  THR B  63      -4.034  27.002  37.245  1.00 25.71           H
ATOM   3793  CB  THR B  63      -6.219  26.833  36.902  1.00 15.68           C
ATOM   3794  HB  THR B  63      -6.495  27.779  37.367  1.00 15.68           H
ATOM   3795  OG1 THR B  63      -7.213  25.840  37.160  1.00 23.94           O
ATOM   3796  HG1 THR B  63      -8.118  26.218  36.972  1.00 23.94           H
ATOM   3797  CG2 THR B  63      -6.106  27.040  35.416  1.00 18.22           C
ATOM   3798 1HG2 THR B  63      -5.281  27.722  35.206  1.00 18.22           H
ATOM   3799 2HG2 THR B  63      -7.034  27.466  35.037  1.00 18.22           H
ATOM   3800 3HG2 THR B  63      -5.919  26.083  34.929  1.00 18.22           H
ATOM   3801  HN  THR B  63      -5.194  24.408  36.712  1.00 19.89           H
ATOM   3802  N   THR B  64      -5.031  25.296  39.667  1.00 20.04           N
ATOM   3803  CA  THR B  64      -5.198  25.306  41.125  1.00 16.34           C
ATOM   3804  C   THR B  64      -4.100  24.546  41.864  1.00 19.87           C
ATOM   3805  O   THR B  64      -3.432  23.687  41.288  1.00 15.58           O
ATOM   3806  HA  THR B  64      -5.146  26.358  41.408  1.00 16.34           H
ATOM   3807  CB  THR B  64      -6.568  24.686  41.541  1.00 14.11           C
ATOM   3808  HB  THR B  64      -6.590  24.621  42.629  1.00 14.11           H
ATOM   3809  OG1 THR B  64      -6.717  23.371  40.971  1.00 16.55           O
ATOM   3810  HG1 THR B  64      -7.451  22.883  41.444  1.00 16.55           H
ATOM   3811  CG2 THR B  64      -7.709  25.551  41.072  1.00 19.17           C
ATOM   3812 1HG2 THR B  64      -7.688  25.621  39.985  1.00 19.17           H
ATOM   3813 2HG2 THR B  64      -7.610  26.548  41.502  1.00 19.17           H
ATOM   3814 3HG2 THR B  64      -8.654  25.111  41.389  1.00 19.17           H
ATOM   3815  HN  THR B  64      -4.926  24.430  39.181  1.00 20.04           H
ATOM   3816  N   VAL B  65      -3.931  24.865  43.147  1.00 15.03           N
ATOM   3817  CA  VAL B  65      -2.939  24.184  44.005  1.00 14.06           C
ATOM   3818  C   VAL B  65      -3.097  22.656  43.936  1.00 16.62           C
ATOM   3819  O   VAL B  65      -2.118  21.909  43.772  1.00 13.43           O
ATOM   3820  HA  VAL B  65      -1.950  24.449  43.637  1.00 14.06           H
ATOM   3821  CB  VAL B  65      -3.085  24.663  45.507  1.00 10.36           C
ATOM   3822  HB  VAL B  65      -4.125  24.521  45.807  1.00 10.36           H
ATOM   3823  CG1 VAL B  65      -2.174  23.818  46.447  1.00 12.17           C
ATOM   3824 1HG1 VAL B  65      -2.180  24.254  47.447  1.00 12.17           H
ATOM   3825 2HG1 VAL B  65      -1.156  23.814  46.059  1.00 12.17           H
ATOM   3826 3HG1 VAL B  65      -2.549  22.795  46.494  1.00 12.17           H
ATOM   3827  CG2 VAL B  65      -2.730  26.159  45.636  1.00 12.47           C
ATOM   3828 1HG2 VAL B  65      -3.415  26.749  45.028  1.00 12.47           H
ATOM   3829 2HG2 VAL B  65      -1.708  26.321  45.294  1.00 12.47           H
ATOM   3830 3HG2 VAL B  65      -2.816  26.464  46.679  1.00 12.47           H
ATOM   3831  HN  VAL B  65      -4.495  25.591  43.543  1.00 15.03           H
ATOM   3832  N   GLN B  66      -4.333  22.184  44.031  1.00 16.46           N
ATOM   3833  CA  GLN B  66      -4.585  20.751  44.000  1.00 16.85           C
ATOM   3834  C   GLN B  66      -4.200  20.133  42.664  1.00 13.02           C
ATOM   3835  O   GLN B  66      -3.729  18.998  42.625  1.00 16.87           O
ATOM   3836  HA  GLN B  66      -3.965  20.295  44.770  1.00 16.85           H
ATOM   3837  CB  GLN B  66      -6.062  20.472  44.292  1.00 13.12           C
ATOM   3838 1HB  GLN B  66      -6.319  20.957  45.233  1.00 13.12           H
ATOM   3839 2HB  GLN B  66      -6.655  20.905  43.487  1.00 13.12           H
ATOM   3840  CG  GLN B  66      -6.422  18.996  44.405  1.00 15.25           C
ATOM   3841 1HG  GLN B  66      -7.500  18.908  44.545  1.00 15.25           H
ATOM   3842 2HG  GLN B  66      -6.133  18.493  43.481  1.00 15.25           H
ATOM   3843  CD  GLN B  66      -5.724  18.320  45.566  1.00 15.85           C
ATOM   3844  OE1 GLN B  66      -5.803  18.774  46.704  1.00 22.17           O
ATOM   3845  NE2 GLN B  66      -5.043  17.222  45.282  1.00 19.02           N
ATOM   3846 1HE2 GLN B  66      -5.019  16.917  44.371  1.00 19.02           H
ATOM   3847 2HE2 GLN B  66      -4.554  16.697  45.978  1.00 19.02           H
ATOM   3848  HN  GLN B  66      -5.101  22.821  44.126  1.00 16.46           H
ATOM   3849  N   ALA B  67      -4.392  20.868  41.571  1.00 17.57           N
ATOM   3850  CA  ALA B  67      -4.046  20.360  40.245  1.00 18.16           C
ATOM   3851  C   ALA B  67      -2.536  20.147  40.148  1.00 11.63           C
ATOM   3852  O   ALA B  67      -2.078  19.191  39.514  1.00 16.88           O
ATOM   3853  HA  ALA B  67      -4.550  19.406  40.092  1.00 18.16           H
ATOM   3854  CB  ALA B  67      -4.515  21.334  39.164  1.00 23.15           C
ATOM   3855 1HB  ALA B  67      -5.588  21.498  39.264  1.00 23.15           H
ATOM   3856 2HB  ALA B  67      -4.301  20.916  38.181  1.00 23.15           H
ATOM   3857 3HB  ALA B  67      -3.991  22.283  39.277  1.00 23.15           H
ATOM   3858  HN  ALA B  67      -4.783  21.786  41.659  1.00 17.57           H
ATOM   3859  N   ALA B  68      -1.761  21.028  40.782  1.00 13.71           N
ATOM   3860  CA  ALA B  68      -0.297  20.887  40.745  1.00 10.27           C
ATOM   3861  C   ALA B  68       0.163  19.681  41.547  1.00 13.49           C
ATOM   3862  O   ALA B  68       1.048  18.944  41.112  1.00 14.15           O
ATOM   3863  HA  ALA B  68      -0.010  20.749  39.704  1.00 10.27           H
ATOM   3864  CB  ALA B  68       0.369  22.133  41.302  1.00  9.10           C
ATOM   3865 1HB  ALA B  68       0.008  22.316  42.314  1.00  9.10           H
ATOM   3866 2HB  ALA B  68       0.128  22.988  40.670  1.00  9.10           H
ATOM   3867 3HB  ALA B  68       1.449  21.989  41.322  1.00  9.10           H
ATOM   3868  HN  ALA B  68      -2.178  21.788  41.284  1.00 13.71           H
ATOM   3869  N   ILE B  69      -0.420  19.506  42.729  1.00 13.52           N
ATOM   3870  CA  ILE B  69      -0.071  18.377  43.587  1.00 12.35           C
ATOM   3871  C   ILE B  69      -0.378  17.075  42.830  1.00 16.26           C
ATOM   3872  O   ILE B  69       0.428  16.129  42.798  1.00 16.61           O
ATOM   3873  HA  ILE B  69       0.985  18.438  43.844  1.00 12.35           H
ATOM   3874  CB  ILE B  69      -0.899  18.406  44.895  1.00 10.87           C
ATOM   3875  HB  ILE B  69      -1.954  18.443  44.619  1.00 10.87           H
ATOM   3876  CG1 ILE B  69      -0.564  19.628  45.728  1.00 12.82           C
ATOM   3877 1HG1 ILE B  69       0.421  19.483  46.174  1.00 12.82           H
ATOM   3878 2HG1 ILE B  69      -0.541  20.498  45.071  1.00 12.82           H
ATOM   3879  CG2 ILE B  69      -0.616  17.142  45.731  1.00 13.92           C
ATOM   3880 1HG2 ILE B  69       0.452  17.075  45.937  1.00 13.92           H
ATOM   3881 2HG2 ILE B  69      -0.935  16.260  45.175  1.00 13.92           H
ATOM   3882 3HG2 ILE B  69      -1.165  17.197  46.671  1.00 13.92           H
ATOM   3883  CD1 ILE B  69      -1.562  19.894  46.843  1.00 11.91           C
ATOM   3884 1HD1 ILE B  69      -1.441  19.146  47.626  1.00 11.91           H
ATOM   3885 2HD1 ILE B  69      -2.575  19.840  46.444  1.00 11.91           H
ATOM   3886 3HD1 ILE B  69      -1.388  20.886  47.258  1.00 11.91           H
ATOM   3887  HN  ILE B  69      -1.112  20.161  43.037  1.00 13.52           H
ATOM   3888  N   ASP B  70      -1.542  17.017  42.210  1.00 11.11           N
ATOM   3889  CA  ASP B  70      -1.903  15.830  41.458  1.00 10.91           C
ATOM   3890  C   ASP B  70      -0.933  15.481  40.314  1.00 11.52           C
ATOM   3891  O   ASP B  70      -0.608  14.303  40.137  1.00 15.75           O
ATOM   3892  HA  ASP B  70      -1.851  15.011  42.174  1.00 10.91           H
ATOM   3893  CB  ASP B  70      -3.325  15.973  40.885  1.00 14.97           C
ATOM   3894 1HB  ASP B  70      -3.357  16.864  40.259  1.00 14.97           H
ATOM   3895 2HB  ASP B  70      -3.543  15.095  40.277  1.00 14.97           H
ATOM   3896  CG  ASP B  70      -4.392  16.096  41.954  1.00 13.38           C
ATOM   3897  OD1 ASP B  70      -4.224  15.565  43.081  1.00 17.45           O
ATOM   3898  OD2 ASP B  70      -5.433  16.723  41.663  1.00 30.48           O
ATOM   3899  HN  ASP B  70      -2.176  17.791  42.259  1.00 11.11           H
ATOM   3900  N   TYR B  71      -0.484  16.486  39.560  1.00 10.74           N
ATOM   3901  CA  TYR B  71       0.418  16.289  38.431  1.00 10.84           C
ATOM   3902  C   TYR B  71       1.702  15.664  38.949  1.00  8.92           C
ATOM   3903  O   TYR B  71       2.199  14.674  38.419  1.00 15.56           O
ATOM   3904  HA  TYR B  71      -0.061  15.639  37.699  1.00 10.84           H
ATOM   3905  CB  TYR B  71       0.740  17.635  37.736  1.00 13.52           C
ATOM   3906 1HB  TYR B  71      -0.198  18.140  37.509  1.00 13.52           H
ATOM   3907 2HB  TYR B  71       1.325  18.247  38.423  1.00 13.52           H
ATOM   3908  CG  TYR B  71       1.522  17.476  36.451  1.00 12.49           C
ATOM   3909  CD1 TYR B  71       0.865  17.336  35.223  1.00 16.83           C
ATOM   3910  HD1 TYR B  71      -0.218  17.463  35.178  1.00 16.83           H
ATOM   3911  CD2 TYR B  71       2.918  17.335  36.473  1.00 12.66           C
ATOM   3912  HD2 TYR B  71       3.455  17.460  37.414  1.00 12.66           H
ATOM   3913  CE1 TYR B  71       1.563  17.040  34.060  1.00 21.84           C
ATOM   3914  HE1 TYR B  71       1.028  16.932  33.117  1.00 21.84           H
ATOM   3915  CE2 TYR B  71       3.635  17.036  35.300  1.00 18.88           C
ATOM   3916  HE2 TYR B  71       4.718  16.925  35.331  1.00 18.88           H
ATOM   3917  CZ  TYR B  71       2.947  16.882  34.100  1.00 24.96           C
ATOM   3918  OH  TYR B  71       3.614  16.476  32.961  1.00 18.48           O
ATOM   3919  HH  TYR B  71       2.954  16.316  32.227  1.00 18.48           H
ATOM   3920  HN  TYR B  71      -0.781  17.417  39.780  1.00 10.74           H
ATOM   3921  N   ILE B  72       2.228  16.259  40.007  1.00 10.39           N
ATOM   3922  CA  ILE B  72       3.435  15.781  40.624  1.00  9.60           C
ATOM   3923  C   ILE B  72       3.320  14.341  41.132  1.00 17.75           C
ATOM   3924  O   ILE B  72       4.213  13.515  40.859  1.00 15.47           O
ATOM   3925  HA  ILE B  72       4.223  15.756  39.874  1.00  9.60           H
ATOM   3926  CB  ILE B  72       3.800  16.730  41.735  1.00 10.23           C
ATOM   3927  HB  ILE B  72       2.987  16.814  42.459  1.00 10.23           H
ATOM   3928  CG1 ILE B  72       4.073  18.102  41.093  1.00 10.62           C
ATOM   3929 1HG1 ILE B  72       5.007  18.043  40.536  1.00 10.62           H
ATOM   3930 2HG1 ILE B  72       3.256  18.334  40.410  1.00 10.62           H
ATOM   3931  CG2 ILE B  72       5.008  16.220  42.495  1.00 11.65           C
ATOM   3932 1HG2 ILE B  72       4.765  15.269  42.970  1.00 11.65           H
ATOM   3933 2HG2 ILE B  72       5.290  16.945  43.259  1.00 11.65           H
ATOM   3934 3HG2 ILE B  72       5.839  16.078  41.804  1.00 11.65           H
ATOM   3935  CD1 ILE B  72       4.183  19.179  42.069  1.00 12.11           C
ATOM   3936 1HD1 ILE B  72       3.301  19.181  42.709  1.00 12.11           H
ATOM   3937 2HD1 ILE B  72       4.255  20.135  41.548  1.00 12.11           H
ATOM   3938 3HD1 ILE B  72       5.074  19.029  42.677  1.00 12.11           H
ATOM   3939  HN  ILE B  72       1.771  17.065  40.389  1.00 10.39           H
ATOM   3940  N   ASN B  73       2.232  14.029  41.845  1.00 15.54           N
ATOM   3941  CA  ASN B  73       2.039  12.662  42.346  1.00 20.97           C
ATOM   3942  C   ASN B  73       1.941  11.703  41.165  1.00 15.12           C
ATOM   3943  O   ASN B  73       2.407  10.572  41.243  1.00 17.36           O
ATOM   3944  HA  ASN B  73       2.893  12.418  42.975  1.00 20.97           H
ATOM   3945  CB  ASN B  73       0.777  12.532  43.202  1.00 21.29           C
ATOM   3946 1HB  ASN B  73      -0.033  13.072  42.712  1.00 21.29           H
ATOM   3947 2HB  ASN B  73       0.516  11.477  43.279  1.00 21.29           H
ATOM   3948  CG  ASN B  73       0.952  13.088  44.595  1.00 11.48           C
ATOM   3949  OD1 ASN B  73       2.045  13.075  45.157  1.00 13.73           O
ATOM   3950  ND2 ASN B  73      -0.137  13.549  45.173  1.00 10.42           N
ATOM   3951 1HD2 ASN B  73      -0.968  13.533  44.682  1.00 10.42           H
ATOM   3952 2HD2 ASN B  73      -0.133  13.915  46.104  1.00 10.42           H
ATOM   3953  HN  ASN B  73       1.544  14.732  42.040  1.00 15.54           H
ATOM   3954  N   GLY B  74       1.348  12.169  40.067  1.00 11.57           N
ATOM   3955  CA  GLY B  74       1.261  11.345  38.870  1.00 17.59           C
ATOM   3956  C   GLY B  74       2.525  11.247  37.997  1.00 15.83           C
ATOM   3957  O   GLY B  74       2.654  10.299  37.243  1.00 21.52           O
ATOM   3958 1HA  GLY B  74       1.000  10.334  39.184  1.00 17.59           H
ATOM   3959 2HA  GLY B  74       0.463  11.750  38.249  1.00 17.59           H
ATOM   3960  HN  GLY B  74       0.959  13.091  40.066  1.00 11.57           H
ATOM   3961  N   HIE B  75       3.477  12.188  38.085  1.00 20.00           N
ATOM   3962  CA  HIE B  75       4.644  12.099  37.231  1.00 20.00           C
ATOM   3963  C   HIE B  75       6.053  11.980  37.837  1.00 20.00           C
ATOM   3964  O   HIE B  75       6.993  11.589  37.128  1.00 20.00           O
ATOM   3965  HA  HIE B  75       4.534  11.186  36.646  1.00 20.00           H
ATOM   3966  CB  HIE B  75       4.634  13.268  36.246  1.00 20.00           C
ATOM   3967 1HB  HIE B  75       4.789  14.195  36.797  1.00 20.00           H
ATOM   3968 2HB  HIE B  75       5.476  13.160  35.562  1.00 20.00           H
ATOM   3969  CG  HIE B  75       3.369  13.373  35.454  1.00 20.00           C
ATOM   3970  ND1 HIE B  75       2.187  13.830  36.000  1.00 20.00           N
ATOM   3971  CD2 HIE B  75       3.095  13.066  34.165  1.00 20.00           C
ATOM   3972  HD2 HIE B  75       3.786  12.673  33.419  1.00 20.00           H
ATOM   3973  CE1 HIE B  75       1.240  13.801  35.082  1.00 20.00           C
ATOM   3974  HE1 HIE B  75       0.203  14.104  35.222  1.00 20.00           H
ATOM   3975  NE2 HIE B  75       1.764  13.340  33.962  1.00 20.00           N
ATOM   3976  HE2 HIE B  75       1.277  13.208  33.099  1.00 20.00           H
ATOM   3977  HN  HIE B  75       3.439  12.966  38.712  1.00 20.00           H
ATOM   3978  N   GLN B  76       6.236  12.307  39.118  1.00 12.05           N
ATOM   3979  CA  GLN B  76       7.596  12.202  39.649  1.00 18.09           C
ATOM   3980  C   GLN B  76       8.058  10.772  39.678  1.00 21.88           C
ATOM   3981  O   GLN B  76       7.241   9.866  39.949  1.00 13.11           O
ATOM   3982  HA  GLN B  76       8.221  12.792  38.980  1.00 18.09           H
ATOM   3983  CB  GLN B  76       7.709  12.761  41.064  1.00 15.33           C
ATOM   3984 1HB  GLN B  76       7.290  13.768  41.083  1.00 15.33           H
ATOM   3985 2HB  GLN B  76       7.148  12.121  41.744  1.00 15.33           H
ATOM   3986  CG  GLN B  76       9.166  12.821  41.525  1.00 17.87           C
ATOM   3987 1HG  GLN B  76       9.595  11.825  41.415  1.00 17.87           H
ATOM   3988 2HG  GLN B  76       9.696  13.519  40.877  1.00 17.87           H
ATOM   3989  CD  GLN B  76       9.376  13.270  42.978  1.00 20.42           C
ATOM   3990  OE1 GLN B  76       8.451  13.145  43.799  1.00 12.63           O
ATOM   3991  NE2 GLN B  76      10.560  13.818  43.298  1.00 16.14           N
ATOM   3992 1HE2 GLN B  76      11.232  13.886  42.619  1.00 16.14           H
ATOM   3993 2HE2 GLN B  76      10.768  14.158  44.215  1.00 16.14           H
ATOM   3994  HN  GLN B  76       5.473  12.611  39.692  1.00 12.05           H
ATOM   3995  N   ALA B  77       9.357  10.574  39.402  1.00 13.66           N
ATOM   3996  CA  ALA B  77       9.996   9.243  39.433  1.00 19.83           C
ATOM   3997  C   ALA B  77      11.332   9.217  40.179  1.00 24.95           C
ATOM   3998  O   ALA B  77      11.902   8.083  40.243  1.00  7.69           O
ATOM   3999  HA  ALA B  77       9.304   8.607  39.987  1.00 19.83           H
ATOM   4000  CB  ALA B  77      10.202   8.697  38.004  1.00 13.45           C
ATOM   4001 1HB  ALA B  77      10.894   9.344  37.464  1.00 13.45           H
ATOM   4002 2HB  ALA B  77       9.245   8.673  37.482  1.00 13.45           H
ATOM   4003 3HB  ALA B  77      10.614   7.689  38.056  1.00 13.45           H
ATOM   4004  HN  ALA B  77       9.917  11.367  39.165  1.00 13.66           H
ATOM   4005  OXT ALA B  77      11.776  10.287  40.683  1.00 14.59           O
END
